# Supplementary material for: The ncBAF Complex Regulates Transcription in AML Through H3K27ac Sensing by BRD9
Source: Cancer Res Commun. 2024 Jan 30;4(1):237–52. doi: 10.1158/2767-9764.CRC-23-0382 (PMC10831031; doi:10.1158/2767-9764.CRC-23-0382)
Supplement: Table S1 — Variants identified in selected BAF complex subunit genes by whole-gene sequencing of a targeted panel, including Arid1a, Arid1b, Bcl7a, Bcl7b, Bcl11a, Bcl11b, Brd9, Smarca2, and Smarca4. [file crc-23-0382-s01.xlsx]

## Sheet: Sheet1
	chr1:26695960-26782180				chr6:156777296-157210856					chr12:122019342-122062122					chr7:73536287-73558067					chr2:60451096-60553636					chr14:99169229-99271769					chr5:850227-892887					chr9:2015141-2193701					chr19:10960868-11065448
	ARID1A				ARID1B					BCL7A					BCL7B					BCL11A					BCL11B					BRD9					SMARCA2					SMARCA4
Cell Line	Base	Reference	Mutant		Cell Line	Base	Reference	Mutant		Cell Line	Base	Reference	Mutant		Cell Line	Base	Reference	Mutant		Cell Line	Base	Reference	Mutant		Cell Line	Base	Reference	Mutant		Cell Line	Base	Reference	Mutant		Cell Line	Base	Reference	Mutant		Cell Line	Base	Reference	Mutant
Kasumi-1	26703163	T	C		KG-1	156794570	CT	C		Kasumi-1	122020079	ATTTTGTTTTG	A		KG-1	73538969	G	GT		MV-4-11	60452062	ATGG	A		MV-4-11	99171576	G	A		KG-1	850655	C	T		ML-1	2019139	GA	G		Kasumi-1	10961458	G	T
Kasumi-1	26705451	T	C		KG-1	156795115	A	ACTAGTCAGCAGCCGTGAC		ML-1	122026266	C	CAA		MV-4-11	73539045	TG	CA		Kasumi-1	60463922	GA	G		Kasumi-1	99173554	C	CA		KG-1	850658	CG	C		KG-1	2025087	A	AGGAT		Kasumi-1	10963370	CAA	C,CA
ML-1	26705451	TC	T		MV-4-11	156795115	A	ACTAGTCAGCAGCCGTGAC		Kasumi-1	122027811	T	TGGGC		KG-1	73541465	CT	C		ML-1	60464583	T	C		Kasumi-1	99177604	G	A		KG-1	853477	C	T		ML-1	2025087	A	AGGAT		MV-4-11	10964636	A	T
Kasumi-1	26709626	C	CT		Kasumi-1	156796401	C	CT		Kasumi-1	122027832	G	A		ML-1	73543179	CT	C		MV-4-11	60466186	GACTTTCCT	G		Kasumi-1	99179115	T	C		KG-1	853560	A	C		ML-1	2042657	AT	A		Kasumi-1	10966403	C	A
KG-1	26710490	T	TACAC		KG-1	156797168	T	TG		KG-1	122028412	CTT	C,CT		MV-4-11	73544219	A	G		KG-1	60470329	AC	CT		KG-1	99183057	AG	A		KG-1	853608	C	G		Kasumi-1	2045826	G	GAC		MV-4-11	10966670	G	A
ML-1	26713400	G	C		KG-1	156798832	CATGAGT	C		Kasumi-1	122031354	G	GCC		MV-4-11	73544223	T	C		Kasumi-1	60470585	G	A		ML-1	99183057	AG	A		KG-1	853689	T	G		ML-1	2045826	G	GAC		ML-1	10967685	GT	G
KG-1	26714398	TTTTG	T		Kasumi-1	156801196	CTT	C,CT		Kasumi-1	122034425	TAA	T		Kasumi-1	73546131	CA	C		MV-4-11	60472999	AAGCATTTATGTGTACATATGTGTGTTAGCGTGTGCATGCATATGTGTTTGTG	A		KG-1	99184597	G	C		KG-1	854023	A	G		KG-1	2047083	CT	C		MV-4-11	10967718	C	CT
Kasumi-1	26720875	GA	G		KG-1	156801196	CTT	C		Kasumi-1	122036712	C	CT		ML-1	73546131	CAA	C,CA		KG-1	60477600	T	TGAAAG		ML-1	99184597	G	C		KG-1	854064	G	A		KG-1	2059410	C	T		Kasumi-1	10972175	T	A
Kasumi-1	26722284	C	A		ML-1	156801196	CT	C		MV-4-11	122040419	G	A		KG-1	73554796	CA	C		ML-1	60477962	T	A		KG-1	99184603	TG	T		KG-1	854403	G	A		MV-4-11	2063740	A	AT		KG-1	10973736	A	AT
Kasumi-1	26736902	C	CA		Kasumi-1	156807449	G	GT		Kasumi-1	122041600	CA	C							KG-1	60483892	CT	C		Kasumi-1	99187778	T	TTCCTCCTCC		KG-1	854735	G	A		ML-1	2069017	C	A		KG-1	10973810	TC	T
MV-4-11	26737177	TT	GC		Kasumi-1	156817080	T	TA		KG-1	122041600	CA	C							MV-4-11	60483892	CT	C		KG-1	99187778	T	TTCCTCCTCC		KG-1	854802	G	C		ML-1	2069020	C	G		ML-1	10975318	CT	C
MV-4-11	26737324	C	G		MV-4-11	156817632	T	TAA		Kasumi-1	122043735	C	CA							KG-1	60488812	TGCAATGGC	T		MV-4-11	99187778	T	TTCCTCCTCC		KG-1	856300	CAA	C		ML-1	2069127	AG	A		KG-1	10977895	G	A
Kasumi-1	26742352	TCGCCTCAAACAGTGAACCGTTGACTAG	T		MV-4-11	156817644	C	A		KG-1	122043735	C	CA							KG-1	60493183	GT	G		MV-4-11	99190219	TG	T		KG-1	857088	C	T		KG-1	2069331	C	T		Kasumi-1	10979412	CT	C
MV-4-11	26747578	T	C		Kasumi-1	156828062	C	CT		Kasumi-1	122044346	CA	C							KG-1	60495961	C	CA		Kasumi-1	99190907	C	CG		KG-1	857279	G	A		KG-1	2069378	A	G		KG-1	10979412	CTT	C,CT,CTTT
KG-1	26747713	G	T		ML-1	156828062	CT	C,CTT		Kasumi-1	122046904	GT	G							KG-1	60495973	AC	A		ML-1	99190907	C	CG		ML-1	858261	A	ATCCTGTCTTTATGACACCAGGCCCCTAGAGTCTGTCCCGGTCCCCG		KG-1	2069525	C	T		Kasumi-1	10980633	CA	C
KG-1	26748484	C	T		Kasumi-1	156828227	A	C		KG-1	122047899	CT	C							Kasumi-1	60496774	G	GCT		Kasumi-1	99191217	CT	C		KG-1	859850	G	C		KG-1	2074795	G	A		KG-1	10980633	CA	C
Kasumi-1	26748608	CTT	C,CT,CTTT		KG-1	156835931	C	CGAG		MV-4-11	122049053	TAC	T							KG-1	60496951	TG	CT		Kasumi-1	99191402	TA	T		KG-1	862105	CG	C		ML-1	2091558	CT	C		MV-4-11	10983433	GT	G
MV-4-11	26751060	A	G		KG-1	156836908	ACTTGC	A		ML-1	122050305	G	GT							Kasumi-1	60505882	G	A		KG-1	99191402	TA	T		KG-1	862299	CTCT	C		MV-4-11	2094453	C	A		MV-4-11	10988192	T	C
MV-4-11	26756564	T	TA		MV-4-11	156838709	T	TATAATA		MV-4-11	122054129	A	G							ML-1	60509093	G	T		Kasumi-1	99191720	CA	C		Kasumi-1	867487	G	A		MV-4-11	2102132	AGTGTGTGTGT	A		Kasumi-1	10989705	CT	C
KG-1	26757469	CA	C		KG-1	156841301	TC	T		MV-4-11	122054133	TT	GG							ML-1	60514873	G	GA		KG-1	99192869	GTGAA	G		KG-1	872105	T	TGGGCC		KG-1	2102966	T	G		KG-1	10992420	AT	A
ML-1	26758619	CA	C		KG-1	156842915	ATTC	A		Kasumi-1	122054847	C	G							Kasumi-1	60519539	T	TTGCC		KG-1	99196531	GA	G		KG-1	872506	G	A		KG-1	2103641	TAC	T		MV-4-11	10993899	C	A
KG-1	26759057	TA	T		MV-4-11	156846151	T	TTTTG		Kasumi-1	122060893	G	GA							MV-4-11	60519539	T	TTGCC		KG-1	99196626	C	T		ML-1	873087	T	C		KG-1	2103661	T	TGAGA		KG-1	10994093	A	G
MV-4-11	26776104	A	G		MV-4-11	156846264	T	C		ML-1	122061629	G	A							KG-1	60521101	TCACACA	T,TCA		Kasumi-1	99203913	A	AC		KG-1	875144	G	A		KG-1	2105412	A	AT		Kasumi-1	10994328	T	G
KG-1	26776279	CT	C		Kasumi-1	156847158	GT	G												KG-1	60522491	TCAAGACTGAAGCTGC	T		KG-1	99203913	A	AC		ML-1	875349	CTT	C,CT		ML-1	2111491	CA	C,CAA		ML-1	10997026	G	GT
Kasumi-1	26777393	ATT	A,AT		Kasumi-1	156850294	C	G												Kasumi-1	60528537	C	G		Kasumi-1	99211569	T	C		Kasumi-1	878410	T	A		MV-4-11	2115341	A	G		ML-1	10998895	CT	C
Kasumi-1	26781159	TA	T		Kasumi-1	156853414	TGAGGCCCAAGCTTCCTTTCCAGG	T												KG-1	60530332	TA	T		ML-1	99212335	TGCA	T		Kasumi-1	878632	A	G		ML-1	2125489	CT	C		Kasumi-1	11000090	G	T
					KG-1	156856700	T	A												KG-1	60538328	G	A		Kasumi-1	99217385	GACACAC	G,GACAC,GACACACACACACATACAGACACACACAC		KG-1	878632	A	G		KG-1	2139360	T	G		MV-4-11	11000841	C	CA
					KG-1	156858925	A	G												ML-1	60539564	A	T		Kasumi-1	99219045	CT	C,CTT		ML-1	878632	A	G		ML-1	2139360	T	G		KG-1	11000859	CA	C,CAA
					KG-1	156870690	TAGA	T												Kasumi-1	60540946	T	TTGTG		KG-1	99219045	CT	C		Kasumi-1	878642	T	G		KG-1	2139646	CA	C		ML-1	11000859	CA	C,CAA
					Kasumi-1	156870728	T	TA												KG-1	60540946	TTGTGTGTG	T		ML-1	99219045	CT	C		KG-1	878642	T	G		KG-1	2141192	TA	T		MV-4-11	11001475	C	T
					MV-4-11	156872403	G	C												MV-4-11	60541229	TA	T		KG-1	99219813	T	TAA		ML-1	878642	T	G		KG-1	2144933	CTG	C		MV-4-11	11001477	T	A
					KG-1	156872808	T	C												Kasumi-1	60543507	A	C		ML-1	99220277	AC	GT		KG-1	878827	A	G		KG-1	2145304	CAAAAAAAAAAAAAAAA	C		KG-1	11001478	A	G
					KG-1	156874086	T	C												Kasumi-1	60546552	AAC	A		Kasumi-1	99220278	C	T		ML-1	878827	A	G		ML-1	2146675	C	T		KG-1	11002409	G	A
					KG-1	156877514	C	CAT												ML-1	60552887	CG	C		ML-1	99220278	C	T		KG-1	878838	C	T		Kasumi-1	2147241	CAA	C		KG-1	11002799	CA	C
					KG-1	156877870	T	C																	Kasumi-1	99222261	GA	G		Kasumi-1	880031	C	G		ML-1	2149334	A	AT		ML-1	11003711	AT	A
					KG-1	156877876	AT	A																	KG-1	99222261	GA	G		KG-1	880031	C	G		KG-1	2150467	A	G		MV-4-11	11003711	AT	A
					KG-1	156878784	C	G																	ML-1	99222261	GA	G		ML-1	880031	C	G		KG-1	2150473	G	A		MV-4-11	11007248	A	G
					Kasumi-1	156884322	A	AT																	Kasumi-1	99222836	CCTTT	C		KG-1	882425	T	C		ML-1	2156414	CTTTTTTTTTTTTTTTT	C		KG-1	11018055	G	A
					ML-1	156886016	A	C																	ML-1	99229119	AATGGATGG	A		KG-1	888173	G	A		Kasumi-1	2158160	CAAAAAA	C		MV-4-11	11026234	C	T
					KG-1	156888642	CT	C																	Kasumi-1	99234880	A	G		KG-1	892746	G	A		Kasumi-1	2158662	G	T		KG-1	11026497	CT	C
					KG-1	156895735	TAC	T																	Kasumi-1	99235906	TA	T							ML-1	2160736	TGA	T		Kasumi-1	11034639	G	A
					KG-1	156902735	CAAAAAAAAAAA	C																	Kasumi-1	99238999	G	A							ML-1	2168033	CTT	C		Kasumi-1	11035069	TG	T
					Kasumi-1	156905250	GCACA	G,GCA																	Kasumi-1	99241018	AT	A							MV-4-11	2172238	G	GA		KG-1	11035571	C	A
					KG-1	156906338	A	G																	Kasumi-1	99246032	C	G							Kasumi-1	2176727	A	AT		MV-4-11	11036338	G	A
					ML-1	156909123	CTTTT	C																	Kasumi-1	99249278	T	C							KG-1	2176727	A	AT		KG-1	11038044	G	T
					ML-1	156912254	CT	C																	Kasumi-1	99250867	G	GA							KG-1	2178344	C	T		KG-1	11039440	TA	T
					MV-4-11	156920931	CA	TG																	KG-1	99250867	G	GA							KG-1	2179194	A	T		ML-1	11045318	T	TA
					KG-1	156921438	AACACACACACAC	A																	ML-1	99250867	G	GA							ML-1	2181056	G	GT		KG-1	11046784	C	T
					MV-4-11	156922548	A	G																	KG-1	99254871	C	CA							MV-4-11	2182478	CTTTTTTTTTT	C		ML-1	11048993	C	T
					Kasumi-1	156923704	CT	C																	Kasumi-1	99255431	A	C							ML-1	2182939	C	T		MV-4-11	11049493	T	G
					KG-1	156923704	CT	C																	KG-1	99259005	C	CG							MV-4-11	2184353	C	CT		Kasumi-1	11051491	CT	C
					KG-1	156945008	T	C																	ML-1	99259005	C	CG							KG-1	2186566	TTAGCTCACTGCAACCTCCACCTCCCAG	T		KG-1	11053106	A	AACTGCACTTGGAGGCTGGGCACGGTGGCTC
					Kasumi-1	156945187	T	G																	KG-1	99261595	T	C							KG-1	2186864	T	TA		ML-1	11053451	CA	C
					Kasumi-1	156945191	A	T																	Kasumi-1	99261878	T	TAC							ML-1	2186864	T	TA		MV-4-11	11053466	AAAG	A
					Kasumi-1	156946203	GAA	G,GA																	ML-1	99264141	CG	C							MV-4-11	2186864	T	TA		Kasumi-1	11053468	AG	A
					KG-1	156946233	A	G																	Kasumi-1	99264288	G	GC							ML-1	2187228	AT	A		Kasumi-1	11053469	G	A
					KG-1	156950605	CG	C																	Kasumi-1	99269515	T	TC							KG-1	2189704	GT	AG		Kasumi-1	11055755	CT	C
					KG-1	156956644	G	C																	ML-1	99269515	T	TC							KG-1	2190331	GT	G		MV-4-11	11055755	CT	C
					KG-1	156975956	G	GT																	MV-4-11	99269524	C	CG							MV-4-11	2190331	GT	G		MV-4-11	11057520	A	G
					ML-1	156975956	G	GT																	KG-1	99270367	C	CT							MV-4-11	2191856	TTTTAAGTACCTAGGGGTG	T		MV-4-11	11063553	CT	C
					Kasumi-1	156979564	G	GT																	KG-1	99270868	A	G												KG-1	11064669	AT	A
					KG-1	156980484	A	AAAAACAAAAC																																Kasumi-1	11064733	T	C
					Kasumi-1	156982425	CT	C																																Kasumi-1	11064924	CG	C
					MV-4-11	156983009	G	C
					KG-1	156984030	AT	A
					MV-4-11	156987159	CAGAG	C
					KG-1	156988073	TA	T
					Kasumi-1	156990173	C	CT
					ML-1	156990173	C	CT
					Kasumi-1	156993045	C	CT
					ML-1	156998212	C	CT
					KG-1	157005132	TTTG	T
					Kasumi-1	157007726	GT	G
					KG-1	157009184	CTA	C
					KG-1	157018891	TG	T
					KG-1	157021297	G	A
					KG-1	157022760	C	CTTG
					KG-1	157025588	T	TCTTTTA
					KG-1	157025927	A	AT
					KG-1	157028133	AC	A
					KG-1	157050382	A	G
					KG-1	157058282	T	G,TG
					Kasumi-1	157062708	T	A
					KG-1	157063966	T	C
					MV-4-11	157063966	T	C
					KG-1	157064519	G	GT
					Kasumi-1	157084136	T	C
					KG-1	157084136	T	C
					Kasumi-1	157087803	G	GA
					KG-1	157087803	G	GA
					ML-1	157087803	G	GA
					MV-4-11	157087803	G	GA
					KG-1	157094545	G	T
					Kasumi-1	157095852	C	CA
					KG-1	157095852	C	CA
					MV-4-11	157099035	A	G
					KG-1	157099038	G	A
					MV-4-11	157121629	CTT	C
					MV-4-11	157127961	CA	C
					KG-1	157133567	G	C
					KG-1	157137144	G	GCT
					Kasumi-1	157145001	G	A
					KG-1	157156706	C	T
					KG-1	157188061	G	C
