# Supplementary material for: The ncBAF Complex Regulates Transcription in AML Through H3K27ac Sensing by BRD9
Source: Cancer Res Commun. 2024 Jan 30;4(1):237–52. doi: 10.1158/2767-9764.CRC-23-0382 (PMC10831031; doi:10.1158/2767-9764.CRC-23-0382)
Supplement: Table S2 — A complete analysis of TT-seq data generated in this study. [file crc-23-0382-s02.xlsx]

## Sheet: TPM Values
	Kasumi-1_DMSO_Rep1	Kasumi-1_DMSO_Rep2	Kasumi-1_IBRD9_Rep1	Kasumi-1_IBRD9_Rep2	KG-1_DMSO_Rep1	KG-1_DMSO_Rep2	KG-1_IBRD9_Rep1	KG-1_IBRD9_Rep2	ML-1_DMSO_Rep1	ML-1_DMSO_Rep2	ML-1_IBRD9_Rep1	ML-1_IBRD9_Rep2	MV-4-11_DMSO_Rep1	MV-4-11_DMSO_Rep2	MV-4-11_IBRD9_Rep1	MV-4-11_IBRD9_Rep2	U937_DMSO_Rep1	U937_DMSO_Rep2	U937_IBRD9_Rep1	U937_IBRD9_Rep2
DDX11L1	0	0	0	0	0.22335	0	0	0	0	0	0	0	0	0	0	0	0	0	0	0
WASH7P	4.59933	11.7205	3.79485	3.58513	5.1451	5.6181	3.25341	3.67094	2.80928	3.40033	2.28303	4.16425	3.37138	3.13278	3.69273	3.35109	2.88624	2.14236	2.66888	2.71767
MIR6859-1	0	0	0	0	0	0	0	0	0	0	0	0	0	0	0	0	0	0	0	0
MIR1302-2HG	0	0	0	0	0.182369	0	0	0	0.622346	0	0	0	0.365137	0.199586	0	0	0	0	0	0
MIR1302-2	0	0	0	0	0	0	0	0	0	0	0	0	0	0	0	0	0	0	0	0
FAM138A	0	0	0	0	0	0	0	0	0	0	0	0	0	0	0	0	0	0	0	0
OR4G4P	0	0	0	0	0	0	0	0	0	0	0	0	0	0	0	0	0	0	0	0
OR4G11P	0	0	0	0	0	0	0	0	0.148546	0	0	0	0	0	0	0	0	0	0	0
OR4F5	0	0	0	0	0	0	0	0	0	0	0	0	0	0	0	0	0	0	0	0
RP11-34P13.7	2.53157	3.96298	0.46388	0.417559	2.74639	4.22232	1.75364	4.10876	3.50914	0.248741	1.79403	0.151819	0.0255758	0.118829	0.104087	0.163426	7.54024	6.16022	5.83668	6.37502
RP11-34P13.8	0	0	0	0	0	0	0	0	0	0	0	0	0	0	0	0	0	0	0	0
CICP27	0.102807	0	0.0659334	0.0839079	0	0	0	0	0	0	0	0	0	0	0	0	0.159495	0	0.331838	0.302037
RP11-34P13.15	6.22885	16.4441	2.33029	1.69461	9.02039	14.8731	6.87968	27.8053	2.56522	8.53855	8.65344	2.43654	0	0	0	0	25.7693	54.6243	5.02635	10.6749
RP11-34P13.16	13.7993	49.677	8.84994	9.01006	36.9696	34.8877	21.9472	73.9191	20.4585	40.5345	13.8028	6.47742	0	0	0	0	83.4923	136.415	35.6328	42.9735
RP11-34P13.14	4.9878	16.4169	2.28489	1.74467	1.54782	0	0	0	3.52135	0	0	1.1149	0	0	0	0	0	2.27225	0	0.837356
RP11-34P13.13	0.145197	0.348471	0.0387999	0.0395019	0.271597	1.20324	0.224515	0.901778	0.269083	0.199037	0.201715	0.189322	0	0.0287649	0.0317288	0	0.750866	0.938908	0.156222	0.376809
RNU6-1100P	0	0	0	0	0	0	0	0	0	0	0	0	0	0	0	0	0	0	0	0
RP11-34P13.9	0	0	0	0	0	0	0	0	0	0	0	0	0	0	0	0	0	0	0	0
DDX11L17	1.0599	4.57875	5.43801	5.62291	1.15118	1.78645	1.75597	0.9257	1.96424	2.49072	0.883482	4.97522	0	0	0	0	0	0	0	0.155695
WASH9P	9.76383	25.7948	9.09699	8.34546	9.57485	10.82	7.43842	9.31093	11.2082	39.4755	9.09991	35.9677	21.3998	22.6938	16.6321	28.9627	11.5695	11.4003	9.67801	10.1415
MIR6859-2	0	0	0	0	0	0	0	0	0	0	0	0	0	0	0	0	0	0	0	0
AP006222.1	1.25478	2.52186	0.241913	0.226185	0.986597	1.45319	0.550953	1.40293	1.19836	0.30753	0.840587	0.307146	0.507787	0.323311	0.524843	0.570497	1.31371	0.789642	0.956632	0.791565
AP006222.3	1.74081	3.76012	0.27911	0.355199	0.630242	0.733526	0	0	1.61306	0	0	0	0	0	0	0	0.337587	0	0	0
RPL23AP24	0	0	0	0	0	0	0	0	0	0	0	0	0	0	0	0	0	0	0	0
RP4-669L17.2	0	0	0	0	0.0788678	0	0	0	0	0	0	0	0	0	0	0	0	0	0	0
RP4-669L17.4	0.355729	0.5015	0.122845	0.105577	0.399874	0.633119	0.227496	0.869056	0.553214	0.371207	0.298591	0.1518	0.0144256	0.0137989	0.0195696	0.015363	1.03043	0.777417	0.204752	0.380037
WBP1LP7	0	0	0	0	0	0	0	0	0	0	0	0	0	0	0	0	0	0	0	0
OR4F29	0	0	0	0	0	0	0	0	0	0	0	0	0	0	0	0	0	0	0	0
CICP7	0	0	0	0	0	0	0	0	0	0	0	0	0	0	0	0	0	0	0	0
RP4-669L17.8	0	0	0	0	0	0	0	0	0	0	0	0	0	0	0	0	0	0	0	0
U6	0	0.143632	0	0	0	0.112079	0	0.116154	0	0	0	0	0	0	0	0.205335	0	0	0	0.0390724
RP11-206L10.17	1.84661	3.57659	1.65739	1.62227	1.71157	1.66689	2.07572	3.06417	3.32103	2.8593	2.00007	2.79802	1.58652	1.62648	1.92161	3.8348	2.56301	2.06975	2.31301	2.61685
RP5-857K21.2	0	0	0	0	0.0397432	0	0	0	0	0.0644918	0	0	0	0	0	0	0	0	0.088583	0
MTND1P23	7.37444	4.55106	4.72948	5.15898	9.15375	0	5.58512	0	0	2.47565	3.51255	1.64838	3.05458	12.5224	1.38127	0	0	5.59918	0	0
MTND2P28	724.487	535.682	719.347	769.005	540.624	108.825	78.6089	307.744	44.5228	202.008	505.02	234.941	534.956	940.589	293.829	51.0022	32.0304	603.721	229.002	233.361
MTCO1P12	61.2104	65.101	69.7166	76.9066	55.1717	64.6413	24.5738	96.7161	11.9242	13.1308	37.2608	19.4728	33.5074	49.713	27.9727	14.117	11.821	41.8469	29.923	24.0272
ENSG00000278791	0	0	0	0	0	0	0	0	0	0	0	0	0	0	0	0	0	0	0	0
MTCO2P12	6.32095	3.30986	5.8965	6.56598	10.8181	1.93707	4.56964	4.68415	1.4199	5.40143	12.4536	9.89026	8.33069	12.2947	3.76709	3.54881	3.56595	12.8272	2.78218	2.36351
MTATP8P1	3.78646	0	1.21419	1.5452	4.11256	0	0	0	4.67812	0	6.31241	2.9623	2.7447	7.50133	0	0	2.93717	8.04984	0	0
MTATP6P1	1314.39	869.285	831.889	777.802	1227.57	70.8068	438.567	326.362	244.581	1449.71	743.516	1080.52	889.355	2585.22	262.575	177.701	508.895	1804.56	330.637	137.623
MTCO3P12	5.73161	10.3168	3.21639	4.09323	0.518769	0	0	0.834314	1.77033	0.841813	3.58319	1.12102	5.19335	3.9742	0.939363	0	0	3.80785	1.15628	0
WBP1LP6	0	0	0	0	0	0	0	0	0	0	0	0	0	0	0	0	0	0	0	0
OR4F16	0	0	0	0	0	0	0	0	0	0	0	0	0	0	0	0	0	0	0	0
CICP3	0	0	0	0	0	0	0	0	0	0	0	0.218064	0	0	0	0	0	0.148143	0	0
RP11-206L10.2	0	0	0	0	0	0	0	0	0	0	0	0	0	0	0	0	0	0	0	0
RNU6-1199P	0	0	0	0	0	0	0	0	0	0	0	0	0	0	0	0	0	0	0	0
RP11-206L10.4	0	0	0	0	0	0	0	0	0	0	0	0	0	0	0	0	0	0	0	0
LINC01409	5.99379	6.45073	3.30634	3.14557	5.18262	4.34469	5.45636	7.60641	7.69898	22.4509	9.19955	18.5413	6.05904	6.34616	6.44771	8.6552	23.7227	20.4572	17.408	18.9474
RP11-206L10.18	0	0	0	0	0	0	0	0	0	0	0	0	0	0	0	0	0	0	0	0
RP11-206L10.8	0	0	0	0	0	0	0	0	0	0	0	0	0	0	0	0	0	0	0	0
FAM87B	0	0.228752	0	0	0	0	0	0	0.785059	0	0	0.248559	0	0	0	0.981065	0.492902	0.168861	3.33291	1.77349
LINC01128	38.1516	47.421	18.1238	17.8346	36.5987	33.6922	28.462	51.6507	32.374	17.1524	33.2675	13.3688	5.64692	6.19137	8.35693	9.94668	37.0727	26.8216	33.275	30.5116
LINC00115	0	0	0	0	0	0	0	0	0	0	0	0	0	0	0	0	0	0	0	0
RP11-206L10.19	0.147386	0.212234	0.315079	0.320779	0.213438	0.414028	0.260457	0.915372	0.121395	0.173175	0.573316	0.461223	0.142448	0.272519	0.0644141	0	0.990841	0.365558	2.45794	0.923748
FAM41C	0	0.127778	0	0	0.0321257	0	0	0	0	0.208523	0	0	0.0643216	0	0	0	0.344161	0.141485	0.0716045	0.104279
TUBB8P11	0	0	0.23756	0	0.26821	0	0	0.431352	0	0	0	0	0	0	0.485663	0	0	0	0.59781	0
FAM166AP3	0	0	0	0	0	0	0	0	0	0	0	0	0	0	0	0	0	0	0	0.0850972
RP11-54O7.16	3.09496	11.5976	0.586448	0.631504	7.23231	6.28352	1.39841	0.982938	3.82377	45.0843	1.40716	11.5562	17.0808	36.7326	4.33457	14.3354	27.3906	37.3474	5.10845	11.2832
RP11-54O7.1	0	0	0	0	0	0	0	0	0	0	0	0	0	0	0	0	0	0	0	0
RP11-54O7.2	0	0	0	0	0	0	0	0	0	0	0	0	0	0	0	0	0	0	0	0
LINC02593	0.377552	0.407754	0.181603	0.231111	0.273378	0.318179	0.375301	0.659494	0.93292	11.3122	0.314708	2.36299	0.547353	1.86991	0.123755	1.16584	0.439303	0.802657	0	0.110921
SAMD11	0.70209	1.3389	0.267731	0.294257	0.439671	1.08741	0.276646	0.685008	3.61035	76.9199	0.56941	31.8578	1.12789	5.00726	0.398068	3.63283	0.677087	2.01704	0.306243	1.05921
NOC2L	100.705	176.617	69.61	68.9809	150.721	176.339	120.923	117.453	133.201	128.171	55.9186	74.8483	55.2846	72.998	46.1214	86.8337	120.456	87.5238	55.4736	53.7461
KLHL17	22.5861	60.3228	15.7086	14.5106	45.5264	29.9661	24.0695	22.3031	20.74	23.5795	15.0104	23.162	19.9119	26.3029	15.507	24.0332	9.94384	16.2219	11.2064	13.5402
PLEKHN1	0.751724	1.9244	0.187486	0.238598	1.72364	1.47819	0.830268	0.291797	0.515969	0.686978	0.139244	0.653448	3.45106	5.65909	0.821342	0.773749	0.194372	0.577102	0.2022	0.466239
PERM1	0	0.737152	0.145915	0.185693	0.0411853	0.479347	0	0	0	0	0	0.177996	0	0.0450733	0	0	0	0	0	0.100264
RP11-54O7.17	6.76335	17.5846	5.30148	5.06006	12.107	11.0829	9.21303	2.62533	4.64224	0.662232	2.1924	0	0	0.297752	0	0	1.45732	1.19821	0.303204	0.22078
HES4	14.2391	36.3483	18.264	15.8476	34.68	8.18175	54.0433	12.813	8.7961	0.380241	8.0925	1.01271	0.93832	0.51289	2.97012	0	1.00412	1.03199	0.522281	1.14091
ISG15	3.62571	16.9261	4.36931	4.31949	7.68538	9.95517	9.30089	7.93361	5.70777	1.33988	1.51111	1.92153	1.22931	1.15853	2.87528	1.26405	6.48685	4.69324	4.71896	3.04099
RP11-54O7.10	0	0	0	0	0	0	0	0	0	0	0	0	0	0	0	0	0	0	4.10703	0
RP11-54O7.11	0.327401	3.77164	3.35957	4.00823	2.84478	4.41464	2.16966	3.43135	0	2.30813	2.72905	4.6105	0.949295	0.778334	0.429266	0	2.53966	2.43614	1.58517	3.27038
AGRN	19.1927	76.5787	21.0781	20.5514	34.3525	28.6242	42.6943	49.264	27.5186	7.75149	17.8039	7.22229	12.7838	16.063	11.7328	24.7414	1.04713	1.63165	2.84625	2.54587
RP11-54O7.14	0	0	0	0	0	0	0	0	0	0	0	0	0	0	0	0	0	0	0	0
RP11-465B22.3	3.33081	3.86047	9.24804	9.21644	7.3824	13.2135	12.7054	35.4765	5.31962	0.572726	11.241	2.28804	0.824434	0.611582	4.7932	7.77663	0	0	1.11445	0.692156
RP11-54O7.18	0	0	2.09255	2.07123	0.525007	2.44418	0.480496	0.844348	1.79162	1.70387	0	0	0.525581	1.72371	1.42599	0	0	0	0	0.213019
RNF223	0	0.168961	0.075251	0.0957656	0.08496	0	0	0	0	0	0	0	0	0	0	0	0	0	0	0.275776
C1orf159	28.6459	59.4978	10.128	9.75942	42.2889	56.8106	21.5922	51.1937	35.714	60.5982	17.627	52.8452	21.2005	26.3501	13.0749	35.3122	28.7066	27.1457	16.9729	23.5913
RP11-465B22.9	0	0.321831	0.0716676	0.0912053	0.202286	0.0941745	0.0740542	0.130131	5.93669	0.262601	0.0931472	0.524547	0	0	0.073258	1.38026	0.606781	0	0.0901743	0
LINC01342	0	0.0801607	0	0	0.0403077	0	0	0	0.137553	0.0654079	0	0.52261	0	0.0441129	0	0	0	0	0	0
MIR200B	0	0	0	0	0	0	0	0	0	0	0	0	0	0	0	0	0	0	6.65771	0
MIR200A	0	0	0	0	0	0	0	0	0	5.11635	0	0	0	0	0	0	0	0	0	0
MIR429	0	0	0	0	0	0	0	0	0	0	0	0	0	0	0	0	0	0	0	0
RP11-465B22.8	0	0	0	0	0	0	0	0.462381	0	0	0	0	0.575636	0	0	4.90433	0	0.422066	0	0.466612
TTLL10-AS1	0	0.26046	0	0	0.0436564	0	0	0.140422	0	0.212525	0	0.0943378	0	0	0	0	0	0.0640891	0	0.0708532
TTLL10	0.0814521	0.140748	0.0208952	0.0265916	0.129751	0.219658	0.0863642	0.0189704	0.201266	0.210549	0.0271578	0.152936	0	0	0.0213589	0	0	0.0865817	0.052582	0.0765758
TNFRSF18	0.127034	0.182927	0.162942	0.103681	0.183965	0.642341	0	0.147932	0	0	0	0	0	0	0	0	0	0	0	0
TNFRSF4	1.53194	2.80762	0.267951	0.113666	1.31093	4.45994	0.738331	1.13525	1.3765	2.45454	0	0.871636	0.807609	0.772525	1.27819	0	1.0803	0.74019	1.12381	1.06381
SDF4	65.4845	137.518	75.3733	74.7789	82.6459	122.443	93.5421	67.2257	86.878	116.584	45.6847	77.14	42.5018	56.0716	47.7596	53.0072	94.2936	81.7824	53.6978	60.6102
B3GALT6	100.035	176.039	166.842	162.266	120.285	85.7172	173.879	45.0676	120.831	207.664	94.5647	75.2012	94.3883	95.6576	83.8983	32.7882	206.35	155.196	70.802	87.4299
C1QTNF12	1.74096	8.18062	1.46913	1.57049	2.72023	10.193	4.49343	7.78934	3.16979	5.92143	1.52755	4.8746	0.132839	2.03309	0.840968	0	2.27447	2.922	4.14064	8.07598
RP5-902P8.12	6.79157	27.8906	6.1302	5.95369	10.1996	26.2859	11.0017	25.777	9.94476	26.3042	5.45145	35.0285	8.0227	13.3551	7.25564	13.9811	8.19506	20.8557	17.4562	27.0475
UBE2J2	80.8699	181.465	81.2605	80.5092	99.0395	198.069	96.5901	162.14	97.6329	177.996	67.2454	180.37	56.3427	75.0866	50.724	108.304	93.8377	99.8446	80.5975	110.279
LINC01786	5.80535	17.5878	5.36717	5.59965	6.87852	7.75163	7.59438	5.88241	6.14779	11.5162	4.52483	7.90383	4.37209	5.07833	2.96555	6.51867	4.44475	6.17095	5.11048	6.91085
SCNN1D	0.811245	2.57974	1.36573	1.32423	1.44404	1.93707	2.82243	3.10965	1.33637	5.63973	1.23972	5.44757	1.51913	2.41073	2.52617	5.21884	2.09762	2.44328	2.12755	2.86004
ACAP3	16.3633	48.9939	33.4096	33.3045	33.6499	40.2001	48.6538	85.099	21.1444	71.317	26.0272	63.563	23.4256	29.4685	27.9295	45.2574	27.6105	25.5221	33.3137	23.7895
MIR6726	0	0	0	0	0	0	0	0	0	0	0	0	0	0	0	0	0	0	0	0
PUSL1	66.9064	191.224	102.053	100.079	101.957	83.3983	119.528	68.4333	60.975	93.1106	55.5578	40.8001	31.5333	43.7458	29.8526	25.9232	57.2277	55.8413	35.5143	42.4522
INTS11	43.5177	84.5011	38.3251	38.3008	64.9914	89.6818	62.0382	75.6844	47.6684	89.1564	40.7867	90.414	36.1193	43.4678	33.0189	40.2673	46.958	51.4723	49.5251	45.6223
MIR6727	0	0	0	0	0	0	0	0	0	0	0	0	0	0	0	0	0	0	0	0
RP5-890O3.9	0	0	0	0	0	0	0	0	0	0	0	0	0	0	0	0	0	0	0	0
CPTP	31.7986	80.4046	76.2937	75.156	40.0877	35.5712	53.3088	22.7028	23.1511	38.8082	35.4987	29.1716	11.2505	17.2489	15.5105	5.26023	33.3289	27.9664	32.0747	26.8587
TAS1R3	0.19425	0.699295	0.809764	0.871977	0.56261	1.63703	0.901093	2.14895	0.959971	3.19534	0.647668	1.67166	0.140806	0.384827	0.636718	0	3.31497	1.13566	3.29173	2.05448
DVL1	34.4986	88.0233	28.3806	28.4734	56.34	56.0453	52.9222	37.2053	43.9577	42.3909	16.1682	24.6267	18.439	23.8027	16.894	16.7707	20.6778	15.935	12.7454	12.7323
MIR6808	0	0	0	0	0	0	0	0	0	0	0	0	0	0	0	0	0	0	0	0
MXRA8	2.32837	5.15342	0.55306	0.598258	6.77493	2.32559	2.05732	0.853591	5.22061	0.101325	1.5814	0.134931	0	0.102505	0.0565333	0	0.200681	0	0.139175	0.0760061
AURKAIP1	256.088	434.912	260.447	264.978	375.999	274.539	447.062	211.646	382.194	211.984	153.53	126.042	119.679	99.8841	158.572	104.157	175.582	120.303	107.085	119.309
NDUFB4P8	2.13569	6.15075	5.47876	6.10082	1.54641	1.79984	1.4153	0	0	1.25469	0	3.34167	4.6443	3.3848	5.60034	0	0	2.27019	3.44677	9.4117
CCNL2	170.595	183.775	117.838	117.097	213.871	342.269	173.037	295.627	183.795	155.732	155.218	156.213	141.152	125.954	134.973	152.944	191.078	158.621	175.935	167.115
MRPL20-AS1	138.491	301.259	199.817	199.61	163.837	115.536	202.669	81.2689	208.083	150.697	110.139	85.6581	102.299	101.265	86.2147	86.1994	143.879	104.845	93.3582	83.8351
MRPL20	239.942	365.112	157.337	159.661	267.642	390.927	187.993	215.854	253.736	256.872	132.366	222.846	139.374	146.252	93.3198	136.183	231.23	210.108	145.289	161.64
RN7SL657P	0	0	0	0	0	0	0	0	0	0	0	0	0	0	0	0	0	0	0	0
MRPL20-DT	196.593	333.115	204.305	200.777	158.373	284.514	243.508	115.965	152.599	166.895	113.679	171.115	81.3246	117.452	58.3669	58.7989	132.937	167.398	129.985	185.67
ANKRD65	0	0.336914	0	0	0.169413	0	0	0.13623	0.289066	2.06181	0	0	0	0	0	0	0	0	0	0.0687382
RP4-758J18.7	0	0	0.102713	0	0.115965	0	0.212266	0.559506	0.395738	0.564534	0	0.501182	0	0.126913	1.25991	0	0	0.510722	0	0.282313
TMEM88B	0.0893726	0.257392	0.171953	0.21883	0.323565	0.150636	0.236906	0.104075	0	0.210021	0	0	0	0.0708221	0	0.551947	0.138653	0	0.144238	0
LINC01770	0.0971249	2.93704	0.311448	0.396353	1.05489	0.818513	1.28728	0.339309	0	0.114119	0.161917	0	0.985643	0.846619	0.127344	0	0	0	0	0.0570689
VWA1	4.73874	5.83888	10.0886	10.4067	8.20666	6.50495	11.5901	6.713	5.43215	0.401808	3.17627	0.382196	3.32874	2.28406	4.29154	1.81024	0.151582	0.103859	0.394218	0.172231
ATAD3C	0.210544	0.440991	0.0736522	0.0468655	0.235606	1.00009	0.0253683	0.378915	0.331067	0.247384	0.0957267	0.658867	0	0.106173	0.125478	0	0.118778	0.0610372	0.154452	0.236177
ATAD3B	67.9257	158.932	34.0912	33.5504	93.0585	215.478	54.1042	90.2277	78.9651	114.571	27.1513	71.842	34.219	66.971	15.7396	49.2705	82.7008	101.574	34.7473	52.3332
RP5-832C2.8	1.95855	3.00224	1.45868	1.39225	3.38525	7.13464	3.76813	2.1336	2.49781	8.46264	1.47456	3.75648	2.7478	3.50457	2.0709	3.51162	14.6044	9.53639	7.13748	5.97678
ATAD3A	44.5245	109.965	23.3216	22.6217	65.9022	117.07	37.4273	50.1269	45.5294	72.7792	16.0694	38.9849	28.7305	49.0568	11.7257	26.0038	54.5533	68.0612	19.9932	30.3841
TMEM240	3.48533	13.5123	1.03166	1.09409	6.9886	13.3306	3.73105	9.67845	5.46541	25.9887	1.11738	13.1092	0.48585	1.27473	0.615157	0.827873	7.48686	6.26971	3.78603	4.92289
SSU72	115.382	201.888	94.6333	93.8919	116.666	290.537	89.8739	140.991	112.56	188.248	73.1658	198.899	62.4966	78.5768	54.2301	98.8795	97.8368	109.294	99.7574	129.508
RP5-832C2.5	25.9597	35.6739	44.6222	44.6337	22.7089	19.3231	29.1669	7.97957	20.8392	15.0187	28.1193	12.1649	12.2266	10.7556	9.5026	8.95197	18.6037	14.4276	14.2489	19.4346
RP11-345P4.11	0	0	0	0	0	0	0	0	0	0	0	0	0	0	0	0	0	0	0	0
FNDC10	13.1002	24.7094	8.40161	8.43314	15.364	5.90879	13.45	6.4459	3.19143	0.433589	3.99875	0	37.7164	41.8167	19.3534	3.41849	8.015	6.86453	2.97779	4.11976
RP11-345P4.12	5.24718	12.7506	5.46845	5.75475	7.95496	4.42203	6.95452	3.4371	4.05176	0	0.820085	0	25.6738	39.5016	18.4893	16.2028	5.851	3.31172	2.91101	2.79411
RP11-345P4.9	78.649	92.7629	104.58	102.015	59.8722	62.2295	84.6153	36.2767	60.345	58.5192	65.7182	57.7692	28.9931	38.8575	32.272	32.0647	34.0095	46.4001	42.5172	57.8507
MIB2	12.2339	19.5907	27.2372	27.3584	16.2184	19.661	30.201	28.3725	17.128	41.2394	15.4365	35.1276	10.9491	16.6837	13.7004	34.5025	14.6461	16.9084	16.0709	17.5683
MMP23B	0	0	0.162101	0.103146	0.45754	0	0.167499	0.735843	0	1.33642	0	0.395483	0	0	0	0	0	0.268674	0.203961	0
CDK11B	52.2246	65.5951	36.4096	34.96	47.1194	88.3294	49.3257	54.2357	57.1953	56.7169	46.4706	70.7851	24.4811	28.3818	25.2509	35.3052	61.9292	53.0093	57.1383	63.086
RP11-345P4.10	16.1398	38.2189	29.5963	28.4924	14.8029	24.1809	18.3808	13.2261	11.8166	22.4757	25.5115	31.8009	9.35944	12.9793	10.1888	12.5518	16.693	21.6042	26.8197	26.905
SLC35E2B	20.8749	44.9368	21.7589	20.4315	23.628	35.78	28.2137	48.9335	19.9106	56.3772	25.7273	65.5462	24.3882	29.5273	21.5004	48.0173	31.4351	35.8638	37.1311	46.2041
RP11-345P4.6	0	0.234357	0.208753	0.132831	0	0.274311	0	0.189522	0.402147	0	0.542637	1.27325	0.707832	0.386904	0	0	1.26245	0.172998	0.262659	0.57377
MMP23A	0	0	0	0	0.154137	0	0	0.495785	0	0	0	0	0	0	0.837314	0	0	0	0.343554	0.500322
CDK11A	0.196137	0.282435	0.0571769	0.0436585	0.309859	0.390692	0.165427	0.352986	0.132177	0.188555	0.267529	0.251093	0.155099	0.310852	0.14027	0.220236	0.276625	0.284303	0.17266	0.0942926
RP1-283E3.8	0.145758	0.113018	0.0934797	0.100662	0.105541	0.151184	0.118883	0.104453	0.0554099	0.0658701	0.130843	0.245608	0.0487643	0.0799644	0.0882038	0.276976	0.0869732	0.107264	0.126667	0.250347
RP1-283E3.4	4.55267	9.52364	8.87772	8.1094	4.18745	6.68836	5.87095	5.05088	4.78865	5.783	5.48719	9.48191	3.07712	3.63208	3.95255	7.02909	5.39273	7.22637	7.59575	10.4292
SLC35E2A	5.42786	14.0316	8.25715	7.86224	4.57406	9.99163	7.90602	7.52886	4.80638	16.1726	6.11488	22.4061	6.71417	8.36759	5.22211	10.8687	7.41492	8.88098	8.5806	12.7028
NADK	72.8927	129.835	45.3898	44.4884	83.5298	203.026	65.2602	111.508	86.5788	90.2478	46.1845	82.2252	41.0767	60.2918	29.5014	62.5237	68.8587	62.7021	38.0451	59.8335
GNB1	92.9636	99.7936	57.3884	57.5231	86.3234	227.141	83.6892	218.213	93.3024	216.85	81.2957	307.128	133.249	139.122	111.493	238.797	164.079	189.579	170.568	264.653
RP1-140A9.1	16.4941	52.2529	26.234	27.4625	12.4208	13.9003	18.3632	8.06715	6.52101	31.3958	12.0988	22.711	21.0427	23.2655	5.19022	4.07456	13.8181	18.9354	9.05068	18.4141
CALML6	0	2.32023	0.91855	0.876721	0.648164	0	0.474569	0.833933	0.44238	2.73464	0.298463	0	0.778647	1.56058	1.87787	9.95093	0	0.570917	0.288937	0.841564
TMEM52	9.04382	23.7086	16.9542	16.6553	14.4402	3.90852	16.5967	11.3417	5.73	0	6.57201	0.362838	0.67237	1.8376	6.38489	0	0.35976	0.246497	0.37425	0.136256
CFAP74	0.105289	0.282555	0.101288	0.121088	0.194059	0.411391	0.209322	0.267512	0.106431	0.163074	0.047871	0.374416	0.0485678	0.125152	0.0376493	0.177339	0.0890977	0.127181	0.0695146	0.140604
RP11-547D24.1	0	0	0	0	0	0	0	0	0	0	0	0.252656	0	0	0.211715	0	0	0	0	0
GABRD	0.102861	0.543101	0.0879574	0.027984	0.0744794	0	0.0454432	0.15971	0	0.0805725	0.0571596	0.214592	0.298243	0.516233	0.134864	0.423497	0	0	0	0.0604391
RP11-547D24.3	0	0	0	0	0	0	0	0	0	0	0	0	0	0	0	0	0	0	0	0.265292
PRKCZ	0.458718	1.46324	0.459907	0.473915	0.336353	0.401262	0.342468	0.331328	0.832174	3.27142	0.532406	1.32192	0.227286	0.289884	0.125617	0.394461	0.882817	0.623395	0.431073	0.453774
RP5-892K4.1	0	0	0.0598995	0	0	0	0	0.108763	0	2.85326	0	0.584553	0.40621	0.222037	0	0	0.869392	0.69496	0.301469	0.219517
PRKCZ-AS1	6.34043	11.7388	1.54908	1.47854	7.2144	9.16003	1.80075	2.46116	5.22234	2.83804	2.26503	2.8345	1.09428	0.598142	0.197932	0	1.40523	1.6047	1.9491	1.68536
FAAP20	12.3006	26.6989	6.51914	6.23642	16.4777	26.0149	11.9837	10.4968	13.9465	11.2918	5.01676	9.72087	4.42299	6.36275	4.05465	7.19406	4.36741	5.02666	3.22284	4.36753
RP11-181G12.4	0.667792	2.0606	0.550644	0.583965	1.07069	1.12556	0.948301	1.72194	1.06078	0.39232	0.238559	0.223903	1.24474	1.85214	1.68859	5.0079	0.370007	0.202814	0.230946	0.252247
SKI	51.5481	87.1493	67.1043	66.928	51.9646	84.9721	76.1983	144.52	77.3561	402.946	83.0001	384.72	92.2906	175.006	105.119	348.111	106.253	146.264	132.165	168.25
RP11-181G12.8	0.340951	0.771519	0.687228	0.834824	0.564288	0.574668	0.903781	0.397041	0.361063	1.48798	0.5684	1.44801	0.0706131	0.15439	0.191585	0.300806	0.226695	0.207099	0.786084	0.400674
MORN1	4.98391	18.7029	9.91725	9.77435	5.6427	7.85654	8.13165	9.83927	3.86221	11.6662	6.67662	13.7774	5.79805	11.1475	5.49166	13.26	2.33861	3.92012	3.34846	5.39608
RP4-713A8.1	0	0	0	0	0	0	0	0	0	0	0	0	0	0	0	0	0	0	0	0
RP4-740C4.5	0	0	0	0	0	0	0	0	0	0	0	0	0	0	0	0	0	0	0	0
RP4-740C4.7	0	0	0	0	0	0	0	0	0	0	0	0	0	0	0	0	0	0	0	0
RER1	109.558	130.43	90.0132	90.6355	142.423	145.417	114.957	162.674	119.948	126.067	95.744	113.011	91.4914	74.7077	96.9167	109.965	117.969	86.1625	105.229	97.5308
PEX10	25.3853	94.9733	30.1074	30.4765	30.2407	22.0314	32.4305	15.5465	18.6112	31.6533	16.4098	19.8911	14.0392	22.5163	11.5996	11.8135	16.1984	20.4604	12.5416	16.1336
PLCH2	0.0133271	0.139134	0.0149574	0.0108772	0.0072374	0.00561565	0.00441586	0.0349189	0.00823269	0.0195737	0	0.0625577	0.00966041	0.0132011	0.0480523	0.0617289	0.0258446	0.0212495	0.00537711	0.0156615
RP3-395M20.2	0	0.294229	0	0	0	0	0	0	0	0	0	0	0	0	0	0	0	0	0	0
RP3-395M20.3	0	0	0.120488	0.153335	0	0	0	0	0	0	0	0	0	0	0	0	0	0	0	0
PANK4	31.2833	62.2609	52.5369	51.7558	2.8668	2.24879	3.66606	2.46318	1.63499	1.54217	1.39242	1.10321	0.754832	0.661871	1.52177	0.468931	1.06019	0.818653	1.06788	0.681979
HES5	0.129768	0.186865	0.0832246	0.105913	0	0	0	0	0	0	0	0	0	0	0	0	0	0	0	0
RP3-395M20.12	0.852278	2.7	0.61492	0.660826	0	0	0	0	0	0	0	0	0	0	0	0	0	0	0	0
TNFRSF14-AS1	0.13776	0.119024	0.07068	0.0449743	0	0	0	0	0	0.0323729	0	0	0.11983	0.0218332	0	0	0	0	0	0
TNFRSF14	0.377437	0.25745	0.0764411	0.0810668	0.0863036	0	0	0	0.0981722	0.490161	0.132469	0.24866	0.892779	0.362062	0.599053	0.368049	0.678016	0.105581	0.416782	0.0466896
RP3-395M20.7	0	0	0	0	0	0	0	0	0	0	0	0.0881282	0	0	0	0	0	0	0	0
RP3-395M20.9	0	0.0948615	0	0	0	0	0	0	0	0	0	0	0	0	0	0	0	0	0	0
PRXL2B	6.53296	13.4311	4.94701	4.91445	1.13985	0.331663	0.886731	0.504124	0.486227	0.32369	0.131218	0.307891	0.684659	0.62373	0.773998	0.24305	1.83168	0.794839	1.07976	0.277493
MMEL1	0.0185017	0.139872	0.0504296	0.0566272	0.00334918	0	0	0.00538636	0	0	0	0	0	0	0.0181937	0	0.00717593	0	0	0
MMEL1-AS1	0.0508695	0.219755	0	0	0	0	0	0	0	0	0	0	0	0	0	0	0	0	0	0
TTC34	0.0826614	0.416611	0.181004	0.179267	0	0.0039807	0.00156511	0	0	0.0235875	0	0.0147815	0	0	0	0	0	0	0	0.00208159
ABC14-1188822O7.2	0	0.135632	0.0151017	0.0192187	0	0	0	0	0	0	0	0	0	0	0	0	0	0	0	0
ABC14-1188822O7.1	0	0	0	0	0	0	0	0	0	0	0	0	0	0	0	0	0	0	0	0
RP11-740P5.2	0	0.669432	0	0	0	0	0	0	0	0	0	0	0	0	0	0	0	0	0	0
RP11-740P5.4	0	0	0.338548	0.344674	0	0	0	0	0	0.124049	0	0	0.153058	0	0.276849	0	0	0	0.340777	0.12407
RP11-740P5.3	0	0	0	0	0	0	0	0	0	0	0	0	0	0	0	0	0	0.734707	0	0
RP5-907A6.1	0	0.0701032	0	0	0	0.246164	0	0	0	0.514813	0	0	0	0	0	0.300657	0	0	0	0.0286053
ACTRT2	0	1.57086	0	0	0	0	0	0	0	0	0	2.56032	0	0	0	0	0	0.289895	0	0.160246
PRDM16-DT	0.0444179	0.255845	0	0	0	0	0	0	0	0	0	0	0	0	0	0.274316	0	0.0472151	0	0.0260992
PRDM16	0.029701	0.236758	0.00612267	0.00606029	0.0215059	0.0840305	0.0112472	0.0148231	0.0262109	0.168258	0.00707352	0.24896	0.0492102	0.0806955	0.0208618	0.248937	0.00329132	0.0157857	0.00171194	0.0392666
MIR4251	0	0	0	0	0	0	0	0	0	0	0	0	0	0	0	0	0	0	0	0
RP1-163G9.2	0	0	0	0	0	0	0	0	0	0	0	0	0	0	0	0	0	0	0	0
RP11-193J6.1	0	0	0	0	0	0	0	0	0	0	0	0	0	0	0	0	0	0	0	0
RP11-22L13.1	0	0	0	0	0	0	0	0.263721	0	0	0	0	0	0	0	0	0	0	0	0
RP4-785P20.3	0.194048	0.0558854	0.0497798	0.0633506	0	0.065413	0.102875	0	0	0.228001	0.129399	0	0.0562639	0.0922624	0	0	0	0.0412536	0	0.136823
RP4-785P20.2	0	0.369206	0	0	0	0	0	0	0	0.150629	0	0.401175	0	0	0	0.79172	0	0	0	0.0376632
ARHGEF16	1.08165	2.19767	1.07381	1.10049	1.81317	2.62228	2.53335	1.88076	2.37983	0.295967	1.408	0.185473	0.214811	0.469666	0.0971363	0.732062	0	0.0787514	0	0.0696504
RP11-168F9.2	0	0	0	0	0	0	0	0	0	0	0	0	0	0	0	0	0	0	0	0
MEGF6	1.16722	1.5803	1.44426	1.44968	1.68343	3.4054	2.16917	4.16635	0.80725	0.588829	0.814302	0.263029	0.620766	2.3752	0.511511	2.48771	0.0147622	0.0370868	0.0307135	0.0633652
MIR551A	0	0	0	0	0	0	0	0	0	0	0	0	0	0	0	0	0	0	0	0
RP11-46F15.2	3.02625	5.81036	10.5129	9.87975	3.28687	1.70023	9.35885	4.69879	6.85462	8.5931	6.72674	5.91888	4.02167	5.79543	4.62911	20.2469	6.65117	3.75297	6.51205	4.74179
TPRG1L	22.5344	32.5597	65.3292	68.3129	30.358	24.675	48.3556	39.3622	18.9394	17.6516	54.5617	20.268	64.2269	46.89	85.7223	45.4425	36.387	27.4569	52.6966	44.4063
WRAP73	19.9914	31.2762	27.1735	27.0777	23.1451	23.3344	27.8187	32.2851	16.5101	22.0449	25.8126	19.4873	18.7533	18.2846	20.8383	27.0694	29.7985	31.0422	32.724	36.3286
TP73	4.63145	13.7229	4.33984	4.26547	8.12108	6.60651	10.6073	9.71244	9.59276	45.3946	8.71259	39.0034	4.79989	9.50376	3.30332	10.8743	0.254282	0.219027	0.0226734	0.15134
TP73-AS3	0.0398474	0.286899	0.0255555	0	0.0577054	0	0.105626	0	1.47693	0.374558	0	0.124697	0.404379	0.378918	0	0.492179	0	0.0423568	0	0.0936545
TP73-AS2	0	0	0	0	0	0	0.247459	0.217423	1.84539	5.48442	0	0.292137	0	0	0	0	1.73796	0.992328	0	0.438824
TP73-AS1	55.8959	104.275	59.3017	59.2637	75.8991	93.4322	80.6073	113.948	67.9157	0.271711	49.3457	0.361828	4.50193	3.74352	5.76073	9.58894	0.0512514	0.140463	0.0533156	0.135877
ENSG10010138423.1	0	3.50516	0	0	1.76252	0	0	0	6.01472	0	0	3.80867	0	3.85783	0	0	0	0	0	0
CCDC27	0.0778009	0.761822	0.0898135	0.0761988	0.123935	0.104906	0.0412464	0.05436	0.0768975	0.38394	0.0259404	0.0730401	0.0451166	0.0369914	0	0.28829	0.0241402	0.0330802	0	0.0640003
SMIM1	66.4071	462.249	33.4962	31.1549	67.3002	54.1259	41.277	15.805	42.8191	4.12915	13.1313	4.92984	3.33794	4.60935	3.49545	3.74194	0	0.257625	0	0.213611
LRRC47	85.3483	174.71	89.9578	88.9859	87.1229	168.596	96.3554	79.674	87.7687	52.2843	54.0076	52.8087	49.1512	56.0176	44.1654	79.8668	75.8469	77.859	61.2387	87.0006
RN7SL574P	18.4733	70.3039	16.0789	17.2314	21.9752	15.5683	20.9865	9.2196	22.8236	1.55041	10.9989	4.12927	0	3.13692	0	24.4474	0	0	0	0
RP1-286D6.5	14.0227	14.8788	0.94666	1.20473	11.7568	4.97582	7.82548	5.15672	9.11837	0	7.38231	6.92877	0	0.58485	0	0	0	0	0	0.433659
CEP104	21.1557	29.9035	23.1863	22.9563	27.4178	34.9724	33.2666	62.1741	17.9522	10.8535	28.5206	16.2261	18.169	14.9894	24.7214	25.9063	16.2898	15.657	28.6014	29.2726
DFFB	21.1931	34.5255	9.47772	9.36981	25.0687	30.2559	15.7874	19.9317	16.8484	21.3534	9.95209	19.2039	23.5427	22.4731	14.3223	27.4144	23.2507	19.3772	17.4947	18.9121
C1orf174	66.7726	63.0066	57.4282	56.8176	70.2239	112.722	58.736	75.6735	61.2114	32.3225	51.9439	31.7331	49.3935	42.9311	43.7049	61.9753	53.0206	48.0396	50.0029	74.3042
LINC01134	6.08495	30.1663	9.96475	9.97065	6.72671	9.94294	13.1747	18.1207	5.50928	3.43839	8.8278	4.43344	14.4109	12.791	13.5812	26.5351	7.96296	9.75162	11.3947	12.0227
LINC01346	0	0.0763796	0	0	0.0192032	0.178802	0.0703006	0.154419	0	0.0311614	0	0.290476	0	0	0.0695448	0.327575	0.0822894	0.0281911	0.0856037	0.077916
LINC01345	0	0	0	0	0	0	0	0	0	0.10283	0	0	0	0	0	0	0	0	0	0.0514232
LINC02780	13.7913	27.2969	4.65263	4.74031	26.35	45.4785	18.0372	54.2947	4.58078	0.289589	1.5542	0.435937	0.0155352	0.0169832	0.280997	0.198536	0.0498738	0.148079	0.0172942	0.107039
RP11-718D19.2	0.17846	0.513963	0	0	0.0861464	0	0	0	0.14699	0	0.0991704	0.465388	0	0	0	0	0	0	0	0.0349534
EEF1DP6	0	0	0	0	0	0	0	0	0	0	0	0	0	0	0	0	0	0	0	0
LINC01777	0	0.178261	0	0	0	0	0.0820368	0	0	0.109091	0.051594	0	0	0	0	0	0	0.0328974	0	0.0363694
RP5-1166F10.2	0	0.215188	0	0	0	0	0	0	0	0.175585	0	0	0	0	0	0	0	0.0794241	0	0
RP1-37J18.1	0	0	0	0	0	0	0	0	0	0	0	0	0	0	0	0	1.47931	0	0	0
LINC01646	0	0.275454	0	0	0	0.0879313	0.0230483	0	0	0.408654	0	0.489773	0	0.0137804	0	0	0	0.0554552	0.0280654	0.061308
AJAP1	0.00568274	0.220944	0.00182227	0.00231905	0.00411476	0.0383127	0.00753181	0.016544	0	0.120187	0	0.302317	0.0288348	0.0360257	0.00745083	0.263216	0	0.0271828	0.00458567	0.0534253
RP1-77N19.1	0	0	0.0525592	0.0668877	0.0593405	0	0	0	0	0	0	0	0	0.0649425	0	0	0	0	0	0
RP4-603B14.2	0	0.241554	0	0	0	0.141368	0	0	0	0.147824	0	0.0656175	0	0	0	0	0	0	0	0
LINC02781	0	0.206765	0.0306959	0.0390641	0	0.0806717	0	0	0	0	0	0.524227	0	0	0	0.29559	0	0	0	0
LINC02782	0	0.635365	0	0	0	0.297474	0	0	0	0	0	0.966533	0	0	0	0	0	0	0	0.103703
RP4-703E10.1	0	0	0	0	0	0.120823	0	0	0	0	0	0	0	0	0	0	0	0	0	0
RP1-58B11.2	0	0.0394031	0	0	0	0	0.036267	0	0	0.417968	0	0.128445	0	0	0	0	0	0	0	0.0482348
RP1-58B11.3	0	0	0	0	0	0	0	0	0	0	0	0	0	0	0	0	0	0	0	0
RP1-58B11.1	0	0	0	0	0	0	0	0	0	0	0	1.44536	0	0	0	0	0	0	0	0
RP3-491M17.1	0	0	0	0	0	0	0	0	0	0	0	0	0	0	0	0	0	0	0	0
RP11-154H17.1	0.0441216	0.121775	0.00235806	0.0030009	0.149089	0.204507	0.00974633	0.0299717	0.245302	0.228968	0.0367775	0.0862951	0.00533041	0.0174818	0.00964154	0.113536	0.0171126	0.0273584	0.0178019	0.0388876
ENSG00000264341	0	0	0	0	0	0	0	0	0	0	0	0	0	0	0	0	0	0	0	0
MIR4689	11.1971	48.3712	3.59055	4.56939	4.05381	37.7452	14.8405	26.0783	0	0	18.6667	8.75994	0	22.1825	0	0	0	5.95113	9.03547	16.4481
NPHP4	23.5116	29.2474	11.6207	11.53	24.1982	34.1979	22.8136	52.1403	21.6508	14.6775	19.3134	15.7008	21.3129	28.4537	18.8789	43.2678	9.76727	10.5187	18.6384	18.1057
KCNAB2	11.5686	32.0992	9.58699	9.59858	12.9136	25.5969	10.2548	32.1417	23.1846	128.106	14.4748	76.0357	88.9016	130.774	28.0478	70.9842	158.65	170.161	73.5058	103.671
CHD5	0.244516	0.732944	0.550457	0.549827	0.43359	0.53829	0.383601	0.958822	0.221948	0.504241	0.407632	0.530939	0.0361719	0.0949045	0.0719698	0.523905	2.07478	0.891135	1.13555	1.7446
RP1-120G22.12	3.58893	2.14966	2.41318	2.44516	3.30202	9.5131	3.13048	5.56055	2.95605	1.86217	1.96028	1.75985	2.10493	2.22821	1.80983	2.58902	6.01206	5.45613	4.73603	8.24893
RPL22	58.0853	77.6679	23.6384	23.9926	61.1198	70.0384	31.4378	35.1126	58.3327	15.4372	20.6697	7.0705	24.8523	20.3639	10.4158	18.969	60.1009	34.752	18.7902	18.9831
RNF207-AS1	0	0	0	0	0	0	0	0	0	0	0	0	0	0	0	0	0	0	0	0
RNF207	32.0453	64.5459	5.13	5.13388	55.3367	62.1096	14.3106	21.3117	28.6381	14.5198	4.6652	3.60362	0.466729	1.04009	0.487044	0.611763	0.0768398	0.0789724	0.0399673	0.232819
ICMT	107.361	115.806	127.659	127.142	102.179	214.966	124.301	114.648	91.6611	54.3033	93.9334	77.583	42.3616	42.4019	57.3628	74.8357	112.467	108.626	130.519	182.349
LINC00337	3.38057	6.17404	8.03775	7.80631	3.34334	4.44715	8.30541	3.3606	5.09347	0.871922	3.57389	0.903087	0.358607	1.1761	3.35131	6.61977	5.88424	7.18693	9.44799	17.7319
HES3	0.279928	0	0	0	0	0	0	0	0	0	0	0	0	0	0	0	0	0	0	0
GPR153	4.19097	11.2078	13.2928	13.054	3.98421	5.43002	12.6963	18.9905	3.17014	1.00496	7.31948	1.82897	3.76123	10.1666	5.83135	18.6636	0.928844	1.091	1.61042	2.17776
ACOT7	25.0545	36.6186	30.0055	29.9976	19.3839	31.7776	28.4418	35.2518	23.8318	20.5454	25.9368	28.5103	12.4161	18.1706	12.3836	28.5204	22.3857	25.5675	28.3862	35.7646
RP1-202O8.3	29.4978	73.4911	63.36	56.9399	30.5125	16.5727	40.9575	8.17867	39.3364	13.2035	28.1004	8.05873	12.2183	20.4068	15.3474	54.9408	17.4336	18.9128	11.3348	18.4328
HES2	0.191903	1.75015	0.102562	0.104418	0.185271	0.539085	0.169564	0.111737	0.0790313	0.0751606	0.159961	0.200178	0.0927369	0.101381	0.125805	0.197526	0	0.0339981	0.154856	0.0751728
ESPN	0.792537	9.9782	2.18424	2.15033	1.64403	2.43695	1.93049	2.54426	0.714528	0.226511	1.1784	0.268122	1.8632	3.14018	2.47142	4.96069	0.0830776	0.0683066	0.0518542	0.106981
MIR4252	0	0	0	0	0	0	0	0	0	0	0	0	0	0	0	0	0	0	0	0
RP1-202O8.2	0	0.142042	0	0	0	0.166257	0	0	0	0	0	0	0	0.156333	0	0	0	0	0	0.0579595
TNFRSF25	0	0	0.0932609	0.118685	0.105294	0.122549	0.0963666	0	0.179661	1.02517	0	0	0.316226	1.0371	0.190661	0	0	0	0	0.0427223
PLEKHG5	0.199824	0.841919	0.118661	0.120808	0.246506	1.04782	0.323697	0.499867	0.27431	0.321747	0.172732	0.31266	0.289693	1.51897	0.106739	0.731301	0.287045	0.432683	0.262773	0.552276
NOL9	133.39	182.178	80.4931	79.9088	144.959	365.292	104.315	187.821	119.532	49.1473	80.1131	61.6209	46.0627	45.3936	31.2789	63.0485	99.8507	95.1173	76.0307	106.198
RNU6-731P	0	0	2.26431	2.88159	0	0	0	0	26.1722	0	0	0	0	0	0	0	0	0	0	0
RP11-58A11.2	0	0	0.351522	0	0.793752	0	0	0	24.3786	0	0.913755	0.857617	0	0	0	6.77004	3.40137	0.582628	0	0.32206
TAS1R1	0.176322	0.553967	0.133641	0.130826	0.127671	0.216137	0.339918	0.093331	0.435686	0.301343	0.0267224	0.677177	0.116191	0.152426	0.0630494	0.692953	0.0497358	0.0511161	0.051739	0.244881
ZBTB48	75.8732	132.348	86.3594	85.8968	117.577	188.695	98.2679	111.107	64.3356	68.9195	49.3149	68.8005	107.305	114.464	86.0904	188.161	116.728	107.431	77.843	107.785
KLHL21	120.175	187.961	142.854	140.885	113.63	164.582	114.435	85.0105	94.1854	27.6083	67.2373	27.4968	43.3655	58.1738	44.4472	61.7131	68.8844	71.1973	61.2781	71.7121
PHF13	121.374	119.551	102.805	104.435	70.363	121.527	82.8544	71.6014	114.982	26.5554	62.5425	40.1256	17.7065	16.9449	25.6417	27.0226	34.6498	35.2677	49.4319	78.181
THAP3	37.6509	64.5867	56.5927	55.8504	36.1027	79.356	46.7528	41.4185	30.7104	30.7955	27.3619	34.8322	23.5825	25.2302	20.8006	32.0568	26.0302	30.0748	27.2556	43.1936
DNAJC11	84.8612	124.132	31.2221	31.2649	83.848	182.076	53.9753	121.358	77.9904	43.2765	43.0144	42.77	66.1756	59.5608	31.0466	61.7601	93.3748	106.08	57.1463	84.8405
LINC01672	0	0	0.0467519	0.0594972	0.105568	0.122868	0	0	0	0.171306	0.121528	0.228123	0	0.0577669	0.0955788	0.450202	0	0	0	0.0428335
RP11-242F24.2	0.187961	1.35331	0	0	0.272198	0.316806	0	0.218883	0	0	0.31335	0.588197	0	0	0	0	0	0	0	0
CAMTA1-DT	19.3479	26.6753	28.2491	29.5666	17.5864	12.4892	28.3715	7.1907	10.172	6.28795	21.9608	12.8823	29.2432	24.1398	27.5267	10.1693	16.6049	22.7543	25.2462	25.6396
CAMTA1	3.92475	2.48609	1.41239	1.43509	2.83838	4.02128	3.04603	8.47174	3.91479	5.78249	4.80516	7.06988	8.95303	7.33719	7.85323	13.1459	6.05862	5.61222	8.01839	9.33302
RP11-312B8.2	0	0	0	0	0	0	0	0	0	0	0	6.43212	0	0	0	0	0	0	0	0
RP11-334N17.1	0.929299	0.382338	1.78797	1.842	0.672888	1.00692	1.31965	0.927581	1.14814	0	0.995937	0.311583	0	0	0	0.40994	0	0	0	0.0390029
RNU1-8P	0	0	0	0	0	0	0	0	0	0	0	0	0	0	0	0	0	0	0	0
CAMTA1-IT1	0	0	0	0	0	0	0	0	0	0	0	0	0	0	0	0	0	0	0	0
CAMTA1-AS2	0	0.155292	0	0	0	0	0	0.0627917	0	0.126712	0	0	0	0	0	0	0	0	0	0
CAMTA1-AS1	0.85381	6.1474	1.09516	1.39371	0	0	2.26325	0	0	0	0	0	0	0	0	0	0	0	0	0.501684
RP11-338N10.1	0	0.327909	0	0	0	0.383812	0	0	0	0	0.379625	0.712604	0	0.360901	1.19426	2.81265	0	0	1.10253	0.802811
RP11-338N10.2	0	0	0.440944	0.561153	0.497836	0	0	0	0	2.42354	0	0	2.99028	4.35867	4.50729	21.2306	0	0.730841	6.65771	4.84785
RP11-338N10.3	0	0	0	0	0	0	0	1.70925	0	0	0	2.29661	4.25583	2.32626	7.69785	9.06475	0	3.12044	7.10655	3.44978
VAMP3	77.0885	65.4684	53.233	52.568	96.7163	92.92	74.6049	116.467	61.5202	55.3729	96.8047	72.1656	83.3425	55.267	78.5168	53.7205	82.9493	87.4089	93.2159	103.699
RP3-467L1.6	0	0	0	0	0	0	0	0	0	0	0	0	0	0	0	0	0	0	0	0
PER3	12.8472	8.97191	2.96386	3.01539	14.8112	16.0885	6.46636	13.1993	11.5943	6.99552	8.04771	6.21384	3.95646	2.52986	3.08027	2.58378	31.8542	28.6057	18.0644	19.6549
RP3-467L1.4	9.00627	13.794	4.68843	4.75081	12.6941	11.8581	11.6938	24.6319	10.0229	21.7028	14.6323	25.9248	0.0664467	0	0.120187	0.141529	20.9764	28.8909	26.2594	29.4086
UTS2	0	0.16232	0	0	0.0816202	0.126662	0.0498002	0.131267	1.20698	0	0	0.235166	0	0.119101	0.0985295	0	0.0582929	0.159762	0	0.176624
TNFRSF9	0.373305	0.310129	0.6722	0.749985	0.509418	1.4762	0.62798	1.80575	0.248346	0.776029	0.765954	0.606569	0.166522	0.193421	0.188251	0.177343	2.69527	1.17518	0.950057	0.953319
RP5-892F13.2	0	0	0	0	0	0	0	0	0	9.07972	0	1.72731	1.60043	0	0	6.81771	5.13799	4.69385	5.34493	3.24328
PARK7	101.682	102.127	57.5707	57.9257	104.907	200.352	91.8026	119.666	125.083	99.6914	84.0974	118.985	76.1177	51.8139	68.8565	69.5498	114.509	92.5776	77.219	105.712
Y_RNA	0.853213	1.42908	0.691194	0.685374	0.764115	2.4523	0.607079	1.87733	4.77134	1.04472	0.980702	1.70037	0.664042	0.640533	0.76541	1.13705	0.870843	1.10265	1.64515	2.14782
CTA-215D11.6	4.61578	12.2983	1.36491	1.28583	7.90519	12.3918	3.48011	15.031	3.82458	11.1391	3.27151	11.0279	3.84672	3.28537	2.31929	3.24321	2.52992	4.7008	1.56125	3.96266
CTA-215D11.5	0	0.322844	0	0	0	0.755767	1.18859	1.56649	1.66196	0	0.747523	0.701597	0	0.177663	1.17582	2.76921	1.04347	0.476635	1.0855	1.05388
ERRFI1	3.90002	3.50356	10.395	10.6152	4.67633	7.59866	14.2504	29.6247	3.97852	0.0840814	24.4561	0.811772	3.37167	2.28245	18.6711	11.0485	3.96893	3.74628	14.8694	11.6682
RP11-431K24.1	0.0612565	0.346955	0.0392859	0.0399967	0.0650535	0.165195	0.146139	0.147423	0.151363	0.292698	0.0204242	0.498403	0.0296021	0.0453058	0.0642524	0.176544	0.15839	0.208366	0.17136	0.16317
CTA-215D11.4	0.321492	0	0.206184	0	0	0.541871	0	0	0	0	0	0.503032	0.466081	0.254762	0.843038	0	0.498765	0.683477	0	0
RP11-431K24.2	0.132982	0	0.0852861	0.108536	0	0	0.352505	0	0.328595	0.156251	0.665085	0.416149	0	0	0.174357	0	0.20631	0.424071	0	0.234414
LINC01714	0	0.700623	0.110131	0.140155	0.0621704	0.0964785	0.151732	0.0333287	0.0707201	0	0.047713	0.223909	0	0.0226798	0.0375251	0.176754	0.0888038	0.0304228	0.0461902	0.0672674
RNU1-7P	0	0	0	0	0	0	0	0	0	0	0	0	0	0	0	0	0	2.54012	0	0
RP11-431K24.4	0	0.241167	0	0	0	0	0	0	0	0	0	0.786149	0	0.265432	0	0	0	0	0	0
RNU6-991P	0	0	0	0	0	0	0	0	0	0	0	0	0	0	0	0	0	0	0	0
SLC45A1	0	0.281581	0.0771745	0.0859369	0.0435659	0.126764	0.0797445	0.0700653	0	0.318127	0.150457	0.447176	0.087227	0.143036	0.55221	0.650265	0.11668	0.0639563	0.0728275	0.088383
RERE	33.4585	30.7588	12.752	12.9379	27.7631	48.235	28.1726	92.7566	31.6553	24.2568	39.7744	40.5912	24.1187	18.7349	27.791	38.9225	36.0248	32.0494	49.7171	49.2082
RERE-AS1	0.453543	0.761948	0.218154	0.154237	0.465236	0.254813	0.551025	0.264078	4.38937	0.0444085	0.252034	0.591374	0.219174	0.239603	0.148664	0.233416	1.28999	1.72754	0.670972	1.66559
ENSG10010135148.1	0	0	0	0	0	0	0	0	0	0	0	0	0	0	0	0	0	0	0	0
RP5-1115A15.2	0	0	0	0	0	0	0	0	0	0	0	0	0	0	0	0	0	0	0	0
RPL7P11	0	0	0	0	0.431256	0	0	0.693571	1.47169	2.09942	0	0	0	0.943936	0.780899	0	0	0.633099	0	0
RPL7P7	0	0	0	0	0	0	0	0	0	0	0	0	0	0	0	0	0	0	0	0
RP4-633I8.3	0	0	0	0	0	0	0	0	0.938344	0.446194	0	0.594182	0	0.300925	0	0	0.589142	0.403662	0	0.223133
RP4-633I8.4	0	0	0	0	0	0	0	0	0	0	0	0	0	0	0	0	0	0	0	0
RPL23AP19	0	0	0	0	0	0	0	0	0	0	1.77055	0	0	0	0	0	0	0	0	0
ENO1	851.552	763.837	727.39	726.382	886.242	1432.96	771.8	785.696	887.03	688.746	587.61	605.308	520.429	430.673	474.456	383.446	968.828	801.533	575.983	803.557
MIR6728	0	0	0	0	0	0	0	0	0	0	0	0	0	0	0	0	0	0	0	0
ENO1-AS1	19.9647	45.253	28.4534	28.6664	21.1486	16.8251	34.3011	15.0688	20.0983	22.5892	14.1761	24.8749	26.7997	23.7311	14.5424	15.983	16.0602	31.8329	14.917	40.4064
RNU6-304P	0	0	0	0	0	0	0	0	0	0	0	0	0	0	0	0	0	0	0	0
HMGN2P17	11.0765	0	8.1186	10.3319	4.58304	6.22312	9.78711	12.8987	5.2133	1.23949	7.91388	0.825297	3.82337	3.3438	4.14938	0	0.818298	1.12134	0	0
RP3-477M7.5	0	0	0	0	0	0	0	0	5.50211	1.30816	0	1.74203	4.84221	7.94033	7.29874	27.5033	0	0	0	0
RP3-477M7.6	0	0	0	0	0	0	0	0	0	0	0	0	0	0	0	0	0	0	0	0
CA6	0.0402278	0.405493	0.0257994	0.0328328	0.0388375	0.20341	0.0533172	0.124922	0.231937	0.378133	0	0.461586	0.03888	0.21252	0.0351626	0.57969	0.166426	0.11403	0.108206	0.204855
RN7SL451P	1.3107	0	0	0	0	0	1.73718	1.52632	0	0	0	2.05082	1.90018	4.15458	0	0	2.03343	5.57297	2.11533	2.31043
SLC2A7	0.150403	0.745992	0.182199	0.163673	0.0363012	0.0845005	0.110745	0	0.165173	0.157084	0	0.732143	0.0242272	0.0529709	0.0438217	0	0.0518524	0.0888191	0	0.127651
SLC2A5	0.0293706	0.370067	0.0329636	0.0119857	0.377483	0.185639	0.165441	0.111158	19.3591	21.6807	2.80317	8.32944	13.1678	25.3748	2.78225	10.1123	33.4111	41.5307	5.10745	15.6052
ENSG10010139882.1	0	0	0	0	0	0	0	0	0	0	0	0	0	0	0	0	0	0	0	0
GPR157	0.639601	0.744655	0.6633	0.699736	0.315318	0.84867	0.667352	1.28363	1.41231	5.69234	1.31583	7.47384	1.30211	1.8117	3.12246	4.70644	5.65812	8.36109	6.87434	11.4025
MIR34AHG	0.0462	0.332638	0.0444444	0.0377071	0.0167262	0.22063	0.0918489	0.107601	2.96813	177.571	0.61616	75.1314	56.2393	57.4786	25.2292	81.1264	0.155296	0.229177	0.0497079	0.325756
MIR34A	0	0	0	0	0	0	0	0	0	0	0	0	0	0	0	0	0	0	0	0
LNCTAM34A	0.027442	0.276613	0	0	0.0397404	0.185012	0.0363711	0.0639129	1.08493	40.5948	0.182994	17.261	20.8467	22.9421	11.6575	22.0319	0.0851474	0.0583403	0.0885768	0.14512
H6PD	11.6721	11.5601	19.3845	19.289	8.72315	10.2972	22.5302	22.6537	30.5099	156.324	26.9989	142.801	16.2067	19.9936	29.1458	42.9594	30.1304	34.9998	41.2729	46.2826
SPSB1	0.184088	0.574353	1.78405	1.66942	0.251779	0.784316	0.948841	2.95954	1.03611	5.07102	4.87621	14.1859	0.674616	0.919845	3.34558	4.92654	1.29312	1.97312	4.44823	4.63016
CTD-2510L9.2	0	0	0.142401	0.181222	0	0	0	0	0	0.782671	0.370161	1.38968	0	0.527856	0.873368	1.37127	2.75578	1.65216	3.22512	5.47958
LINC02606	0.202649	0.984871	0.828534	0.764961	0.0917091	0.384258	0.805764	0.265486	0.438148	2.05368	0.633445	3.72571	0.661027	1.32484	1.56099	2.3466	1.61126	3.31195	4.37436	6.34066
RNA5SP40	0	0	0	0	0	0	0	0	0	0	0	0	0	0	0	0	0	0	0	0
RP13-392I16.1	0	0.474228	0	0	0	0.277538	0	0	0	0.193476	0	0	0.477439	0	0	0	0	0	0.265749	0
SLC25A33	102.011	106.844	59.0996	59.0044	97.3804	225.739	77.772	141.507	78.5984	84.8129	68.7367	133.83	34.5175	32.3878	41.7617	60.1511	116.906	105.291	116.799	143.703
RP13-15M17.1	0	0	0	0	0	0	0	0	0	0	0	0	0	0	0	0	0	0	0	0
TMEM201	61.1384	134.134	79.6012	78.366	59.0984	93.0256	63.1092	63.3754	62.1291	117.25	44.2316	74.598	21.7266	33.8457	22.9341	34.4863	76.3301	70.2667	51.5885	66.2788
PIK3CD	9.29306	11.1723	3.86179	3.91844	13.0618	48.2192	7.70559	20.0455	22.5374	124.52	9.1604	116.928	60.1676	78.0642	34.7008	70.8409	89.2225	99.779	64.4301	103.103
PIK3CD-AS1	0	0.285448	0	0	0	0	0	0	3.91855	18.4002	0	4.34231	12.07	17.2792	2.07924	3.67267	3.99794	8.00709	0.959762	6.05675
RP11-558F24.2	1.74274	1.25477	1.11768	0.888986	0.788678	5.87473	10.3941	6.08832	2.15313	0.25596	0.726331	0.340854	0.315816	0	0	0	0	0.231562	0	0.128001
PIK3CD-AS2	19.2194	39.4621	8.53852	8.47737	19.1303	32.4813	10.5737	11.1604	20.8651	0.395647	7.85902	0.891627	0.0375514	0.14368	0.339611	0.479898	0.321478	0.192733	0.0836065	0.273953
CLSTN1	12.8669	15.6015	10.9489	10.9929	13.9407	41.1157	17.7912	51.8211	17.0939	47.1376	22.6395	102.443	21.2178	21.9541	21.6919	43.2326	43.1089	52.395	69.7428	95.1818
MZT1P1	0	0	0	0	0	0	0	0	2.31115	1.09898	0	0	0	0	0	0	0	0	0	0
RP11-84A14.7	0.395258	0.569169	0.380239	0.322599	0.429299	1.66551	1.04774	1.61099	0	0	0.988404	1.23691	0	0	0	2.44104	0.919811	0.630226	1.27581	1.9741
CTNNBIP1	15.9131	19.5958	17.6574	17.5285	12.5786	24.5224	16.2116	44.5112	16.0716	65.2114	22.0126	78.076	9.96952	12.3449	14.6629	32.4858	23.1595	27.5746	28.872	31.8392
RP11-84A14.5	0	0	0.13682	0.174119	0	0	0	0	0	1.75466	0	0	0	0	0	0	0	0	0	0.250706
RP11-84A14.8	0	0.304181	0.067737	0.0431016	0.22943	0.0890096	0.0699927	0.184491	4.04521	1.241	0.0880386	1.23945	0.0765601	0.167393	0	0	0.81929	1.17884	0.340915	0.527509
LZIC	37.0275	41.3145	16.4884	16.1017	47.3055	95.5372	36.8067	51.0697	42.6092	31.8514	32.7358	51.5436	23.265	17.6606	24.467	25.0041	27.095	26.7808	26.6715	37.9012
RP11-84A14.4	0.166718	0.880267	0.0712814	0.0907138	0.160957	0.281001	0	0.064715	0.274637	0.0652966	0	0	0	0.0440379	0	0	0	0.118145	0.0896884	0.0979607
NMNAT1	13.8693	26.4233	13.3274	13.1367	17.3198	60.1447	17.3822	40.1008	14.0397	26.8902	16.4444	60.1041	8.08869	7.9938	11.1379	16.1069	9.66746	14.7229	19.6326	28.1807
RN7SKP269	0	0	0	0	0	0	0	0	0	0	0	0	0	0	0	0	0	0	0	0
TMEM274P	0.30689	0.386679	0.123012	0.156547	0.111107	0.25863	0.355904	0.178688	2.18016	0.811324	0.0639521	0.720277	0.222456	0.0303989	0.100593	0.710735	0.357084	0.244663	0.247644	0.608592
MIR5697	0	0	0	0	0	0	0	0	0	0	0	0	0	0	0	0	0	0	0	0
RP11-807G9.2	0	0	0	0	0	0	0	0	0	0	0	0	0	0	0	0	0	0	0	0
RBP7	0.0624839	0.0599842	0.120219	0.135994	0.105568	0.351052	0.11042	0.169781	0.308792	0.660753	0.138889	1.36874	0.181171	0.099029	0.0546164	0.385888	0.355439	0.332094	0.537826	0.844432
UBE4B	41.9895	43.2009	21.4303	21.5202	38.7519	85.6342	34.3482	107.712	42.824	67.7391	45.3392	106.18	32.935	28.3377	28.9447	50.458	41.0989	51.1742	51.1712	69.0394
RP11-496H15.2	0	0	0	0	0	0	0	0	11.494	0	0	0	0	0	0	0	0	0	0	0
PGAM1P11	0	0	0	0	0	0	0	0	0	0	0	0	0	0	0	0	0	0	0	0
RNU6-828P	0	0	0	0	0	0	0	0	0	0	0	0	0	0	0	0	0	0	0	0
KIF1B	14.4584	12.0961	16.7114	16.8836	13.4024	27.2081	23.2628	66.4754	11.8276	11.8514	35.762	35.6408	4.34168	4.0927	20.5942	19.1886	14.7809	17.751	51.9864	47.5803
ENSG00000264881	0	0	0	0	0	0	0	0	0	0	0	0	0	0	0	0	0	0	0	0
RNU6-37P	0	0	0	0	0	0	0	0	0	0	0	0	0	0	0	0	0	0	0	0
RN7SL731P	0	0	0	0	0	0	0	0	0	0	0	0	0	0	0	0	0	0	0	0
RP4-736L20.4	1.04606	3.33542	0.766713	0.792782	2.00178	4.02999	1.08934	3.21939	1.66165	9.04263	0.996507	12.5094	8.77414	11.5459	4.11457	5.07591	2.31838	4.84487	1.9294	5.40011
RP4-736L20.5	2.13728	5.31596	6.60433	6.66038	2.11031	9.16962	10.0432	18.5535	2.88063	1.59807	10.0413	16.4167	0.845046	1.53969	7.38776	7.19967	1.80861	4.33721	20.696	24.089
PGD	171.831	151.252	169.206	169.121	162.531	259.756	187.838	225.333	172.248	104.278	201.306	156.432	146.082	109.119	183.451	125.652	105.512	93.9013	182.445	177.096
RP4-736L20.3	15.735	51.689	46.6726	48.1591	18.8703	20.7196	43.0131	13.7426	12.1502	43.9095	51.6438	49.2403	6.41578	18.3138	11.6047	12.147	11.4428	21.43	24.601	43.6276
CENPS-CORT	3.58986	5.04141	3.32808	3.24905	4.36227	15.0967	3.76866	8.1539	4.08391	9.93944	3.91076	19.437	1.57162	2.84474	1.88737	4.4999	4.43893	5.3083	8.91992	13.1886
CENPS	0	0	0	0	0	0	0	0	0	0	0	0	0	0	0	0	0	0	0	0
CORT	0	0	0	0	0	0	0	0	0	0	0	0	0	0	0	0	0	0	0	0
DFFA	86.5908	140.801	41.4658	41.0211	105.012	190.966	64.8296	94.6495	119.111	237.83	59.4646	175.057	43.7259	39.1104	30.8466	48.5328	94.1162	82.1292	44.8048	55.4537
RP5-1113E3.3	0.999742	1.43962	1.28234	1.22394	1.80973	4.21263	1.98756	4.07473	18.5275	6.4607	0	11.7321	1.44937	1.18835	0	6.1742	2.32651	3.71946	11.2943	10.5738
PEX14	41.764	44.4674	16.3344	16.3853	40.9594	83.1349	27.952	75.4862	44.9443	46.6745	28.7932	49.5832	24.7452	23.3204	20.5214	36.9142	38.7845	43.6187	38.9218	56.5297
RP4-734G22.4	0	0	0	0	0.0670684	0	0.368293	0	2.7465	0.108833	0	0.434788	0	0.1468	0.121444	0	0	0	0	0.163276
RN7SL614P	0	0	0	0	0	0	0	0	0	0	0	0	0	0	0	0	0	0	0	0
CASZ1	0.568086	1.20238	1.30186	1.29704	0.64006	0.85845	1.89856	1.84205	0.78657	10.9761	1.17158	9.41746	0.369191	0.791683	1.07552	2.7069	1.09407	1.26238	2.29998	3.28474
RP4-734G22.3	0.0259656	0.336512	0.0499579	0.0635772	0.0376024	0.262588	0.0344144	0.0302372	0.192481	0.488143	0	0.284395	0.0752869	0.0617283	0	0.160358	0.443116	0.276008	0.921926	0.640792
HSPE1P24	0	0	0	0	0	0	2.18242	0	0	0	0	0	0	0	0	0	0	0	0	0
C1orf127	0.0661116	0.269734	0.0494663	0.0449654	0.0478702	0.148574	0.0876232	0.10265	0.32672	4.23354	0.312275	5.74111	0.894553	0.73345	0.390065	1.70122	3.21374	2.13168	4.90807	3.85871
CFL1P6	0	0.688209	0	0	0.346057	0	0	2.2262	0	2.2462	0.79675	0.7478	0	0.378726	0.626624	0	0	0.508023	0	1.12328
TARDBP	215.744	139.616	138.626	138.32	210.332	284.63	184.973	232.589	271.474	169.021	228.497	233.814	173.586	95.0536	170.185	159.844	237.581	158.385	242.837	260.968
MASP2	0.0567503	0.4086	0.0849238	0.0926361	0.178065	0.223188	0.25072	0.242316	1.72948	0.644576	0.0315362	0.799164	0.137122	0.224855	0.0744072	0.584131	0.322824	0.663567	0.183178	0.166728
SRM	194.976	529.975	88.4792	88.0092	279.539	375.282	130.499	87.799	191.644	261.953	55.516	75.7895	119.023	168.558	47.3477	38.7282	305.954	330.229	55.7218	97.4542
EXOSC10	76.3361	83.3972	45.3591	45.2775	85.6112	140.384	74.5571	113.653	79.3579	73.1448	74.4069	99.6545	46.748	42.5692	40.3469	54.0802	76.9959	81.1811	88.8086	113.288
RP4-635E18.7	1.94806	3.78091	0.325919	0.276514	1.83985	2.99791	1.57161	2.76169	10.4643	11.3451	1.55321	6.09618	3.06977	2.88607	1.77681	2.09232	10.5121	6.66239	3.14396	2.53813
EXOSC10-AS1	2.7462	7.21115	7.77014	7.77888	3.27513	5.71778	7.70774	2.06928	7.58411	5.88402	6.73263	4.80244	3.27871	1.92017	2.75342	7.98116	7.01726	4.808	9.12486	7.87826
MTOR	51.2854	55.5769	26.5439	26.7769	55.4175	88.8033	41.4822	102.772	48.4753	48.9198	47.9144	60.2635	42.3046	35.903	32.9343	43.2967	46.6079	52.1895	58.1861	67.6796
MTOR-AS1	0.0694856	0.500293	0.0445635	0.0567122	0.0503132	0.234234	0.18419	0.0809167	4.80751	0.326576	0	0	0	0.055063	0.0911049	0	0.431202	0.0738616	0	0.122486
RNU6-537P	0	0	0	0	0	0	0	0	0	0	0	0	0	0	0	0	0	0	0	0
ANGPTL7	0	0.510938	0.0379264	0	0.0856395	0.0996741	0	0	7.30625	0.138968	0.0985868	0.0925299	0	0	0.232608	0	0.0917451	0.0628609	0	0.0347477
RNU6-291P	0	0	0	0	0	0	0	0	0	0	0	0	0	0	0	0	0	0	0	0
RPL39P6	0	0	0	0	0	0	0	0	6.4558	0	0	0	0	0	0	0	0	0	0	1.53515
UBIAD1	57.502	71.4674	42.2673	42.4106	60.6102	111.429	39.7085	63.5068	66.5299	55.413	40.7977	48.6489	34.484	38.0244	24.1041	50.4138	78.354	66.7015	39.6893	52.6105
UBE2V2P3	0	0	0	0	0	0	0	0	2.63144	0	0	0	0	0	0	0	0	1.13201	0	0
RP4-796F18.3	0.0532471	0.153351	0.0341492	0.0434588	0	0.0897473	0.0705728	0	0	0.187692	0	0.249944	0	0	0.0698141	0	0.165216	0.113201	0	0.156435
MTCYBP45	0	0	0	0	0	0	0	0	0	0	0	0	0	0	0	0	0	0	0	0
DISP3	0.208039	0.541167	4.94094	4.95147	0.218667	0.158357	1.93012	2.07096	0.182408	1.51396	3.52416	3.81167	0.739415	1.44118	8.44698	8.53776	4.95583	5.40725	25.8205	14.3613
RP11-149P14.2	0	1.85941	0	0	0	0	0	0	0	0	1.07633	0	0	0	0	0	0	0	0	0
LINC01647	1.51079	3.62587	153.736	154.462	0.510502	0.509283	29.5016	5.86443	1.49325	0.118343	122.406	0.157593	0	0	0.792338	1.24404	0.156257	0.107062	0.487651	0.118362
RP3-330O12.5	0.0789363	0.198918	0	0	0.0428672	0.0332615	0	0.0689415	0	0.0695612	0	0.154387	0	0.031276	0	0.121874	0.0306156	0.0419537	0	0.0811678
FBXO2	0.292337	1.4433	0.36158	0.340854	0.196556	0.387145	0.498161	0.316113	0.0515969	0.171745	0.104433	0.294052	0.12109	0.198565	0.0273781	0.773749	0.0323953	0.088785	0.0674001	0.0490778
FBXO44	8.49194	12.1653	10.9766	10.6464	9.66701	11.1406	16.0704	12.9984	7.67947	3.18879	6.4217	2.26019	10.3439	13.2852	12.9132	16.22	0	0.0465296	0.0706448	0.308643
FBXO6	16.9804	35.5659	15.9639	14.7723	19.9796	22.1156	19.59	12.1339	10.1081	2.49394	5.27557	2.77765	11.0777	14.6485	7.89342	9.05672	1.85602	2.87155	2.98958	5.21544
MAD2L2	32.4547	47.9177	47.2201	47.0351	36.4727	43.5462	41.9259	23.9202	30.7921	21.1048	25.5687	25.462	10.158	12.2804	16.0095	12.5447	18.6956	18.8505	20.9956	34.1702
DRAXIN	0.0803354	0.495781	0.176646	0.159235	0.083099	0.212778	0.273793	0.12028	0.538803	1.36194	0.0382649	0.772151	0.415949	0.527474	0.240755	0.99227	1.15731	1.90308	1.14835	2.17811
AGTRAP	31.5922	62.2847	16.8239	16.9677	29.8638	63.3404	20.5891	40.6172	33.9879	89.7623	14.9033	61.3884	25.0098	40.2482	12.0504	28.3158	77.6924	109.402	33.2815	77.9304
C1orf167	0.620294	1.11652	0.0904127	0.0920485	0.643091	0.784123	0.242901	0.361169	1.81141	0.099386	0.0940084	0.286757	0.0204379	0.0558572	0.0924191	0.174128	0.0218711	0.074927	0.182016	0.16567
C1orf167-AS1	0	0	0.197671	0.251559	0.334762	0	0	0.538384	0	0	0	0.482262	0	0.122122	0	0.951745	0.239086	0.163814	0	0.362207
MTHFR	102.242	190.233	141.883	141.223	105.99	131.77	117.622	145.542	91.1248	54.2581	113.348	67.4921	20.3881	19.1129	38.1414	42.9589	46.4215	40.1449	62.4765	56.888
CLCN6	54.1867	45.2847	35.2546	35.731	46.4135	69.8237	39.4041	79.6887	48.806	51.6802	62.1838	71.2455	40.4219	24.5284	32.2613	34.3005	51.6269	44.204	69.2531	56.0764
ENSG10010138681.1	0	0	0	0	0	0	0	0	0	0	0	0	0	0	0	0	0	0	0	0
ENSG10010135835.1	0	0	0	0	0	0	0	0	0	0	0	0	0	0	0	0	0	0	0	0
NPPA	0	0	0	0	0	0	0	0.173064	0.734449	0.349239	0	0.232535	0.430908	0	0	0	0	0.157975	0	0.174648
ENSG10010134403.1	0	0	0	0	0	0	0	0	0	0	0	0	0	0	0	0	0	0	0	0
NPPB	0	0	0.169594	0.215828	0	0.445709	0	0	0	0	0.440847	0	0	0	0	0	0	0	0	0.15538
SBF1P2	0	0.214005	0	0	0	0	0	0	0	0.17462	0	0.232535	0	0	0	0	0	0	0	0
RP5-934G17.7	31.554	24.05	160.075	165.638	29.7645	13.0882	98.2635	12.1287	41.1165	10.6447	109.934	12.6323	25.9104	7.3744	75.5516	27.4038	20.8434	12.6435	76.8846	40.449
RNU5E-1	0	0	0	0	0	0	0	0	0	0	0	0	0	0	0	0	0	0	0	0
RNU5E-4P	473.544	221.03	2123.81	2183.02	406.732	132.108	1501.98	178.745	330.86	23.0236	1404.67	117.529	213.057	28.4676	445.321	60.5072	141.866	97.2018	1496.88	573.764
KIAA2013	96.1694	128.167	129.749	128.261	111.216	143.062	115.991	81.4231	82.8454	112.795	79.8754	123.123	59.4907	58.2688	74.6927	56.9854	102.874	85.7161	98.6925	120.962
PLOD1	32.9379	69.6027	27.9346	27.3473	40.9715	92.5913	39.8352	84.5081	36.079	40.7065	23.0297	51.6856	17.7453	19.9553	20.8969	38.0018	18.6955	17.2844	29.7007	28.7577
RP5-1077B9.6	0.658653	8.5361	7.60351	6.98847	0.953837	1.11015	4.36484	1.53402	6.51006	0	2.19608	4.12233	0	0.521941	1.72716	0	1.02184	4.2008	0	2.70909
MFN2	98.1565	148.384	80.3786	79.7474	104.463	198.496	94.2425	140.763	89.8406	69.5617	67.4764	79.1373	42.4602	38.0936	39.926	52.4392	76.4007	76.8562	79.0446	98.726
RP5-1077B9.5	0	12.1362	16.2154	13.7573	6.1025	21.3078	16.7554	14.7216	0	4.95131	7.0251	6.5935	0	0	0	0	0	4.47935	0	7.42816
MIIP	42.8036	75.1843	29.9688	29.6211	56.4375	117.301	49.8359	74.0785	41.8755	72.3651	24.4611	54.593	40.4662	50.78	18.5028	37.9012	42.289	53.3804	20.2616	38.7876
MIR6729	0	0	0	0	0	0	0	0	0	0	0	0	0	0	0	0	0	0	0	0
RN7SL649P	0	0	0	0	0	0	0	0	0	0	0	0	0	0	0	0	0	0	0	0
TNFRSF8	26.3171	39.2636	1.65892	1.6407	26.537	49.2476	3.49252	6.52078	10.1499	0.48947	0.532972	0.962559	0.161517	0.241826	0.158776	0.538473	0.172843	0.169917	0.0234528	0.130926
RNU6-777P	0	0	0	0	0	0	4.99438	0	0	0	0	0	0	0	0	0	0	0	0	0
RPL23AP89	0	2.21306	1.97128	2.50868	0	0	2.03693	0	0	1.80577	0	0	0	0	0	0	2.38429	1.63364	0	0
RP11-426M1.3	0	0	0	0	0	0	0	0	0.50647	0	0.170851	0	0	0	0	0	0	0	0	0
MIR7846	0	0	0	0	0	0	0	0	0	0	0	0	0	0	0	0	0	0	0	0
TNFRSF1B	33.0773	69.0617	15.7094	15.562	35.6404	60.3178	23.2051	48.3944	36.3156	51.6311	22.8771	52.0748	29.4178	50.0559	17.8828	33.7504	25.9533	13.2258	31.8952	17.4021
MIR4632	0	0	0	0	0	0	0	0	0	0	0	0	0	0	0	0	0	0	0	0
RPL10P17	0	7.14343	0	0	0	0	0	0	0	0	0	0	0	0	0	7.65914	0	0	0	0.728712
SNORA70	0.338622	1.13776	0.14478	0.184249	0.08173	0.190248	0.149601	0.262886	2.23127	0.530497	0.188172	0.176612	0.327277	0.0894456	0.443979	0	0.175114	0.239965	0	0.132646
VPS13D	32.199	29.4074	12.2658	12.4067	36.523	49.5374	27.2252	68.0369	31.8443	30.8709	30.4893	44.2951	25.6136	20.8422	28.279	39.383	27.6534	29.5575	42.5217	51.4644
SNORA59A	0	0	0	0	0	0	0	0	0	0	0	0	0	0	0	0	0	0	0	0
LINC02766	1.12453	2.42897	0	0	0.407125	3.79076	0.745217	2.61905	0	0.660648	1.87471	3.51906	7.33626	16.0401	11.0581	34.7244	0	1.79302	4.53718	1.65189
DHRS3	70.9144	77.9951	7.34513	7.35084	72.1023	147.693	18.9898	33.5874	137.206	173.941	39.2902	148.822	3.01578	21.263	1.80808	16.6482	2.73169	7.44527	1.26997	2.36678
RNU6ATAC18P	0	0	0	0	0	0	0	0	0	0	0	0	0	0	0	0	0	0	0	0
MIR6730	0	0	0	0	0	0	0	0	0	0	0	0	0	0	0	0	0	0	0	0
RP11-474O21.5	38.6219	58.8867	10.1992	12.0526	54.2857	55.5237	19.5722	17.1966	190.867	172.176	81.4301	126.194	3.29364	13.5024	0	14.0307	7.04922	4.8299	3.66657	6.00712
AADACL4	0.06818	0.147268	0.0218631	0.0278233	0.12342	0.229833	0.0225912	0.0396982	0.37906	0.0600824	0	0.506729	0	0.0135071	0.0223483	0.3158	0	0.0181184	0.0275088	0.0200307
RP11-474O21.2	0	0	0	0	2.53363	0	0	0	0	0	0	0	0	0	0	0	0	0	0	0
AADACL3	0	0.133823	0.0198671	0.0252831	0.0224304	0.0522125	0.0410573	0	0	0	0	0.484702	0	0.0490957	0	0.191312	0.0480591	0.0658571	0	0.0364039
C1orf158	0.0447884	0.25798	0.0287244	0.0365551	0.0324304	0	0.0593618	0.0521566	0.0553355	0.0526253	0.0373334	0.420477	0	0.035492	0	0.276604	0	0	0	0.0394754
PRAMEF12	0	0.270727	0	0	0	0	0	0	0	0.552257	0	0	0	0	0	0	0	0	0	0
PRAMEF1	0	0	0	0	0	0	0	0	0	0	0	0	0	0.0593569	0	0.462593	0	0	0	0.0440124
LINC01784	0	0	0	0	0	0	0	0	0	0.48573	0	0	0	0	0	0	0	0	0	0
PRAMEF11	0	0.373125	0	0	0	0	0	0	0	0.20297	0	0	0	0.0228148	0	0	0	0	0	0
PRAMEF30P	0	0	0	0	0	0.102156	0	0.07058	0	0.0712143	0	0	0	0	0.0794667	0	0	0	0	0.0356129
HNRNPCL1	0.14722	0.84798	0	0	0	0	0	0.171439	0	0	0	0.691055	0	0	0	0.909199	0	0.156491	0	0
PRAMEF2	0	0	0	0	0	0.068464	0	0	0	0.143181	0	0	0	0	0	0	0	0	0	0.0477349
PRAMEF4	0	0	0	0	0	0.0944979	0	0	0	0.0329379	0	0.0438624	0	0	0	0	0	0	0	0.0164716
PRAMEF10	0	0	0	0	0	0.0614456	0	0	0	0.128504	0	0	0	0	0	0	0.0565577	0	0	0
PRAMEF7	0	0	0	0	0	0	0	0	0	0	0	0	0	0	0	0	0	0	0	0
RNU6-1072P	0	0	0	0	0	0	0	0	0	0	0	0	0	0	0	0	0	0	0	0
PRAMEF29P	0	0	0	0	0	0	0	0	0	0	0	0	0	0	0	0	0	0	0	0
PRAMEF6	0.0215116	0	0	0	0	0	0	0	0	0	0	0.0336588	0.0311863	0	0	0	0	0	0	0
PRAMEF28P	0	0	0	0	0	0	0	0	0	0	0	0	0	0	0	0	0	0	0	0
PRAMEF27	0	0	0	0	0	0	0	0	0	0	0	0	0	0	0	0	0	0.0197132	0	0.0108969
HNRNPCL3	0	0	0	0	0	0	0	0.0944474	0.200408	0	0	0	0	0	0	0	0	0	0	0
PRAMEF25	0	0	0	0	0	0	0	0	0	0	0	0.0166566	0	0	0	0	0	0	0.0171805	0
PRAMEF34P	0	0	0	0	0	0	0	0	0	0	0	0	0	0	0	0	0	0	0	0
PRAMEF35P	0	0.146162	0	0	0	0	0	0	0	0	0	0	0	0	0	0	0	0	0	0
HNRNPCL2	0	0	0.0460326	0.0585819	0	0	0	0	0	0	0	0	0	0	0	0.443276	0	0	0	0
PRAMEF36P	0	0	0	0	0	0	0	0	0	0	0	0	0	0	0	0	0	0	0	0
RP13-221M14.2	0	0	0	0	0	0	0	0	0	0	0	0	0	0	0	0	0	0	0	0
PRAMEF26	0	0	0	0	0	0.0312002	0	0.0431127	0	0.0435002	0	0	0	0	0	0	0	0	0	0
HNRNPCL4	0	0	0	0	0	0	0	0	0	0	0	0	0	0	0	0	0	0	0	0
PRAMEF9	0	0.0196988	0	0	0	0.0230571	0	0	0	0	0	0	0	0	0	0	0	0	0	0
PRAMEF13	0	0	0	0	0	0	0	0	0	0	0	0	0	0	0	0	0	0	0	0
PRAMEF18	0	0.0589134	0	0	0	0	0	0	0	0	0	0	0	0	0	0	0	0	0	0
PRAMEF31P	0	0.269692	0	0	0	0	0	0	0	0	0	0	0	0	0	0	0	0	0	0
PRAMEF5	0.0107231	0	0	0	0	0	0	0	0	0	0	0	0	0	0	0	0.016636	0	0	0
PRAMEF32P	0	0	0	0	0	0	0	0	0	0	0	0	0	0	0	0	0	0	0	0
RNU6-771P	0	0	0	0	0	0	0	0	0	0	0	0	0	0	0	0	0	0	0	0
PRAMEF8	0	0	0	0	0	0	0	0	0	0	0	0.0377258	0	0	0	0	0	0	0	0
PRAMEF33	0	0	0	0	0	0	0	0.0211655	0	0	0	0	0	0	0	0	0	0	0	0
PRAMEF15	0	0.160824	0	0	0	0.0941209	0	0	0	0.196839	0	0.0873747	0	0.0885024	0	0	0	0	0	0
RP11-219C24.10	0	0	0	0	0	0	0	0	0	0	0	0	0	0	0	0	0	0	0	0
PRAMEF14	0	0	0	0	0	0	0	0	0	0	0	0.23391	0	0	0	0	0	0	0	0
PRAMEF19	0	0	0	0	0	0	0	0	0	0	0	0	0	0	0	0	0	0	0	0
PRAMEF17	0	0	0	0	0	0	0	0	0.323006	0	0	0.40907	0	0	0	0.807301	0	0	0	0
PRAMEF20	0	0.113365	0	0	0	0	0	0	0.19453	0.462507	0.262489	0.246362	0	0.0623855	0	1.45859	0	0	0	0.138774
LRRC38	0.0100407	0.318088	0.00643945	0	0.0145406	0.0676939	0.0665389	0.04677	0.0992412	0.212357	0.0334777	0.31421	0.0145564	0.0875229	0.0263294	0.0620094	0.0623089	0.0747112	0.0486139	0.0825965
RP4-597A16.2	0	0.184966	0	0	0	0	0	0	0	0.30185	0	0	0	0	0	0	0	0	0	0
BRWD1P1	0	0.813157	0	0	0	0	0	0	0	0	0	0	0	0	0	0	0.876074	1.80077	0	0
PDPN	0.0227234	0.425379	0	0	0.0164536	0.1149	0.0150586	0.066154	0.0280744	0.213595	0.0568232	0.195551	0.115301	0.198075	0	0.0701675	0.0528799	2.52414	0.0183366	0.333797
RNA5SP41	11.6406	0	2.4885	3.1669	0	6.54	5.14273	0	0	0	0	0	0	0	0	0	12.0395	4.12455	0	0
CTA-520D8.2	0.15073	0.868202	0.0966685	0.123022	0.436564	0.254054	0.199775	0.175527	0	0.531313	0	0	0.437041	0.477777	0.592882	1.86176	0.467689	0.320446	0.973051	0.177133
ENSG10010140100.1	0	0	0	0	0	0	0	0	0	0	0	0	4.37041	2.38889	0	0	14.0307	19.2267	24.3263	26.57
PRDM2	29.7654	20.0549	17.3225	17.6523	26.3607	33.8728	30.9407	65.4395	28.6598	28.3292	47.9059	44.0838	56.5232	41.6587	63.3309	74.9254	65.3117	58.8432	88.3527	78.494
KAZN	3.07473	4.28527	0.736834	0.729385	3.22987	6.35498	1.25652	4.23387	2.26196	2.54917	1.01153	1.76514	2.75579	3.35584	1.33485	3.53981	1.84594	2.60606	1.39531	2.07974
RNU6-1265P	0	0	0	0	0	0	0	0	0	0	0	0	0	0	0	0	0	0	0	0
RP11-344F13.1	0.00949379	0.170887	0.00913304	0.0116229	0.0343713	0.104011	0.0314573	0.0608058	0.0351883	0.105972	0	0.237676	0.0137636	0.0188081	0.00622381	0.146579	0.0294575	0.0353208	0.00766098	0.0474163
KAZN-AS1	23.3066	16.1269	4.19057	4.22146	46.2214	76.0424	14.8434	48.0896	0.310264	0.19293	0.104664	0.385377	0.0350068	0.0153079	0.303934	0.477204	0.022477	0.0872697	0.0467646	0.107831
TBCAP2	0	0	0	0	0	1.36194	0	0	0	0	0	0	0	0	0	0	0	0	0	0
RP5-864I18.1	45.8157	72.208	4.16455	4.41656	33.3484	66.0743	2.39068	5.60135	57.6446	1.8368	3.00706	0.376309	19.6997	23.6323	0.788327	5.19853	5.96988	14.8276	0	4.23945
TMEM51-AS1	0.0749974	0.323987	0.0661353	0.0688621	0.0475161	0.442425	0.0869752	0.185587	0.0463291	0.28639	0.0156285	0.220025	0.108727	0.12629	0.184372	0.868441	0.0581758	0.0697554	0.0605189	0.110168
TMEM51	1.02089	1.2126	0.861875	0.781436	1.0566	11.8212	1.68177	14.7093	0.313541	0.142315	0.278845	0.487329	1.83958	1.14721	2.89634	2.84962	1.09167	0.827677	2.38297	2.56548
C1orf195	0.168583	0.161839	0.180197	0.183457	0.244135	0.0947147	0.446873	0.785265	0.138854	0.0660269	0.187363	0.43963	0.0814673	0.133591	0	0.347044	0.17436	0.238933	0	0.231132
MFFP1	0.384969	0	0.493788	0.628403	0	0	0	0	0	0	0	0	0	0	0	0	0	0	0.621299	0
ZBTB2P1	0.332964	0	0	0	0	1.12241	0	0.38774	0	1.5649	0	0	0	0.263853	0	0	1.03313	0	0	0.391288
FHAD1	2.04369	0.451429	0.615442	0.607436	0.99462	6.02204	0.532855	3.97115	0.124178	0.129344	0.0438847	0.235898	0.0451017	0.0758548	0.0345142	0.206909	0.137368	0.0992079	0.0733815	0.102648
FHAD1-AS1	0.0227888	0.131263	0.0146152	0.0185996	0.0825046	0.153641	0.0906116	0.132689	0.0563104	0.42842	0	0.570514	0.0330379	0.054176	0.0298791	0.422217	0.0353547	0.0968958	0.0735573	0.214245
RP3-467K16.7	0	0	0	0	0	0	0	0	0	0	0	0	0	0	0	0	0	0	0	0
RP3-467K16.4	0.364275	0.699403	0.233622	0.198207	0.307725	0.20466	0.563271	0.424201	0	0.642021	0.506069	0.854959	0.176035	0.62544	0.238806	0	1.03609	0.903502	0.391934	1.03453
EFHD2	42.8651	58.0556	34.336	33.6247	38.6967	78.8372	39.5175	49.9615	40.1041	78.4639	31.9448	90.936	40.5585	51.0506	48.916	69.9389	113.352	118.545	100.383	117.557
CTRC	0.471686	0.208992	0.581747	0.592273	0.157633	0.67271	0.673255	0.802799	0.62759	0.255794	0.483907	0.738038	0.210407	0.172515	0.856306	1.34448	0.956941	0.308549	2.6351	1.38577
CELA2A	0.0255076	0.0367307	0.0490767	0.0416372	0.0738783	0.214964	0.0338073	0.148519	0.189086	0.0899125	0.0425237	0.0399112	0.0369795	0.0202132	0	0.31506	0.0395727	0.054228	0.0411665	0.0599513
CELA2B	0.153764	0.420696	0.0295843	0.0376494	0.100204	0.336918	0.183417	0.17906	0.835883	0.0903346	0.0512681	0.192473	0	0.0609242	0.0403211	0.0949617	0.0238551	0.0163448	0.173711	0.0722794
CASP9	35.7289	27.819	30.7001	30.7198	36.5686	101.829	30.2312	81.9735	37.4568	19.9392	37.6963	42.6281	8.89554	7.81107	22.1058	29.8952	9.60449	10.9095	31.1432	30.894
DNAJC16	28.0385	33.5843	12.2397	12.3812	28.7545	54.391	24.4153	68.0793	21.3119	19.5237	24.6917	30.0019	19.1848	16.8286	19.1138	24.1412	11.8693	15.2484	15.3088	20.9071
SCARNA21B	0	0	0	0	0	0	0	0	0	0	0	0	0	0	0	0	0	0	0	0
RP4-680D5.8	0	0	0	0	0	0	0	0	5.59752	0	0	0	1.64206	3.59023	4.45519	0	0	0	0	0
AGMAT	0.0880474	0.16905	0.0564678	0.0239539	0.0850045	0.19787	0.116696	0.239241	0.580167	0.482783	0.146784	0.688829	9.74365	8.23309	1.80859	2.17505	0.18213	0.311974	0	0.241431
RP4-680D5.2	0.336086	0.548489	0.560413	0.621756	0.324471	0.641998	0.475139	0.3131	0.387548	2.65895	0.672347	3.36555	0.779582	0.976533	0.822553	1.66048	0.382365	0.595419	0.180802	1.02689
CHCHD2P6	13.151	2.52497	12.9324	15.7424	16.5054	20.6881	40.6701	11.2306	32.4957	24.7233	29.232	20.577	15.2524	11.1161	22.9902	16.2435	36.7245	26.0944	22.6392	22.6667
RNU7-179P	0	0	0	0	4.17304	0	7.63847	0	0	0	0	18.0352	0	0	0	0	0	0	0	0
CD24P1	0	0	0	0	1.26118	0	0	0	0	0	0	0	0	0	0	0	0	0	0	0
DDI2	82.8589	82.9754	34.7187	35.2427	87.8137	156.47	57.6737	125.339	81.8442	59.3319	66.6924	68.0985	56.3891	38.3837	41.0372	49.6847	72.7539	66.7341	65.5202	74.072
RSC1A1	0	0	0	0	0	0	0	0	0	0	0	0	0	0	0	0	0	0	0	0
RP4-680D5.9	0	0	0	0	1.10846	0	0	0	0	3.59744	0	11.9765	4.43869	4.85242	2.00715	0	0	4.88179	0	0
PLEKHM2	44.3013	63.8382	45.8736	45.4964	46.0382	116.514	47.0717	86.4887	41.0382	60.6782	39.3037	85.6408	34.1567	35.2352	35.6372	66.6359	60.5464	66.8343	83.5203	101.348
RP11-288I21.1	0.0472594	0.306239	0.0454636	0.0385718	0.153988	0.0796551	0.156592	0.0550341	3.56169	0.333172	0.118179	0.0739458	0	0.0749002	0.0619634	0.437797	0.293275	0.0502357	0	0.0694221
SLC25A34	1.83166	2.19798	2.93677	3.05219	1.65784	3.21587	1.82074	3.55498	0.942912	6.72549	1.65401	7.40373	1.65965	2.41912	3.102	3.29932	3.67047	6.32778	8.74514	9.46205
SLC25A34-AS1	0.0796057	0.286579	0.0510539	0.064972	0.0864614	0.134174	0.052754	0.139052	0	0.420906	0.0663553	0.435951	0.173112	0.0315412	0.0521868	0.245814	0	0.169238	0.128475	0.304037
TMEM82	0.142924	0.20581	0.183325	0.174976	0.0517444	0	0.18943	0	0.176581	0.251899	0.119135	0.559077	0	0.113259	0.0936965	0	0.110867	0.151925	0.115332	0.12597
FBLIM1	0.0522741	0.357553	0.0754316	0.0959955	0.085164	0.704858	0.086604	0.167403	0.16146	0.245683	0.152506	0.265825	0.075784	0.0310679	0.0342691	0	0.0608238	0.111132	0.126547	0.261081
RPL12P14	0	0	1.53881	1.95831	1.15823	0	0	1.86273	0	0	0	3.75426	2.31899	0	3.14591	0	1.24081	0	0	0
UQCRHL	14.9209	8.54263	8.99283	8.8034	26.294	13.635	21.9203	21.9811	27.5408	16.6868	23.9756	23.3464	11.7279	17.8071	30.877	34.4169	17.0127	10.7011	20.3091	19.5415
RP11-169K16.8	1.78949	0	0	0	1.29574	4.52425	2.37176	1.04194	2.21089	2.10261	2.98326	4.19997	0	2.83612	5.86566	5.52577	6.94058	1.90219	2.88805	6.30885
FLJ37453	18.4571	30.4988	43.305	43.6955	19.2581	29.4185	48.8496	28.7025	17.9171	30.8463	35.5478	60.8084	11.8833	15.5346	16.9849	23.0099	11.3382	20.1069	21.4158	41.5111
SPEN	102.013	78.7107	38.6657	38.9454	97.4538	193.386	74.6559	170.414	99.8323	91.3601	86.8175	129.764	87.4588	73.7182	86.4132	107.306	86.6242	81.7056	88.0889	106.664
RP1-134O19.3	0	0	0	0	0	3.13052	2.46169	0	13.7683	0	0	0	2.69267	0	0	0	0	0	0	2.18268
ZBTB17	44.1492	43.2504	31.4393	31.7206	46.4773	93.0355	38.3225	80.0619	50.2782	43.8647	44.1417	57.6974	29.5485	28.5322	32.5719	45.278	36.0744	36.5589	50.4487	54.8397
RP11-5P18.1	0.69609	0	0	0	0.504026	1.17325	0.922586	0.810604	6.88008	0	0	0	0	0	0.912667	0	0	0	0	0
RP11-5P18.3	0	0	0	0	0	0	0	1.75527	0	0	0	0	0	0	0	0	0	0	0	0
RP11-5P18.11	0	0	0	0	0	0	0	0	0	0	0	0	0	0	0	0	0	0	0	0
TBC1D3P6	0	0.809325	0	0	0	0	0	0	0	0	0	0.125629	0	0	0	0	0	0.170694	0	0
SRARP	0.0857171	0.123432	0	0	0	0	0	0.0998185	0	0.503578	0	0.13412	0	0	0	0	0.132982	0.182231	0	0.0503659
RP11-5P18.5	0	0	0	0	0	0	0	0	0	0	0	0	0	0	0	0	0	0	0	0
HSPB7	0.0703968	0.506854	0.0451479	0.0574559	0.101946	0.118653	0	0	1.04369	0	0	0	0.102057	0	0	0	0	0	0	0
CLCNKA	0.284059	3.97888	0.248423	0.210765	0.243079	0.870506	0.205357	0.481149	0.510475	1.30471	0.258303	0.444462	0.898502	0.941324	0.338582	0.956888	0.0400629	0	0	0.060694
RP11-5P18.10	0	0.465236	0	0	0	0.408413	0	0	0	0.189807	0	0.6319	0	0	0.105901	0	0	0	0	0
CLCNKB	0.413492	0.264634	0.117861	0.112494	0.465736	0.387187	0.121786	0.0535018	0.0567626	0.0539826	0.0382963	0.682926	0	0	0	0.567477	0	0.0244185	0	0.0269957
FAM131C	0.0246741	0.390836	0.0791218	0.060415	0.160794	0.124764	0.0327026	0	0.182907	0.0289915	0	0.154428	0.0357711	0.0391053	0.032351	0.304765	0	0.026228	0.0398214	0.0579923
EPHA2	0.197598	1.03146	0.110886	0.100796	0.2325	0.249787	0.114578	0.172579	0.946002	0.217662	0.185296	0.096618	0	0.097865	0.0323847	0.915245	0.0383194	0.0525105	0	0.203184
RP11-276H7.2	0	4.52743	0	0	0.133915	0.623445	0	0	0.456994	0	0	0	0	0.293115	0	3.42655	0	0	0	1.19538
RP11-276H7.3	0.149694	0	0.0960039	0.122176	0.325172	0.504614	0	0.34864	0	0.351774	0.249555	0.468446	0	0	0	0	0.232236	1.11385	0	0.263873
ARHGEF19-AS1	0	0	0	0	0	0	0	0	1.92137	1.82727	0	0	0	0	0	0	0	0	0	0
ARHGEF19	14.0881	15.5583	5.89326	5.70594	16.6628	19.1034	8.35333	9.00467	19.6305	11.9482	4.85619	7.00251	11.479	16.3052	8.99266	27.4754	31.3878	17.5932	11.0692	13.724
ANO7L1	3.75116	7.3574	2.9657	2.92963	4.02738	6.75856	3.64307	4.14231	3.19621	2.96368	2.85723	2.17571	1.12515	0.79439	0.932774	1.39797	2.10709	2.74992	1.9832	2.50813
RP4-733M16.8	27.3829	59.9946	29.8358	28.1167	27.9289	29.032	38.0489	21.4298	22.5541	20.5846	18.6527	16.355	5.33577	6.06644	9.26518	8.18279	11.4199	8.91999	8.31589	12.024
CPLANE2	15.8415	39.5607	22.5161	22.9468	15.8624	23.333	24.6846	19.9433	15.1639	14.5889	14.6322	9.71377	3.82769	4.69339	4.58444	3.08485	5.9781	6.90253	7.60085	9.14048
MT1XP1	18.9628	36.4085	29.7282	27.5146	7.62813	42.6155	16.7554	44.1648	10.4126	9.90262	31.613	23.0773	6.10917	16.6965	11.0501	13.0123	55.5694	49.2728	102.013	99.0422
FBXO42	38.8927	40.1663	28.9522	29.112	39.2955	103.77	44.5806	136.413	39.1965	79.2567	52.8773	159.474	33.3929	31.3874	38.6829	61.0107	55.7113	59.8442	86.5315	105.272
SZRD1	85.6706	87.3041	83.1047	83.0122	73.9881	153.775	85.9519	131.7	94.965	102.581	91.5681	133.859	43.2993	42.4559	54.4038	74.9386	82.3851	78.6885	107.729	127.726
RPL22P3	0	0	0	0	0.744794	0	0	1.19782	5.08331	0	0	1.60944	0	0	0	0	4.78736	0	0	0
SPATA21	0.12464	0.325308	0.104916	0.114444	0.163577	0.196949	0.165195	0.154216	3.44554	0.201367	0.11688	0.426609	0.0564674	0.0679038	0.0408549	0.529203	0.205453	0.0828057	0.0880055	0.119009
NECAP2	53.4868	68.2456	70.4495	70.1908	51.0422	100.797	69.039	82.0655	59.1788	40.8425	62.3702	56.8595	38.4482	33.9625	54.4144	81.8932	57.4765	45.8155	76.7161	85.1361
LINC01772	16.4895	17.0782	16.4467	16.8547	17.0998	52.7801	16.2016	42.5235	19.4085	8.55668	17.6038	16.8478	11.9151	13.5203	17.8688	30.1974	29.4556	27.2596	48.6913	58.0114
CROCCP3	8.33749	9.73596	10.0861	9.94088	9.09565	14.7792	13.0091	30.1311	7.24254	2.8217	11.2304	8.88327	2.48172	2.81063	7.33076	12.0931	0.745139	0.916364	3.81612	5.10882
RNU1-1	759.901	1335.12	3209.16	3062.05	70.9416	132.914	136.188	83.4823	53.1423	25.2698	175.285	37.39	79.68	47.3407	144.123	88.5471	163.121	287.033	150.408	424.039
RP4-798A10.7	6.35512	9.15131	20.1523	21.3238	2.30081	1.78524	8.42296	2.46686	1.74481	0.414839	8.82885	0	0.511849	1.95846	0.925822	0	1.64323	0	2.84902	5.60124
RP4-798A10.8	0.174048	1.33668	1.07902	1.04173	0.25205	0.391142	0.768935	0.337802	0	0	0.677031	0.363106	0	0.0459741	0.228201	0	0.180013	0.123339	0.0936318	0.443161
RP4-798A10.4	0	0	0	0	0	0	0	0	0	0	0	0	0	0	0	0	0	0	0	0
LINC01783	1.55515	1.27966	2.42219	2.1759	1.76952	2.99565	1.17781	1.29357	0.548963	0	1.48148	0.347617	0	0.176052	0	1.37205	0	0.236156	0	0
RNU1-6P	0	0	0	0	0	0	0	0	0	0	0	0	0	0	0	0	0	0	0	0
PDE4DIPP8	0.302936	0.872452	0.388567	0.329665	0.146234	0.340397	0.133836	0.117591	0.249516	0.118648	0.168342	0	0	0	0.39719	0.623625	0	0	0.162969	0.0593334
NBPF1	33.5275	28.1703	46.8893	45.7839	18.8831	18.768	36.115	58.6003	13.3793	5.11296	34.1559	10.279	1.82939	1.70901	6.88865	7.6986	10.2274	8.11307	28.2645	26.4092
RP5-1182A14.5	1.15604	0	0	0	0	0	0	0	0	0	1.92724	0	0	0	0	0	0	0	1.86573	1.35854
CROCCP2	80.3403	174.902	86.0533	84.6743	85.6759	173.642	97.9668	147.647	88.2912	48.9295	78.8929	65.1737	32.3284	39.0863	38.478	86.0574	71.9518	71.1113	78.2085	83.5079
RP5-1182A14.8	0	0	0	0	0	0	0	0	0	0	0	0	0	0	0	0	0	0	0	0
MST1P2	0.923498	4.23127	2.53061	2.60381	1.45895	0.566016	2.00289	1.85755	0.414897	1.38102	0.979722	1.05089	0.243424	0.532228	0.440301	1.55546	1.17223	1.42786	1.62592	1.38124
RP1-163M9.8	0.0368118	0.106017	0.0236087	0.0300448	0.0266547	0.0620459	0	0	0	0	0.122738	0	0	0.0583421	0	0	0.11422	0	0	0
RNU1-3	4.77925	41.2925	33.7161	13.6524	3.46057	0	15.8359	0	0	0	39.8375	0	10.393	5.68089	3.13312	0	3.70729	12.7006	0	9.82873
RP5-875O13.7	0.921753	0.663659	0.229893	0.208975	1.14945	0.517868	1.08593	0.596328	0.379604	0.48135	0.768328	0.240375	1.78174	0.568113	1.47711	0.632507	0.317781	0.435468	0.33058	0.451339
EIF1AXP1	0	0	0	0	0	0	0	0	0	0	0	0	0	0	0	0	0	0	0	0
ESPNP	0.0238824	0.498662	0.0536082	0.0389844	0.00864641	0.0603803	0.04748	0.0278113	0.0295064	0.22449	0.0199072	0.298947	0.0173117	0.0189253	0.031313	0.147493	0.0185257	0.0507729	0.0192718	0.0561316
RP1-163M9.7	0	0	0	0	0	0	0	0	0.239163	0.113725	0	0.151444	0	0	0	0	0	0.102884	0	0
RP5-1182A14.7	0	0.211916	0.0943816	0.120112	0	0	0.0487623	0.0856872	0.0909098	0.0432287	0	0.0575663	0	0	0	0.454429	0.057078	0	0	0.0216178
CROCC	2.02103	2.52709	6.63957	6.62554	1.61705	2.59456	4.09163	4.28732	1.23599	0.73021	3.09973	1.71817	0.485889	0.43642	1.34259	2.02824	1.80027	1.9854	4.42237	4.53734
CROCCP4	0	0	0	0	0	0	0	0	0	0	0	0	0	0	0	0	0	0	0	0
RNU1-4	0	0	0	0	0	0	0	0	0	0	0	0	0	0	0	0	0	0	0	0
MST1L	0.051135	0.625889	0.393536	0.33388	0.0740518	0.0861874	0.0338867	0.0297736	0.126353	0.0600824	0.0852472	0.200025	0.0370663	0.0202606	0	0	0.0396656	0.217421	0.0825265	0.15023
RP11-108M9.1	0	0	0	0	0.151504	0	0	0	0	0	0	0	0	0	0	0	0	0	0	0
PDE4DIPP9	0	0	0	0	0	0	0	0	0	0	0	0	0	0	0	0	0	0	0	0
MIR3675	5.36848	23.1917	55.0878	39.4344	0	0	0	0	0	0	0	0	0	0	0	0	0	0	0	0
RP11-108M9.3	0	0	0	0	0	0	0	0	0	0	0	0	0	0	0	0	0	0	0	0
RNU1-5P	0	0	0	0	0	0	0	0	0	0	0	0	0	0	0	0	0	0	0	0
RP11-108M9.4	0	0	0	0	0	0	0	0	3.18244	4.97223	1.84038	1.43943	1.33369	1.74961	4.82471	3.40886	1.42722	0.195577	0.890821	0.864875
RP11-108M9.5	0	0	0	0	0	0	0	0	0	0	0	0	0	0	0	0	0	0	0	0
RNU1-2	0	0	0	0	0	0	0	0	0	0	0	0	0	0	0	0	0	0	0	0
RP11-108M9.6	19.6844	18.038	44.7589	49.6582	8.42229	12.0647	26.0894	12.5033	6.63268	10.5131	16.408	1.39999	5.18861	2.83612	7.03879	27.6289	16.6574	20.9241	41.8767	55.7282
MFAP2	0	0.0920455	0.0409946	0	0	0	0.169439	0	0	0.0751055	0	0	0	0	0.0838088	0.394762	0	0	0	0.150235
RP1-37C10.7	0	0	0.16857	0.214525	0	0	0.348367	0.306083	0	0	0	0	0	0	0	0	0	0.279396	0	0.154442
RP1-37C10.3	0	0.237241	0.0288166	0.0366724	0.0542243	0.100977	0.119105	0.104648	0.851201	0.281569	0.0249688	0.140609	0	0.0237373	0.0196374	0.0924974	0.0929443	0.111444	0.0241719	0.114406
ATP13A2	10.0498	26.2272	13.9842	13.8431	16.3348	17.9054	20.6798	29.2227	9.58266	8.90057	12.3518	12.2304	6.32229	13.6319	12.4051	27.212	20.1331	33.4277	25.9608	39.8285
RP1-37C10.8	0	0	0	0	0	0	0	0	0	0	0	0	0	0	0	0	0	0	0	0
SDHB	104.337	100.525	51.6186	52.0489	98.114	223.635	82.86	130.716	90.1429	37.1392	75.1749	53.1908	50.8121	39.4977	47.3072	49.0761	105.703	107.663	101.452	129.18
PADI2	0.0297507	0.299886	0.0858607	0.0910564	0.010771	0.162969	0.0591466	0.0952738	0.22054	0.533085	0.0495974	0.558604	0.668529	2.59331	0.477838	1.01054	0.530788	0.474365	0.732221	0.738573
LINC02783	0.050019	0.144054	0.0160395	0.0204121	0.0181089	0	0.0331472	0.0291238	0.247191	0	0	0.156527	0.0362574	0	0.0655816	0	0.194	0.186092	0.201813	0.220427
RP11-380J14.4	0	0	0	0	0	0	0	0	0	0	0.0768448	0.360619	0	0	0	1.13869	0	0.0489978	0	0.0270846
PADI1	0.00958657	0.117339	0.00922229	0.00782429	0.00347072	0.00807901	0.0127059	0.0111637	0.0118441	0.0619519	0.0159818	0.0749995	0.0486432	0	0.0125693	0.236819	0.156163	0.0254757	0.108302	0.0394303
PADI3	0.00557688	0.096368	0.071533	0.0591721	0.0242287	0.0657984	0.029566	0.0909207	0.0137803	0.0917379	0.0650806	0.174521	0	0.0220966	0.0438722	0.275534	0.0519121	0.0474248	0.0450025	0.0786452
MIR3972	0	0	0	0	0	0	0	0	0	0	0	0	0	0	0	0	0	0	0	0
PADI4	0.122886	0.369078	0.018014	0.0229249	0.0966065	0.331397	0.0930694	0.147191	0.0520541	0.198019	0.023413	0.115367	0.0407209	0.0639924	0.0598447	0.195151	0.0326823	0.0447858	0	0.078395
PADI6	0.0132829	0.181709	0.00851878	0.00542057	0.0096179	0.0335822	0	0.0154681	0.0164108	0.202892	0.011072	0.0831339	0.0096284	0.0210517	0.00870783	0.0820325	0.0103036	0.0211791	0.0107186	0.0429264
RCC2-AS1	0	0	0	0	0.910968	0	0	0	20.2068	0	0	0	0	0	0.82477	0	0	0	0	0.18481
RCC2	102.963	109.136	33.5609	33.7998	101.622	139.942	52.7574	64.2104	108.934	81.4128	39.526	65.6729	82.4148	96.4081	53.1814	107.677	188.283	169.382	107.694	147.997
ARHGEF10L	0.0297312	0.267579	0.0286014	0.0303322	0.0448495	0.091871	0.0525402	0.0721296	0.293859	2.91403	0.10326	2.98114	9.03717	9.72049	5.83423	14.0005	7.63756	2.37553	3.22285	2.10653
LINC02810	0.0121128	0.261636	0.00776838	0	0	0.0612481	0.0481624	0	0	0.270414	0.0201933	0.530676	0.0175605	0.00959866	0.0317631	0.224419	0.0375839	0.038627	0.0390977	0.0142346
ACTL8	0.956104	2.10844	0.070078	0.0668868	2.11645	1.29841	0.333094	0.146332	0.189	0.417263	0.00910812	0.153874	0.237618	0.372332	0.0358166	0.269929	0.466182	1.11504	0.0264523	0.218296
RP11-658E23.1	0	0.22648	0.00840568	0.0106972	0	0.110455	0	0.0305254	0	0.153999	0	0.143553	0	0	0	0.0809434	0	0.0417958	0	0.0154024
LINC01654	0	0	0	0	0	0.0754386	0	0	0	0.631071	0	0.350158	0	0	0	0	0	0	0.0722342	0.0262989
IGSF21	0.0014478	0.17304	0.00557114	0.00354496	0.00524162	0.0512452	0	0.0134878	0.00715494	0.193929	0	0.120063	0.00419787	0.0114729	0.00569477	0.143061	0.0157229	0.0153898	0.00467318	0.0382816
RP11-174G17.3	0	0	0	0	0	0	0	0	0	0	0	0	0	0	0	0	0	0	0	0
IGSF21-AS1	0	0.0908892	0	0	0	0	0.0418277	0	0	0.519134	0	0.197518	0	0.0500169	0	0	0	0	0	0.074174
RP11-422P22.1	0	0	0	0	0	0	0	0	0	0	0	0	0	0	0	0	0.226357	0	0	0
KLHDC7A	0.0776806	0.335578	0	0	0.0562471	0.13093	0	0.0904599	0	0.365092	0	0	0	0	0	0	0	0	0	0.0912876
DYNLL1P3	0	0	0	0	0	0	0	0	0	0	0	0	0	0	0	0	0	0	0	0
RP1-8B22.2	0	0	0	0	0	0	0	0	0	0	0	0	0	0	0	0	0	0	0	0
PAX7	0.0265647	0.29646	0.00212961	0.00271017	0.0168306	0.055968	0.0220052	0.0309348	0.0164101	0.202884	0	0.207826	0.00962799	0.0236822	0.00435373	0.266594	0.0309095	0.0247079	0	0.0565825
TAS1R2	0.039026	0.337182	0.037543	0.0477779	0.014129	0.131556	0	0.0454461	0.048216	0.160491	0	0.274784	0.0282888	0.0154628	0	0	0.0908178	0.0207418	0.125968	0.137586
ALDH4A1	25.2458	38.2472	22.8409	22.8944	23.7477	21.0858	27.087	27.2699	20.1131	8.38693	18.1418	11.4037	22.058	24.243	17.9952	29.0017	21.9341	22.6293	27.1223	30.2493
MIR4695	0	0	0	0	0	0	0	0	0	0	0	0	0	0	0	0	0	0	0	0
MIR1290	0	0	0	0	0	0	0	0	0	0	0	0	0	0	0	0	0	0	0	0
IFFO2	1.72026	1.46476	13.172	13.0087	1.56514	2.24395	8.0296	12.2809	1.51548	4.04254	6.47138	8.96441	4.09874	5.31056	13.6507	18.7999	4.54862	5.3586	21.8123	19.8029
RP5-1126H10.2	17.6251	15.9247	19.1348	18.428	15.9316	51.8413	16.3367	24.9514	14.517	9.47473	12.4829	8.47155	9.35231	14.1493	11.1768	15.6515	22.8758	21.5514	36.2534	34.2499
UBR4	88.1474	69.5453	54.4233	55.0762	85.8676	124.598	67.4881	176.151	78.4857	25.9208	71.9281	29.2648	60.0181	50.9147	62.1865	76.7321	65.1943	71.7707	99.4123	98.9606
EMC1-AS1	38.7954	28.8854	16.5928	17.0285	37.0069	55.6136	29.9055	55.15	44.6289	18.5994	50.2698	29.5391	27.99	26.8358	29.703	38.3829	41.6281	42.9902	60.6014	60.4882
EMC1	76.4393	90.5938	37.9025	37.9355	87.0492	166.94	50.3515	90.0067	90.4979	33.7767	40.6012	24.1223	54.0781	50.244	28.9664	40.0142	92.3824	87.5132	53.5357	69.5095
MRTO4	263.039	389.689	116.43	115.816	289.834	439.302	147.576	130.595	289.325	90.9437	82.0985	40.6636	130.162	144.757	50.4942	79.3775	315.757	235.664	72.2599	109.438
RP4-657E11.11	2.19305	3.47378	3.5162	4.11679	3.0171	1.84818	2.32531	6.38458	8.12846	4.89589	5.48406	3.77457	4.45111	5.03979	3.45046	9.4807	6.12418	9.09154	11.3259	15.3344
AKR7L	6.2032	5.49695	6.82435	6.65963	6.32281	8.76645	6.51404	16.0032	6.13117	9.08272	9.54586	13.6631	9.89235	15.9191	9.38448	16.5026	14.5096	17.3469	23.6421	29.6918
AKR7A3	8.72572	11.5634	11.841	11.7147	8.65309	12.1493	13.1572	25.5502	8.12444	17.0132	18.3414	20.8752	17.5084	20.9943	16.5806	24.6012	18.4419	25.0028	33.9814	34.4035
RP4-657E11.10	0	0	0	0	0	0	0	0	0	0.558825	0	0.74417	0	0	0	0	0	0	0	0
AKR7A2	64.5339	104.519	101.826	101.822	74.2719	100.05	93.3425	139.645	71.8583	109.545	102.713	100.75	118.84	118.907	108.168	151.786	82.8746	103.33	108.945	136.869
RNU6-1099P	0	0	0	0	0	0	0	0	0	0	0	0	0	0	0	0	0	0	0	0
SLC66A1	47.5127	99.9007	93.2209	92.8386	51.6881	81.2494	76.8644	93.2366	64.8623	89.3546	72.7809	76.6179	97.0294	102.378	50.9745	85.12	51.4692	67.757	45.7176	76.5904
CAPZB	74.9618	68.4011	57.587	57.965	60.3302	126.941	64.2276	155.862	66.5815	49.0952	60.7016	65.5415	69.9056	64.0577	59.8539	104.321	74.6794	71.8118	89.9176	100.274
RN7SL277P	0	0	0	0	0	2.29354	1.80353	0	0	3.19772	0	0	0	0	1.78414	0	2.11109	0	0	0
MICOS10	0.312616	0.648081	0.490858	0.477303	0.234165	0.467859	0.371473	0.310693	0.259708	0.756797	0.220146	1.02467	0.73061	0.864913	0.742026	1.44799	0.627148	0.756276	0.787238	1.51542
RNU4-28P	0	0	0	0	0	0	0	0	0	0	0	0	0	0	0	0	0	0	0	0
RP5-1056L3.1	1.32425	3.36512	2.24811	2.47951	1.29728	3.28235	2.99405	3.08419	0.769923	0.640688	1.03889	0.853184	0.677582	0.802468	1.2256	0.96215	1.32935	1.98726	1.88576	3.24973
NBL1	0.0318731	0.0275382	0.0327061	0.0364195	0.0784676	0.032233	0.101386	0.0668098	0	0	0.0106271	0	0.369662	0.186905	0.585058	0.314947	0	0.0135521	0.0205759	0.0374562
MICOS10-NBL1	0	0	0	0	0	0	0	0	0	0	0	0	0	0	0	0	0	0	0	0
RP5-1056L3.3	0	0	0	0	0	0	0	0	0	0	0	0	0	0	0	0	0	0	0	0
HTR6	0.0243536	0.385759	0	0	0.035268	0.0410477	0	0.0567201	0.0601771	0.11446	0	0.304845	0.0353065	0.0578962	0.127723	0.300806	0.0377824	0.0517747	0.0393042	0.0715489
TMCO4	0.892298	1.60613	0.123848	0.122284	1.18853	1.98096	0.591318	1.12439	2.08144	13.5357	0.516203	8.58014	6.92175	9.56946	1.86838	7.07338	19.6749	18.4531	8.23207	11.0338
RNF186	0	0	0	0	0	0	0	0	0	0.733819	0	0	0	0	0	0	0	0	0	0
RP11-91K11.2	0	0.219755	0.0978731	0.124555	0	0	0	0.0888571	0	0	0	0.358175	0	0	0	0	0	0	0	0
OTUD3	70.6549	47.3616	40.4349	40.6954	69.0212	79.5649	63.654	128.048	73.7269	58.0281	93.6238	71.574	46.1202	29.1333	59.7909	65.4367	71.0067	55.333	100.035	98.935
PLA2G2E	0	0.781838	0	0	0	0	0	0	0	0.12759	0	0	0	0	0	0	0	0	0	0
RN7SL304P	0	0	0	0	0	0	0	0	0	1.52981	0	2.0372	0	0	0	0	0	0	0	0
PLA2G2A	0	0	0	0	0	0	0	0	0	0	0	0	0	0	0	0.485417	0	0.0835498	0	0.0461839
PLA2G5	0.0184472	0.292202	0.0118308	0.0100374	0.00890485	0.0621851	0	0.0501246	0	0.289	0.0102511	0.22129	0.00891458	0.0292365	0	0.189877	0.0381589	0.0522905	0.0396958	0.0578094
PLA2G2D	0	0.147963	0.0329494	0.041932	0.0372006	0.432971	0	0.119657	0	0.120732	0	0.241163	0	0.0407125	0.0673612	0	0	0.109224	0.41458	0.301879
PLA2G2F	0	0.306175	0	0	0.0513186	0	0	0.0412668	0	0	0	0.221791	0	0.0280817	0	0	0.164932	0.0753376	0	0.0832889
RP3-340N1.2	0.245013	0.264613	0	0	0.399171	0.103242	0	0.0713301	2.57304	0.287885	0.612693	0.287525	3.64087	4.46562	0.160623	1.51315	1.14035	1.04177	0.593138	0.179957
PLA2G2C	9.24451	5.22653	1.51205	1.65841	7.15425	13.8822	3.1248	5.92454	7.70373	1.27575	1.93937	1.09213	4.20504	8.81295	0.610106	1.53268	71.0844	78.3827	29.6891	44.5034
UBXN10	113.653	46.7678	13.6589	13.3662	76.2506	88.5807	26.1925	31.4485	112.158	0.878851	18.5073	0.18479	0.171216	0.0935877	0.671	0.486246	0.122149	0.0418462	0.0635342	0.138788
LINC01757	0	0	0	0	0	0	0	0	0	0	0	0.390571	0	0	0	1.54158	0	0	0	0.293341
RP3-340N1.7	0	0.188866	0	0	0	0	0	0.152734	0	0	0	0.410439	0	0.103934	0	0.810003	0	0	0	0
VWA5B1	0.0228366	0.0575479	0	0	0.00826777	0.0288681	0.00756681	0.00664836	0	0.241492	0	0.151861	0.0165536	0.00904828	0	0.317327	0.0354289	0.0242748	0.0184279	0.0603828
RP4-745E8.2	0	0.0584254	0.00867371	0.0110383	0.00979281	0	0	0.0314988	0	0.0953456	0.0225467	0.0211615	0.0980351	0.203629	0.0354648	0.167049	0.020982	0.0287524	0.0436541	0.0238403
LINC01141	0	0.207663	0.00711442	0.00452696	0.00401617	0.0186974	0	0.00645904	0.0137054	0.20203	0	0.156215	0.0241233	0.0923015	0	0.205527	0	0.00589588	0.0179032	0.0358498
RP4-749H3.2	0	0	0	0	0	0	0	0	0	0	0	0	0	0	0	0	0	0	0	0
RP4-749H3.4	0	0	0	0	0	0	0	0	0	0.16954	0	0	0	0	0	0	0	0	0	0.0847839
RP4-749H3.3	0.242062	0	0	0	0	0	0	0.845652	0	0	0.403542	0	0	0	0	0	0	0.257306	0.390663	0.426695
CAMK2N1	3.5907	3.841	1.31591	1.25598	8.24557	5.87915	3.80724	6.69024	4.8165	0.482169	2.56545	1.12366	0.297462	0.0812971	0	1.90075	7.95805	6.21597	5.13271	4.27994
MUL1	81.8107	93.4284	125.871	128.509	75.5711	148.439	88.5585	80.8505	81.6618	59.0932	88.7226	77.2131	44.7133	33.5745	48.4669	41.988	58.8157	58.055	88.5069	92.305
RPS4XP4	0	0	0	0	0	0	0	0	0	0	0	0	0.74463	0	0	0	0	0	0	0
FAM43B	0	0.691582	0	0	0	0	0	0	0	0	0	0	0	0	0	0	0	0	0	0
CDA	0.0525721	0.283888	0.0505745	0.0429079	0.0666163	0.177219	0.0696782	0.0612207	0.0649521	0.16987	0	0.349599	0.247702	0.666561	0.103394	0.487012	14.4159	10.7575	8.06035	12.4257
PINK1	6.27333	7.6582	26.0888	25.7955	5.67407	6.32954	19.1897	20.5511	9.86929	9.36042	24.861	24.9979	18.9762	27.0751	30.8231	39.8153	3.50235	4.43022	20.3891	17.1678
MIR6084	0	0	0	0	0	0	0	0	0	0	0	0	0	0	0	0	0	0	0	0
PINK1-AS	18.8614	21.4206	15.6016	15.2936	17.9121	30.4748	12.5265	16.7005	14.7231	26.5072	15.0712	26.3616	19.8976	22.3058	21.8743	17.257	22.5679	34.0706	29.3792	34.2138
DDOST	157.713	171.643	132.789	133.726	203.466	181.652	146.454	182.492	195.794	184.273	144.792	141.791	236.488	175.35	244.304	196.039	222.355	189.927	177.3	171.586
KIF17	0.130623	0.668787	0.246666	0.248759	0.110345	0.232395	0.230834	0.515491	0.197246	0.187586	0.169371	0.46554	1.74641	1.8977	0.114176	0.179267	0.123842	0.192846	0.12883	0.315536
RP5-930J4.5	0	0	0	0	0	0	0	0	0	0	0	0	0	0	0	0	0	0	0	0
SH2D5	0.568099	1.1625	1.745	1.85467	0.19485	0.856732	1.34738	1.1142	0.295528	0.667503	0.299077	0.888893	0.0433473	0.142163	0.352825	1.29259	1.29884	1.43023	3.5709	3.07452
RP5-930J4.2	0	0	0	0	0	0	0	0	0	0	0	0	0	0	0	2.25563	0	0.388238	0	0.429213
HP1BP3	135.105	107.367	83.2346	83.9439	151.923	238.723	145.036	392.47	133.265	193.913	197.425	340.491	147.344	97.7901	209.854	201.974	130.312	132.167	188.96	221.372
EIF4G3	25.9643	12.8765	9.54699	9.65793	29.5989	58.6863	25.1749	102.174	40.3866	91.5968	44.7748	106.853	63.9859	50.4987	52.0657	61.0563	77.3436	73.2493	88.0773	95.7853
RNU7-200P	0	0	0	0	0	0	0	0	31.2378	0	0	0	0	0	0	0	0	0	0	0
MIR1256	0	0	0	0	0	0	0	0	0	0	0	0	0	0	0	0	0	0	0	0
RPS15AP6	0	0	0	0	0	0	0	0	0	0	0	0	0	0	0	0	0	0	0	0
RP11-487E1.2	0	0	0	0	0	0	0	0	0	0	0	0	0	0	0	0	0	0	0	0
HSPE1P27	0	0	0	0	0	2.17641	0	0	6.38136	0	0	3.03062	0	0	0	0	0	0	0	0.379362
RP3-329E20.3	7.05488	24.8895	14.2523	14.1071	6.12997	11.8909	13.5581	6.16161	6.10135	14.9208	9.99702	9.38284	2.04555	5.59055	4.62495	8.71391	1.64175	4.4995	2.84646	10.3633
ECE1	16.3538	25.2248	23.1035	23.1507	15.2181	40.1288	19.3517	48.2345	14.5717	28.1179	21.4442	58.9801	3.63934	6.82938	10.5388	19.9732	8.40976	8.51493	23.6825	25.0844
RP3-329E20.2	0	0.964668	0	0	0.485071	0	1.33184	0	1.65533	0	0	1.0482	0	0	0	0	0	0	0	0
ECE1-AS1	0.0595139	0.599896	0.0763366	0.0971472	0.0861857	0.10031	0.0788787	0	1.32351	0.209782	0	1.02432	0	0	0.0780306	0	0.0923303	0	0.096049	0
PPP1R11P1	0	0	1.33691	0	1.5094	3.51351	1.38143	0	0	1.22466	0	0	1.51104	0	0	0	0	0	0	0
PDE4DIPP10	0	0	0	0	0	0	0	0	0	0	0	0	0	0	0	0	0	0	0	0
RP11-293F5.1	0	0.707625	0	0	0.17791	0	0	0	0	0	0	0	0	0	0	0	0	0	0	0
NBPF2P	1.75845	1.6881	1.72922	1.81791	1.44302	3.5566	2.64136	3.68591	0.869013	1.51516	1.95434	3.66854	0.509859	0.185794	0.153704	0	2.36432	1.86919	4.9191	5.16616
HS6ST1P1	1.27034	1.82927	1.22207	1.55522	0.919826	2.67642	4.20921	5.54745	0	2.23892	1.05889	2.9815	0	1.76166	0.83279	0	0.985405	2.36309	2.05019	1.86607
CROCCP5	0.362757	0.870612	0.155099	0.197382	0.262666	0.203808	0.160264	0.140811	0.896363	0	0.201584	0.567599	0	0	0	0	0.187595	0	0	0.1421
NBPF3	6.628	6.22452	4.16115	4.23359	7.23991	7.16795	8.48371	16.7079	10.6379	18.0688	14.2669	20.2495	0.544377	0.837318	1.23655	2.64259	20.0371	17.1447	25.8473	30.1759
PFN1P10	0	0	0	0	0	0	0	0	0	0	0	0	0	0	0	0	0	0	0	0
ALPL	0.0511069	0.245312	0.0327766	0.027808	0.106905	0.210564	0.105367	0.138867	0.056126	0.28023	0.0852003	0.302093	0.00823243	0.0629984	0.022336	0.385765	0.0528584	0.0543254	0.0733165	0.0767421
LINC02596	0.249299	0	0	0	0	0	0	0.0967706	0.205337	0.390561	0	0	0	0	0	0.513208	0	0.0883332	0	0
RAP1GAP	11.0687	27.3182	3.96855	3.94853	13.7599	22.2501	5.98597	11.3985	16.1508	1.20864	3.41186	1.20713	2.60973	4.03324	1.36977	3.0771	1.97819	1.22441	2.44696	2.0399
USP48	98.785	66.4385	29.621	29.7354	89.6226	174.693	54.5907	159.56	101.325	105.926	81.39	158.969	147.108	138.567	82.45	118.131	72.2199	61.5321	90.1436	105.407
RP11-132G19.3	0	0	0	0	0	0	0	0	9.46291	0	0	1.99738	0	0	0	0	0	0	0	0
LDLRAD2	0.0604735	0.391866	0.0387838	0.0493568	0.109469	0.152891	0.160301	0.105633	0.971285	0.532912	0.0504077	0.56773	1.09589	1.24596	0.475733	0.560209	0.0938192	0	0.0487989	0.088833
HSPG2	30.0394	39.4556	19.7699	19.7223	35.714	62.0546	18.3631	33.6446	23.5556	11.5091	13.9562	5.56884	11.3367	20.4739	7.7655	12.1996	0.0686899	0.126711	0.153906	0.240145
RP11-26H16.1	16.2277	21.031	3.12221	3.97338	22.9128	34.1895	6.45237	1.88973	14.0344	0	0	1.26956	1.1763	0.642971	1.06383	0	0	0	0	1.90702
RP11-26H16.4	0.0632809	0.091124	0	0	0.091641	0.213318	0.0838715	0	0	0.669182	0	0.792115	0	0.150438	0	0.781621	0.196349	0.0672661	0.102129	0
CELA3B	0.0181258	0	0.0581236	0.0443814	0	0.0611017	0.0480474	0	0.0895769	0.0212974	0	0.141806	0	0.0430908	0	0	0.0281206	0.0385347	0	0.0532522
RP1-224A6.11	0	0.0600199	0.0267313	0.0340187	0	0.0702523	0.0220972	0.019415	0.0411967	0.0783582	0	0.130434	0.0241705	0.0594528	0.0109298	0.102965	0.0646638	0.0354445	0.0538146	0.0244909
RN7SL386P	0	0	0	0	0	0	0	0	0	0	0	0	0	0	0	0	0	0	0	0
RNU6-1022P	0	0	0	0	0	0	0	0	0	0	0	0	0	0	0	0	0	0	0	0
CELA3A	0	0	0	0	0	0	0	0	0	0	0	0	0	0	0	0	0	0	0	0
RN7SL186P	0	0	0	0	0	0	0	0	0	0	0	0	0	0	0	0	0	0	0	0
RNU6-776P	0	0	0	0	0	0	0	0	0	0	0	0	0	0	0	0	0	0	0	0
LINC01635	5.5197	5.75568	9.03304	8.38867	2.3429	3.52887	5.80212	3.10305	1.41093	3.35458	3.49038	2.08469	1.65562	3.01656	1.74688	7.05281	1.77172	2.02321	2.76462	5.36819
LINC00339	0	0	0	0	0	0	0	0	0	0	0	0	0	0	0	0	0	0	0	0
CDC42	81.6555	47.4157	46.6724	47.1668	65.5076	141.531	58.8922	161.838	74.6737	71.7389	86.049	117.118	76.7924	47.0603	92.6184	98.3431	92.1251	76.1815	129.882	139.257
CDC42-AS1	0.828034	1.30701	0.653596	0.649825	0.668744	2.14714	0.612046	1.31658	1.21976	0.87937	0.610568	1.47002	0.530962	0.529979	0.521953	1.27844	0.321155	0.169265	0.256992	0.40233
RP1-224A6.10	0	0	0	0	0	0	0	0	0	0	0	0	0	0	0	0	0	0	0	0
CDC42-IT1	0	0	0	0	0	0	0	0	0	0	0	0	0	0	0	0	0	0	0	0
MPHOSPH6P1	0	0	0	0	0	0	0	0	9.92183	0	0	0	0	0	0	0	0	0	0	0
WNT4	0	0.211701	0.509144	0.443963	0	0.0495585	0.233822	0.0513602	0.799196	0.120918	0.0490179	0.322045	0	0	0	0.453969	0.182465	0.312548	0.0949068	0.362812
RP1-163O16.1	1.88516	3.21877	1.13993	1.12099	1.63801	5.90092	1.10651	3.54383	1.59709	2.15174	0.538759	3.03395	0.234258	0.490844	0.21186	0.66528	1.62945	2.14702	1.95586	2.16791
MIR4418	0	0	0	0	0	0	0	0	0	0	0	0	0	0	0	0	0	0	0	0
PPIAP34	0.796542	1.14701	0	0	0	0	0	0	0	0.935918	0	0	0	0	0	0	0	0	0	0.936069
RP11-415K20.2	0.211494	0	0.542554	0.172616	0	0.712941	0.280311	0.246287	0.522596	0	0.705164	0.330921	0	0	0	0	0	0	0	0
ZBTB40	30.5185	22.5743	14.112	14.3142	29.6607	37.2038	27.9861	65.9533	32.992	28.1044	37.4748	31.295	42.4282	24.7455	41.4902	35.9779	43.6625	30.0261	51.1512	41.0517
ZBTB40-IT1	0	0	0	0	0	0	0	0	0	0	0	0	0	0	0	0	0	0	0	0
EPHA8	0	0.0844238	0.0501335	0.0398755	0.0212257	0.0988167	0	0.0227576	0.0241447	0.0918486	0.0488694	0.122312	0	0.00774316	0.025623	0.120692	0.0303187	0.0207734	0.0473097	0.126312
MIR6127	0	0	0	0	0	0	0	0	0	0	0	0	0	0	0	0	0	0	0	0
C1QA	0	0	0	0	0.0930077	0.2165	0	0	0	0.150925	0	0	0.186219	0	0.336828	0	0	0	0	0.0754746
C1QC	0	0	0	0	0	0.147508	0	0	0	0.10283	0	0	0	0	0	0	0	0	0	0
C1QB	0	0	0	0	0	0	0	0.102832	0	0.31127	0	0.0690847	0	0.0699764	0	0	0	0.281599	0	0.129717
EPHB2	0.0781335	0.23306	0.108571	0.110839	0.0242464	0.0815242	0.0986255	0.314122	0.0321776	0.190167	0.145763	0.328921	0.0134849	0.0265354	0.165861	0.390625	0.0404056	0.0336171	0.0360283	0.103844
MIR4684	0	0	0	0	0	0	0	0	0	0	0	0	0	0	0	0	0	0	0	0
RP11-69E9.1	0	0	0	0	0	0	0	0	0	0	0	0	0	0	0	0	0	0	0	0
MIR4253	0	0	0	0	0	0	0	0	0	0	0	0	0	0	0	0	0	0	0	0
LACTBL1	0.0318721	0.183582	0	0	0	0	0.168971	0.0742306	0	0.224693	0	0.249348	0.0462063	0.0252566	0.0417885	0.393671	0	0.0677585	0.102876	0.168547
TEX46	0.78083	2.24878	0.350541	0.382375	0.621923	1.05286	0.827919	0.909285	0.192941	0.64222	0.650861	1.9548	0.679202	1.11377	1.02377	2.89335	0.847971	2.07501	1.38619	2.20225
KDM1A	79.2618	46.879	25.2758	25.7341	72.2589	95.1942	48.2412	109.307	76.2524	57.3735	67.4212	62.4678	59.0199	41.4399	52.6172	54.6992	82.871	68.9965	79.2683	86.4326
RP1-184J9.2	1.71966	1.0221	2.10583	2.15241	1.50842	3.04437	2.51631	6.3773	11.0081	1.74935	6.34941	4.08123	1.95765	1.92062	6.98354	5.41707	2.69476	2.90143	10.9338	7.775
MIR3115	0	0	0	0	0	0	0	0	0	0	0	0	0	0	0	0	0	0	0	0
ENSG00000266802	0	0	0	0	0	0	0	0	0	0	0	0	0	0	0	0	0	0	0	0
LUZP1	28.5235	20.9219	22.6908	23.1709	24.1479	54.4147	35.3455	108.348	24.6362	33.1216	56.4961	68.2789	18.3496	15.9738	42.3344	44.1033	38.7995	40.9934	87.7178	90.1194
RP5-979D14.1	0	0	0	0	0	1.61501	1.26997	0	1.18383	0	0	0	0	0	0	0	0	0	0	0.281507
RNU6-514P	0	0	0	0	0	0	0	0	9.05019	0	0	0	0	0	0	0	0	0	0	0
RNU6-135P	0	0	0	0	0	6.54	0	0	0	0	0	0	0	0	0	0	0	0	0	0
HTR1D	0.0765188	0.48482	0.058889	0.049962	0.0997305	0.0773829	0.0405667	0.267321	0	0.251742	0.0765387	0.287346	0	0.0485091	0.0401305	0.094513	0.0237424	0.0650702	0.0493973	0.152868
RP5-1057J7.1	0	0	0	0	0	0	0	0	0	0.500513	0	0	0	0	0.558512	0	0	0	0	0
LINC01355	30.1753	12.5518	6.46438	6.70034	35.8724	58.3395	29.0291	81.4261	32.9735	48.8255	37.6761	47.909	65.1602	48.2762	62.7536	56.5726	39.5856	40.2967	53.2526	62.0195
RP5-1057J7.8	0.231893	0.779155	0.247868	0.315441	0.279849	0.390852	0.614693	0	12.033	0.908228	0	2.53986	0.112062	0.122507	0.101347	1.43212	0.23984	0.164331	0	0.317931
HNRNPR	90.5214	47.9736	31.0223	31.6262	93.1828	125.266	68.3105	139.068	90.5565	81.002	85.2866	101.663	89.5661	56.6281	70.1537	82.2454	106.975	82.4204	87.3901	101.164
ZNF436	22.7655	18.1701	22.9831	23.2296	19.8983	23.652	20.0737	18.6256	14.4011	11.5461	21.6646	17.2349	4.9766	3.94583	10.7821	6.87251	8.83697	8.56094	15.4027	16.3246
ZNF436-AS1	28.7411	37.9132	41.595	42.0776	23.1565	30.6688	33.7081	18.059	25.0353	19.8409	20.6824	16.6078	2.29819	3.60475	5.60281	4.68223	8.44735	9.08474	17.3527	21.7476
RP5-1057J7.7	0.602921	0	0	0	0.873127	2.03243	0	4.21265	0	0.708418	0	0.943378	0	0	0	0	0	0	0	0
TCEA3	0.491661	0.334685	0.644971	0.631105	0.46604	1.3033	0.438376	2.57125	0.618485	1.38646	0.812198	0.685369	0.0388791	0.0743802	0.0410221	0.138018	0.249633	0.185294	0.0649218	0.0761624
RP4-654C18.1	0	0	0	0	0.107896	0	0	0.173525	0	0	0	0.233154	0	0	0.195373	0	0	0	0	0
ASAP3	6.88548	9.47168	6.64629	6.59349	6.46766	11.4698	7.39161	21.6182	6.06031	0.102773	7.68753	0.355834	0.0355057	0.0277252	0.142206	0.388933	0.0488515	0.0892574	0.0790519	0.0925105
E2F2	39.7652	63.8616	34.9852	34.932	35.5337	65.2256	38.2922	38.4664	34.5038	81.5705	22.9626	89.682	10.7462	18.9807	10.3301	29.7704	37.3928	40.4718	72.6325	78.1987
RP1-150O5.3	0	0.952725	0.848638	0.899992	0.319377	1.85858	0.584599	0.513641	0	0	0	0.345074	0	0.174764	0	0	0	0	0.355927	0.388756
ID3	45.0087	64.275	231.084	228.02	39.252	190.492	140.236	154.054	47.3125	0.584355	133.071	1.16725	0	0.492632	2.11923	1.53572	0	0.39649	1.80595	2.9953
RP1-150O5.4	0	0.328367	0.0292492	0.0186115	0.0165115	0.0768696	0.0604464	0.0265548	0.0563465	0.107174	0.0380155	0.49952	0.033059	0.0180702	0	0.281658	0.0353773	0.0484789	0.0368022	0.160786
MDS2	0.0995105	0.200612	0.046801	0.0270726	0.100875	0.245995	0.0879263	0.169959	0.147533	0.163691	0.055298	0.456726	0.0961765	0.0788558	0.0260943	0.327764	0.113213	0.204503	0.0428265	0.1988
RP11-223J15.2	0	0.283128	0.0504391	0.0641896	0.113894	0.0662794	0.156356	0.0915854	0.0971674	0.138613	0.0655564	0.123058	0.114018	0.0311615	0.103117	0.485709	0.122014	0.209	0.0634641	0.0693176
RPL11	1119.69	628.807	601.653	613.216	1483.06	1061.35	1030.37	900.556	1700.07	643.521	1141.86	491.255	1128.83	600.504	1529.29	865.678	2195.06	868.977	1171.35	879.865
ELOA-AS1	9.48514	23.4124	5.26291	5.24613	11.0731	16.4867	8.38824	13.9667	13.699	8.09418	7.26578	10.8647	4.87811	5.18926	3.48331	6.16971	5.33942	7.6027	5.04066	8.29545
ELOA	121.933	100.389	78.785	79.4186	124.539	195.524	104.076	160.339	109.156	60.5518	100.497	66.3309	65.7861	51.4334	66.4814	64.5239	115.392	82.5446	120.642	134.412
PITHD1	227.393	156.161	179.816	178.52	227.302	377.615	204.803	259.175	253.069	99.3193	224.257	155.939	69.8686	49.8027	110.828	120.336	147.678	91.6771	208.4	178.564
LYPLA2	66.6986	97.3294	60.3898	58.3675	80.1261	91.6791	88.8739	100.308	73.3714	65.9014	67.9349	53.7157	39.8159	42.8206	60.6777	40.7512	81.066	63.1267	73.25	71.5706
GALE	65.4047	89.9358	62.6527	61.651	72.8715	100.808	69.5494	63.8372	68.382	23.9875	37.1858	26.6195	15.0177	18.275	24.8836	13.542	47.2742	45.6525	56.8661	52.6478
HMGCL	11.4041	15.7766	22.7898	23.1081	9.25392	17.0637	19.4272	29.1567	13.8128	26.6862	23.2622	48.3566	11.0271	13.5597	19.4561	36.2358	10.3605	13.6191	23.2085	27.8125
FUCA1	9.16693	10.9638	18.8931	18.794	11.3805	29.9909	27.8346	43.0931	12.4311	25.3503	22.7966	52.5921	15.5414	25.1237	21.7583	26.6905	28.26	28.0124	46.7537	55.6587
CNR2	0.100609	0.276581	0.105585	0.097044	0.350999	0.292902	0.230324	0.106509	0.858805	11.7353	0.228716	6.72615	0.596688	3.62392	0.179879	0.451883	0.411498	0.233334	0.575682	0.569663
BTBD6P1	0	0	0	0	0	0	0	0	0	0	0	0	0	0	0	0	0	0	0	0
RP11-4M23.3	0	0	0	0	0	0	0	1.17773	0	2.97079	0	0	0	0.400716	1.32602	0	0.78451	0.537521	0.816107	0
MIR378F	0	0	0	0	0	0	0	0	0	0	0	0	0	0	0	0	0	0	0	0
H3P1	0	1.53351	0	0	1.54221	1.79495	0	0	0	0	1.77537	0	1.54389	0	2.79256	0	1.65216	0	1.7187	0
PNRC2	271.324	100.956	140.657	140.807	244.312	161.645	296.955	199.249	357.291	151.961	417.606	124.046	273.612	156.637	345.269	276.959	289.403	180.555	293.134	240.007
SRSF10	363.867	185.319	181.383	184.495	334.338	329.015	363.914	421.085	397.312	308.036	466.251	368.709	307.565	183.231	309.675	303.467	402.947	271.288	430.047	397.759
RP11-4M23.7	1.8399	0.883147	1.17999	0	0.888158	0	0.812857	0	0	0.720613	0	1.91924	0	0	0	3.78762	0.951479	0	0	0.360365
RP11-293P20.2	0.264307	0.319213	0.317146	0.313142	0.123471	0.373633	0.158203	0.168787	0.168541	0.270483	0.0426412	0.106724	0	0.0337817	0.0782513	0.42124	0.0925914	0.0725037	0.0688005	0.100195
MYOM3	0.0488992	0.271598	0.0179204	0.0171043	0	0.0824189	0.0185172	0.040674	0	0.287277	0	0.273255	0	0.0221426	0	0.215708	0.0325125	0.0297021	0.022548	0.0492554
MYOM3-AS1	0	0	0	0	0	0	0	0	0	0	0	0	0	0	0	0	0	0	0	0
IL22RA1	0	0.217329	0	0	0.0121423	0.169587	0	0	0.124309	0.27585	0	0.341102	0	0.0265772	0	0.517819	0.026016	0.0178254	0.0270639	0.0591202
IFNLR1	0.0231948	0.384103	0.0148756	0.00946547	0.0167949	0.117283	0.0768549	0.0405158	0.0573136	0.16352	0	0.2359	0.0168132	0.0367608	0.0304114	0	0.107954	0.0862942	0.0561508	0.0749587
LINC02800	0	0.295616	0	0	0	0	0	0.159375	0.0845443	0.522624	0	0.695962	0	0.189793	0	0.42261	0.106163	0.218219	0.0552194	0.0402083
GRHL3-AS1	0.0546353	0.511383	0.0525592	0.0445918	0.0197802	0.184174	0.108619	0.127247	0.135002	1.63698	0.0455412	1.53876	2.01978	1.94828	2.11321	3.03675	5.04332	12.4283	7.71536	12.6485
GRHL3	0.0607918	0.412687	0.0835455	0.0992332	0.0754598	0.175652	0.0575517	0.0505662	0.321889	0.846943	0.173736	0.856077	0.541386	0.715723	0.910928	1.34085	0.673664	0.775443	1.19135	1.57169
STPG1	6.66285	9.78277	3.45959	3.54887	6.30161	5.62059	8.00755	11.3453	7.85218	8.99647	6.43132	9.73976	3.64006	4.51304	4.62942	7.38976	0.111585	0.139008	0.116079	0.215151
NIPAL3	18.637	27.913	8.51055	8.64887	17.2171	19.4783	13.4181	24.9677	21.4253	33.0444	18.3517	34.5449	13.3952	14.7198	15.8081	23.3245	26.8188	21.7925	21.1952	22.2077
RCAN3AS	0.0400438	0.533381	0.115567	0.114389	0.0217462	0.134987	0.132683	0.081605	0.346315	0.811622	0.133514	1.04948	0.188673	0.190393	0.170634	0.432779	0.543588	0.819388	0.436228	1.18234
RCAN3	0.921757	1.31274	1.39019	1.45502	0.652758	0.97314	1.32908	3.7274	2.40278	11.4136	3.27596	20.4451	4.11173	4.4709	8.32702	10.0089	8.23441	12.0376	15.3503	22.325
NCMAP-DT	0	0.0982984	0.0145932	0.0185715	0.032952	0.0767044	0.0301583	0.0264977	0.168676	0.160415	0.0758677	0.32043	0.032988	0.0180314	0	0.281053	0	0.120937	0	0.0267402
NCMAP	0.0588857	0.201388	0.0236034	0.0240304	0.0373082	0.124064	0.0585345	0.0771445	0.109129	0.527568	0.0245421	0.253377	0.0426846	0.0408303	0.0386035	0.136375	0.0456779	0.0547698	0.0475176	0.0692004
RP11-496D1.2	0	0	0	0	0	0	0	0	0	0	0	0	0	0	0	0	0	0	0	0
SRRM1	154.304	83.0761	55.4364	56.4825	152.581	225.689	105.455	201.34	150.407	99.8025	137.926	116.027	136.496	94.6922	112.901	105.625	169.91	140.56	165.037	176.203
RP11-373M8.2	0.123404	0.3554	0.158286	0.176258	0.178708	0.311993	0.245335	0.215557	0.0762317	0.326241	0.0514315	0.337902	0.0447259	0.122237	0.121349	0.190529	0.239312	0.0983813	0.0995801	0.326294
CLIC4	22.5102	23.7163	25.3193	25.5394	16.2906	41.212	34.8272	93.9724	13.8786	17.5644	59.8065	50.7278	56.1664	35.2427	73.5432	79.0862	35.6292	53.9776	71.0728	112.048
RNU6-1208P	0	0	0	0	0	0	0	0	0	0	0	0	0	0	0	0	0	0	0	0
RUNX3	0.167246	0.180624	0.0766146	0.0877509	0.886621	0.352363	1.01332	0.125202	2.90758	24.9708	1.05552	14.7759	102.952	134.657	42.1021	92.6269	45.453	36.8382	44.8833	43.6357
MIR6731	0	0	0	0	0	0	0	0	0	0	0	0	0	0	0	0	0	0	0	0
RUNX3-AS1	0	0	0	0	0	0.376806	0	0	0	0.262676	0	1.04939	0.648206	1.41725	0.586231	0	1.04049	0.237638	0.7216	0.394078
RP11-84D1.2	0	0	0	0	0	0	0	0	0.792772	0.188486	0	1.004	0.232564	0.12712	0	0	0	0	0	0.0942583
MIR4425	0	0	0	0	3.37817	0	0	0	0	0	0	0	6.76372	11.0913	0	0	0	0	7.52956	2.74135
LINC02793	0	0.360077	0	0	0.045265	0.105366	0	0.0727979	0	0.220357	0	0.293442	0.81566	0.941226	0	0.386072	0.0969844	0.199352	0	0.073464
RP4-799D16.1	0.062104	0.178858	0.025346	0.0276478	0.0449683	0.152255	0.0748287	0.0657461	0.0139507	0.17911	0.0282364	0.220847	1.05586	1.41824	0.199865	0.418409	0.157661	0.186042	0.145788	0.258756
IFITM3P7	0	0	0	0	0	0	0	0	0	0	3.25042	0	0	0	0	0	0	0	0	0
RP4-706G24.1	0.301693	0	0	0	0	0.508499	0	0	0	0.708963	0	0.472052	0	0	0	0	0	0	0	0
SYF2	70.1256	49.1106	62.5949	62.8955	51.3593	87.3874	63.3335	61.4919	73.0042	24.0434	84.3899	35.5554	66.9984	48.1608	68.5812	62.4774	83.4678	44.5622	80.8307	69.7326
RP3-465N24.7	56.369	149.458	54.7435	56.6687	45.2212	77.2138	77.3194	53.7641	64.1159	71.9093	57.2787	59.3596	60.1879	71.0448	36.8363	81.7814	60.2443	74.9462	45.92	75.9165
RP3-465N24.8	18.048	31.1867	13.559	13.4677	19.789	36.5035	21.8701	24.62	25.4834	31.506	13.7544	20.1709	20.9319	22.4744	25.0155	28.6613	20.7998	20.829	14.1476	30.9051
RSRP1	25.544	21.1878	27.3587	27.4111	24.0875	40.6793	37.0327	62.3505	27.1949	10.0717	57.8004	16.294	18.4835	12.8927	33.861	40.025	26.4194	18.3796	41.4625	29.5985
RP3-465N24.6	12.1206	18.6171	10.3645	11.871	8.19119	4.08582	25.7031	1.88194	7.98656	3.7977	4.04125	2.52864	4.6858	7.04352	2.11889	0	1.2536	6.87141	2.60818	7.59664
RP3-465N24.5	0	0	0	0	0	0	0	0	0	0	0	0	0	0	0	0	0	0	0	0
RHD	6.01488	22.5721	0.493559	0.473838	9.74679	14.6665	2.19208	3.38034	8.52389	0.142775	0.754025	0.348569	0.0195736	0.0588446	0.0531065	0.125073	0.0314193	0.0502309	0.0544746	0.0634656
SDHDP6	0	0	0	0	0	0	0	0	0	0	0	0	0	0	0	0	0	0	0	0
RP11-335G20.7	0	0	0	0	0	0	0	0	0	0	0	0	0	0	0	0	0	0	0	0
TMEM50A	61.1522	38.3262	44.8322	45.654	53.7793	106.615	68.197	137.091	66.6925	27.3276	102.028	47.8928	56.7562	39.1859	73.1481	71.1642	56.1343	48.0941	73.6253	88.1157
RHCE	4.1414	16.703	2.86318	2.88579	5.88465	10.9954	3.34841	4.67493	5.91478	0.420188	3.02897	0.947627	0.451552	0.543919	1.00582	1.88796	0.617445	1.01778	1.18223	1.5929
RP3-469D22.1	0	1.18061	0	0	0.593654	0	0	1.9095	0	0	0	0	1.1886	0.649697	0	0	1.27196	0	0	0.481743
MACO1	61.1254	53.8276	26.0971	26.3903	53.8506	88.606	61.3994	151.595	55.1823	24.1351	85.1713	38.4087	39.9457	25.6811	46.4324	46.3802	39.4594	38.6774	62.4439	69.6842
LDLRAP1	54.4265	66.6991	54.0038	53.708	58.3449	90.2198	64.5957	122.807	35.5081	28.7966	43.3644	41.7917	22.6308	17.8243	35.5481	55.4308	15.8486	14.2205	23.517	23.3361
RP11-70P17.1	1.94206	2.35164	2.85901	2.8459	2.4289	5.20755	1.52098	5.49967	1.85407	0.829772	1.76597	0.621552	0.447919	0.559622	0.868056	2.18069	2.12274	2.34587	5.98362	4.61635
MAN1C1	0.141107	0.349759	1.19426	1.17622	0.247895	0.206643	1.26009	3.65008	1.55473	14.7696	3.92581	18.6547	3.1725	1.94858	6.1569	6.58588	6.85814	12.2798	15.5604	21.042
RP1-187B23.1	0	0.348639	0.0517583	0.0439123	0	0	0.106964	0	0.0664725	0.0632169	0.0448473	0.042092	0.0390001	0.0213176	0.0352712	0.166137	0.125205	0	0	0.0158068
SELENON	9.60781	25.2601	8.42023	8.69321	11.4426	15.6809	12.7052	18.0229	9.18472	18.0828	6.23293	15.3052	7.43713	14.0731	6.89707	16.3778	4.01306	8.15644	1.22785	5.17281
RP1-317E23.6	0.0957797	0.321818	0.143329	0.156346	0.0924697	0.161436	0.211575	0.0371788	0.0788897	0.112539	0.0532248	0.199819	0.0462854	0.252998	0.25116	0	0.0990623	0.0678744	0	0.0750381
RP1-317E23.3	10.4532	24.5301	14.7116	15.2463	9.74155	16.3137	15.0091	12.7364	5.02242	5.79996	10.4882	8.93518	9.40139	10.8913	11.2944	11.955	8.1086	12.7577	16.7142	16.3221
MTFR1L	30.3589	42.02	26.8331	26.4106	34.5408	48.999	37.1867	60.2091	28.6388	18.9623	27.5439	22.0361	29.1167	19.7585	29.5661	26.2284	29.8833	29.7078	33.7843	44.9502
RP1-317E23.7	0	0	0	0	0	0	0	0	0	0	0	0	0	0	0	0	0	0	0	0
AUNIP	81.9621	77.9525	31.342	31.8742	78.6729	188.048	61.5093	134.396	74.6685	21.0293	57.0654	31.1874	22.1725	26.1333	19.6982	28.9071	90.2082	80.137	90.5581	115.839
RP1-125I3.2	22.0237	16.8944	22.3089	21.251	14.3075	16.6523	13.9129	16.1791	24.667	6.40888	13.7255	6.2801	9.39959	14.9243	14.3031	25.4232	17.7225	17.1751	24.4157	28.4818
PAQR7	12.7832	30.0315	4.91192	4.87937	20.1878	32.0403	10.1875	14.5653	12.4578	3.94921	5.09808	1.8536	21.448	23.6	6.75476	20.4172	2.35077	3.16278	4.40181	8.45009
STMN1	151.221	89.6557	100.762	102.824	145.932	120.056	151.218	114.978	123.493	56.7439	155.865	72.1771	94.223	75.0146	140.312	90.3987	133.215	120.348	190.014	215.09
SNRPFP2	3.1227	0	0	0	0	0	0	0	3.85805	0	0	0	0	0	0	0	0	0	0	0
RP1-125I3.4	0	0	0	0	0	4.71814	0	0	13.8339	0	0	0	0	0	0	0	0	0	0	0
MIR3917	0	0	0	0	0	0	0	0	0	0	0	0	0	0	0	0	0	0	0	0
PAFAH2	12.7223	25.9129	10.8463	11.0008	12.0385	21.8395	14.2751	32.784	11.5393	15.5248	12.896	20.2741	23.9107	23.783	15.917	23.4134	18.39	25.2113	20.417	32.1113
RNU6-110P	0	21.705	0	0	0	0	0	0	0	0	0	0	0	0	0	0	0	0	0	0
ENSG10010139548.1	0	0	0	0	0	0	0	0	0	0	0	0	0	0	0	0	0	0	0	0
ENSG10010134544.1	0	0	0	0	0	0	0	0	0	0	0	0	0	0	0	0	0	0	0	2.74135
EXTL1	0.378167	2.72278	1.09139	1.15743	0.581874	0.876418	1.34702	0.385331	0.992841	0.249939	0.394026	0.147927	0.616775	1.81677	0.0929675	1.02177	0	0.125619	0.0762901	0.194429
SLC30A2	0.0883949	0.381864	0	0	0.448035	0.0744942	0	0.0514684	0.109211	0	0	0.207464	0	0.0350237	0.115897	0	0	0	0	0.0259697
RP11-96L14.9	0	0.927032	0	0	0	0	0	0	0	0	0	0.251826	0	0	0	0	0	0	0	0
TRIM63	0.708967	0.955042	0.205342	0.186658	0.778304	1.69607	0.151557	0.452748	0.508598	0.241844	0.114379	0.250489	0	0.126861	0.0299855	0	0.141922	0.0729305	0	0.120942
PDIK1L	102.529	77.7225	30.8431	31.1611	86.6029	114.198	70.2733	74.7456	65.0695	20.7022	51.8909	29.2728	32.6103	25.5505	33.6699	34.1407	42.882	42.4366	47.334	62.7086
FAM110D	3.04917	6.93281	1.338	1.30982	4.7062	5.00409	2.12701	0.373767	3.96548	0.659972	0.267541	1.00442	0.348988	0.254345	0	0	0.622436	0.938241	0	0.707227
C1orf232	0.241764	1.16046	0.671889	0.72351	0	0.543319	0.640859	0.187691	0	0.284066	0.134348	0.252188	0.116832	0	0	0.497694	0.125025	0.085663	0	0.0473521
ZNF593OS	0.507641	1.70566	0.325568	0.276215	0.367573	0.285207	0.224273	0	8.78056	1.98822	0.282096	0	0	0.134091	0	2.09006	0	0.35974	0	0.596562
ZNF593	258.832	483.712	158.452	159.266	354.855	294.713	319.392	127.557	247.606	74.8386	92.6572	22.852	94.6921	93.8738	74.4683	40.0876	263.716	166.028	60.8912	75.8042
CNKSR1	5.02475	10.0115	0.304014	0.309514	15.4457	24.6085	2.38745	5.55696	6.24705	2.4507	0.368788	0.247236	0.320706	0.575983	0.165739	0.780675	1.2257	0.940587	0.153008	0.371378
CATSPER4	0.379012	0.818662	0.425379	0.335118	0.503132	0.31941	0.29303	0.367803	0	0.148443	0.263272	0.0494194	0	0.0250286	0	0	0.0490002	0.167867	0.101948	0.111351
ZPLD2P	0.0974873	0.0842285	0.0875307	0.0477399	0.0847064	0.197176	0.180891	0.04541	0.0481776	0.251999	0.0325042	0.305073	0.0565326	0.0772525	0.0255638	0.240825	0.181491	0.062176	0.0314668	0.137476
RP11-231P20.6	0.206698	0.297643	0	0	0.299332	0	0.273954	0.481403	0	0	0	0	0	0.163795	0	0	0.641345	0.659144	1.00076	1.21452
CEP85	146.739	153.034	90.7959	90.4955	144.914	277.534	108.042	233.715	135.631	50.6623	119.48	75.5618	62.0766	57.2879	73.0507	98.2026	110.644	107.85	128.031	168.158
RP11-231P20.5	0	0	0	0	0	0	0	0	13.5247	0	0	0	0	0	0	0	0	0	0	1.92966
SH3BGRL3	269.72	221.491	231.399	228.374	341.033	407.724	230.972	436.68	64.6928	89.7231	145.034	105.826	430.958	434.172	480.935	138.11	149.354	224.959	260.564	174.347
UBXN11	14.4121	25.8883	11.1567	11.0114	19.829	30.6228	14.9362	25.7906	16.9431	11.2146	10.3021	9.25522	9.86398	16.9381	7.2144	19.8663	18.6818	21.4273	9.13647	12.976
CD52	43.3746	9.45683	19.394	19.5704	30.8538	47.6227	11.5381	19.2081	32.0778	1.07671	9.92987	0.716909	0.664247	0.484108	2.6032	0	0.473885	0.162346	0.246486	0.0897401
CRYBG2	1.44985	3.52863	1.54537	1.51666	1.75954	3.35579	1.90808	3.42429	2.06879	0.40789	1.1064	0.543174	0.0296044	0.0970914	0.147256	0.315281	0.142562	0.130239	0.0659128	0.149984
RP11-569G9.7	0	0	0	0	0.820134	1.90908	0	0	0	0	0	0	0	0	0	0	1.75721	0	1.82799	1.99659
ZNF683	0.152028	0.262704	0.0195002	0.0248163	0.154113	0.256242	0	0.0708154	0	0.107178	0.0506893	0.618477	0.176322	0.0240946	0.0797318	0	0.188686	0.0969616	0.098143	0.196524
LIN28A	0.435167	1.73071	0.0132899	0.0169129	0.135041	0.384197	0.0823947	0.144787	0.307224	0.219133	0.103638	0.486355	0.0300419	0.0492632	0.0543392	0	0.0321486	0.0440545	0.133774	0.133936
DHDDS	54.0474	77.9869	37.3288	37.1862	58.033	139.742	45.7725	99.1677	51.663	30.5841	48.7176	45.3474	27.1374	29.3963	26.3598	43.7854	61.9446	61.9238	67.4378	79.5408
RP3-476K8.4	8.05773	4.2193	7.04687	5.38077	4.24324	16.0505	9.70871	14.5015	0	5.16417	2.44237	12.6078	18.0535	13.351	7.68346	27.1434	25.0017	28.0315	26.0086	29.6988
DHDDS-AS1	10.4327	13.1988	13.1906	13.5022	10.0362	16.3282	13.136	34.6248	14.5467	21.2768	11.6778	27.9838	21.7149	18.6605	17.0007	44.181	32.6021	41.9035	35.7192	42.648
HMGN2	784.916	530.361	1413.61	1423.18	853.055	650.011	1237.68	738.575	758.937	338.424	1411.44	378.451	590.322	434.91	947.098	532.083	750.338	643.849	1446.75	1190.48
DPPA2P2	0	0	0	0	0	0	0	0	0	0	0	0	0	0	0	0	0	0	0	0
RPS6KA1	15.7383	18.7861	20.4396	20.3629	12.6933	28.8758	18.0597	30.7372	20.0113	32.5138	16.6833	31.547	34.3439	41.9699	22.5532	48.1973	53.9433	52.3139	51.5333	60.3608
MIR1976	0	0	0	0	0	0	0	0	0	0	0	0	0	0	0	0	0	0	0	0
RN7SL679P	0	0	0	0	0	2.17283	0	0	0	0	0	0	0	0	0	0	0	1.37033	1.04027	0.378739
RNU7-29P	0	0	0	0	0	0	0	0	0	0	0	0	0	0	0	0	0	0	0	0
RP11-492M19.3	0	0	0	0	0	1.38769	0	0	0	0	0	0	0	0	0	0	0	0	0	0
ENSG10010138693.1	0	0	0	0	0	0	0	0	0	0	0	5.89611	0	5.97221	9.88137	0	0	0	0	2.21416
RP4-785J1.1	0	0	0	0	0	0	0	0	0	0	0	0	0	0	0	0	0	0	0	1.46983
RP5-968P14.2	28.4127	43.1713	37.0724	38.3828	24.8296	20.4767	36.8785	9.35559	18.399	10.1304	28.7467	8.58474	30.9643	26.863	28.7746	19.3623	11.8559	20.6207	21.8207	33.1593
ARID1A	133.424	128.921	56.4563	57.2524	110.723	232.927	81.7679	209.485	120.724	98.8676	84.103	118.714	179.724	180.192	127.595	227.298	154.2	175.521	170.723	223.533
PIGV	22.6395	33.3887	18.879	19.5591	22.8581	32.3813	23.4016	28.7453	21.9211	21.6935	13.7332	12.8444	38.4169	33.9406	20.0155	25.971	27.2137	34.2302	19.0591	34.458
RN7SL165P	1.34673	0	0	0	2.92543	4.5398	0	4.70485	0	6.32951	2.24514	4.2144	13.6669	5.336	3.53149	16.6343	6.26799	10.0208	2.17348	2.37395
RP1-50O24.8	2.21412	0	0	0	0	0	0	0	0	0	0	3.46438	0	1.75455	0	0	0	0	0	0
ZDHHC18	35.7205	47.093	38.5661	38.3307	39.4393	66.3595	40.388	70.7501	32.8251	18.3045	37.488	28.7587	21.2067	21.1343	23.8825	31.7048	26.8826	25.7086	42.7356	49.2767
SFN	4.49425	11.649	7.10972	7.09163	3.03726	4.04	9.13346	0.348907	5.18241	0.704085	1.99797	0.468804	1.3031	1.42456	0.785675	5.55112	0.464828	0	0	2.4647
GPN2	103.956	125.052	109.064	109.211	113.992	193.373	101.776	118.672	114.683	64.8474	95.5165	75.3496	63.2307	57.1648	62.4135	90.6411	97.0507	72.8543	115.842	112.81
RP1-50O24.6	0	0	0.118949	0.151376	0	0	0.245819	0	11.4573	0.217923	0	0.870605	0	0	0.243176	0	0	0	0.299329	0.217958
GPATCH3	65.539	87.3073	89.9579	89.9317	57.9191	106.229	64.953	60.453	71.9001	26.5302	60.62	31.9501	27.0983	29.4374	31.0461	42.1974	65.064	55.7248	73.5784	77.3884
NUDC	92.8862	127.656	45.2564	45.1314	95.5766	243.202	61.5159	71.2534	98.7392	49.3116	43.0102	56.4492	39.0107	40.7822	26.2678	44.6337	88.2123	73.1698	44.1737	62.7259
NR0B2	0.157579	0	0	0	0	0	0	0	0	0.370303	0	0.24656	0	0	0	0	0	0	0	0
KDF1	2.04806	6.93319	1.17523	1.29034	1.79517	2.54357	2.52398	0.920523	1.86447	0.379962	1.73711	0.449763	0.0520907	0.028473	0	0.221902	0	0.114581	0	0.0844496
RPL12P13	0.966458	0	0	0	0.349897	0	1.28093	1.12545	0	0	0	2.2683	0	0.765857	0	0	0	0	0	0
RPL32P6	0	0	0	0	0	0	0	0	0	0	0	0	0	0	0	0	0	0	0	0.580033
OSTCP2	0	0	0	0	0	0	0	0	0	0	0	0	0	0	1.15728	0	0	0.938241	0	0
TRNP1	1.96086	19.1378	13.7284	14.5369	3.43123	3.305	10.3955	12.1783	3.36473	1.34398	8.08156	1.0227	3.39549	4.53208	2.28528	2.01831	0.0845024	0.347391	0.791153	1.44021
TENT5B	6.05539	7.49463	27.6019	27.2436	3.76857	3.54268	18.5719	9.03299	3.09147	0.588011	8.59322	2.1925	1.08828	1.50697	5.64289	7.72663	0.0776395	0.212785	0	0.147027
SLC9A1	18.7002	26.4645	33.3505	33.7531	19.4886	48.4168	29.6078	61.2059	15.3836	18.7098	24.9841	25.8508	12.6427	15.9712	21.7749	35.2181	23.6695	24.3875	59.6736	43.8165
RP11-40H20.5	0	0	0	0	0	0	0.985609	0	0	0	1.23972	0	0	0	0	0	0	0	0	0
CHCHD3P3	14.0839	0.881767	2.74901	3.49844	22.6126	18.5777	43.8257	29.9493	18.157	4.31692	19.3959	5.74871	15.0916	6.79339	17.663	7.5634	15.1999	8.46176	5.92953	5.39702
NPM1P39	3.16412	1.3018	0.579788	0.737848	16.0375	6.09495	18.572	4.7374	21.2215	1.06222	17.3318	1.41452	13.7615	7.1639	12.4457	5.58313	37.8682	13.934	5.10655	7.96792
SNRPEP7	0	0	0	0	0	0	0	0	0	0	0	0	0	0	0	0	0	0	0	0
RP11-40H20.4	0.0746901	0.215106	0.143704	0.18288	0.0540816	0.125889	0.395972	0.173955	0	0.526554	0.373548	0.350598	0.108281	0.177562	0	0	0.115875	0.0793938	0	0.394979
WDTC1	14.2398	18.5607	17.1815	17.0464	12.3737	27.5088	20.2418	46.1026	16.736	18.3554	25.2135	29.9949	18.5942	16.4205	20.7532	30.644	9.86693	11.3876	20.1013	21.025
RP11-4K3__A.3	17.0106	2.82637	9.23112	9.61173	13.7383	18.7466	6.93711	29.7136	21.0164	13.8372	23.9956	14.3318	18.0215	16.5906	23.161	28.2838	14.2102	10.4319	27.4533	23.8346
TMEM222	115.733	132.374	98.677	99.529	111.349	176.765	84.8204	106.666	95.5057	54.4258	82.7209	54.3256	63.4868	62.0195	56.732	58.2322	129.694	112.064	117.659	116.429
RNU6-48P	0	0	0	0	0	0	0	0	0	0	0	0	0	0	0	0	0	0	0	0
ACTG1P20	0	0	0	0	0	0	0	0	0	0	0	0	0	0	0	0	0	0	0	0
SYTL1	3.28829	3.36193	1.26534	1.15404	4.61912	4.48932	2.70211	1.41682	4.71266	39.1003	1.09638	12.8628	2.38359	9.27652	1.81078	1.42155	16.1717	23.2443	5.5723	9.40955
MAP3K6	8.75276	11.9037	10.3303	10.3684	12.8295	13.9843	14.1384	17.1648	9.61237	12.8911	7.14387	8.22667	2.68766	5.92451	5.02076	7.88306	7.0253	7.88254	8.87781	11.0895
FCN3	0.0685737	0.394982	0	0	0.148959	0	0	0.319419	0.169444	0.32229	0.342958	0.858367	0.0994143	0.0543403	0	0	0	0.364461	0.332012	0.0402927
CD164L2	0.565511	0.135722	1.69251	1.53851	0.545967	1.11202	2.99807	2.52441	0.465787	0.110744	1.25702	0.737369	0.136641	0	0.123577	0	0	0.100187	0.152112	0.221523
RP1-144C9.2	0	0	0	0	0	0	0	0.673112	0	2.71665	0	0.904419	0	0	0	0	0	0	0	0
GPR3	48.7265	57.087	36.4452	34.7605	52.2564	51.0972	39.5296	17.1514	33.9673	9.22962	13.3	4.8011	3.91461	6.80829	5.63235	3.78999	5.52203	6.26239	1.38659	6.92334
WASF2	73.6389	69.7846	37.8274	37.9155	64.577	128.06	52.9824	118.859	58.0089	48.4219	55.4899	72.6519	72.1281	62.7087	58.9658	83.6165	68.7813	81.5969	92.836	124.614
RP4-752I6.1	0	0	0	0	0	0	0.217784	0	4.87231	0.19307	0.273935	0	0.238219	0.130212	0	0	0.254925	0	0	0
RP1-159A19.4	23.3146	79.3646	4.59668	4.16883	23.2644	25.8273	6.55139	4.50902	23.2067	10.1639	1.51076	5.02725	14.5711	16.3862	2.91643	6.6142	51.2521	46.7634	5.45129	19.9438
AHDC1	30.8689	62.7284	24.8386	24.6173	33.9244	57.4338	30.9007	76.8212	34.1695	7.85582	27.0347	14.0762	12.2432	17.7871	14.0434	29.4298	25.5472	32.304	43.1436	50.0865
FGR	0	0.3661	0.0326103	0.0415003	0.159543	0.11427	0.0224641	0.0789499	5.94709	6.2931	1.01722	1.989	21.4513	34.0614	3.64451	6.48983	23.7971	35.9791	2.65335	5.54719
RP1-159A19.3	4.08228	2.93922	0	0	7.38975	3.44031	5.41058	2.37693	10.0872	0	3.40279	3.19373	8.87739	11.3223	2.67621	0	0	0	0	1.19934
LINC02574	0.131686	0.0948137	0.084455	0.107479	0.0476758	0.332934	0.174535	0.230025	0	0.154728	0.439069	1.03024	0.286367	0.417413	0.258988	0	3.37094	3.4295	13.283	7.3121
IFI6	2.35815	1.37664	2.45248	2.49685	1.29215	2.79298	3.46334	5.56639	2.67723	3.96894	3.40002	8.277	3.14152	3.18181	18.8853	11.021	143.372	35.9739	171.775	54.3757
RP11-288L9.4	0.0583252	0.167976	0.0224436	0.00952069	0.0253393	0.275258	0.0927639	0.149425	0.28824	0.370066	0.0194468	0.328537	0	0.0924381	0.0611777	0.576328	0.144778	0.111597	0.0941307	0.185063
RNU6-949P	0	0	0	0	0	0	0	0	0	0	0	11.4616	0	0	0	0	0	0	0	0
CHMP1AP1	0	0	0	0	0	0	0	0	0	0	0	0	0	0	0	0	0	0	0	0
RNU6-424P	0	0	0	0	0	0	0	0	0	0	0	0	0	0	0	0	0	0	0	0
RP3-426I6.8	3.35314	5.43206	9.13957	8.89442	3.64192	2.11938	3.33315	2.92858	5.17845	2.46242	4.89128	0.655824	1.2153	2.9893	3.29731	2.58854	1.95079	8.46524	2.02936	5.66447
FAM76A	13.0577	15.8412	14.8817	14.9616	14.2051	27.3951	20.2141	43.0012	11.6759	12.331	20.4321	27.841	12.9056	9.59515	20.5223	21.6911	15.4633	17.1202	33.6021	37.9967
RP3-426I6.2	0	0	0	0	0	0	0	0	0	0	0	0	0	0	0	0	0	0	0	0
RPEP3	0	0	0	0	0	0	0	0	0	0	0	0	0	0	0	0	0	0	0	0
STX12	21.5286	19.6318	21.9814	21.8233	22.862	66.7697	36.97	126.456	22.4205	24.1809	50.0603	47.2361	37.1005	24.996	41.0162	50.2248	42.6338	38.5961	63.4273	69.8708
RP3-426I6.5	0	0	0	0	0	0	0	0	0	0	0	0	0	0	0	0	0	0	0	0
RP3-426I6.6	0	0	0	0	0	0	0	0	0	0	0	0	0	0	0	0	0	0	0	0
RNU6-1245P	7.39432	0	2.37111	3.01752	8.03112	49.8521	19.6006	55.9699	0	17.3763	61.6354	28.9243	37.5195	8.7893	43.6272	0	11.4716	35.3699	47.7346	71.6888
RP3-426I6.7	3.11397	8.8021	5.84335	5.74199	1.83722	3.11025	4.28006	1.61167	2.84983	1.89718	4.22995	1.26321	1.67202	1.18812	1.66337	2.84907	3.22069	1.96153	3.35041	5.48915
PPP1R8	114.09	96.2833	72.2079	73.4316	113.832	188.631	88.0235	127.749	97.8798	41.4303	92.7707	54.9954	83.775	56.5375	69.8142	62.3171	101.871	99.8634	109.243	139.96
SCARNA1	0	0	0	0	0	0	0	0	0	0	0	0	0	0	0	0	0	0	0	0
THEMIS2	7.20453	22.9435	22.3029	21.6434	15.8105	14.1981	22.7701	26.1373	11.8453	17.5164	19.7252	21.3749	27.799	29.9291	22.707	28.4075	55.9288	53.4015	66.0075	61.7079
RPA2	110.636	134.139	54.6444	54.6111	117.158	319.618	80.2732	153.44	95.4068	69.8946	64.6217	101.526	83.2792	81.5068	60.2933	88.8992	110.352	134.752	113.108	176.986
SMPDL3B	0.275779	0.95776	0.0832315	0.0794413	0.305403	0.43748	0.193507	0.245584	0.721528	0.247791	0.108177	0.152296	0.0940728	0.115696	0.0638089	0	0.125837	0.327635	0.0523622	0.181107
RP11-460I13.2	0.569861	0.847066	0.636628	0.660149	0.465867	1.11541	0.633464	1.22018	0.681343	0.151194	0.612913	0.373917	0.586301	1.00513	1.06049	1.36233	1.71114	1.27012	2.52174	1.92263
XKR8	6.63454	7.23161	4.43225	4.24922	3.76976	4.19341	8.06053	2.41437	4.55382	5.46763	3.14916	6.05554	13.3589	11.5007	12.8669	9.95886	0.214435	0.0979495	0	0.162431
EYA3	56.9558	42.1862	19.4749	19.717	56.1756	123.946	41.4851	131.027	47.6187	24.5662	51.9878	36.3426	61.842	46.0737	42.6723	51.6204	58.2533	62.0639	66.267	76.1127
RP11-460I13.6	0	0	0	0	0	0	0	0	0	0	0	0	0	0	0	0	0	0	0	0
RN7SL559P	0	0	0	0	0	0	0	0	0	0	0	0	0	0	0	0	0	0	0	0
SPCS2P4	3.45285	1.65736	1.10722	1.40906	8.75051	1.93991	3.0509	10.0522	5.68793	4.05702	0.959376	0	4.17146	5.01631	6.0362	10.6621	1.78559	6.11717	1.85751	1.6907
RP5-1053E7.2	0	0	0	0	0.506726	1.17954	0	0	0	0	0	1.09499	0	0	0	0	0	0	0	0
RP5-1053E7.3	0.44891	0.646427	0.287902	0.366388	0.325047	0.756633	0	0.522761	0	2.10984	0	1.4048	6.50805	5.336	1.17716	0	3.48222	2.38591	0	0.527544
RNU6-176P	0	0	0	0	0	0	0	0	0	0	0	0	5.41098	2.95767	0	0	11.5809	3.96742	0	0
PTAFR	1.13956	2.3649	0.429904	0.465038	2.00216	4.46282	0.732964	2.23448	1.78059	6.34033	0.488908	2.33369	15.148	11.9585	0.834945	3.20835	61.0582	31.1203	8.95221	6.53829
DNAJC8	95.3892	78.1599	52.2754	52.9602	91.501	183.914	78.6225	135.753	83.2405	31.6271	74.6274	44.7468	59.0253	42.1702	56.1061	55.0033	86.1812	82.0279	86.6758	114.478
ATP5IF1	38.8161	33.3435	25.0337	25.149	44.4518	21.5327	31.315	21.5971	26.7696	7.12158	29.0425	5.87755	17.3897	12.2519	18.2967	8.29326	17.2297	21.5658	17.6308	22.8077
RP5-1092A3.4	5.74248	10.3001	3.48901	3.04234	4.88749	9.16945	5.87514	13.3743	2.48938	5.56354	6.38219	6.77826	7.15668	4.63038	9.37841	8.71055	4.68891	9.10263	13.0074	10.7145
RP5-1092A3.5	0	6.63919	2.36554	3.01042	2.00306	1.55421	0	0	0	0	1.53726	8.65688	0	0	3.62705	5.6948	0	0	0	2.70909
SESN2	20.1374	38.1969	83.8669	83.9322	18.0643	55.6776	51.1073	86.9078	11.4018	23.1599	44.3917	34.9917	10.8442	9.33396	22.4664	27.7068	19.9939	29.3295	61.9433	77.0584
MED18	37.9575	46.3928	53.5772	51.8551	34.2891	52.2627	52.7322	33.2906	31.4957	25.0932	38.0893	33.3278	26.2293	25.5526	28.6651	31.2789	30.4696	40.6769	41.8688	63.7186
PHACTR4	42.8298	37.23	17.3922	17.477	40.1946	112.781	33.7942	119.342	34.2528	32.1633	36.1329	52.4051	20.4831	18.6761	18.2182	26.9264	34.7597	39.8764	45.2806	56.4929
RP1-308E4.1	0	0	0	0	0	0	0	0	0	0	0	0	0	0	0	0	0	0	0	0
RNU6ATAC27P	0	0	0	0	0	0	0	0	0	0	0	0	0	0	0	0	0	0	0	0
RCC1	162.667	207.475	137.536	136.436	181.184	647.273	164.85	405.121	169.446	96.6966	133.24	118.952	89.9289	91.2636	80.6376	122.618	306.312	321.457	296.504	495.697
SNHG3	0	0	0	0	0	0	0	0	0	0	0	0	0	0	0	0	0	0	0	0
SNORA73A	0	0	0	0	0	0	0	0	0	0	0	0	0	0	0	0	0	0	0	0
SNORA73B	0	0	0	0	0	0	0	0	0	0	0	0	0	0	0	0	0	0	0	0
PRDX3P2	0	0	0	0	0.935494	0	0	0	13.8339	0	0	0	0	0	0	0	1.33625	0.915559	0	0.759142
RP4-669K10.8	16.5565	20.3192	18.0992	17.0447	14.5766	48.8349	18.2032	30.0157	13.4819	9.28459	15.9962	7.94829	12.0013	12.0763	12.5806	27.8862	37.6531	31.1984	39.1696	35.4861
TRNAU1AP	38.3879	74.1403	31.954	31.9216	37.5145	135.45	43.8406	87.7931	39.707	32.6803	31.2028	56.8617	20.5071	19.845	18.9097	35.742	51.1737	45.583	56.7374	89.8355
SNHG12	923.329	782.572	1787.26	1829.14	870.258	1051.83	1208.96	869.338	744.139	133.582	954.622	140.121	335.08	345.7	275.87	327.094	898.165	563.538	860.287	756.067
SNORD99	0	0	0	0	0	0	0	0	0	0	0	0	0	0	0	0	0	0	0	0
SNORA61	0	0	0	0	0	0	0	0	0	0	0	0	0	0	0	0	0	0	0	0
SNORA44	0	0	0	0	0	0	0	0	0	0	0	0	0	0	0	0	0	0	0	0
SNORA16A	0	0	0	0	0	0	0	0	0	0	0	0	0	0	0	0	0	0	0	0
TAF12	29.296	48.3265	34.8516	34.7147	32.9934	108.794	37.9589	100.42	28.4587	22.7482	41.22	45.4853	18.7366	19.3277	26.8083	43.082	34.6728	41.9268	56.1744	78.4324
RAB42	0.241168	0.347281	0.309339	0.196835	0.349251	0.203243	0	0.140422	1.78776	2.12525	0.603078	2.64146	0	0.0955554	0.158102	0.744704	21.5137	23.9693	6.81135	13.3204
LINC01715	15.8106	35.9426	23.0026	21.8057	14.8932	21.4669	21.4402	8.35343	19.5338	5.50433	11.8367	4.1231	5.30587	5.80043	4.22275	3.61642	18.3966	21.7082	7.44236	22.2359
RNU11	1927.32	758.057	9132.58	9092.06	1700.48	616.176	8647.89	1035.35	556.452	237.109	7493.85	485.065	1649.34	734.671	3899.75	252.866	426.504	615.542	2213.69	1608.47
GMEB1	29.0577	35.3488	30.1799	30.1542	27.4924	105.932	34.2402	71.1228	29.5436	27.7142	35.4596	62.1731	24.7365	29.7071	27.9897	68.5755	43.9022	44.7747	58.5512	84.4629
ENSG10010139645.1	0	0	0	0	0	0	0	0	0	0	0	0	0	0	0	0	0	0	0	0
YTHDF2	182.953	163.81	80.2342	80.7288	159.981	461.352	130.97	312.226	173.317	101.552	150.234	152.397	102.526	95.4005	94.32	150.013	187.029	189.826	180.979	233.266
OPRD1	0.119308	0.448594	0.148781	0.146063	0.119984	0.201091	0.245977	0.200684	0.131025	0.155759	0.121549	0.248904	0	0.0472719	0.0173809	0.204672	0.0308491	0.0775018	0.0962748	0.171363
RP1-212P9.3	0.171534	1.48205	0.183351	0.186669	0.745228	0.385492	0	0.466091	0.565142	0.739012	0.190643	1.25252	0.331574	0.36248	0.149936	0	0.798359	1.64103	0.0922794	0.97431
EPB41	62.184	65.2955	20.5025	20.5502	69.4616	146.795	43.4942	151.565	56.0472	14.6746	45.6495	13.0164	19.1526	17.9903	11.6461	19.4491	32.1489	43.2663	20.7727	35.1188
RP4-604A21.1	0	0	0	0	0	1.99559	0	1.37876	0	0	0	0	0	0	1.55236	7.31205	0	0	0	0
Metazoa_SRP	1.53932	1.19212	1.20706	1.13494	1.68594	2.73622	1.86874	1.63439	1.88582	3.86811	1.21841	3.97713	0.693864	1.12756	0.559683	1.23824	1.60545	1.87689	1.03338	1.69114
TMEM200B	0	0.50443	0.33699	0.357382	0.253646	0.295214	0.696424	0.203964	8.00664	0.102899	0.291993	0.411081	0	0.208193	0.114823	0	0.135865	0.186181	0	0.154373
RP11-242O24.3	58.7613	54.6054	50.75	51.0288	46.2922	160.051	55.6591	115.324	63.8869	50.6316	51.9847	114.254	40.2091	41.4736	46.8427	139.353	99.4282	76.2868	141.62	158.733
SRSF4	213.4	193.43	122.343	123.605	228.331	382.211	227.988	497.734	198.278	117.794	225.448	171.601	170.971	139.685	174.767	258.34	225.662	193.386	252.119	286.422
ENSG10010136122.1	0	0	0	0	0	0	0	0	0	0	0	0	0	0	0	0	0	0	0	0
MECR	49.1332	117.963	26.3378	26.6589	61.7103	125.117	33.1571	75.4061	48.0316	30.0318	29.061	28.1885	32.3357	34.5953	17.5545	36.9814	57.3916	74.4567	29.9011	49.1569
RP11-467D18.2	0.443324	0	0	0	0	0	0	0	21.9088	0	0	0	0	0	1.16251	2.73788	0	0	0	1.30245
PTPRU	1.2239	1.28118	1.24141	1.22916	0.87363	3.04309	1.46682	3.79053	0.965175	2.8863	1.09253	1.15444	2.48533	4.17866	1.70143	3.59165	0.908983	2.1037	1.14872	2.58075
LINC01756	1.33852	0.715911	3.49507	3.41784	0.899967	1.67593	1.34321	1.64779	1.03948	0.0674025	1.56201	0.0897579	0.0554431	0.0909163	0.0250711	0.118092	0.0296655	0	0.0308603	0.0674134
RP11-810H18.1	0	0.583724	0	0	0	0	0.0596961	0	0	0.0529217	0.0750873	0.211423	0	0	0	0.834486	0	0.0478772	0.0726908	0
RP4-656G21.1	0	0	0	0	0	0	0	0	0	0	0	0	0	0	0	0	0	0	0	0
RP11-179G8.2	0	0.0955872	0	0	0.0080108	0.0932361	0.0293265	0.0257669	0	0.103994	0	0.103864	0	0.00876705	0.0145056	0.136651	0	0.0235203	0	0.0325033
RP11-179G8.1	0	0	0	0	0	0	0	0	0	0	0	0	0	0	0	0	0	0	0	0
LINC01648	0	0.166955	0	0	0	0.0837505	0	0.0192879	0	0.194612	0	0.181411	0	0.0262504	0	0.613741	0	0	0.026731	0.0194644
RP5-893G23.1	0	0.419577	0	0	0	0	0	0	0	1.02707	0	0	0	0	0	0	0	0	0	0
RP3-357I16.1	0	0	0	0	0	0	0	0	0	0	0	0	0	0	0	0	0	0	0	0
RP4-591L5.1	0	0	0	0	0	0	0	0	0	0	0	0	0	0	0	0	0	0	0	0
RP4-591L5.2	0	0	0	0	0	0	0	0	0	0	0	0	0	0	0	0	0	0	0	0
MATN1	12.2896	9.58203	0.898439	0.83154	13.786	13.2011	2.32089	2.07626	16.2851	0.299275	0.902323	0.0498169	0.18463	0.227069	0.542677	0.78651	0.34576	0.270748	0.256919	0.168369
MATN1-AS1	65.7245	135.049	51.4513	51.337	73.4302	74.9893	71.1358	49.0691	52.6997	15.8211	32.1801	17.2378	19.3161	30.1825	21.5434	34.6005	11.1023	17.7161	13.9049	18.839
RP5-1166H10.4	23.9431	5.52947	2.60754	2.76533	37.1268	58.6301	4.49063	7.36505	16.7442	0.265402	3.38906	0.353427	1.30986	0.536983	1.77694	0	1.05129	0.480207	0.364543	0.132722
LAPTM5	31.902	3.85795	6.01877	5.77628	33.2702	48.2106	11.2069	11.7582	38.496	191.132	22.5386	208.098	230.867	247.673	234.641	284.34	339.484	292.672	450.656	377.968
MIR4420	0	0	0	0	0	0	0	0	0	0	0	0	0	0	0	0	0	0	0	0
RP5-1125N11.1	0.151429	0	0.0485584	0	0.109647	0	0	0	0.187089	0.266889	0	0	0	0	0	0.935196	0	0.160966	0	0.177954
LINC01778	0	0.158996	0.259647	0.270352	0.239848	0.248137	0.292684	0.171439	0.181888	0.0432449	0.0613575	0.403115	0	0.0583312	0.0482561	0.2273	0	0.0782455	0.0593992	0.0432519
RN7SKP91	1.36076	0	0	0	0	0	0	1.58462	0	1.59886	0	0	0	0	0	0	0	0	2.19612	0
RP1-65J11.5	0	0	0	0	0	0	0	0	0	0.219586	0	0	0	0	0	0	0	0	0	0
SDC3	34.3696	50.0089	21.0317	20.7578	37.6689	48.5995	27.2445	51.3363	30.7814	0.550789	14.5156	1.71663	0.23135	0.379372	1.02	0.739151	0.0618935	0.116621	0.0643863	0.134789
RN7SL371P	0	0	1.88268	2.39593	1.0628	0	0	0	0	1.72461	2.44695	0	0	0	0	0	0	0	0	0
PUM1	120.053	80.6847	51.596	52.2813	103.722	209.661	82.2192	204.027	124.267	66.7531	118.73	87.516	128.889	92.7398	114.541	140.769	142.688	118.5	159.797	165.661
RP11-201O14.1	0	0	0	0	0	0	0	0	13.37	0	0	2.41892	0	1.22507	0	4.77374	0	0	0	0
RP11-201O14.2	0	0	0	0	0	0	0	0	35.6455	0	0	0	0	0	0	0	3.73003	0	0	0
SELENOWP1	0	0.986593	0.439402	0.559191	0.99219	2.30958	0	0	0	0.80502	0	0	0	1.08586	0	0	0	0.728285	0	0
RP11-490K7.1	0	0	0	0	0	0	0	0	0	0	0	0	0	0	0	0	0	0	0	0
NKAIN1	0.0781934	0.309644	0.100296	0.106366	0.0707729	0.285554	0.103636	0.189702	0.161011	0.459377	0.0325891	0.356847	0.217274	0.278835	0.222131	0.321938	0.465021	0.37403	0.420653	0.566656
SNRNP40	111.575	92.3495	44.952	45.4336	118.101	216.098	72.5795	147.955	96.4442	50.4006	79.6724	61.6639	94.5471	68.8342	54.6949	82.5815	105.98	123.012	104.386	135.556
RP11-490K7.4	0	0	0	0	0	0	0	0	0	0	0	0	0	0	0	0	0	0	0	0
ZCCHC17	33.6192	34.2474	17.0722	17.477	38.4996	60.4643	30.108	81.4687	31.6275	23.785	37.4861	32.0166	37.2711	30.1956	37.4722	47.7492	42.1478	40.6638	57.0306	61.952
RP11-266K22.2	0.085611	0.698582	0.0183018	0.0232911	0.185968	0	0.340402	0.0664633	4.16033	0.402364	0.0951481	0.223256	0.206857	0.0678414	0.299327	0.352478	0.486998	0.151671	0.138167	0.167679
FABP3	0.0337902	0.340603	0.0433416	0.0275786	0.0489337	0	0.17914	0.039349	2.25435	0.238216	0.0563317	0.264354	0.0489871	0.0267766	0.0443035	0.208681	0.0524224	0.0718364	0.0545338	0.238255
SERINC2	0.764574	4.65108	1.59113	1.66831	1.03944	1.78837	1.79922	4.88786	1.19523	6.87517	2.055	8.91131	21.7389	25.6818	16.3053	29.7766	0.726224	2.00693	2.51825	4.58419
RP11-439L8.2	0.292026	0	0.187286	0.238344	0	0.984412	0	0	0	0	0.486837	0	0	0.231412	0	0	0	0	0	0
RNU6-40P	0	0	0	0	0	0	0	0	0	0	0	0	0	0	0	0	0	0	0	0
LDC1P	0.122929	0.531052	0.0262796	0.0334439	0.0296703	0.276261	0.0543095	0	0	0.0962927	0	0.192345	0	0.129885	0	0	0.0635712	0	0	0.0722312
LINC01226	0.0762637	0.183032	0.0586926	0.0539451	0.0589025	0.179958	0.0202157	0.142096	0.0628151	0.442066	0.0678076	0.389806	61.7972	36.603	1.38655	3.57952	3.35229	0.897136	0.328217	0.472012
RP11-73M7.1	0.0620682	1.43004	0.0398065	0.0506584	0.134827	0.418461	0.246792	0.144558	0.306738	0.145857	0	0	0	0.0983703	0.162759	0.766642	0.192586	0.0659771	0.200343	0.547053
TINAGL1	0.139939	0.302266	0.0448738	0.0285536	0.658626	0.707595	0.231841	0.733321	0.69157	0.246637	0.116646	0.0547399	0.355032	0.277232	0.0458696	0	0.217102	0.0743759	0.0564616	0.0616693
HCRTR1	0.0264207	0.304365	0.0169445	0.0215639	0.172177	0.178127	0.245123	0.338439	1.43627	0.217306	0.044046	0.12402	0.153213	0.439672	0.0692822	0	0.204947	0.196592	0.0426403	0.186292
PEF1	79.8085	96.9023	65.1797	64.6481	75.9869	76.3768	76.3349	72.6864	65.9067	39.9478	50.4204	35.2472	59.7598	52.2929	48.4057	61.1875	67.3078	69.6192	64.4223	65.4159
PEF1-AS1	0.753932	1.29578	1.38818	1.38947	0.845277	1.43471	1.25712	1.47271	0.540855	0.285759	1.05416	0.913287	0.669908	0.655261	1.4987	1.35178	1.32058	0.930672	2.35503	2.45792
RP11-73M7.9	0	0	0	0	0	0	0	0	0	0	0	0	0	0	0	0	0	0	0	0
COL16A1	0.0150565	0.3469	0.0193125	0.0184331	0.0163532	0.215709	0.00997783	0.0175335	0	0.168065	0.0125504	0.117793	0.0327422	0.00596567	0.0197411	0.511423	0.0233588	0.0480142	0	0.0442348
ADGRB2	0.217854	0.657293	1.34395	1.35472	0.300465	0.909233	2.07618	4.31279	0.281973	0.219406	0.968493	0.925223	0	0.0246622	0.190424	0.640678	0	0.0110273	0.0334851	0.0609559
MIR4254	0	0	0	0	0	0	0	0	0	0	0	0	0	0	0	0	0	0	0	0
RP11-84A19.3	0	0.257333	0	0	0	0	0	0.208103	0	0	0	0	0	0	0	0	0	0	0	0.210007
SPOCD1	0.290522	1.78349	0.500127	0.461752	0.431794	0.979342	0.587712	1.19301	0.226696	0.305424	0.586293	0.311024	0.0665025	0.0363506	0.0400961	0.283296	0.023722	0.0325072	0.0493549	0.224613
RP11-84A19.2	0.260302	0.041648	0.129843	0.141634	0.397901	0.633729	0.23	1.11145	0.0714665	0.305848	0.241083	0.769323	0.0838602	0.0687576	0.0379211	0.535857	0.403834	0.461158	0.653488	0.713761
RP11-84A19.4	4.05747	2.42909	3.31384	3.38935	2.90547	13.6587	3.43163	9.53477	2.3126	1.56061	4.84893	4.80532	1.51932	1.0614	2.90242	3.42645	3.06915	3.72323	10.6908	14.6965
PTP4A2	108.252	58.7441	31.9894	32.6048	82.7467	193.474	66.7176	203.096	103.07	34.2514	84.429	53.0939	43.6802	34.9855	48.8618	69.833	87.4282	60.8134	88.0533	97.8403
RP4-534N18.5	0	0	0	0	0	0	0	0	0	0	0	0	0	0	0	0	0	0	0	0
RP4-534N18.2	0.409936	2.36122	0	0	0.296827	0.690942	1.62997	0.954749	44.5694	0	0	0.641418	0	0.324848	2.14992	0	0	0	0.661593	0
RP4-534N18.4	0.0527952	0.456148	0.0507891	0.064635	0.057342	0.177971	0.0349869	0	0	0.217116	0	0.536949	0	0.0836737	0.0692215	0	0	0.0841801	0.255617	0.170619
KHDRBS1	182.09	154.863	108.938	109.989	160.157	363.639	162.89	374.854	157.634	73.9864	173.697	131.036	86.7653	80.1919	113.849	139.294	173.678	149.748	231.101	265.498
RP11-277A4.4	0.906488	1.41189	4.817	4.68069	1.00465	2.40094	3.08943	10.1468	6.94828	1.86936	8.29622	5.90502	1.12644	0.952893	3.37153	5.82679	1.17673	1.25855	6.32961	4.59807
TMEM39B	36.3354	49.0468	27.5742	27.5503	40.3987	106.805	34.5312	84.7443	39.5061	28.4771	34.4083	55.7397	21.7968	25.0974	27.2113	61.143	37.3441	43.7438	49.8627	78.642
MIR5585	0	0	0	0	0	0	0	0	0	0	0	0	0	0	0	0	0	0	0	0
KPNA6	56.6156	65.5536	32.6445	32.757	56.2827	159.485	44.0277	126.396	51.7205	39.5691	47.7403	63.8276	44.1615	42.3575	36.4515	64.8632	49.0688	64.9788	57.997	84.0751
RP4-622L5.2	0.067152	0	0.129201	0.0548076	0	0.339551	0	0.0781991	0	0	0	0	0.0973531	0.0532137	0	0	0	0.0713809	0	0.0789147
TXLNA	168.396	170.867	123.34	124.722	180.512	280.457	147.499	194.922	188.617	92.6585	130.379	76.1759	110.266	107.595	111.54	142.661	270.757	190.886	207.95	213.594
CCDC28B	20.8894	21.6023	11.2763	10.7299	22.5425	23.246	18.3864	12.116	22.321	2.46394	5.10943	3.40734	4.20941	4.66568	2.85521	4.98104	14.3897	13.9746	7.41954	8.57778
RP4-622L5.7	8.42793	16.8251	11.0559	11.5686	15.1176	20.0164	12.6934	33.4582	15.1456	6.07661	15.6468	5.99409	14.1622	16.3929	14.5661	35.4881	6.83474	9.1623	17.0022	9.67912
IQCC	70.9113	133.588	105.308	105.876	75.0869	56.1415	73.4632	46.2128	57.8708	26.9067	58.349	22.5979	10.3746	22.7864	13.6476	20.0887	24.8285	38.7258	26.4584	41.5134
DCDC2B	2.09631	4.68687	3.8564	3.91717	1.31817	3.81224	3.07087	1.863	2.31733	1.10192	1.10361	1.12212	0.239929	0.568302	0.433979	1.36277	0.770264	1.1728	1.51354	3.40353
TMEM234	30.9028	64.4602	50.6627	50.1196	34.0318	65.3171	36.9412	55.7156	36.4612	23.9926	40.088	26.5086	24.5614	30.1972	25.9261	50.9341	17.8051	20.2269	26.1396	28.6674
EIF3I	110.91	155.927	61.5299	60.8256	143.896	240.061	80.3011	95.3984	101.133	29.9332	53.914	29.0197	50.7625	49.3011	46.6697	42.5921	81.421	71.117	49.2026	68.8234
MTMR9LP	0.196677	1.1895	0.0504543	0	0.14241	0.397796	0.208538	0.137419	1.16636	0.647054	0.131152	0.92321	0.0570263	0.623417	0.206296	1.70049	0.366152	0.16725	0.126966	0.277354
FAM167B	0.479387	0.690313	0	0	2.08269	2.828	0.953057	1.67475	2.3691	1.6898	0	0.750087	0	0	0.94281	1.4803	2.23117	0.764365	0	0.28168
LCK	0.044882	0.242362	0.0791571	0.100737	0.259986	0.226944	0.1041	0.0914648	0.166353	0.421883	0.0374114	0.263347	0.0325337	0.0533493	0.0147116	0.207887	0.0522228	0.0715628	0.0724348	0.118674
HDAC1	91.1535	87.4752	60.1716	60.3489	97.655	239.303	88.3381	167.335	89.5824	46.0882	75.1713	73.9176	61.4053	48.8033	67.2199	90.9217	93.3655	97.5457	120.353	167.575
MARCKSL1	354.263	535.82	540.876	539.149	483.884	186.441	721.977	262.77	321.038	4.2298	478.476	5.6327	158.229	125.519	509.97	112.172	2.5386	1.3915	6.33803	5.86499
RP4-811H24.9	3.19917	8.44577	1.70978	1.95831	4.24684	8.08825	5.65351	3.72547	7.24631	1.87948	1.77778	1.25142	4.25148	8.23922	3.14591	6.58582	2.06801	3.96742	3.44208	6.89253
TSSK3	18.5043	58.3213	12.1622	12.2772	26.9968	28.4003	18.2315	29.3615	17.1842	14.0388	11.6448	13.5179	11.8143	20.1016	6.86876	15.3255	10.2188	18.5624	11.7181	24.5718
FAM229A	49.8828	95.0867	27.2304	27.9569	63.7508	69.8078	45.5719	87.0576	50.2047	43.3079	57.7557	42.3878	39.6517	36.8455	43.0327	63.5436	30.915	35.0264	39.3068	41.1721
BSDC1	67.6797	99.7268	47.3133	47.385	63.4395	106.699	50.5628	96.6597	80.786	30.949	65.4876	41.0305	37.0161	35.9472	39.9129	68.3493	40.7431	45.8944	55.0972	55.6193
GAPDHP20	0	0	0	0	0	0	0	0	0	0	0	0	0	0	0	0	0	0	0	0
RP11-395N6.4	0	0	0	0	0	0	0	0	0	4.05107	0	0	0	0	0	0	0	0	0	0
LRRC37A12P	0	0.946864	0	0	0.079353	0	0	0	0	0.386302	0	0.342951	0.158879	0	0	0	0	0.232986	0	0.128788
RN7SL122P	0	0	0	0	0	0	0	0	0	0	0	0	0	0	0	0	0	0	0	0
RP1-27O5.3	0.0346466	0.15383	0.03333	0.0329905	0.0355398	0.0583963	0.04592	0.070606	0.0998791	0.186582	0.0336929	0.266536	0.0586001	0.0846536	0.0681394	0.320955	0.0940642	0.0920712	0.111832	0.223935
ZBTB8B	0	0	0	0	0	0	0	0	0	0	0	0	0	0	0	0	0	0	0	0
ZBTB8A	0.0883783	0.0678741	0.0188933	0.00961759	0.0383958	0.0297921	0.039045	0.00686116	0.189263	0.263067	0.108046	0.534697	0.281877	0.261461	0.270377	0.545807	0.146252	0.306884	0.133124	0.398127
ZBTB8OS	32.0892	38.5884	25.9998	25.894	32.0504	107.755	32.4865	98.6019	28.2502	34.2731	36.5997	63.3599	30.8535	29.5117	29.5849	58.8231	40.5314	51.0008	61.9367	87.1354
RBBP4	166.023	137.518	79.5438	80.1877	182.591	279.811	115.332	205.802	142.26	106.616	120.886	132.693	184.492	151.886	128.494	173.499	204.693	213.469	229.494	281.718
SYNC	1.78655	2.62025	0.403143	0.405036	1.56909	3.20637	1.27163	1.56034	8.01151	0.73859	0.330928	0.854141	0.335745	0.485017	0.281956	0.919446	0.79557	0.193422	0.213577	0.398514
RP11-114B7.6	1.20118	2.25612	1.20578	1.06562	0.680676	1.49643	0.96906	1.76369	1.41952	0.122727	0.261195	0.98059	0.0757133	0.165541	0	0	0	0.222057	0.0842861	0.337554
KIAA1522	26.654	43.4729	21.8265	21.9666	23.6922	62.2252	24.7789	61.2239	27.8756	1.82016	17.6833	4.08908	0.531449	1.78981	1.56594	4.30877	0.0550371	0.138269	0.2481	0.340466
YARS1	89.9961	156.897	47.4002	47.6173	94.7302	201.278	70.8429	116.323	84.397	89.7583	58.5992	110.697	54.1406	74.0796	31.7243	57.3141	184.776	242.619	123.138	255.937
S100PBP	40.6147	52.7892	13.5968	13.6955	50.966	90.448	30.4182	86.5726	35.1391	56.8413	25.0883	77.951	38.1296	35.9385	23.9899	54.9478	43.2869	70.1306	34.5313	82.7493
FNDC5	0.268555	1.10491	0.319863	0.37575	0.277794	0.258655	0.711877	0.134029	0.663592	0.360624	0.127917	0.060029	0	0.0304019	0	0	0.11904	0.203906	0.0619171	0.225426
HPCA	0.157414	0.680026	0.141337	0.102782	0.319146	0.106128	0.250361	0.219973	1.32249	0.406908	0.0524851	0.0985212	0	0.0498964	0.0412782	1.16659	1.22107	1.74021	0.45729	1.40591
TMEM54	4.00773	4.78177	6.9398	6.68218	2.32154	7.33398	8.04355	10.2008	3.96119	9.95614	3.34065	7.70414	0.830026	0.226848	1.05093	1.06075	0.355293	0.0608589	1.29361	0.571898
RP5-1174N9.3	0.0149665	0.237069	0.0767884	0.0732917	0.021674	0.12613	0.099182	0.104572	2.32986	0.334121	0.0748522	0.421521	0.0433953	0.0593002	0.0981156	0.277291	0.0696576	0.111364	0.169081	0.334175
RNF19B	29.2629	21.2482	63.8956	63.6669	24.9602	66.6013	59.1107	116.212	28.4383	37.6299	72.278	102.578	48.6931	36.5462	68.1848	98.4669	54.2083	45.5425	142.127	126.019
RP5-1174N9.2	0.430185	0.619463	0.275893	0.351105	0.622978	2.90029	1.14032	2.50478	3.18893	5.05457	0	3.36551	1.24732	3.40895	0	7.97021	1.33479	1.37183	1.38855	1.51662
RP4-803A2.1	0	0	0	0	0	0	0	0	0	0	0	0	0	0	0	0	0	0	0	0.875563
RP4-803A2.2	0	0	0	0	0	0	0	0	0	0	0	0	0	0	0	0	0	0	0	0
RP1-117O3.2	0.129496	0.609147	0.0830504	0.0634148	0.325055	0.247366	0.286053	0.0502666	17.8763	0.466609	0.0575689	0.40524	0.162705	0.143665	0.147149	0.906375	1.72775	0.330363	0.167194	0.441321
AK2	85.2278	92.8102	30.9627	30.8706	89.5187	154.59	47.9978	91.6151	92.5199	116.39	44.7856	102.66	115.167	97.2044	54.3463	77.7201	193.807	199.34	97.6813	154.427
AZIN2	0.748869	1.29138	2.21164	2.36937	0.548936	0.934969	2.4262	10.1526	5.11725	34.2836	4.99376	30.1036	7.97497	10.9455	7.92766	20.3266	0.200805	0.304653	0.552074	0.499779
RP11-131M11.2	1.15264	0	3.14173	3.29265	1.66921	2.91415	1.90962	6.37576	0	5.41731	3.84315	6.31231	2.92432	4.56699	16.2461	10.6777	2.23528	3.98201	17.6723	17.2705
TRIM62	5.52663	7.98908	16.255	16.4723	5.14729	6.9908	13.4738	24.71	4.41117	11.2917	14.7201	26.1596	8.02769	9.50445	18.9633	30.8304	7.4795	10.7608	27.7415	29.5653
RP11-131M11.3	0	0	0	0	0.0822988	0.191572	0.150643	0.132358	1.1234	1.60257	0.189482	3.73466	0.65911	1.35102	0.447069	2.80776	1.76333	1.69145	1.83435	1.86997
RP11-131M11.4	0.0704094	0	0	0	0	0.118674	0	0	0.17398	0.0827294	0.234759	0.440673	0	0.167385	0.0923161	0	0.327701	0.149687	0.113633	0.2896
ZNF362	1.57724	1.42907	2.16514	2.15514	1.68741	2.01621	3.21787	3.03366	3.96299	30.0887	2.12716	34.467	32.2563	37.1939	26.3375	67.3093	21.3213	25.8455	26.1556	40.1057
RP11-415J8.7	0	0	0	0	0	0	0	0	0	0	0	0	0	0	0	0	0	0	0	0
A3GALT2	1.23041	0.905575	2.19195	2.0754	0.930511	2.58078	1.55828	3.40693	0.675623	1.12443	1.50422	2.60971	0.436034	0.671681	2.04342	4.89698	0.805966	1.33696	5.60422	3.98435
RP11-415J8.3	0.159012	0.525297	0.227955	0.251928	0.149001	0.331074	0.322326	0.185171	3.8598	0.0879224	0.187122	0.190261	0.122043	0.126007	0.196222	0.750961	0.246692	0.14914	0.256628	0.390219
PHC2	23.0713	16.052	22.0274	22.4373	21.4423	34.9836	25.0011	63.4875	12.9839	10.1586	24.0609	13.1856	20.7441	19.1263	33.6537	28.9156	14.7143	19.4737	31.9675	29.2381
MIR3605	0	0	0	0	0	0	0	0	0	0	0	0	0	0	0	0	0	0	0	0
RN7SKP16	0	0	0	0	0	0	0	0	0	0	0	0	0	0	0	0	0	0	0	0
PHC2-AS1	10.4251	31.4684	4.09346	4.41558	11.576	12.1412	5.96196	7.78668	6.98453	2.60698	3.74956	1.99738	2.24723	1.80639	1.79327	3.56642	3.30073	6.68775	2.79599	7.35788
TLR12P	0	0.417096	0	0	0	0	0	0	0	0	0	0	0	0	0	0	0	0	0	0
ZSCAN20	10.487	10.0999	10.1145	10.0483	11.4978	17.1974	13.6665	28.7838	9.41689	13.0048	13.7881	16.7895	16.9668	13.1723	21.5639	27.2083	6.79301	6.89534	8.98593	10.315
RP4-580O19.2	0	1.53351	0	0	0	0	0	0	0	0	0	0	0	0	0	0	0	0	0	0
CSMD2	0.0120243	0.219899	0.00424138	0.00392556	0.0152365	0.0678937	0.00637472	0.0329057	0.0163414	0.123622	0.00601371	0.206956	0.00610125	0.0104813	0.0118241	0.163371	0.0111928	0.0230068	0.0116436	0.0473373
HSPD1P14	0	0	0	0	0	0	0	0	0.598499	0	0	0	0	0	0	0	0	0	0	0.284639
HMGB4	0	1.04578	0	0	0	0	0	0	0	0	0	0.142042	0	0	0	1.12128	0	0	0	0
CSMD2-AS1	0.015819	0.136675	0.0101452	0.012911	0.0114542	0	0.0209662	0.0368427	0.0390882	0.111521	0	0.198013	0.0458669	0	0	0.0976947	0	0.0504455	0	0.0278848
RNA5SP42	0	0	0	0	0	0	0	0	0	0	0	0	0	0	0	0	0	0	0	0
C1orf94	0	0.151211	0.00481039	0.00612178	0	0.0884951	0	0.0262036	0	0.114569	0	0.199513	0	0.0118875	0	0.138967	0	0	0	0.039665
RP4-657M3.2	0	0	0	0	0	0	0	0	0	0	0	0	0	0	0	0	0	0	0	0
RP4-651I17.1	0.0085988	0.235262	0.0165441	0.0140362	0.0124524	0.086959	0	0.0300402	0.0637421	0.121241	0	0.0403631	0	0.013628	0.0112742	0.371731	0	0.0182806	0.0138775	0.0656826
MIR552	0	0	0	0	0	0	0	0	0	0	0	0	0	0	0	0	0	0	0	0
SMIM12	6.20826	5.86521	7.21948	7.21652	6.12046	10.9222	6.18626	8.52401	5.98731	5.99475	5.6304	6.4273	7.09133	6.5525	8.17131	14.2071	9.0319	6.96759	8.41481	10.3453
GJB5	0.113069	1.13973	0	0	0	0.571731	0	0	0	0.929977	0	0.353835	0	0.0896004	0	3.49147	0	0	0	0.199313
GJB4	0	0	0	0	0	0	0	0	0	0	0	0	0	0	0	0	0	0.321931	0	0
RP1-34M23.5	0	0	0	0	0	0	0	0	0	0	0	0	0	0	0	0	0	0	0	0
GJB3	0	2.18903	0	0	0	0.128111	0	0.0885124	0	0.0893079	0	0.356786	0	0.180695	0	2.81647	0	0.080795	0	0.669918
GJA4	0	2.46343	0	0	0	0	0	0	0	0.167505	0	0	0	0	0	0	0	0	0	0.0837661
RP5-997D16.2	0	0	0	0	0	0	0	0	7.8638	0	0	0.711364	0	0	0.596092	0	0	0	0	0.267138
DLGAP3	0.122058	0.544865	0.297465	0.278938	0.0972181	0.2263	0.380169	0.703584	0.196042	0.27966	0.406967	0.114589	0.159258	0.26599	0.0800174	0.226142	0.0757449	0.0648726	0.17729	0.147025
RP11-244H3.5	7.2958	8.03391	8.02778	8.26059	6.70702	8.86105	6.68349	7.91297	6.36272	5.6729	5.78331	7.89018	13.1694	11.2228	13.3639	14.5774	8.10068	11.1387	17.2579	19.9214
GPR199P	0	0	0	0	0	0	0	0	0	0	0	0	0	0	0	0	0	0	0	0
RP11-244H3.4	0.241966	0.258512	0.105123	0.108299	0.141293	0.31574	0.165521	0.29995	0.192868	0.155909	0.195185	0.0854901	0.418683	0.408226	0.307016	0.0964085	0.217967	0.34847	0.390507	0.522837
TMEM35B	0	0	0	0	0	0	0	0	0	0	0	0	0	0	0	0	0	0	0	0
ZMYM6	0.0941632	0.110941	0.0329401	0.0349334	0.210744	0.144283	0.113457	0.0797484	0.169218	0.130756	0.0998961	0.0401823	0.124102	0.0814019	0.101013	0.0528666	0.212488	0.00909939	0.138154	0.0553287
ZMYM1	9.32825	11.0792	7.29195	7.1166	10.3113	23.0788	13.22	34.4699	7.16257	18.1684	12.2254	26.6709	11.3783	9.41076	15.6259	23.3677	5.57227	6.41136	6.93035	10.3541
RPL12P45	0	0	0	0	0	0	0	0	0	0	0	0	0	0	0	0	0	0	0	0
EFCAB14P1	0.846434	0	3.79993	4.14502	2.45155	5.70661	2.2437	1.97136	2.09151	8.95085	1.41109	10.5952	1.22711	4.02447	11.0979	20.9096	2.62633	1.79948	6.83027	7.9576
RP11-181E22.4	0	0.229356	0.0510746	0.0649984	0.0576644	0	0.105551	0.185479	0	0.842155	0.398294	1.4953	0.230909	0.0631081	0.104416	0	0	0.0846534	0.257055	0.421146
SFPQ	718.473	331.538	370.727	379.372	702.698	688.194	569.009	941.753	853.966	457.149	943.883	492.115	713.952	419.16	849.624	767.599	1035.2	540.847	1048.12	726.181
ZMYM4	49.7777	31.3648	11.6368	11.8661	54.592	83.1803	34.0914	103.544	48.8953	48.2962	43.5159	56.5892	67.4966	41.0556	43.3682	44.176	75.588	68.4103	63.2442	71.7338
RN7SL503P	0	0	0	0	0	0	0	0	3.19594	0	0	0	0	0	0	0	0	0	0	0
SNORA62	0	0	0	0	0	0	0	0	0	0	0	0	0.58815	0	0	0	0	0	0.654744	0.238378
RPL5P4	0	0	0	0	0	0	0	0	0	0	0	0	0	0	0	0	0	0	0	0
ZMYM4-AS1	0.108021	0.155549	0	0	0.273755	0.546202	0.50109	0.188687	16.015	0.0634608	0	0.67607	0.234903	0.0427998	0.283259	0.667114	1.0893	0.114823	0	0.126942
KIAA0319L	29.0038	25.3012	13.8312	13.8882	29.6035	40.4999	28.884	89.3533	35.0362	47.398	42.4309	56.9893	33.1098	24.915	28.6354	41.6543	39.0613	38.3747	41.2139	52.8267
RP4-728D4.3	0.692809	0	0	0	0.167216	1.16772	0.306079	0.537855	5.70637	0.542689	0	0.722682	0	0	0	0	0	0.24548	0	0.135694
NCDN	52.8556	114.513	59.4883	58.3783	77.0645	66.1753	58.1839	58.5711	50.9773	64.218	43.3246	35.408	38.4874	37.0055	28.7792	28.3955	74.2471	63.1541	53.0403	53.6568
TFAP2E-AS1	1.48503	3.63533	0.698426	0.686822	3.4409	4.25509	1.77141	8.18549	3.42483	12.0978	3.30092	9.52673	7.17636	8.23754	3.63453	3.9742	53.2197	59.6165	25.245	29.4931
TFAP2E	0.801065	0.71775	0.593667	0.697394	1.89478	3.06042	1.10891	2.11446	3.56294	7.65536	1.39481	5.84925	3.79371	5.38869	2.35735	8.68511	17.4818	15.8003	9.3084	11.2757
PSMB2	124.32	109.947	52.8705	52.9388	113.93	197.457	92.2271	196.935	97.815	81.9255	104.957	110.617	68.4446	47.1757	57.4459	50.3818	86.1034	110.51	104.425	142.521
C1orf216	110.666	92.8931	32.6068	31.7435	95.3428	99.7787	62.3133	85.8536	160.366	100.482	55.0739	89.8165	47.3272	44.5595	42.3926	74.7598	180.896	85.8395	82.8101	93.2932
CLSPN	74.6845	59.6187	42.064	42.9124	75.1943	117.265	94.3301	185.873	81.7338	97.913	120.148	160.924	42.2795	43.6616	63.195	91.0508	93.58	81.4389	149.716	175.834
RP11-435D7.3	0.0935766	0.404249	0.240056	0.305499	0.609813	0.473166	1.86037	0.326913	12.7174	0.549751	1.09201	0.732087	0.135662	0.148307	0.736148	1.73373	2.03246	0	0.302045	0.54984
AGO4	9.45272	6.95867	4.22299	4.1365	7.624	10.4892	8.14402	18.4836	17.0666	55.6813	14.9596	80.1243	44.6662	33.5119	34.2039	54.0592	31.8169	37.5026	27.2649	37.9379
AGO1	72.1391	58.5659	23.0043	23.3131	89.137	122.829	40.3643	107.921	78.0597	36.6482	44.8647	42.1083	34.9827	27.1458	37.4511	38.9	52.224	48.1784	53.6087	53.6539
CFAP97P1	0	0	0	0	0	0	0	0	8.01963	0	0	0	0	0	0	0	0	0	0	0
RP4-789D17.6	0	0	0	0	0	0	0	0	0.511553	0	0	0.971784	0	0.164054	0	0	0.321181	0	0.334117	0.121644
RP4-789D17.5	12.8654	4.27523	15.8673	14.539	6.44924	13.3442	3.93497	10.372	14.6723	5.81404	18.1482	1.54847	10.0431	12.5477	12.9755	0	0	12.6236	6.38872	11.63
AGO3	36.2978	24.2397	12.9283	13.0959	40.4806	76.726	33.2019	116.385	39.9074	45.8026	54.9549	71.9143	39.527	28.7046	45.4168	49.1797	51.7887	57.476	68.3592	78.554
RP4-665N4.8	0.0546277	0.104884	0.0233564	0.0297237	0.118665	0.184148	0	0.106024	3.91452	0.363722	0	0.598323	0.0527974	0.0721483	0.238747	0	0.254249	0.19356	0.0587755	0.18189
RP4-665N4.4	0	0.427416	0	0	0.0716401	0.166761	0.131133	0	0.244476	0.697508	0	0.309617	0.43031	0.313613	0	0.61103	0.153495	0	0.159678	0.174405
TEKT2	0.749687	1.8892	0.8414	0.917811	0.882105	0.631794	0.745217	1.96429	1.15778	0.440432	0.781127	0.733137	0.135857	1.1139	0.737204	1.15748	0.290768	0.796899	1.66363	0.770881
ADPRS	114.203	167.81	198.687	197.269	118.438	150.164	154.042	119.773	113.53	148.527	125.846	112.519	78.4436	105.346	59.4255	83.0609	145.094	135.857	119.194	140.923
COL8A2	0.0261405	0.301137	0.0335296	0.0426704	0.0662475	0.176238	0.121262	0.152205	0.193777	0.184287	0.0435789	0.245409	2.06539	5.47904	0.119958	1.21079	0.0811093	0.208401	0.126564	0.161277
TRAPPC3	55.5545	61.0268	52.4503	51.9907	59.9894	96.5859	55.8764	80.7618	51.2912	56.8854	52.0079	72.5739	46.7143	34.7629	43.9621	50.6815	45.2782	47.2725	49.2768	68.6777
MAP7D1	65.257	70.0305	54.6716	55.0709	56.1334	116.341	55.8037	79.2792	64.5683	104.991	42.6835	91.3085	48.7643	52.6337	46.0539	65.6047	58.9205	56.4264	68.0011	80.1869
RN7SL131P	0	0	0	0	0	0	0	0	0	3.59744	0	7.18589	0	1.21311	0	0	0	0	2.47064	0.899504
THRAP3	108.52	93.8343	57.4383	57.6269	101.183	235.629	89.3635	211.239	119.207	134.137	110.321	194.758	100.444	85.0701	83.3041	125.701	125.114	120.496	126.034	172.598
UBE2V2P4	0	0	0	0	0	2.55035	0	0	29.9111	1.77788	0	0	0	0	0	0	2.34747	0	0	0
SH3D21	11.2931	21.6909	11.9471	11.598	17.7007	33.0946	17.3417	34.8441	12.0556	24.8145	10.2097	37.4489	2.42367	3.12272	9.148	18.3315	21.3842	30.2466	31.0006	54.7792
EVA1B	8.8523	30.8058	19.8705	17.912	12.8196	9.94696	44.242	11.8119	9.11408	1.08346	5.84158	1.73138	2.40629	1.60758	11.8483	5.6948	0.858346	0.588112	2.38111	1.73382
RP11-268J15.6	4.54513	5.86115	1.00065	1.16271	9.72577	5.60264	1.34867	3.5549	0.670501	1.51445	0.565462	2.75975	0.295042	0.161271	0.533666	0	1.15768	8.07631	6.78794	8.92871
STK40	62.4062	98.445	71.1603	71.3204	56.6111	130.764	67.5787	147.859	63.5388	21.3225	63.2014	44.1544	15.7803	14.9372	37.8762	53.4229	19.0011	20.9635	59.7226	53.0661
LSM10	69.9672	107.351	61.9774	62.3316	82.3948	143.079	56.6834	65.4694	53.129	31.6139	40.2519	36.3083	35.089	32.8199	34.0449	29.3874	49.9447	59.3864	50.5342	84.6394
RNU4-27P	0	0	0	0	0	0	0	0	0	0	0	0	0	0	0	0	0	0	0	0
OSCP1	0.362188	0.570443	0.181472	0.184755	0.573679	1.12554	0.51004	0.790822	0.866989	0.67824	0.377377	1.77096	0.180496	0.322888	0.296798	0.699	0.684818	0.336873	0.876799	0.618495
SNORA63C	0	0	0	0	0	0	0	0	0	0	0	0	0	0	0	0	0	0	0	0
MRPS15	139.496	147.154	98.1341	97.5772	143.242	174.3	91.8732	95.0442	124.245	35.5435	87.3676	34.6678	59.8504	43.3566	47.3102	48.5901	79.4806	64.0706	63.6351	66.6349
CSF3R	1.13686	0.392897	0.524958	0.612397	2.23905	2.7976	1.3561	2.83312	10.6186	50.6797	4.3591	26.0775	29.6009	38.9906	18.1254	21.7652	115.983	98.0783	42.53	43.2864
FTLP18	0	0	0	0	0	0	0	0	0	0	0	0	0	0	0	0	0	0	0	2.20146
RP11-251B9.1	0	0.425589	0	0	0	0.298887	0	0	0	0	0	0.277464	0	0	0	0	0	0	0	0.104196
RP4-614N24.3	0	0	0	0	0	0	0	0	0	0	0	0	0	0	0	0	0	0	0	0.143562
RP4-614N24.1	0	0.0947341	0	0	0.0476358	0.110885	0.0871942	0	0	0.618394	0	1.13231	0	0	0	0	0	0	0	0.0386559
GRIK3	0.00655928	0.271553	0.00525836	0.00267675	0.00118736	0.052514	0.00434678	0.00954793	0.00405195	0.150286	0	0.156513	0.00950927	0.014294	0	0.202544	0.00763209	0.0156878	0	0.0404683
RP3-406M12.1	0	0.849257	0	0	0	0	0	0	0	0.34648	0	0	0	0	0	0.910567	0	0	0	0.0866339
RP5-1180C18.1	0.00230069	0.258412	0.00737754	0.00375551	0.00666353	0.0504111	0.0182957	0.0214334	0.0170548	0.159492	0.00767095	0.363583	0.0133416	0.012762	0.0030165	0.170503	0.00713861	0.0244557	0.0111392	0.0500182
MIR4255	0	0	0	0	0	0	0	0	0	0	0	0	0	0	0	0	0	0	0	0
RNU6-636P	0	0	0	0	0	0	0	0	0	0	0	0	0	0	0	0	0	0	0	0
RNA5SP43	0	0	0	0	0	0	0	0	0	0	0	0	0	0	0	0	0	0	0	0
RPS29P6	0	0	0	0	0	0	0	0	0	0	0	0	0	0	0	0	0	0	0	0
LINC01137	1.27906	1.10601	1.38006	1.40918	1.02726	2.10234	1.52698	3.33745	0.878355	1.92053	1.39685	3.18819	0.943256	1.16447	1.43982	3.54777	1.40332	2.3616	2.64819	4.29857
ZC3H12A	112.354	179.528	165.43	165.511	87.9276	123.91	90.6513	41.0351	82.1306	40.793	58.0786	31.4796	35.4298	50.2695	28.7385	35.3237	93.1415	93.877	130.525	131.494
MIR6732	0	0	0	0	0	0	0	0	0	0	0	0	0	0	0	0	0	0	0	0
MEAF6	71.6915	56.5379	40.3679	40.3081	70.2486	152.75	60.3826	101.538	77.59	32.0438	63.5824	48.5379	44.101	32.5297	40.0919	49.1404	56.7894	53.3714	57.0087	77.2224
MIR5581	0	0	0	0	0	0	0	0	0	0	0	0	0	0	0	0	0	0	0	0
SNIP1	62.6209	52.2671	48.1146	48.5145	54.6084	85.5424	51.6144	84.7659	57.4337	35.9189	73.1853	48.0175	51.2755	41.9864	52.4577	76.3467	57.8737	55.25	78.3393	84.799
FTH1P1	0	0	0.47244	0.601235	0.533395	1.24162	0	3.43135	12.7417	0	4.91229	0	0	0	1.9317	0	0	0	0	0.865688
RP3-423B22.5	1.54901	0	0	0	3.36482	5.22166	0	9.01917	0	0	2.58235	4.8474	2.24566	3.68247	6.09286	28.6991	2.40314	0	4.99986	5.46102
DNALI1	2.95728	0.624574	1.34027	1.22292	1.14203	1.99378	1.41103	1.01018	7.50222	0.138989	6.17904	0.185088	0	0	0.413588	0	0.122345	0.167654	0.127273	0.208518
GNL2	136.079	94.643	35.273	35.608	155.057	223.552	74.8571	143.374	140.956	38.4069	81.2125	42.3228	101.312	76.8763	71.5645	85.4356	155.224	115.982	98.2105	123.684
RP11-566C13.2	0.139827	0.352361	0.313864	0.313837	0.0253114	0.412433	0.138993	0.488488	0.0863768	0.12322	0.349657	0.546959	0.304069	0.221607	0.137498	0.647655	0.108464	0.18579	0.282081	0.534038
RSPO1	0	0.143821	0.0320271	0.0271722	0	0.0280568	0.0220624	0	0	0	0.0277507	0.0781373	0.144795	0.303392	0	0.102803	0.0516498	0	0	0.0586857
C1orf109	113.57	194.61	56.6452	57.0831	127.881	228.282	83.7972	102.897	122.588	51.3504	50.1624	47.5973	50.2719	60.628	24.2001	49.6295	92.224	107.265	36.1842	74.4291
CDCA8	137.4	126.425	126.026	126.726	139.784	215.224	142.155	190.818	121.447	46.4772	146.251	76.7962	77.9443	69.6808	119.374	123.97	124.569	115.992	163.817	211.091
EPHA10	0.00764621	0.110105	0.0343264	0.0374438	0.0332188	0.0902131	0.0608049	0.115753	0.0755743	0.116793	0.063735	0.358916	0.0332551	0.0545322	0.0401008	0.141664	0.0474496	0.0812774	0.0370205	0.0449278
ACTN4P2	0	0	0	0	0	0	0	0	0	0	0	0	0	0	0	0	0	0	0	0
RP11-109P14.2	0	0	0	0	0	0	0	2.1276	0	0	0	1.42936	1.32437	1.44781	2.39548	0	0	0	0	0.536767
MANEAL	6.61138	7.5079	2.82674	2.63221	7.04454	7.15714	5.27181	3.31746	9.69566	16.7364	4.21159	7.65338	28.9882	24.7899	17.0549	17.5936	36.358	26.2826	19.6051	20.3396
RP11-109P14.9	13.5138	20.4327	17.3337	17.0958	10.5189	40.4296	7.61213	12.9829	7.51322	5.55742	10.7012	7.92926	6.36723	13.6537	17.2754	10.4323	20.4412	19.7516	14.7216	29.9752
YRDC	312.164	323.44	215.194	217.35	283.066	488.504	164.094	141.575	228.664	62.9825	134.043	59.2927	144.197	115.514	86.2893	83.2204	234.235	210.743	159.442	201.708
C1orf122	31.0227	53.1055	22.4337	23.2529	59.5955	52.0215	55.5918	40.3655	32.0704	7.81091	24.5396	6.1914	16.5214	11.5392	24.2804	19.55	39.78	22.5451	18.6475	20.6465
MTF1	38.6657	38.6646	23.0138	23.4046	38.0443	85.4018	32.7212	73.1192	34.8094	21.3302	37.657	30.4275	47.6953	37.178	38.4714	56.5648	52.9849	47.372	67.5235	70.713
RP11-109P14.8	0	0	0	0	0	0	0	0	0	0	0	0	0	0	0	0	0	0	0	0
RP11-109P14.10	7.53652	27.4505	5.40207	3.98012	3.53103	4.4833	6.46332	1.54877	7.66809	1.56269	3.69533	2.08098	3.85624	2.81045	1.74377	2.73788	4.12666	2.82746	0.715478	3.38637
INPP5B	25.7073	31.5685	14.6244	14.6186	25.2876	62.053	18.9937	52.4111	27.0459	29.0111	19.2382	42.6449	30.6046	35.3056	23.8885	62.5243	47.4647	66.1425	46.2565	79.8587
SNORA63	0	0	0	0	0	0.787295	0	0	8.07937	0.548834	0	0.730865	0	0	0	0	0.724666	0	0	0
RNU6-584P	0	0	0	0	0	0	0	0	0	0	0	0	0	0	0	0	0	0	0	0
SF3A3	145.886	117.04	62.7112	63.0515	156.873	259.838	95.9714	180.612	140.717	43.0132	97.0696	43.8672	92.2577	72.6733	52.3285	67.0495	148.706	138.65	103.774	131.773
RNU6-510P	7.25739	26.1264	4.65441	5.92328	0	6.11611	0	0	26.8992	12.7909	6.0494	5.67774	21.0427	25.8796	14.2731	0	0	0	0	4.26432
FHL3	257.57	359.468	172.839	172.904	281.776	455.808	196.493	259.507	376.96	15.528	197.176	8.32675	27.5815	34.7912	9.53586	15.3373	182.46	153.489	89.1789	80.5187
UTP11	183.976	115.6	116.003	116.84	179.398	226.985	103.363	152.045	155.868	41.8073	116.578	35.3426	114.412	80.2379	76.7957	73.0923	150.876	132.525	117.978	124.007
POU3F1	0.26435	0.570993	5.93379	6.36478	0.765643	0.668338	3.50365	1.23135	0	0	3.52558	0.413623	0	0.10474	0.693196	0	0	0	0	0.0776638
MIR3659HG	0.0765086	0.448556	0.266367	0.263158	0.114754	0.156587	0.296966	0.623665	0.0810216	0.205476	0.428195	0.273626	0.0475362	0.0476365	0.0931477	0.337501	0.101739	0.0697087	0.220494	0.260098
RP5-884C9.3	0	0	0	0	0	0	0	0	0	0	0	0	0	0	0	0	0	0	0	0
MIR3659	0	0	0	0	0	0	0	0	0	0	0	0	0	0	0	0	0	0	0	0
LINC02786	0	0.0507036	0	0	0	0.0593477	0	0	0.0870055	0.289605	0	0.27547	0	0	0	0	0	0.074857	0	0.0827576
RP11-214L19.3	0	0.13021	0	0	0	0.050803	0	0	0	0.354155	0	0.235808	0.0436973	0	0	0	0	0	0	0.0531318
RP11-214L19.2	0	0	0	0	0	0.0790025	0.0310618	0	0	0.275369	0	0.14668	0	0.0371433	0	0.144737	0	0	0	0
LINC01343	0	0.391014	0	0	0	0	0	0	0	0	0	0	0	0	0	0	0	0.0721599	0	0
RP11-329N22.2	0	0	0	0	0.485071	0	0	0	0	0	0	0	0	0	0	0	0	0	0	0
RNU6-753P	0	0	0	0	0	0	0	0	0	0	0	0	0	0	0	0	0	0	0	0
LINC01685	0	0.33836	0.0180836	0.0230135	0.0272224	0.0792091	0.0373716	0.0218903	0.0696736	0.143566	0	0.205889	0	0.00744808	0.0123233	0.522414	0.0291632	0.0199817	0	0.0386587
HSPA5P1	0.999742	0	0.769403	0.979154	0.434336	0.674021	0.530016	0.232842	0	0.234935	0.666668	0.312855	0	1.58446	0.786477	2.46968	0	0.637621	0.322695	0.234972
RP11-334L9.2	3.01392	1.99184	0.150565	0.139825	2.23746	3.53991	0.252291	0.502447	1.05046	0.149107	0.105779	0.268057	0.0275963	0.0703933	0.0166385	0.0783721	0.0689069	0.0404682	0.0204806	0.0857503
RRAGC	3.39676	2.32795	3.98413	4.12145	3.95892	2.60236	6.59652	7.55152	2.5135	0.682971	7.44938	1.33581	4.13441	1.59776	8.26417	1.6827	2.98714	2.79972	8.94124	6.46792
RP5-864K19.7	0.523839	0.449385	0.25018	0.227417	0.451934	0.845353	0.413618	0.493205	0.440644	0.45835	0.26013	0.244148	1.03412	0.565256	0.67221	1.51431	0.847271	0.841167	0.53963	0.851359
RP5-864K19.4	4.08574	3.57515	5.21913	5.34277	4.27025	6.78592	6.98635	25.4868	3.97013	4.66486	13.9831	12.2841	3.81554	2.50212	8.10873	6.86071	9.18409	7.05348	28.5296	23.788
MYCBP	0	0	0	0	0	0	0	0	0	0	0	0	0	0	0	0	0	0	0	0
RP5-864K19.6	0	0	0	0	0	0	0	0.0266618	0	0	0	0	0	0	0	0	0	0	0	0
GJA9	0	0	0	0	0	0	0	0	0	0	0	0	0	0	0	0	0	0	0	0
RHBDL2	0.0629568	0.33241	0.0493489	0.0456743	0.0557159	0.353709	0.0927131	0.12219	0.293844	0.246576	0.0932936	0.426864	0.0709887	0.088692	0.0642014	0	0.141081	0.1041	0.158053	0.168521
RNU6-605P	0	0	0	0	0	0	0	0	0	0	0	0	0	0	0	0	0	0	0	0
EIF1P2	0	0	0	0	0	0	0	0	0	0	0	0.941929	0	0	0	0	0	0	0	0
AKIRIN1	189.137	137.304	154.213	156.705	185.416	384.734	179.217	311.933	151.242	69.6439	184.59	112.569	147.88	100.977	158.139	152.578	195.18	165.121	236.71	246.659
NDUFS5	147.121	150.19	100.185	101.121	144.868	244.795	131.431	103.189	117.685	44.4475	83.2474	46.8797	102.444	90.4899	99.4433	106.482	205.077	143.367	151.981	198.247
MACF1	52.9224	26.2295	12.5768	12.7316	42.1494	83.7479	27.1238	91.8706	35.5102	5.93257	26.0457	9.36273	35.2458	30.2726	32.928	42.2442	59.8045	60.7006	42.7305	63.8453
RNU6-608P	0	0	0	0	0	6.35135	0	0	9.31126	0	0	0	0	0	0	0	0	0	0	0
RNA5SP44	0	0	0	0	0	0	0	0	0	0	0	0	0	0	0	0	0	0	0	0
RP11-416A14.2	0.163961	0.424984	0.126184	0.160584	0.332418	0.0552707	0.173849	0.190934	3.72731	0.53942	0.218671	0.359164	0	0.129928	0.128985	0.81007	0.406992	0.139429	0.105846	0.154145
RP11-420K8.1	0.0501663	0.288956	0.160867	0.163777	0.145298	0.253664	0.199468	0.175257	7.43756	0.235777	0.0836322	0.470965	0	0.0397536	0.131549	0	0.622627	0.159977	0	0.442153
HSPE1P8	0	0	0	0	0	1.0918	0	0	0	0	0	2.02709	0	0	0.849308	0	0	0	0	0.380617
BMP8A	0.29725	0.368998	2.78067	2.86946	0.20039	0.501011	1.45361	2.94825	0.430567	0.180653	1.77713	0.368873	0.252618	0.454859	0.577882	0.569718	0.954117	0.403134	1.90238	1.36114
OXCT2P1	0	0	0	0	0	0	0	0	0	0	0	0	0	0	0	0	0	0	0	0
PPIEL	6.90686	7.15375	7.60225	7.67308	12.6812	39.5879	10.8489	59.4262	9.63398	8.04151	13.6286	10.807	18.1726	20.6223	19.8293	41.8139	12.8617	14.8731	29.7872	30.8657
PABPC4	419.484	395.509	471.263	474.515	411.163	528.161	477.493	648.629	490.267	90.7371	461.868	71.4544	272.948	221.417	325.865	315.441	395.904	260.252	421.327	320.223
PABPC4-AS1	0.489373	0.576567	0.684767	0.653585	0.676478	0.149969	2.06375	0.0518072	57.823	0.470456	0.148333	0.278441	0.0644969	0	0.933285	2.19801	1.17334	0.0472902	0.0717996	0.235266
SNORA55	0	0	0	0	0	0	0	0	0	0	0	0	0	0	0	0	0	0	0	0
HEYL	0.556091	0.940029	1.98478	2.072	0.350134	0.733526	0.704988	2.19612	0.238971	0.255676	1.12859	0.378306	4.90724	5.61371	7.86169	11.0495	0.375097	0.128502	0.663348	0.724531
RP1-144F13.3	0	0	0	0	0	0	0	0	0	0	0	0	0	0	0	0	0	0	0	0
NT5C1A	0.01877	0.216229	0.0240757	0.0306391	0.027182	0.0949098	0.0248774	0.0874314	0.13914	0.0882172	0.0938744	0.146845	0.0816351	0.208237	0.12305	0.347759	0.0582399	0.0399041	0.0302928	0.198521
HPCAL4	0	0.483536	0.450287	0.398638	0.0221036	0.154356	0.202296	0.639871	0.07543	0.251075	0.305344	0.238821	0.575322	0.0241903	0.320194	0.188525	0	0.0324489	0	0
PPIE	22.3995	23.0742	17.3053	17.3098	23.9014	38.325	20.5354	30.2389	21.8964	11.606	20.092	10.8564	13.5993	12.6156	12.1773	16.2628	23.8509	24.7393	23.8328	28.3327
RP1-144F13.4	0	0	0	0	0	0	0	0	0	0	0	0	0	0	0	0	0	0	0	0
RNU7-121P	0	0	0	0	0	0	0	0	0	0	0	0	0	0	0	0	0	0	0	0
BMP8B	0.655556	1.08648	2.47499	2.52381	0.447807	0.416955	1.18034	2.89516	0.764085	0.217999	1.23722	0.193535	4.26778	6.64551	5.64365	7.25689	6.46681	10.8733	6.52764	9.73159
OXCT2	0	0	0	0	0	0	0	0	0	0	0	0	0	0	0	0	0	0	0	0
BMP8B-AS1	0	0.389194	0	0	0	0.455545	0	0.314738	0	0	0	0	0	0	0	0	0	0	0	0.158809
RP1-118J21.25	2.6214	6.60588	2.94209	2.94183	3.55894	4.41833	4.77724	3.05264	2.42902	0	0.546267	0.512706	6.17557	12.2041	4.29625	2.02365	17.2841	26.8199	1.5865	10.2044
RP1-118J21.24	0	0	0	0	0	0	0	0	0	0	0	0	0	2.01659	0	0	0	0	0	0
RP1-118J21.27	2.18829	2.53215	1.00245	0.956796	2.91434	5.07145	2.69315	6.87126	3.18638	27.227	2.41035	14.185	24.8131	18.084	11.1179	18.5823	27.1594	30.7377	17.7214	25.7619
LINC02811	0.170954	0.492343	0.140964	0.139528	0.123784	0.411629	0.161842	0.227517	0.543113	1.46345	0.0407138	1.60492	0.672705	0.774114	0.576367	0.6033	0.909321	1.53164	0.670045	0.932744
TRIT1	93.9135	80.3577	27.2585	27.715	105.783	173.653	59.1124	161.069	88.4079	31.187	61.1287	31.5633	39.6688	34.1938	32.13	41.1537	66.8765	67.8976	50.4571	62.7238
MYCL	10.7283	26.271	21.0092	20.5091	7.8097	5.02827	17.1846	7.41576	6.66278	0.876319	8.22527	1.43627	2.49518	3.18238	5.94242	6.37757	3.73822	4.20787	7.22203	6.94426
MYCL-AS1	0	2.08394	0.556879	0.708694	0.209576	0	1.15085	0.337053	0	0.340082	0	0.905755	0	0	0	0	0	0	0	0
MFSD2A	0.0791342	0.91162	0.0845858	0.107645	0.0763994	0.355679	0.069922	0.0921525	2.47682	18.6271	4.22159	16.5093	30.0195	36.9355	24.8667	29.6488	138.648	96.455	147.765	91.8023
RP3-342P20.2	0	0	0	0	0	0	0	0	0	0	0	0	0	0	0	0	0	0	0	0
CAP1	137.056	70.191	79.8976	81.3728	123.085	288.672	115.638	274.777	129.377	82.0602	117.639	123.048	127.504	75.2126	157.572	125.281	138.04	101.07	188.767	183.966
PPT1	55.566	46.5468	28.6135	28.6492	61.2356	74.0421	38.8435	64.6885	52.6173	32.3911	59.1038	35.9161	71.4154	44.197	75.1147	49.7839	137.741	132.604	118.66	127.935
OAZ1P1	0	0	0	0	0	0	0	0	0	0	0	0	0	0	0	0	0	0	0	0
RLF	78.9513	51.8743	28.9528	29.7075	68.2238	139.117	68.0756	183.564	72.3097	50.8438	95.8049	107.281	55.5402	38.8902	72.4926	72.0289	72.2775	68.6817	110.664	120.173
RNU6-1237P	0	0	0	0	0	0	0	0	0	0	0	0	0	0	0	0	0	0	0	0
TMCO2	0.341494	0.491749	0.306617	0.278718	0.0989078	0.805818	0.633655	0.795347	0	0.641996	0.227722	1.38926	0.297047	0.43298	1.70143	0.4218	0.635756	1.089	5.2909	4.77562
RP1-39G22.7	105.795	95.581	77.799	77.0065	100.543	64.7252	154.375	64.8573	87.3482	40.3398	127.19	35.4149	92.1727	59.0478	91.0292	54.9709	39.8491	61.365	59.5133	75.7615
ZMPSTE24	73.8145	60.2432	21.8304	21.8607	75.6606	136.677	43.3326	89.5314	67.2018	39.1796	47.6352	44.9123	56.2179	35.8505	40.4354	35.6279	69.1271	67.3742	52.8002	64.7364
RP1-39G22.4	0	0	0.802997	1.02191	0.906602	0	0	0	6.18767	0	0	0	0	0	0	0	0	0	0	0
COL9A2	0.610751	0.456025	0.15958	0.166159	0.49137	0.495643	0.269826	0.131709	3.80082	16.771	1.35758	6.7248	9.24785	10.9703	5.51646	8.52165	46.3234	25.151	27.1247	22.6086
RP1-228H13.1	0	0	0.523621	0.666369	3.54708	2.75225	0	3.80308	0	0	0	1.27749	1.18365	0.64699	2.14096	0	1.26666	1.73575	0	0.479735
SMAP2	71.8708	53.8896	19.972	20.2323	67.0174	87.8902	39.4144	113.515	62.3517	25.3011	46.7792	34.4506	58.1134	34.5035	53.2381	58.5049	39.0858	32.7044	49.2353	48.037
RP1-228H13.2	0	0	0	0	0	0	0	0	0	0	0	0	0	0	0	0	0	0	0	0
RP1-228H13.6	0.226515	0.326179	0.145272	0.161766	0.184517	0.14317	0.112582	0.296751	1.81906	0.665373	0.283217	0.31012	0.28734	0.067312	0.148495	0.174864	0	0.270877	0.0913927	0.316103
ZFP69B	21.5275	21.0945	6.57093	6.90592	23.4857	30.2208	15.4104	35.7602	26.8103	13.4587	20.967	16.3915	16.1888	14.4365	15.0561	20.7956	11.475	11.3498	14.6776	15.0167
RP1-228H13.5	23.3635	12.213	4.6183	4.70186	33.8341	30.4782	13.574	35.4064	17.3982	8.27307	26.1441	9.76506	27.1433	19.6554	23.9187	10.871	6.70309	12.5875	13.6879	15.7026
RP11-656D10.7	9.74873	3.93066	1.00035	0.954797	6.49416	4.60078	0	12.2607	1.92711	0	8.4511	3.66087	13.5678	10.1973	6.1353	0	2.41988	7.87563	6.29336	5.72818
ZFP69	7.61008	9.41835	2.08415	2.03121	11.4376	12.2027	5.50656	11.6164	9.85955	13.7508	5.96621	13.6452	16.9068	14.0658	13.6454	18.7993	4.5949	5.99048	4.68039	7.3116
RP11-656D10.3	1.94622	3.53048	0.972608	0.845801	3.87994	4.04717	3.48399	7.09353	6.37045	28.2134	5.6885	44.1754	13.1916	12.5584	15.8408	29.3463	8.39155	11.2574	10.1165	14.1981
EXO5	7.19573	9.43387	8.4032	8.76561	9.17633	6.69772	13.3804	9.25497	16.4535	48.5836	23.5444	64.4452	28.4154	21.915	38.6535	43.7761	21.3273	23.0038	30.7662	37.5479
RP11-656D10.5	0	0	0	0	0	1.10643	0	0	0	0	0	0	0	0	1.72138	0	0	0.697788	0	0
RP11-656D10.6	0	0	0	0	0	0.464842	0.731057	0	2.04441	1.29619	0	0.863048	0.399826	0.437094	1.0848	0	0	0	0	0.3241
ZNF684	24.4892	19.6215	30.9875	31.1473	20.1945	36.5795	29.0147	51.2883	20.3069	25.5556	38.6607	38.7982	20.8842	18.8073	34.2761	33.6901	29.1266	36.9261	53.1674	65.3978
RP1-63P18.3	0.0953139	0.160126	0.05094	0.0518617	0.115025	0.133875	0.168436	0.314483	0.196265	0.335974	0.026483	0.298271	0.0460602	0.0881186	0.0208282	0.588639	0.0492902	0.135088	0.128189	0.186683
RP1-63P18.2	0	0	1.99475	2.53855	0	0	0	0	0	0	0	0	0	0	0	0	0	0	5.01971	9.13782
GTF2F2P2	0	0	0	0	0	0	0	0	0	0	0	0	0	0	0	0	0	0	0	0
RIMS3	1.0537	2.97195	4.54613	4.53456	0.907992	1.96681	2.82774	5.74988	0.494912	3.27425	2.77286	6.55395	1.35085	2.01502	5.42341	6.45367	0.391793	0.888643	2.90923	4.06277
RP4-739H11.5	0.0513427	0.221799	0.230495	0.209522	0.334586	0.432687	0	0.0597891	0.253733	0.241306	0.0855934	0	0	0.0406858	0.0673171	0	0	0.218304	0.165723	0.211177
RP4-739H11.3	4.74515	7.74811	3.3557	3.26773	4.06476	6.78393	5.33454	5.89581	4.18755	5.82434	3.92001	8.75047	10.8103	9.40059	9.83223	18.054	4.8311	5.17909	6.66671	12.3227
NFYC-AS1	172.835	175.956	161.798	166.659	159.461	120.988	174.575	109.02	144.653	95.5335	172.725	71.9696	175.464	126.284	123.965	136.294	102.354	110.874	103.852	119.982
NFYC	72.1491	51.9964	51.5495	52.2054	63.3431	114.237	76.4286	165.514	66.9755	61.3571	96.1584	109.615	71.4206	49.8171	90.3234	102.374	69.9351	60.333	112.478	110.405
MIR30E	0	0	0	0	0	0	0	0	0	0	0	0	0	0	0	0	0	0	0	0
MIR30C1	0	0	0	0	0	0	0	0	0	0	0	0	0	0	0	0	0	0	0	0
KCNQ4	4.14265	16.3525	1.51248	1.5184	4.89252	5.16393	1.6316	4.27651	2.20449	1.04014	1.39508	1.7855	0.882318	1.73182	0.344573	1.92202	1.62015	1.37473	3.06944	3.14123
RN7SL326P	0	0	0	0	0	0	0	0	0	0	0	0	0	0	0	0	0	0	0	0
CITED4	0.299159	3.01551	8.44189	8.78996	1.29969	1.51269	1.9825	0	20.698	340.608	16.4581	229.363	67.2242	110.472	65.5037	25.8657	141.092	186.03	134.704	212.343
RP5-1066H13.4	0.0614406	0.663555	0.019702	0	0.0667319	0.77668	0.122148	0.143096	0.531363	1.26335	0.153641	0.576809	0.0445365	0.0973756	0.0805568	0.569167	0.142979	0.555134	0.0495793	0.541522
RP11-348A7.1	0	0.679917	0	0	0	0.795832	0	0	0	0.554785	0	0	0	0	0	0	0.366262	0.250951	0.762028	0.416156
RP11-348A7.7	0.062895	0.633978	0	0	0	0.106009	0	0.0732419	0	0	0	0.0984105	0	0.0996807	0	0	0.195152	0.200568	0.101506	0.0739121
UBE2V1P8	0	0	0	0	0	0	0	0	0	0	0	0	0	0	0	0	0	0	0	0
CTPS1	147.066	147.425	80.4362	81.6327	157.574	229.676	116.528	248.09	165.882	114.481	125.19	88.2548	138.746	121.415	81.3929	125.512	216.88	183.734	138.605	165.284
SLFNL1-AS1	30.2808	79.3311	25.0129	24.769	39.1352	62.9859	30.6853	59.2949	36.5523	48.8429	25.3744	27.9382	27.2626	46.0623	20.5526	54.1862	70.2802	67.8162	59.3175	60.089
SLFNL1	2.25671	2.21567	1.11837	1.00465	1.00271	2.33406	1.69944	1.73207	8.36441	3.85685	1.28256	2.64827	1.48712	3.21082	2.08465	5.38475	5.09249	4.0344	4.05597	6.44921
SCMH1	25.9619	18.5139	3.51596	3.4894	21.2803	18.2286	13.9885	44.0564	21.3041	44.9493	11.5528	36.0635	46.2335	37.4796	19.1663	30.1867	72.6918	82.5135	32.1074	60.9012
RPL23AP17	0	3.39277	0	0	0	0	0	0	5.82187	0	1.30929	2.4577	0	0	0	0	2.43685	0.834828	0	4.15322
RP11-399E6.6	0.173956	0.238844	0.0622683	0.0561309	0.196261	0.218196	0.123322	0.541767	0.119955	0.180627	0.168606	0.177237	1.6715	1.83692	0.843364	2.17362	12.339	10.3034	6.08502	10.2618
RP11-399E6.1	0	0	0	0	0	0	0	0	0	0	0	0	0	0	0	0	0	0	0	0
RP11-399E6.2	0	0.901487	0	0	0	0	0	0	0	0	0	0	0	0	0	0	0	0	0	0
RP11-399E6.5	0	0.0877108	0	0	0	0	0	0	0	0.0715685	0.101544	0	0	0	0	0	0.0944972	0	0	0.21474
FOXO6	0.231319	0.512457	3.32653	3.15144	0.193262	1.43958	1.67443	4.35141	0.285791	0.742207	1.92816	2.70063	0.128982	0.197406	1.3648	1.92309	3.40927	1.77795	4.78142	3.52344
FOXO6-AS1	0	0	0	0	0	0	0	0	0	0	0	0	0	0	0	0	0.929656	1.59243	1.45065	1.0563
RNA5SP45	0	0	0	0	0	0	0	0	0	0	0	0	0	0	0	0	0	0	0	0
EDN2	0.0663224	0.0955036	0	0	0	0	0.0879025	0.077233	0	0.701345	0	0	0.0961504	0	0	0.819187	0.102893	0	0	0
HIVEP3	0.793328	0.537092	0.560996	0.578032	0.647309	0.788316	1.27706	4.32274	1.75183	3.73726	2.65498	5.59397	7.95322	8.95023	7.36067	11.17	1.48451	2.4158	4.71411	5.64071
RP11-486B10.3	0	0	0	0	0	0	0	0	0	0	0	0	0	0	0	0	0	0	0	0
RP11-486B10.4	0	0	0	0	0.126568	0	0	0	0.431923	0	0	0	0	0	0	0	0	0	0	0.308126
RP11-486B10.5	0	0	0	0	0	0	0	0	0	0	0	0	0	0	0	0	0	0	0	0
RP1-21K4.2	0.125271	0.360779	0.241022	0.163589	0.181413	0.126686	0.232445	0.0291759	0.123817	0.264943	0.20884	0.235211	0.0726445	0.0397078	0.262796	0.61892	0.0388694	0.239689	0	0.368036
HNRNPFP1	0	0	0	0	0	0	0	0	0	0	0	0	0	0	0	0	0	0	0	0
RP11-319C21.1	0	0	0	0	0	0	0	0	1.27922	0.608285	0	0	0	0	0	0	0	0	0	0
GUCA2B	0	0.234065	0	0	0	0	0	0	0	0	0	1.01733	0	0	0	0	0	0	0	0
GUCA2A	0	1.09792	0	0	0	0.321274	0	0.66591	0	0	0	0.298247	0	0.151048	0	0	0	0	0	0.336002
FOXJ3	57.6907	32.5057	15.0987	15.3325	47.5642	70.6642	42.2994	113.881	70.3948	71.2531	71.4843	97.2715	154.344	118.23	85.1919	113.132	74.7426	62.6284	83.8063	86.4143
RP11-223A3.1	0	0.754705	0.420157	0.10694	0	0	0.17366	0	1.29505	0.153952	0	0.205014	0	0.31149	0	0.80919	0	0	0.211462	0.384943
RIMKLA	0.0180428	0.155889	0.109929	0.110445	0.05879	0.121644	0.179352	0.147077	0.0668749	0.360398	0.526386	0.762243	5.04839	4.98993	6.78942	7.80001	0.0139959	0.0671268	0.0291192	0.058309
RP11-157D18.2	0	0	0	0	0	0	0	0	0	0	0	0	2.86223	0	0	0	1.53147	0	0	1.7401
ZMYND12	0.0302333	0.522428	0.0484741	0.0370133	0.0109457	0.178352	0.100177	0.0352069	0.597644	3.14382	0.730828	4.54132	1.03002	1.10207	1.34775	2.05386	0.938083	2.07285	1.68337	3.48185
PPCS	14.1155	10.3919	14.3505	14.4842	11.5189	9.90677	14.5577	15.592	31.9071	71.1146	36.3952	65.5842	40.8949	28.2159	43.6499	37.8411	46.5441	33.8927	45.4154	43.9238
CCDC30	0.319225	0.398584	0.181406	0.187986	0.409623	0.786641	0.337405	1.96222	2.65594	7.1218	2.83605	7.87794	2.93786	2.78742	2.83181	4.14258	6.18746	4.76133	10.2811	8.49174
RPS3AP11	0	0	0	0	0	0	0	0	0	0	0	0	0	0	0	0	0	0	0	0
TMSB4XP1	2.90295	0	1.86176	0	0	0	0	0	0	0	0	0	0	0	0	0	0	0	0	0
RNU6-536P	0	0	0	0	0	0	0	0	0	0	0	0	0	0	0	0	0	0	0	0
RP11-163G10.4	0	0	0	0	0	0	0	0	0	0	0	0	0	0	0	0	0	0	0	0
PPIH	142.495	118.049	63.503	65.1554	158.564	189.658	89.3134	120.533	155.368	140.361	96.4896	118.852	99.2664	83.2855	63.6433	91.9562	170.446	143.51	114.282	130.547
RP5-994D16.13	5.67631	12.8137	5.01092	5.30052	5.51237	7.71015	4.80162	3.5578	20.7915	3.15822	3.42337	3.83998	4.40504	3.40005	2.56106	4.22731	4.92115	5.74984	2.0208	5.06181
RP5-994D16.3	13.3982	13.6983	6.44457	6.12376	12.6118	24.615	7.63586	9.04939	15.2291	19.3634	8.26441	15.9326	12.4314	12.4222	5.6214	12.4117	36.9994	34.6081	27.8941	40.0714
YBX1	549.406	263.274	158.82	160.407	558.697	535.183	325.983	463.07	628.164	298.549	456.705	234.665	443.036	260.664	393.926	259.478	666.924	404.873	445.116	424.188
CLDN19	0	0.0787952	0.0350933	0.0446603	0.0396211	0.276685	0	0	0	1.15729	0	0.256854	0	0.086723	0	0	0	0.11633	0	0
P3H1	35.1292	46.7511	62.2471	61.9212	36.3494	53.0342	58.0494	76.6702	34.8147	77.0708	60.6421	87.1772	35.157	30.4119	43.3352	47.4726	47.8192	53.2218	69.3445	72.5332
C1orf50	0	0.0460942	0	0	0	0	0.0424255	0	0	0	0	0	0	0.0507319	0.0419694	0	0	0	0	0.0188085
RP5-994D16.12	4.86956	7.36481	4.13014	4.00968	5.21591	9.88309	3.32249	8.95896	4.6991	6.3818	7.61367	11.3839	3.82222	3.5734	4.55236	7.91874	5.47602	7.21303	8.696	11.0303
RP5-994D16.9	0.400715	0	0	0	0.29015	0.675399	1.0622	0	8.91139	0	0	1.25398	0	0.317541	0.52539	0	0	0	1.29342	0.470906
TMEM269	0.756202	0.839008	0.477028	0.516013	0.780934	0.773099	0.837953	1.44362	2.26677	0.946783	1.57067	0.640099	0.59308	0.530477	0.926467	1.22496	0.807762	0.9356	1.60056	1.75547
SVBP	28.3337	24.2729	27.3056	27.3607	30.6092	29.1772	42.9249	37.2736	28.6412	18.8266	46.6036	30.7013	21.4718	15.2186	26.2727	25.2649	14.4565	13.4082	22.0079	25.44
ERMAP	30.0639	84.7408	16.1967	16.3773	36.237	39.2248	34.8141	48.4535	37.213	35.8035	43.8135	73.9487	45.9292	34.5321	69.8014	95.8736	18.6085	19.9695	40.645	43.8238
RP11-342M1.3	12.9966	14.6553	5.44226	5.68338	16.8615	12.8297	8.25775	8.04335	14.629	1.4575	9.54082	2.16147	2.94274	2.43511	2.25478	1.56698	4.02385	6.08342	6.27887	7.80222
ZNF691	64.2435	78.8439	63.9731	67.2214	65.5954	55.3713	70.7215	69.866	60.1849	104.259	71.2528	79.9595	55.805	49.5941	44.0303	61.4806	72.5887	69.3476	72.0848	70.7393
RP11-342M1.7	0	0.259941	0	0	0	0	0	0	0	0	0	0	0	0	0	0	0	0	0	0
MKRN8P	0	0	0	0	0.212241	0	1.16548	0	0.724286	0.688813	0	0	0	0	0	0	0	0	0	0
ATP6V1E1P1	0	0	0	0	0	0	0	0	0	0	0	0	0	0	0	0	0	0	0	0
SLC2A1	110.135	273.105	129.375	130.209	138.216	193.784	141.65	151.615	90.8578	48.0364	88.706	34.5164	95.2314	129.7	56.7128	107.156	50.9004	54.3748	33.0563	38.769
ATP6V0CP4	0	0	0	0	0	0	0	0	0	0	0	0	0	0	0	0	0	0	0	0
SLC2A1-AS1	2.97821	14.3003	2.33596	2.39685	3.91469	5.70185	4.05729	5.28077	2.53849	1.36559	2.19704	1.94841	1.30883	1.16769	0.557832	1.73033	0.305881	0.286794	0.267959	0.4634
RP5-848E13.4	0	2.01547	0.269291	0.114235	0.506726	0.471814	1.11303	0.162989	1.03754	0	0	0.218999	0	0	0	0.864389	0	0	0	0.164481
RNU6-880P	0	0	0	0	0	0	0	0	0	0	0	0	0	0	0	0	0	0	0	0
RP3-393B19.1	0	0	0	0	0	0	0	0	0	0	0	0	0	0	0	0	0	0	0	0
FAM183A	0.0697081	0.451706	0.0894124	0.113788	0.227134	0	0.18478	0.324703	0.0861233	0.327621	0.11621	0.0545354	0.0505294	0	0	0.645755	0	0.074098	0	0.0409593
EBNA1BP2	11.5593	9.15514	4.90613	5.04224	13.8744	13.0856	10.2509	9.33583	17.0795	7.06912	7.0436	4.31343	6.62549	5.80316	4.99094	7.43574	18.1495	9.65731	5.72281	6.23986
MIR6733	0	0	0	0	0	0	0	0	0	0	0	0	0	0	0	0	0	0	0	0
CFAP57	0.133772	0.385261	0.0612803	0.0701877	0.110699	0.209366	0.0569889	0.139088	0.0944418	0.258222	0.111506	0.299014	0.0484837	0.0832902	0.0313201	0.147526	0.0889434	0.0914119	0.0771048	0.137554
RNA5SP46	0	0	0	0	0	0	0	0	0	0	0	0	0	0	0	0	0	0	0	0
TMEM125	0.194975	0	0.125044	0.159133	0.352943	0.164313	0.258416	0.340575	0.240888	0	0	0	0	0	0	0	0.151243	0	0	0
C1orf210	0	0	0.13437	0.171001	0	0	0	0.121991	0.517707	0	0	1.14739	0	0	0	0.646963	0	0	0	0.123108
TIE1	0.194825	0.561092	0.0454356	0.0433665	0.282138	0.238818	0.187794	0.144375	0.262585	0.249725	0.118106	0.221701	0	0.0701756	0.0232219	0.109382	0	0.0941337	0	0.0624413
MPL	0.117694	0.745707	0.0301926	0.0192118	0.0681762	0	0.031198	0.109645	0.348983	0.0829729	0.0784834	0.184154	0	0.0373062	0.0308626	0.145371	0	0.0500425	0.113968	0.179804
RP1-92O14.7	0.703588	2.02632	0.902471	0.57425	0.509455	3.55767	0.932524	9.01269	1.73855	2.4801	1.17295	7.70623	2.04005	2.2302	1.845	13.0357	2.18311	1.4958	4.54207	5.78783
RP1-92O14.3	10.7464	13.4872	14.5428	15.0474	10.494	15.6203	19.8619	26.0619	16.8095	48.0744	15.2856	65.4076	19.5816	15.8598	16.1582	33.4883	24.0139	21.6936	19.8894	38.1182
CDC20	162.68	257.644	348.588	347.73	202.661	169.867	277.604	184.255	130.935	176.534	145.117	165.532	121.622	120.53	226.071	118.063	143.396	228.956	221.811	296.743
ELOVL1	98.7917	144.069	147.192	144.643	104.478	105.218	131.492	91.235	99.1767	182.436	96.8059	149.071	35.5931	34.3291	71.1915	53.3012	124.277	97.6204	153.759	134.363
MIR6734	0	0	0	0	0	0	0	0	0	0	0	0	0	0	0	0	0	0	0	0
MED8	103.495	90.3198	119.825	121.114	95.0704	87.8927	89.5666	120.599	115.376	91.1253	136.832	78.2626	55.7353	44.0638	64.9702	64.0809	119.804	94.9535	138.476	123.344
MED8-AS1	0.290798	0.279164	0.372998	0.316455	0.210561	0.326757	1.15626	0.564395	15.3291	0.797255	0.969579	0.151669	0.421583	0.153626	1.14382	0.598637	0.751911	0.618223	1.09507	1.13912
SZT2	20.3298	27.0741	21.8514	22.0689	21.448	34.0707	28.2118	63.0322	22.8078	65.8379	37.6678	74.2797	25.0066	29.4845	26.4635	47.6041	38.6999	43.6021	48.5225	48.6297
SZT2-AS1	0.901953	1.94821	0	0	1.95926	4.56069	0	0	10.0292	23.8449	2.25547	6.35071	0	2.50159	0	2.78514	5.59719	12.4638	7.27828	12.1894
MIR6735	0	0	0	0	0	0	0	0	0	0	0	0	0	0	0	0	0	0	0	0
HYI	1.82825	1.50438	0.837515	0.852668	4.72786	1.98096	3.46162	1.36865	21.9424	70.7356	7.18429	35.3492	8.14081	6.62297	3.4244	12.0974	42.9507	26.9298	28.4522	17.0345
HYI-AS1	1.53235	1.83881	3.11204	2.91821	2.49648	4.08937	3.55417	4.46109	3.7864	4.05107	3.61899	5.59449	3.88765	3.54168	7.70161	4.73175	3.96217	8.28	9.27394	14.4812
PTPRF	0.30642	1.67328	0.158235	0.152653	1.10936	3.48112	0.817521	2.38658	0.80632	0.92113	0.497564	0.547941	0.276923	0.608622	0.0886996	0.319494	0.30869	0.270726	0.269743	0.231489
KDM4A	0	0	0	0	0	0	0	0	0	0	0	0	0	0	0	0	0	0	0	0
RP11-7O11.7	0.0348831	0.0562591	0.0572716	0.0558024	0.0373821	0.0682022	0.0573294	0.061745	0.134464	0.180342	0.0395444	0.14191	0.0748458	0.093985	0.0640309	0.189579	0.147201	0.108273	0.175648	0.127899
KDM4A-AS1	16.7889	39.0589	9.22753	9.40838	22.8088	22.0123	10.1329	19.3723	17.8393	9.92327	13.9092	13.5342	9.60251	13.52	6.38494	8.41254	11.3061	18.7149	8.90356	13.3165
ST3GAL3	0.00869564	0.0200346	0.0234226	0.0283886	0.0176298	0.0234502	0.0299652	0.0486056	0.0472707	0.275864	0.00579861	0.11429	0.151277	0.166756	0.059286	0.021481	0.0485658	0.0258811	0.0252609	0.0214595
ST3GAL3-AS1	0.0218304	0.314355	0.0840034	0.0712694	0.15807	0.294358	0.260402	0.15253	3.93778	0.589954	0.0727868	0.648993	0.0632969	0.0518976	0.0858676	1.07856	0.575753	0.348077	0.0704638	0.166753
RP11-184I16.3	0	0	0	0	0	0	0	0	0	0	0	0	0	0	0	0	0	0	0	0
MIR6079	0	0	0	0	0	0	0	0	0	0	0	0	0	0	0	0	0	0	0	0
SHMT1P1	0	0	0	0	0	0	0	0	1.47617	0	0	0.467375	0.433043	0.236704	0.78328	0	0	0	0	0.351026
ARTN	0.799589	1.43925	1.28201	1.14206	1.30268	3.70617	1.85458	8.61295	2.71667	67.2916	2.99924	15.1696	17.8227	19.5631	2.09674	9.87621	19.2276	10.3056	6.12965	7.34102
RP11-7O11.9	22.0306	55.9602	5.96753	6.36587	29.6251	47.7416	15.597	23.5834	28.7401	37.14	4.56239	27.6195	17.4572	21.2531	7.53524	22.817	47.3404	45.3815	11.9253	20.7439
RP11-7O11.3	36.2803	61.8126	14.6288	13.3396	38.2343	51.7655	18.8056	19.242	49.2618	24.4797	19.7617	19.1097	15.6229	16.7945	7.30008	22.1841	40.1243	37.0377	16.2324	20.79
IPO13	28.8815	44.2403	37.3674	37.2481	40.3438	53.6319	41.5819	72.2898	28.6288	36.3824	37.6691	38.0901	24.6695	18.3477	27.8702	21.018	44.5761	46.0406	51.4138	47.2064
RP11-7O11.8	0.121125	2.8779	0.815655	0.642581	0.87704	0.816616	0.722414	0.211576	10.3257	0.355796	0.201927	0.284282	0.1756	0.431926	0.158811	1.49608	0.375828	1.0944	0.586447	0.747293
DPH2	153.503	194.92	75.8489	75.361	203.352	191.89	94.0189	64.1897	179.307	110.814	50.9873	33.6621	111.27	87.3609	49.401	46.6821	200.259	122.501	35.8469	57.7391
ATP6V0B	179.539	181.196	285.123	281.229	289.354	244.343	279.685	217.462	190.166	228.846	215.263	195.115	228.962	180.349	312.697	144.239	270.238	267.731	307.192	319.565
B4GALT2	48.2662	124.468	10.2772	10.0707	60.2667	65.4706	21.3662	14.7421	70.6401	42.2137	8.38842	15.5957	19.0964	32.2542	6.34515	20.3868	15.1153	15.8415	2.7931	7.06186
CCDC24	6.29161	13.7535	4.22948	4.08328	7.35487	8.30466	8.33879	7.50318	5.99378	14.9631	1.01096	10.9118	3.07704	4.74543	3.37916	13.5761	2.11681	2.98132	1.10103	2.27155
SLC6A9	3.09848	41.088	1.37718	1.36848	6.74485	7.40397	2.26127	2.68332	4.33693	1.22123	1.68368	1.01258	0.312734	1.07227	0.179985	0.787223	0.136908	0.187611	0.110773	0.420585
RP5-1198O20.4	0.724406	3.63118	0.705701	0.703501	0.972701	1.45281	1.15457	1.00909	0.770373	0.355547	0.458604	0.652817	0.265874	0.316088	0.246465	0.877767	0.220502	0.458117	0.155388	0.347523
RP5-1198O20.5	0	0	0	0	0	0	0	0	0	0	0	0	0	0	0	0	0	0	0	0
KRT8P47	0	0	0.539352	0	0	0	0	0	0	0	0	0	0	0	0	1.73125	0	0.297982	0	0
RN7SL479P	0	0	0	0	0	0	0	0	0	0	0	0	0	0	0	0	0	0	0	0
KLF17	0.0720402	0.172896	0	0	0.0521629	0.161897	0.031827	0.0838915	0.178009	0.0282152	0	0.11272	0.10444	0.0380582	0.0314848	0.296604	0.0372546	0.0510514	0.15502	0.126989
RP11-570P14.1	4.35443	1.56759	1.39632	1.77698	4.72944	5.5045	5.77129	7.60617	2.68992	2.55818	3.62964	0	4.73461	4.31327	0	13.446	3.37775	9.25731	1.7569	1.27929
KLF18	0	0.296159	0	0	0	0	0	0	0	0	0	0	0	0	0	0	0	0.10931	0	0.0604233
RP4-675G8.3	0	0	0	0	0	0	0	0	0	0	0	0	0	0	0	0	0	0	0	0
OOSP1P1	0	0	0	0	0	0	0	0	0	0	0	0	0	0	0	0	0	0	0	0
RP5-891H21.1	0	0	0	0	0	0	0	0	0	0	0	0	0	0	0	0	0	0	0	0
RP5-891H21.5	0.354019	1.52935	0	0	0	0.596694	0	0.412258	0	0	0	1.10785	0	0	0.928331	2.18635	0.549228	0	0	0
DMAP1	46.6895	60.7513	70.8073	70.1056	68.4385	55.4792	83.2992	98.0056	61.905	87.9273	76.2992	102.072	27.6726	32.0138	41.9483	56.5973	58.1326	45.9984	78.8525	60.2527
ERI3	34.2161	43.4211	14.9877	14.9213	35.8834	47.1516	28.1672	70.0109	44.1713	85.519	29.9327	67.0174	38.5413	37.2668	21.7953	46.2447	53.5588	42.3685	30.2453	33.4159
ERI3-IT1	0	0	0	0	0	0	0	0	0	0	0	0	0	0	0	0	0	0	0	0
RNU6-369P	0	5.53266	0	0	0	0	0	0	0	0	0	0	0	0	0	0	166.901	191.953	241.832	212.212
RNF220	9.33762	9.83621	11.503	11.5069	9.08168	10.361	10.092	8.30989	14.9499	8.60684	16.3618	14.2099	7.61897	7.82148	6.70294	10.1217	129.927	139.664	153.357	145.782
MIR5584	0	0	0	0	0	0	0	0	0	0	0	0	0	0	0	0	0	0	0	0
TMEM53	3.52513	4.55848	6.00742	5.94984	2.14755	4.19107	4.64568	8.7683	11.0053	24.2415	6.6925	31.6098	9.26556	9.95511	6.32404	14.9865	5.14357	5.92323	6.75289	10.3037
ARMH1	0.261779	0.521091	0.217267	0.226225	0.156099	0.220613	0.316344	0.466233	1.69322	11.3716	0.949838	6.87888	2.12081	3.25198	1.34262	1.3314	24.5229	25.9441	9.82896	11.5453
RNU5F-1	378.501	332.811	1920.48	1842.6	414.736	112.913	2259.68	202.831	140.703	208.59	1234.08	754.703	281.648	153.95	566.532	206.862	311.792	452.184	1286.59	885.665
RNU5D-1	614.876	257.841	2825.39	2931.1	692.292	279.021	1719.45	491.778	250.441	63.5133	1960	549.762	450.604	216.853	713.163	229.51	99.5854	251.384	1134.11	672.953
KIF2C	139.738	134.167	157.412	156.415	138.645	345.49	163.946	248.775	157.572	148.504	141.957	249.907	55.1688	61.3888	75.0617	115.949	112.615	125.48	150.076	217.594
RP11-269F19.10	2.87371	5.34927	3.95572	3.54676	2.80823	5.51303	4.02552	4.2715	12.4698	19.4906	3.34964	16.1579	5.82582	6.81318	2.66504	8.80157	10.3302	12.2684	5.01492	9.63704
RPS8	1614.46	1645.82	1472.56	1467.5	2131.67	1949.61	2384.84	1448.38	2348.62	1353.36	1739.33	858.022	1399.86	815.944	2713.01	947.129	2256.59	1371.56	1997.99	1534.78
SNORD55	0	0	0	0	0	0	0	0	0	0	0	0	0	0	0	0	0	0	0	0
SNORD46	0	0	0	0	0	0	0	0	0	0	0	0	0	0	0	0	0	0	0	0
SNORD38A	0	0	0	0	0	0	0	0	0	0	0	0	0	0	0	0	0	0	0	0
SNORD38B	0	0	0	0	0	0	0	0	0	0	0	0	0	0	0	0	0	0	0	0
RPS15AP11	0	0	0	0	4.42233	0	0	2.37075	7.54575	1.19603	3.39395	0	0	0.806637	5.33851	6.28646	0	3.24607	0	1.79434
BEST4	0	0.492221	0	0	0.0618767	0	0.113261	0.0995137	0.211158	0.301224	0	0.13371	0.123889	0.270872	0.33613	0.527756	0.132576	0.0908371	0	0.150637
PLK3	60.5928	61.8211	136.593	134.746	73.3425	131.19	79.1984	93.0787	111.602	48.475	86.2346	17.367	29.3488	48.3479	26.8174	34.4893	63.2471	41.4056	52.5004	32.445
DYNLT4	4.29772	5.8019	2.41174	2.63076	2.72291	0.90547	4.98411	0.625593	7.96467	7.25898	0.895593	2.52171	1.94706	3.40568	1.05654	1.65887	5.00064	3.99733	1.73402	1.10481
BTBD19	9.59887	5.48126	8.52653	8.23956	9.5867	37.8435	10.2362	35.7181	14.8582	10.1765	10.4843	7.25063	11.1167	12.5901	4.1228	6.47318	22.2521	14.2495	11.6632	8.36296
PTCH2	4.88827	7.20782	7.01084	6.65401	6.95779	9.45241	8.63105	13.9387	8.06631	5.50756	8.59578	4.32197	2.42697	2.73278	2.91925	3.82532	28.2571	22.8843	21.3169	16.8401
RNU5E-6P	0	0	0	0	0	0	0	0	0	0	0	0	0	0	0	0	0	0	0	0
RP5-882O7.1	70.1547	121.923	29.4779	35.5397	96.3404	191.638	64.1254	115.501	89.664	62.5332	48.3952	79.4884	59.621	74.7633	22.2026	149.4	281.479	192.861	140.552	149.251
EIF2B3	57.1385	71.5974	16.9237	16.9885	67.4326	116.379	38.3229	104.217	56.3101	59.0968	43.7664	77.2567	26.7138	26.5931	21.1152	32.8389	58.5492	63.4774	44.7193	56.6515
RNA5SP47	0	0	0	0	0	0	0	0	8.88413	0	0	0	0	0	0	0	0	0	0	0
CCNB1IP1P1	0	0	0	0	0	0	0	0	5.77098	0	0	4.38519	0	0.370149	0.612433	0	0	0	0	0
PPIAP35	2.38963	0	0.51085	0.650116	0	1.34256	1.05572	1.85516	5.9047	0	0	0	0	0	0	4.91928	0	0	0	0.468035
MRPS17P1	0	0.180297	0	0	0	0	0	0.29161	0.618767	0.147116	0.208733	0	0	0	0	0	0	0	0.202071	0.147139
HECTD3	45.636	90.7041	63.886	63.9714	55.7842	72.6331	73.2563	83.0141	59.7447	44.2912	66.7837	41.3218	21.2774	26.9725	29.6542	34.1623	22.2851	21.1965	32.8301	29.4886
UROD	414.942	437.094	272.636	269.452	461.105	280.294	374.797	126.079	568.965	50.3672	241.364	31.5479	51.3376	35.5131	68.9774	33.4843	64.795	44.0353	66.1742	58.0411
ZSWIM5	0.596345	0.843154	0.608809	0.620265	0.577694	0.733906	0.831607	1.89911	0.634864	0.564048	1.5014	1.48956	0.825339	0.710456	1.80845	2.49703	1.0993	0.832264	2.45083	2.23669
OSTCP5	0	0	0	0	0	0	0	0	0	0	0	0	0	0	0	0	0	0	0	0
LINC01144	16.9594	45.2125	31.307	32.1728	13.2756	16.6101	25.2114	8.00649	13.5912	24.5046	9.93374	13.268	6.31281	14.5289	7.51216	7.07687	9.59992	12.1807	9.98657	25.7206
HPDL	0	0.310755	0	0	0.625036	0.727467	0	0	3.73271	16.4816	0	2.7013	64.1362	89.4385	9.62019	2.66552	0.334799	0.458788	0.348283	0.126802
MUTYH	0.334071	0.24053	0.428503	0.354458	0.387031	0.225229	0.177109	0.739155	0.165096	0.549536	0.055693	0.574985	0.145295	0.317676	0.131403	0.412631	0.414625	0.639197	0.593071	0.647772
RP4-534D1.6	0.0750421	0.0557729	0.138171	0.144227	0.0210335	0.0204004	0.0481256	0.140947	0.484502	0.102394	0.137209	0.215895	0.0491318	0.0556296	0.19678	0.239197	0.0262886	0.0180121	0.0234406	0.0341369
TOE1	292.975	357.131	305.81	308.358	255.042	238.482	170.446	91.3438	259.993	182.921	167.248	116.01	115.311	135.323	75.7253	76.5211	247.88	221.673	218.998	222.875
TESK2	0	0	0	0	0	0	0	0	0	0	0	0	0	0	0	0	0	0	0	0
PPIAP36	0	0	0	0	0.873127	0	0	0	0	0	0	0	0	0.955554	0	7.44704	0	0	0	0
CCDC163	9.83846	14.803	18.4034	19.2511	10.7771	11.0551	13.2069	14.7619	12.9345	10.5225	12.7218	17.7624	3.01723	3.6483	4.29984	9.34775	11.2519	14.0781	17.0996	20.1591
MMACHC	42.4759	77.2111	13.6975	13.6177	40.191	67.0486	20.1684	18.4878	38.4151	39.8421	10.9364	29.9497	22.8859	27.0368	6.59816	10.3597	30.9504	44.2593	13.0045	29.5344
PRDX1	89.6149	90.0262	141.653	141.9	89.5382	117.145	131.327	121.253	95.1358	146.887	144.982	111.986	43.7466	26.4497	59.669	36.663	53.2538	53.0887	40.1327	59.1477
HMGB1P48	0	0.930472	0	0	0	0.544551	0	0	0.798327	0	0	1.51656	0	0.512045	0	1.99529	0	0	0.52142	0.379675
AKR1A1	70.9384	104.002	45.4437	45.8133	64.821	147.163	54.4259	73.7884	89.2071	185.279	48.2959	191.437	46.3971	49.7187	37.6938	60.4235	206.862	175.071	122.917	199.428
ENSG00000281133	18.6618	26.8729	7.18109	9.13877	16.2152	31.4543	29.6809	0	18.4452	48.2399	6.22224	75.9195	5.41098	5.91534	9.78727	0	23.1617	7.93484	6.02365	10.9654
ENSG00000280836	22.8291	32.8737	14.6411	18.6324	16.5301	44.8911	50.4287	22.1539	0	107.294	25.3722	101.207	0	15.0755	4.98865	46.9959	17.7086	56.6224	42.9843	26.8279
NASP	256.832	177.884	137.107	138.575	224.446	321.914	201.965	311.124	265.301	204.171	279.902	289.046	138.283	132.738	140.011	220.428	280.629	219.061	315.727	327.83
ENSG00000281112	0	0	0	0	0	0	0	0	0	0	0	0	0	3.3393	0	0	0	0	6.80089	0
ENSG00000281825	0	0	0	0	0	0	0	0	0	0	0	8.28643	0	0	0	32.7066	0	0	0	0
CCDC17	29.1923	40.3495	23.8565	22.1525	24.8843	60.3932	32.2209	63.2142	21.4711	46.4601	30.2741	51.176	23.6376	33.5003	36.7388	56.6784	34.3834	24.7	53.1008	44.3451
GPBP1L1	121.881	80.6452	38.05	38.7342	108.541	173.711	77.276	175.036	130.613	157.883	112.467	184.644	137.838	97.579	119.226	147.82	124.229	114.355	117.458	146.108
RPS15AP10	0	0	0	0	0	0	0	0	0	0	0	0	0	0	0	0	0	0	0	0
RP11-767N6.2	0	0	0	0	0	0	0	0	0	0	0	0	0	0	0	0	0	0	0	0
TMEM69	151.097	164.446	65.5263	65.5461	155.582	225.846	92.2428	127.588	150.147	166.126	125.529	187.311	110.252	89.6023	83.5305	70.4112	118.372	139.37	79.1615	120.621
IPP	11.222	12.3526	10.5881	10.5843	8.35733	17.7184	15.4543	29.6766	8.75023	13.7823	15.217	38.3397	2.39042	2.92748	5.74674	10.9564	3.88564	4.79957	10.4983	14.3936
RP11-767N6.7	0	0	0	0	0	0	0	0	0	0	0	0	0	0	0	0	0	0	0	0
RP11-630I5.1	0	0	0	0	1.25007	0	1.52545	2.01044	0	0	0	0	0.834292	0	0.754525	0	0	1.22343	1.85751	1.35256
MAST2	34.4038	24.3391	14.9328	15.0713	34.6872	57.7989	30.7476	102.155	34.2087	37.4941	44.906	65.7804	9.4344	7.90299	21.8434	22.5576	33.8876	26.4475	56.9127	55.5237
TMA16P2	0	0	0	0	0	0	0.864253	0	1.61127	0	0	0	0	0.516731	0	0	2.02328	0	0	0
PIK3R3	1.33309	0.820098	1.08493	1.1018	1.60979	1.04524	2.49372	2.5644	0.938172	1.30364	2.49668	2.25088	1.00913	0.421219	2.31204	0.937924	1.15843	1.00897	3.2272	1.93594
P3R3URF-PIK3R3	0.0236034	0.114712	0.0151377	0.0168564	0.0234998	0.0795664	0.0547462	0.034358	0.0801945	0.0866669	0.00491865	0.193892	0.00427736	0.0210422	0.00773679	0.0911061	0.0228866	0.0439072	0.0238083	0.0416068
RP4-533D7.4	0.252675	0	0.486147	0.412453	0.182957	0.85176	1.00467	1.76545	3.12176	0.296887	0.842469	3.5582	2.19788	1.60183	3.97549	1.56047	0.392002	0.805762	4.89348	4.60249
RP4-533D7.3	0	0	0	0	0	0	0	0	4.28483	0	0	0	0	1.37414	2.27359	0	0	0	0	0
RP4-533D7.5	1.46392	1.48802	3.03749	3.51414	1.05999	0.870851	1.59785	1.30363	0.212782	1.21416	3.15829	7.54537	4.11976	2.18364	5.64526	6.91359	1.73675	4.30218	4.86418	11.8906
TSPAN1	0.107961	0.310926	0.0230797	0.0293716	0.286633	0.0606557	0.14309	0.0419073	0.177846	0.169136	0.119988	0.168924	0	0.0285175	0	0	0.0558306	0.0382534	0.0580792	0.126872
P3R3URF	0	0	0	0	0	0	0	0	0	0	0	0	0	0	0	0	0	0	0	0
POMGNT1	11.7233	14.3831	9.21934	9.47717	14.9941	18.4226	11.9079	13.8106	16.1068	11.5176	8.3051	9.65632	5.06638	4.97886	5.36189	6.35226	10.0166	7.99594	4.56002	6.06557
LURAP1	2.40523	3.14864	0.588975	0.60677	2.08989	7.99739	1.44902	3.59026	1.837	0.231225	0.47388	0.547405	0.0316996	0.12129	0.114675	1.21534	0.101768	0.395126	0.176444	0.475373
RAD54L	68.723	74.6038	45.5894	45.7709	65.7927	144.424	65.4542	148.47	82.0484	152.81	74.9641	206.097	45.0157	63.9732	29.9601	100.455	80.8318	115.932	97.4008	159.537
LRRC41	44.2885	54.0106	14.3855	14.7559	52.1898	85.8589	32.9005	63.7203	49.3077	55.7611	25.9664	49.3349	37.7554	34.0197	24.6129	30.0104	27.3749	28.6649	17.9811	22.1854
UQCRH	418.776	381.6	221.763	221.276	377.169	935.988	335.065	465.163	464.232	221.909	300.067	269.817	208.078	152.488	180.208	218.361	251.445	213.848	190.678	258.302
NSUN4	93.0848	108.725	39.7887	39.608	103.145	228.06	66.7498	131.569	96.9802	129.501	57.868	151.26	82.8537	70.3605	47.1778	89.9015	107.08	112.01	90.2101	118.823
RP4-603I14.3	24.3613	13.727	8.8308	10.3737	34.5121	96.4032	4.21148	55.5045	23.555	23.6458	17.6577	16.5729	50.6731	31.8948	43.0507	26.1653	32.8646	65.3016	49.573	79.662
FAAH	2.44786	1.67577	1.29967	1.14632	5.68056	8.96187	3.96237	9.01899	18.1954	100.808	9.83414	64.2644	11.2863	12.0044	7.44493	21.8089	74.5831	59.6545	58.7407	64.3119
FAAHP1	0.350153	1.1653	0.883289	0.787497	0.478907	0.878709	1.04162	1.66727	0.557585	1.81025	0.804264	1.91148	0.304579	0.413128	0.703949	1.58581	0.494943	0.289492	1.00464	0.52579
LINC01398	0	0.717674	0	0	0	0	0.110092	0	0	0.585594	0	0.259939	0	0	0	0.51299	0	0	0	0.0488073
DMBX1	4.35262	7.08061	2.70574	2.43703	6.30329	4.98266	6.2808	6.24501	6.97435	0.139637	3.56621	0.441633	0.0861458	0.0353158	0.58432	1.37615	0.0460934	0.0315818	0	0.0523725
TMEM275	0	0.860552	0.0212926	0.0270973	0.0480797	0.111918	0	0.0773246	0.32815	0	0	0.155844	0	0.0526186	0	0.20504	0.0515075	0.0352914	0	0.0975403
MKNK1-AS1	0.0371527	0.124832	0.0238273	0.0202153	0.0448359	0.187861	0.0492415	0.0144216	1.19344	0.203716	0.123875	0.329415	0.017954	0.00981372	0.0649495	0.382412	0.019213	0.0263283	0.0199868	0.116428
KNCN	0.0652404	0.469728	0.0418409	0.0532474	0.0944786	0	0	0	0	0.613247	0	0.10208	0	0.0516989	0	0.402911	0.101214	0	0	0
MKNK1	23.5191	29.4428	36.84	37.3849	25.0838	38.9632	42.1566	91.9543	27.9252	45.7474	52.3991	78.9334	65.8131	56.7116	59.6676	77.9792	36.4877	35.4783	64.9754	66.4315
MOB3C	0	0	0	0	0	0	0	0	0	0.10043	0	0	0	0	0	0	0	0	0	0
ATPAF1	26.7072	18.8792	9.45321	9.43295	26.6581	36.8564	22.6679	49.5304	29.1469	33.7873	32.9757	43.9648	24.2699	18.5438	24.7977	27.8329	24.6267	25.8165	37.8281	35.4107
NENFP1	0	0	0	0	0	0	0	0	0	0	0	0	0	0	0	0	0	0	0	0
TEX38	0.248037	0.357172	0.424199	0.472363	0.119733	0.278709	0.109581	0.288842	3.06446	0	0	0.129366	0	0.065518	0.108403	0.510609	0.128269	0.0878859	0	0.0971616
EFCAB14-AS1	0.0650887	0.312424	0.0278291	0.0354157	0.204228	0.0731374	0.258802	0.0757964	12.3305	0.0764776	0.0723396	0.916586	0.031454	0	0.25602	1.07193	0.504895	0.0922503	0	0.0509933
EFCAB14	80.0922	52.8204	27.5925	27.8315	82.3591	105.581	56.5907	128.044	79.4931	76.6556	84.2075	89.468	82.4618	52.2851	72.1175	60.0611	75.4801	80.5572	95.8221	98.9924
RP11-8J9.5	0	0	0	0	0	0	0	0	0	0	0	0	0	0	0	0	0	0	0	0.286053
CYP4B1	0.0190934	0.183296	0.0122453	0.00519451	0.00921679	0.0750906	0.0168707	0.044469	0.0157264	0.231821	0.0106102	0.17925	0.0184537	0.0201738	0.025034	0.235834	0.0296217	0.00676528	0.0308147	0.0673138
CYP4Z2P	0.0136686	0.108255	0.00438307	0.00557796	0.0148457	0.0806338	0	0.0557102	0.0168873	0.128482	0.0113935	0.106935	0.0297239	0.00541575	0.0358427	0.168829	0.0212056	0.0508528	0.0220596	0.108424
TUBAP8	0	0	0	0	0	0	0	0	0	0	0	0	0	0.260533	0	0	0	0	0	0
CYP4A11	0	0.0917015	0	0	0	0	0	0	0.0786782	0.411536	0	0.199284	0	0	0	0	0	0	0	0.0374184
CYP4A26P	0	0	0	0	0	0	0	0	0	0	0	0	0	0	0	0	0	0	0	0
CYP4A43P	0	0	0	0	0	0	0	0	0	0	0	0	0	0	0	0	0	0	0	0
CYP4A27P	0	0	0	0	0	0	0	0	0	0	0	0	0	0	0	0	0	0	0	0
CYP4A44P	0	0	0	0	0	0	0	0	0	0	0	0	0	0	0	0	0	0	0	0
CYP4X1	0.0144703	0.520927	0.00928029	0.0118103	0.0104777	0.0731684	0	0.084254	0.0357557	0.374049	0	0.203772	0	0	0.0189725	0.714925	0	0.0153816	0	0.0595175
CYP4Z1	0.0153421	0.132555	0.00491971	0.0062609	0	0.0129295	0.0101671	0.0357321	0.0568649	0.261386	0	0.216049	0.0111211	0.0243153	0.0100578	0.1895	0.0714056	0.0244624	0.0247605	0.0315517
TUBAP9	0	0	0	0	0	0	0	0.379676	0	0	0	0	0	0	0	0	0	0	0	0
CYP4A22-AS1	1.4847	1.93304	0.392435	0.391019	1.89249	0.967397	1.08763	1.31466	1.01972	1.42123	0.482376	1.31369	1.60229	1.28178	1.51751	3.7497	2.66397	3.3833	2.51098	4.59047
CYP4A22	0	0.321138	0	0	0	0	0.0422255	0	0.314892	0	0	0.348945	0	0.0252463	0	0.196755	0	0	0	0.0561596
MTND1P34	0	0	0	0	0	0	0	0	0	0	0	0	0	0	0	0	0	0	0	0
LINC00853	5.03356	11.3902	5.76464	6.74928	9.3721	7.878	8.57751	2.51213	3.55365	6.33677	1.79817	3.93796	1.56372	2.84913	4.24265	0	8.3669	8.02584	7.54337	13.7319
PDZK1IP1	0.577635	1.96605	0.202067	0.171436	0.988601	2.0357	0.139198	0.489208	1.42732	0	0	0.0821648	0	0	0	0	0	0	0	0.154276
TAL1	129.075	249.594	84.1843	84.6875	156.676	192.096	136.253	153.919	101.876	0.751507	49.0073	1.80906	0.356633	0.214431	2.03197	1.51923	0.190821	0.0784469	0.27791	0.49145
RP1-18D14.7	0.553753	2.50611	2.63819	2.45349	0.973764	0.800008	3.56482	1.10546	9.57815	0	0.923162	0.123778	0	0	0	0	0	0	0	0.0929645
STIL	89.4382	65.3102	45.4205	46.0022	82.6881	189.561	91.1709	206.675	83.671	105.209	105.102	205.32	62.5324	52.9853	70.0831	105.253	78.6167	83.9926	108.399	149.105
CMPK1	97.3092	78.9187	31.6335	31.8792	96.6569	150.553	75.1741	137.306	81.9837	100.987	66.7692	144.009	102.923	70.1558	67.203	67.0482	59.6254	58.7372	55.2317	75.5173
LINC01389	0.128025	0.307258	0.228075	0.267031	0.0618003	0.215784	0.226243	0.182217	3.26891	9.44343	1.23315	21.946	1.58794	5.57985	4.53216	15.7253	2.27308	6.13906	9.06827	20.4279
FOXE3	0	0	0.284319	0.361829	0	0	0.881362	0.258128	0	0	1.1086	2.08098	0	0	1.16251	0	1.37555	0.471243	3.57739	1.95367
FOXD2-AS1	84.5027	122.583	104.182	101.477	102.242	60.2884	141.395	105.134	94.174	325.395	82.0249	280.569	61.1404	62.6309	60.005	134.085	127.706	156.902	111.17	165.385
FOXD2	6.80791	13.4263	23.5392	23.6752	9.32314	5.98677	14.9077	5.85974	4.38839	35.1266	12.0897	45.156	4.29118	8.32682	17.6581	15.5381	7.80658	6.13542	15.7643	14.1747
RP4-666O22.3	0	0	0	0	0	0	0	0	0	0	0	0	0	0	0	5.20492	0	0	0	0
RPL21P24	0	0	0	0	0	0	0	0	0	0	0	1.36874	0	0	0	0	0	0	0	0
ATP6V0E1P4	0	0	0	0	0	0	0	0	0	0	0	0	0	0	0	0	0	0	0	0
LINC01738	0	0.145007	0	0	0	0.0424321	0	0.0293165	0	0	0	0.0393908	0	0	0	0	0	0	0	0
TRABD2B	0.00496372	0.228727	0.00212227	0	0.00239609	0.0446202	0.00438588	0.0057803	0	0.101092	0.00551668	0.20711	0.00719612	0.00655572	0	0.132838	0.00513384	0.0158289	0.0026703	0.0437489
RP11-543D5.2	0	0	0	0	0	0	0	0	0	0	0	0	0	0	0	0	0	0	0	0
RP11-330M19.1	0	0	0	0	0	0	0.239142	0	0	0	0	0	0	0	0	2.22863	0	0.191795	0	0
LINC02794	0	0.233547	0.00611856	0.00778658	0.013816	0.0160801	0	0.0222197	0	0.145726	0	0.37319	0	0.00756013	0	0.235677	0.029602	0.0304235	0.0153971	0.0336345
RP11-193P11.3	0	0.496479	0	0	0	0.193707	0	0	0	1.21532	0	0	0	0	0	0	0.178298	0	0	0.0675287
CYP46A4P	0	0	0	0	0	0	0	0	0	0	0	0	0	0	0	0	0	0	0	0
SKINT1L	0.0226959	0.150337	0.0203779	0.0222285	0.0427275	0.0382536	0.0180484	0.0740028	0.067297	0.309339	0.0378363	0.184661	0.0592258	0.0251791	0.0535632	0.168198	0.0704211	0.0820256	0.0366287	0.0666785
RP5-1024N4.6	0	0.422878	0	0	0	0	0	0	0	0	0	0	0	0	0	0	0	0	0	0
RP5-1024N4.2	0.0346956	0.2165	0.0148343	0.0188784	0.0418707	0.038986	0.0613133	0.0269356	0.0857319	0.0543554	0.0578411	0.0723834	0.0335332	0.0274941	0.0303271	0	0.0358847	0.0614677	0	0.013591
SLC5A9	0	0.152169	0	0	0	0	0.0200083	0.0351595	0	0.0532132	0.050334	0.212587	0	0.0119628	0	0.372926	0.163943	0.320939	0.146182	0.274979
RP5-1024N4.4	0	0	0	0	0	0	0	0.272622	0	0.275073	0	2.56414	0	0	0	1.44581	0	0.99541	0.755655	0.550234
RP5-1024N4.5	0	0	0	0	0	0	0	0	0	0	0	1.29094	0	0	0.540875	0	0.639995	0	0	0
SPATA6	0.551827	0.440395	0.345378	0.359947	0.701248	0.444504	1.45101	2.49559	1.3526	3.3617	2.03941	5.20139	1.9952	2.21629	5.41622	7.02124	0.515728	0.937583	0.103723	0.669323
PPP1R8P1	0	0	0	0	0	0	0	0	0	0	0	0	0	0	0	0	0	0	0	0
RNU6-723P	0	0	0	0	0	0	0	0	0	0	0	0	0	0	0	0	0	0	0	0
RP11-329A14.1	0	0	0	0	0.902996	0	0.413219	0	0	0	0	0	0	0	0	0	0	0	0.503169	0
RNU4-61P	0	0	0	0	0	0	0	0	0	0	0	0	0	0	0	0	0	0	0	0
RP11-329A14.2	0	0	0	0	0	0	0	0	0	0	0	0	0	0	0	0	0	0	0	0
AGBL4	0.0880464	0.258871	0.00707947	0.00750787	0.139304	0.115177	0.0912661	0.151501	0.0357188	0.159348	0.0205933	0.257023	0.0186704	0.0235348	0.00964876	0.202894	0.00978598	0.0324077	0.00975595	0.0370636
RP11-342A17.2	0	0.661842	0	0	0	0.645563	0	0	0	0.0900062	0	0	0	0	0	0	0	0	0	0.0450104
BEND5	0	0	0	0	0	0	0	0	0	0	0	0	0	0	0	0	0	0	0	0
RP11-476C24.1	0	0	0	0	0.0264856	0	0	0.0425957	0	0.128936	0	0.0572331	0	0	0	0	0.0567477	0.388818	0	0.0214927
RP11-141A19.1	0.0120963	0.292632	0	0	0.00525523	0.0774751	0.00320645	0.0253553	0.0418455	0.150657	0.00403315	0.325542	0.00350731	0.0268396	0.00951593	0.119527	0.00750653	0.0231446	0.0156177	0.041224
AGBL4-AS1	0.099006	0.237613	0.0423306	0.0538707	0.167273	0.278122	0.131221	0.115293	0.081547	0.0387766	0	0.258188	0	0.052304	0	0.203814	0	0	0	0.0775657
AGBL4-IT1	0	0	0	0	0	0	0	0	0	0	0	0	0	0	0	0	0	0	0	0
RP5-926E3.1	0	0	0	0	0	0	0	0	0	0	0	0	0	0	0	0	0	0	0	0
ZNF859P	0	0	0	0	0	0	0	0	0	0.10054	0	0.133886	0.124051	0	0	0	0	0	0	0
RP11-93G23.2	0	0.59372	0	0	0	0	0	0	0	0	0	0	0	0	0	2.54633	0	0	0	0.242265
MTND2P29	0	0	0	0	0	0	0	0	0	2.2353	0	0	0	0.753774	0	0	0	0	0	0
ELAVL4	0.00436063	0.150703	0.00279662	0.00355903	0.00473618	0.069823	0.00577951	0.010156	0.0053875	0.194698	0	0.293389	0.0063218	0.0120943	0.00571737	0.215443	2.00248	1.93985	2.22036	3.38855
RP11-492I2.1	0	0	0	0	0	0	0	0	0	0	0	0	0	0	0	0	0	0	0	0
ELAVL4-AS1	0	0	0	0	0	0	0	0	0	0	0	0.39232	0	0	0	1.54849	0	0	0	0
RP11-567C20.3	0	0.364213	0	0	0	0.07751	0	0.026776	0	0.0270166	0	0.215863	0	0	0	0.426007	0	0	0	0.054042
LINC02808	0.0171264	0.3391	0.0109837	0.00698904	0.0217016	0.0144331	0.045398	0.0149579	0.0317391	0.145892	0.0142757	0.381861	0.0248289	0.0033929	0.0280687	0.317307	0.0066425	0.00910247	0.0138201	0.0679264
RP11-567C20.4	0	0.17564	0	0	0	0	0	0	0	0.0716576	0	0.190848	0	0	0	0	0	0	0	0.0358346
RP11-183G22.1	0	1.28696	0.286589	0.364717	0.64713	0	0	0	1.10419	1.05011	0	0	0	0.354111	0	0	0.693267	0.475005	0.721189	0
HMGB1P45	0	0	0	0	0	0	0	0	0	0	0	0.646149	0	0	0	0	0	0	0	0.242648
FCF1P6	0	0	0	0	0	0	0	0	0	0.773902	0	0	0	0	0	0	0	0	1.063	0
DMRTA2	0.332456	0.28724	0.255858	0.325609	0	0	0.352505	0.0774296	0.657191	1.56251	0.332542	0.416149	0.19279	0.10538	0.174357	0.410636	0.722084	0.353393	0.751167	0.273483
RP5-850O15.3	0	0	0	0	0	0	0	0	0	0.539194	0	0	0	0	0	0	0.355969	0.731696	0.740612	1.48302
FAF1	83.6496	48.0324	13.6362	13.857	72.029	94.5806	53.3383	139.153	90.267	124.113	78.2855	146.686	52.7597	37.4976	46.2334	59.2999	106.687	88.2759	105.44	104.287
FAF1-AS1	0.121431	0.233146	0.0259593	0.0330363	0.117235	0.136447	0.268238	0.0942718	11.402	0.237798	0.134959	0.253334	0.117363	0.0320755	0.0530708	0.249978	0.565168	0.0860523	0.0653256	0.166485
RNU6-1026P	0	0	0	0	0	0	0	0	8.9664	0	0	0	0	0	0	0	0	0	0	0
PHBP12	0	0	0	0	0	0	1.28093	0	21.4928	1.13557	0	0	0	0	0	0	1.49937	0	0	0.283937
MRPS6P2	0	0	0	0	0	0	0	0	13.0861	0	0	0	0	0	1.38873	0	1.64323	0	0	0
CDKN2C	54.9618	42.8225	49.2905	49.9244	43.5149	24.158	66.563	35.7473	66.5101	50.2574	78.1744	68.4713	38.5313	23.9233	69.8056	50.0088	75.3756	69.5498	131.688	122.414
MIR4421	0	0	0	0	0	0	0	0	0	0	0	0	0	0	0	0	0	24.1495	0	10.0119
MIR6500	0	0	0	0	0	0	0	0	0	0	0	0	0	0	0	0	7.06971	4.84394	0	5.35519
C1orf185	0.0256333	0.381421	0.0438387	0.0557898	0.0618686	0.158417	0.0566232	0.0696505	0.0844522	0.301185	0	0.534772	0.0123872	0.0270837	0.0336087	0.158306	0.29163	0.681189	0.179267	1.08946
CFL1P2	0	0	0	0	0.829726	0	0	0	0	0	1.91034	0	0	0.908056	0.751216	3.53843	0	0	0	0
LINC01562	0.313503	0.310367	0.138229	0.159921	0.20572	0.280716	0.220741	0.444939	0.193664	0.817296	0.0816628	1.24166	0.18464	0.139743	0.166987	0.605042	0.227987	0.218693	0.505961	0.46628
RNF11	36.4648	26.7175	26.7666	27.4298	30.6017	72.6195	46.4296	133.762	31.5453	57.449	59.7711	101.443	36.1295	25.1117	47.1467	51.954	46.8896	52.4884	83.2649	88.0334
RP11-296A18.5	0.900917	0	0.288894	0	0.652337	0	2.98515	1.04913	5.56535	0.529278	1.50192	0.704823	0	0	3.54367	2.78194	0.698845	1.43648	0.726992	1.58809
RP11-296A18.6	0	0	0.433716	0.551953	0	0	0	0	2.50657	0	0	0.529073	0	0	0	0	0	0	1.09143	0.596048
TTC39A	0.38608	0.672995	0.351862	0.37039	0.333502	0.901894	0.287273	0.654673	0.200841	0.501386	0.350047	0.741867	0.166933	0.134186	0.319707	0.376477	0.409821	0.395995	0.951036	0.851699
TTC39A-AS1	0.48374	0.59707	0.310239	0.394816	0.300229	0.582384	0.274775	0.160949	0.512275	0.405988	0.115206	0.216257	0.100186	0.164286	0	0	0.428845	0.367289	0.223059	0.284238
EPS15	43.4285	23.1165	8.81033	9.02169	27.9254	54.5633	20.4425	79.3705	26.697	36.1448	34.1112	53.6366	32.4287	21.2377	34.8463	33.1205	39.2092	40.1977	53.9897	59.7425
RP11-275F13.3	0	0	0	0	0.594275	0	0	0	1.014	0	0	0	0	0	0	0	0	0	0	0
RNU6-877P	0	0	0	0	2.65202	0	0	0	9.05019	0	0	0	0	0	0	0	0	0	0	0
RP11-253A20.1	0.231072	0	0	0	0	0	0	0.269086	4.56779	0	0	1.08466	0	0	0	0	0.358488	0	0	0.135774
EPS15-AS1	26.0808	25.9232	5.40144	5.59663	11.1028	47.8926	4.48424	25.9152	7.06367	0.542094	6.50002	0.72189	0.10492	0.22223	0.142332	0.335212	0.771906	0.980842	0.394198	0.584706
RNU6-1281P	0	0	0	0	0	0	0	0	0	0	0	0	0	0	0	0	0	0	0	0
CALR4P	0.0355926	0.205012	0.0532625	0.0580995	0.0515439	0	0	0.055264	0.0586323	0.125462	0.0395577	0.204201	0.0172001	0.0470082	0.0155556	0	0.0552187	0.0504455	0	0.0278848
OSBPL9	37.6154	21.5327	10.4046	10.4668	29.9402	41.1313	27.5121	73.3207	31.8634	19.7072	39.6284	28.1864	15.1149	11.1028	20.8158	22.6879	24.4985	22.6093	32.0517	31.1653
GAPDHP51	0	0	0.251338	0.319857	0	0	0	0.45637	4.84185	0	0	0.613196	0	0	0	0	0.607995	0	0	0.460546
SLC25A6P3	0	0	0	0	0	0	0	0	0	0	0	0	0	0	0	0	0	0	0	0
ENSG10010136798.1	0	0	0	0	0	0	0	0	15.8749	0	0	0	0	0	0	0	0	0	0	0
NRDC	99.2683	62.4589	33.9283	34.4174	100.202	152.544	85.3896	211.463	104.555	106.628	99.7324	132.359	91.3759	58.3655	83.7044	89.9919	93.9291	75.7898	83.2932	95.3016
RP4-657D16.3	0.300248	0	0.0962797	0.122527	0.054351	0.253032	0.0994859	0.961515	1.85476	0.264588	1.50163	0.234896	0.326462	0	0.688914	1.85427	0.698711	0.319157	0.363426	0.970313
RP4-657D16.6	1.39964	2.01547	0.897636	0	1.01345	2.35907	0	4.88968	10.3754	18.09	4.66668	4.37997	2.02912	1.10913	5.50534	17.2878	4.34282	2.97557	11.2943	6.57923
MIR761	0	0	0	0	0	0	0	0	0	0	0	0	0	0	0	0	0	0	0	0
TSEN15P2	2.18938	0	0	0	0	0	0	0	0	0	0	0	0	0	2.87057	0	0	2.32726	0	0
RAB3B	1.02776	0.388747	1.24538	1.3027	0.308647	2.77005	1.11736	8.40544	0.585154	0.250423	2.20292	0.54839	0.00686631	0.0187658	0.0558884	0.20475	0.0587825	0.0805519	0.0152875	0.105751
RNA5SP48	0	0	0	0	0	0	0	0	0	0	0	0	0	0	0	0	0	0	0	0
RP11-91A18.1	0	0	0	0	0.829726	0	0	0	0	0	0	0	0	0	0	0	0	0	0	0
RN7SL290P	0	0	0	0	0	0	0	0	0	0	0	0	0	0	0	0	0	0	0	0
TXNDC12	26.7481	26.1716	23.9718	24.4858	22.9451	50.905	28.533	62.4399	30.1054	76.2396	40.6226	117.109	32.0043	26.5993	33.8685	55.4317	44.2371	36.3576	51.8094	58.867
RP11-91A18.6	0	0	0	0	0	0	0	0	0	0	0	0	0	0	0	0	0	0	0	0
KTI12	0	0	0	0	0	0	0	0	0	0	0	0	0	0	0	0	0	0	0	0
RP11-91A18.4	0.179952	1.34747	0.300064	0.323118	0.208479	0.606612	0.381608	0.251467	8.09273	2.0721	0.359997	1.29521	0.313061	0.342241	0.613446	0.444538	0.446686	0.497339	0.116169	0.592125
TXNDC12-AS1	0	0	0.142321	0.181119	0	0.374032	0.88236	0	4.38673	0	0	0	0	0	0	0	0	0	0	0
BTF3L4	89.2609	79.3739	37.084	37.4825	76.4537	145.3	60.9431	92.0329	94.7947	171.273	68.6496	191.164	93.6223	80.3513	48.3494	76.7778	126.221	115.966	98.7258	132.802
ZFYVE9	18.9079	17.0597	3.82513	3.8259	18.4257	27.9362	13.4793	33.453	15.7643	12.3129	10.661	18.5517	9.91736	7.23987	7.99166	10.1576	2.71943	5.77734	3.52395	6.6992
RN7SL788P	0	0	0	0	0	0	0	0	0	0	0	0	0	0	0	0	0	0	0	0
RP4-800M22.1	0	0	0	0	0.834607	0	1.52769	0	2.84815	0	0	0	0	0.913397	0	0	1.78822	0	0	0
RP4-800M22.2	0	0	0.597713	0.760659	1.01225	0	0	0.542652	3.45435	0	0	0	0	0	0	0	0	0	0	0.273809
PDCL3P6	0	0	0	0	0	0	0	0	0	0	0	0	0	0	0	0	0	0	0	0
RP4-800M22.4	0	0	0	0	0	0	0	0	0	0	0	3.11267	0	0	0	0	0	0	0	0
DNAJC19P7	0	0	0	0	0	0.927725	0	0	0	0	0	0	1.59593	0	0	0	0	0.585083	0	0
ANAPC10P1	0	0	0	0	0	0	0	0	0	0	0	0	0	0	0	0	0	0	0	0
CC2D1B	52.7494	57.9953	76.6666	77.3759	52.7274	74.2354	75.6187	95.6944	62.6418	74.411	72.6601	75.1714	26.5173	31.8848	36.2238	46.6735	48.7393	42.3433	83.9584	75.9183
RP11-155O18.6	12.0276	34.6392	2.57123	3.27219	14.5149	13.5149	7.97058	12.8391	44.5797	5.88838	3.34187	6.2731	8.71846	10.3254	1.31415	0	1.55497	4.26168	3.23521	1.7668
RP11-155O18.7	9.54273	13.7414	8.50587	8.97659	17.4499	20.1733	13.7196	14.3145	19.1836	19.9544	12.1337	9.86985	5.15863	4.74228	3.60509	0	6.52409	5.84552	4.17653	5.32203
PLA2G12AP1	6.89963	9.9354	2.65498	3.37877	19.9835	19.7697	10.0591	18.4798	6.81951	4.86414	8.05166	7.55699	5.00134	2.73376	4.52316	4.26107	4.28166	4.40048	1.11353	4.0541
ORC1	136.157	110.687	53.5531	53.9591	133.472	245.463	78.533	132.758	113.281	133.966	61.3115	137.312	67.272	74.3189	31.5829	74.6118	175.981	187.082	153.842	237.314
PRPF38A	153.597	82.9377	99.56	101.385	157.396	218.77	125.575	169.28	145.718	101.766	170.708	139.182	113.736	74.889	107.261	86.7636	123.546	97.6851	148.196	142.589
TUT4	28.4142	15.2114	7.22481	7.38152	23.4078	36.4647	23.0902	71.979	49.2835	164.977	38.5011	124.137	31.1102	31.4007	25.3119	39.0864	76.1512	115.039	53.2013	86.6343
RP11-25O10.2	14.6103	33.4143	9.92124	10.5216	12.4459	17.3826	6.83442	9.0073	19.1126	69.6766	4.29826	38.9971	3.73785	12.2588	1.12682	0	7.99993	63.9486	20.8054	39.3888
EEF1GP7	0.557466	0	0	0	0.403651	0	0	0	4.13245	5.89509	0	0	0	0	0	0	1.72972	5.33316	1.79938	4.91336
GPX7	0.0586587	0	0	0	0.212368	0	0.310981	0.0683086	0.289888	0.413535	0.09779	0.183564	0.850401	3.25383	0.461456	3.62264	0.182007	0.748234	0.568013	0.413602
SHISAL2A	0.0536612	0.139089	0.0206489	0	0.0388551	0.180891	0.0995704	0.124978	0.477343	3.68216	0.071567	0.890004	0.0933541	0.246634	0.0844284	0.265121	0.316352	1.15222	0.103924	0.498181
COA7	174.788	138.332	52.4955	51.549	173.09	305.629	82.3651	88.3583	178.987	129.869	57.3942	89.2507	100.517	67.4333	39.7047	52.0661	219.813	157.232	72.445	135.059
NDUFS5P3	1.22087	0	1.56597	1.99288	0	0	0	7.10857	0	0	0	3.82054	1.76995	0	0	15.0797	0	0	1.97035	0.717361
RN7SL62P	0	3.80021	0	0	0	0	0	0	0	0	0	0	0	0	0	0	0	0	0	0
ZYG11B	24.7025	22.4538	26.1393	26.2997	21.8442	55.1694	40.4735	105.117	24.2563	42.1474	58.3043	111.663	16.1012	11.9655	24.0913	29.7966	24.1248	25.7502	60.0797	67.8854
RNU2-30P	0	0	0	0	0	0	0	0	0	0	0	0	0	0	0	0	0	0	0	0
RPS13P2	12.9197	8.68202	8.28587	8.43579	9.35494	13.0656	12.5573	21.0632	10.6414	1.01203	14.359	4.04305	42.4554	12.9682	44.0427	5.31931	9.35377	16.4801	12.5106	6.57923
RNU6-969P	0	0	0	0	0	0	0	0	0	0	0	5.83996	0	0	0	0	0	0	0	0
ZYG11A	56.2746	50.9412	17.4684	17.5992	59.4316	80.3904	34.7247	86.5041	31.1241	0.508828	27.6455	0.841147	0.0541222	0.094667	0.655897	0.36889	0.104252	0.134923	0.180751	0.175486
RP4-631H13.2	0	0	0	0	0	0	0	0	5.64099	0	0	0	0	0	0	0	0	0	0	0
ECHDC2	0.338027	0.4507	0.0963505	0.112399	0.688951	0.717451	0.514388	0.728956	2.16548	4.03058	0.584397	3.15384	12.7051	12.0143	13.1318	27.0613	0.116537	0.186311	0.101026	0.257469
RP4-631H13.6	11.1971	25.798	4.30865	5.48326	21.0798	26.4216	0	13.0391	22.1342	0	3.73334	0	3.24659	1.7746	2.93618	27.6604	3.47426	0	0	0
RP4-631H13.4	0	0	0	0	0	0	0	0	0	0	0	0	0	0	0	0	0	0	0	0
SCP2	14.0509	9.29795	5.15714	5.20828	13.8892	19.3613	13.0331	31.1807	19.037	31.9828	20.1058	46.9964	11.1418	7.42549	10.7868	11.2044	15.5782	14.2026	18.9659	20.5727
ENSG00000264834	0	0	0	0	0	0	0	0	0	0	0	0	0	0	0	0	0	0	0	0
ENSG00000266188	0	0	0	0	0	0	0	0	0	0	0	0	0	0	0	0	0	0	0	0
ENSG00000265815	0	0	0	0	0	0	0	0	0	0	0	0	0	0	0	0	0	0	0	0
H3P2	0	0	0	0	0	0	0	0	0	0	0	0	0	0	0	0	0	0	0	0
RRAS2P1	0	3.3725	0	0	0	0	0	0	1.92903	0	0	0	0	0	0	0	0	0	0	0
TUBBP10	0	0	0	0	0	0	0	0	0	0	0	0	0	0	0	0	0	0	0	0
PODN	0.0334242	0.192522	0.0643083	0.0681998	0.0605046	0	0.0664498	0.0583842	0	0.274908	0.0278608	0.183044	0	0.0132433	0	0.206421	0.0259273	0.0177646	0.0809146	0.196395
RP11-334A14.5	0	0.0362564	0	0	0	0	0	0	0	0.177503	0	0.0393958	0	0	0	0.932973	0	0.0535277	0	0.0443829
HIGD1AP11	0	0	0	0	0	0	0	0	0	0	0	0	0	0	0	0	0	0	0	0
SLC1A7	0.0141327	0.0712282	0.0317232	0.0346041	0.0204664	0.0595511	0.0187312	0.00822881	0.0174607	0.182661	0.0117803	0.199018	0.0204887	0.0615959	0.0092649	0.436402	0.0328883	0.0300454	0	0.0456726
RP11-334A14.8	0	0.139894	0	0	0	0	0	0.113131	0	0	0	0	0	0	0	0	0	0	0	0.0570831
RP5-1024G6.9	0	0.849328	0	0	0	0	0	0	0	0.462012	0	0.102541	0	0	0	0.40473	0	0	0	0.0385072
CPT2	17.787	18.1561	19.999	19.7177	12.7977	18.4432	20.5009	25.485	16.579	51.8513	29.4275	58.8324	33.0982	29.9386	38.0517	40.8804	30.4591	47.6029	49.7454	59.7445
RP5-1024G6.2	25.3218	42.399	21.3383	21.8685	30.0609	53.763	33.9513	42.8597	31.7697	36.787	26.0156	49.1417	10.6715	9.72186	10.6807	17.5778	28.0168	25.4559	27.2444	38.9844
CZIB	74.7102	66.8287	93.0213	94.1073	97.3819	87.9238	102.119	119.12	84.0065	68.8312	107.556	65.016	51.4606	29.8391	63.5214	48.1391	76.7436	52.8372	73.4477	86.7399
RP5-1024G6.7	3.71054	8.48618	8.46893	8.46183	3.08184	3.49492	3.18216	2.03339	2.69666	2.43636	4.73035	2.04911	1.26573	0.864815	1.00162	0	1.69311	2.90016	5.2839	3.65513
MAGOH	124.326	93.8852	45.4481	46.4686	133.372	133.939	91.6879	118.973	146.352	106.805	114.428	122.808	73.0545	54.0177	63.947	77.4892	130.767	86.2988	99.2354	102.998
RP5-1024G6.5	0.839818	2.06298	3.61182	3.70942	0.894259	1.24897	3.40472	0.920449	4.88275	1.39308	2.63541	2.3962	0.787808	0.978681	0.842028	0.915273	0.61313	0.577634	1.19592	1.79969
LRP8	79.9855	99.1607	29.493	29.8698	75.6559	57.9869	37.0503	43.6675	77.9478	175.833	31.367	105.226	89.816	95.9227	43.419	67.5441	154.594	154.249	63.7066	83.7617
RP4-784A16.1	0	5.92251	0	0	0.850874	0.990315	0	0	8.71098	0	0	1.83867	0	0	0	0	2.73461	0	0	0.345237
RP4-784A16.2	0	0	0.298679	0.190052	0.505822	0	1.2345	0	7.47999	0	0.388197	0	0	0	0	0	1.08377	0	0	0
RP4-784A16.4	0	0.771207	0.171738	0.218556	0.0969479	0.225671	0	0	8.9327	0.471956	0	0.209496	0	0	0	2.48065	0.415439	0	0	0.157344
LINC01771	0.994306	1.22725	1.03244	0.966102	1.02851	0.55863	1.06682	0.661646	0.818968	10.1808	1.02614	7.70477	6.79559	6.79116	3.22813	8.77234	16.9683	24.5106	4.81411	14.745
RP11-117D22.3	0.0182763	0.473719	0.0117212	0.0149166	0	0.0616089	0.0242231	0.0851317	0	0.515381	0	0.486141	0.450431	0.333105	0.191701	0.564354	1.87136	2.62268	0.796392	1.40679
RP11-117D22.1	0	0	0	0	0	0	0	0	0	0	0	0	0	0	0	0	0	0	0	0
LINC02812	0	0	0.474223	0.603504	0	0	0	2.87025	0	0	0.410902	0.385658	0.357329	0.195318	0	1.52219	0	0	0	0
SLC25A3P1	0.0145839	0.210007	0	0	0.0105599	0.0983239	0.077317	0.0679324	0	0.0514072	0	0.0456383	0	0	0	0.360269	0.0678768	0.0775118	0	0.034277
RP4-796B4.3	0	0	0	0	0	0	0	0	0	0	0	0	0	0	0	0	0	0	0	0
DMRTB1	0.0968847	0.20927	0	0	0.105229	0	0.192614	0.112823	0.359099	0.170756	0.161517	0.22739	0	0	0	0	0	0.0514931	0	0.0569278
GLIS1	0.0760575	0.233647	0.541981	0.540751	0.0685337	0.233598	0.519707	1.16912	0.0459399	0.123126	0.5579	0.476022	0.0441055	0.0522347	0.170635	0.542782	0.120618	0.11139	0.100927	0.132084
RNU7-95P	0	0	0	0	0	0	0	0	0	0	0	0	0	0	0	0	0	0	0	0
NDC1	76.4027	59.7996	16.5984	16.9864	83.0623	162.406	45.7458	122.862	99.2969	124.85	51.2921	138.878	59.8154	49.6813	38.5448	72.8215	110.735	97.601	64.7163	96.2663
ENSG10010136707.1	0	0	0	0	0	0	0	0	0	0	0	0	0	0	0	0	0	0	0	0
RP4-654H19.2	1.37028	0	0	0	0	0	0	0	0	0	0	0	0	0	0	0	0	0	0	0
YIPF1	16.7442	14.7603	12.0125	12.2718	12.7427	19.0634	16.9138	35.4022	18.8944	29.9887	29.1839	44.3794	24.1107	19.1813	28.5657	35.4018	11.6075	11.9351	27.0732	25.047
DIO1	0.059235	0.312759	0.0379894	0.0322307	0.100079	0.0998398	0.183188	0.091973	1.21973	0.231999	0.131668	0.123578	0.229002	0.219053	0.103553	0.243882	0.0612651	0.0839539	0.0318663	0.116018
HSPB11	59.7819	44.2924	22.7211	22.7763	49.2592	72.9574	55.4976	110.465	49.14	54.2745	60.8113	92.0868	45.041	40.4961	49.432	64.151	26.1559	25.4587	45.4069	59.1851
LRRC42	34.977	28.5947	12.2232	12.6587	28.1145	34.8456	25.4487	42.281	30.3877	14.6373	26.5073	23.4349	10.4966	10.9687	13.0994	14.2473	8.45202	13.393	17.7281	29.0709
HNRNPA3P12	0.368672	0.530885	0.236442	0.3009	1.06779	0.621393	0.488632	0.429323	3.64392	0.433181	0.614614	0	1.60344	0.29215	0.483379	0	0.571961	0	0	0.216626
LDLRAD1	0.0719807	0.414606	0.0230818	0.0293743	0	0	0	0	0	0.296014	0	0.112627	0	0.0570401	0.0471881	0	0	0.153028	0	0.0634419
TMEM59	45.2472	26.8028	30.8926	31.2178	35.6612	52.9683	52.6697	95.1905	50.2164	55.9453	91.0928	90.6398	66.2958	42.8368	94.0351	76.5137	56.6652	50.1156	89.2936	85.6227
RP4-758J24.6	0	0	0	0	0	0	0	0	0	0	0	0	0	0	0	0	0	0	0	0
TCEANC2	12.448	12.017	4.54179	4.64025	10.2652	16.8228	11.1223	21.1552	16.2501	29.6272	11.7174	30.6307	22.7604	16.3877	17.4718	24.1881	34.2498	28.4076	20.1112	26.5922
MIR4781	0	0	0	0	0	0	0	0	0	0	0	0	0	0	0	0	0	0	0	0
RP4-758J24.4	0	0	0	0	0	0	0	0	0	0	0	0	0	0	0	0	0	0	0	0
ENSG00000279049	0	0	0	0	0	0	0	0	0	0	0	0	0	0	1.99934	0	0	0	0	1.79201
RP11-446E24.4	0.773469	0.770441	0.317026	0.341748	0.821132	0.970403	0.516425	1.02939	1.12087	1.76295	0.649573	1.22843	0.354105	0.391719	0.213499	0.466904	2.84203	1.81745	1.5111	1.96143
CDCP2	0	0	0	0	0	0	0	0	0	0	0	0	0	0	0	0	0	0	0	0
RP11-446E24.3	0.0748613	0.1078	0	0	0	0	0	0	0	0	0	0	0	0.118646	0	0.924656	0.232281	0.238727	0	0.175949
CYB5RL	0	0	0	0	0	0	0	0	0	0	0	0	0	0	0	0	0	0	0	0
MRPL37	59.1386	73.6339	39.7782	40.3528	63.5159	86.7294	45.6921	54.6666	51.9672	57.9258	44.5871	60.2331	27.6917	26.5393	22.1911	25.0653	52.9266	53.5004	51.6686	63.5274
SSBP3	80.3879	95.5582	64.8077	64.9726	70.9888	111.452	77.0643	157.377	72.8208	84.7423	71.8662	117.844	22.6086	22.3858	34.7187	62.3712	59.7691	61.9772	101.212	95.0961
SSBP3-AS1	0.89611	0.43013	0.0957844	0.121897	1.08143	1.25865	0.593844	0.869607	5.9047	0.350969	1.74289	0.467375	0.649565	0.118352	0.19582	0	0.463411	0.158757	1.68726	0.789808
RP5-997D24.3	0.199237	0	0.127777	0	0.432791	0	1.05626	0	7.87693	0	0	0.311742	0	0	0	1.23045	0	0.211784	0	0.117068
RP4-705F19.1	0	0.122547	0	0	0.123243	0.28688	0.225588	0.0991032	0	0	0	0.798952	0	0.269755	0	1.05116	0	0	0	0.150015
RP5-866L20.4	0.132086	0.570608	0	0	0.191282	0.445258	0.525193	0.153815	0	0.620791	0.2202	0.413344	0	0.10467	0	0	0.819677	0.280808	0	0.232834
LINC02784	0	0	0	0	0	0	0	0	0	0	0	0	0	0	0	0	0	0	0	0.543097
RP5-866L20.2	0	0	0	0	0	0	0	0	0	0	0	0	0	0	0	0	0	3.85721	0	0
HNRNPA1P63	0.406956	2.93007	0.782985	0.996439	0.589338	0	0	0.473904	0	0.478164	1.35687	0.636756	0.589982	0	0	0	2.52542	1.73034	0.656784	0
ACOT11	0.517486	0.634564	0.121863	0.112189	0.617673	1.45142	0.337575	0.913343	1.54842	25.7559	0.384172	25.6827	9.44811	12.6002	3.31296	14.2067	32.2262	26.842	26.9668	28.0905
FAM151A	0	0.0785102	0.0349664	0.0444988	0.0197389	0.0459474	0.0361308	0.0634905	0	0.128122	0	0.255925	0.0395209	0.0432047	0	0	0.126877	0.0869322	0.0879915	0.0961073
RP11-240D10.4	0.0562911	0.405294	0	0	0.0407593	0.189756	0.0746073	0.0655516	0	0	0	0	0.163215	0.0446072	0	0.347643	0	0	0	0.198454
MROH7	0	0	0	0	0	0	0	0	0	0.00672094	0	0	0	0	0	0	0.0177483	0	0	0.010083
MROH7-TTC4	0.0038986	0.0224558	0	0	0.0084687	0.0197131	0	0.00453996	0.0192666	0.0732922	0.00649936	0.0366003	0.0226079	0.0494303	0.0204463	0.0963078	0.405237	0.0538735	0.390099	0.151189
TTC4	0.745861	0.842379	0.337656	0.274535	0.667137	1.87338	0.445817	0.562011	0.650471	0.92792	0.26819	0.938203	0.275627	0.197016	0.210925	0.361277	0.43109	0.808378	0.708082	0.859324
PARS2	25.1296	40.0345	26.4653	26.8016	22.5123	41.4895	30.7181	25.2541	23.2378	35.5045	18.3338	32.6459	12.9634	16.5336	13.4084	17.1382	14.0319	18.2451	13.8506	23.6735
TTC22	0.1088	0.208895	0	0	0.0919103	0.0916908	0.240337	0.0211165	0.0448071	0.0213063	0.0302302	0.368848	0	0	0	0.335964	0.0281323	0	0.0877961	0.170478
RP11-67L3.2	0	0	0	0	0	0	0.257009	0	0	0	0	0	0	0	0	0	0	0	0	0
LEXM	0	0.374245	0.00694496	0.00883827	0	0.018252	0.0143525	0.0378312	0.107032	0.190856	0.0180529	0.13555	0.0784958	0.102975	0.0425945	0	0.0168001	0.0115109	0	0.0890805
DHCR24	115.81	67.4451	96.7781	96.794	65.6374	69.3085	83.9355	103.351	117.589	127.433	127.192	163.61	65.7242	21.6163	92.0052	41.0371	142.09	101.813	206.4	138.995
RP11-67L3.7	0.0871564	0.627523	0.167689	0.106702	0.126217	0.146901	0.346547	0.0507472	11.3065	0.30722	0	0.409115	0	0.069066	0.228547	0.53826	0.608468	0.138968	0.0703306	0.179241
RP11-67L3.5	4.17284	7.01032	3.79126	3.97338	3.27326	1.17221	6.91326	1.61977	14.6072	6.94589	4.63769	4.89686	2.52064	1.3778	0	0	2.15792	1.47854	1.68363	3.26918
DHCR24-DT	9.73662	7.44847	8.97636	8.69177	6.16883	4.61558	3.62946	4.60622	9.77393	6.43516	15.7247	5.71301	4.41112	1.44669	3.1915	0	2.83228	4.2046	3.43741	8.5816
RP11-12C17.3	0	1.4197	0	0	0	0.356086	0	0.0820072	0.174011	0.0827442	0	0	0	0	0	0	0	0.149714	0	0
TMEM61	0.100823	0.0967895	0.107769	0.137148	0	0	0	0	0	0.118465	0.0560273	0	0.0487225	0	0.0440641	0	0.0521392	0.0714483	0	0.0592418
RP11-12C17.2	0.0692095	0.0498306	0	0	0	0	0	0.0805951	0	0.772535	0	0.0541453	0	0	0	0.213712	0	0	0.0558484	0.101666
BSND	0	0.37127	0.0137795	0.017536	0	0.0362138	0	0.0500406	0	0	0.0358188	0.437037	0	0.017026	0	0.398074	0.0333331	0.0228388	0.0346756	0.0631231
PCSK9	54.0353	12.5723	24.0199	23.8451	4.04327	5.61587	3.96626	3.07169	4.42144	0.126872	2.59729	0.168951	0.0223629	0.0488948	0.202248	0.381058	0.0717935	0.0327938	0.024895	0.0362549
USP24	64.6002	30.4878	8.34106	8.53705	58.8649	67.2749	33.0635	81.7114	62.7336	45.7734	40.5446	52.7903	61.1559	33.0363	53.8674	48.6799	83.1696	65.7442	69.7528	74.0306
MIR4422HG	0.113491	0.237231	0.0328709	0.0358561	0.129892	0.234481	0.0533745	0.119371	0.135693	0.111841	0.0366195	0.297871	0.02123	0.0290111	0.0288003	0.203486	0.0681564	0.120638	0.0413592	0.111859
GYG1P3	0	0	0	0	0	0	0	0	0	0	0	0	0	0	0	0	0	0	0	0
MIR4422	0	0	0	0	0	0	0	0	0	0	0	0	0	0	0	0	0	0	0	0
RP11-90C4.1	0.11526	0.258858	0.00610352	0.00604134	0.137055	0.215657	0.0350376	0.0775777	0.168531	0.125488	0.0193913	0.187791	0.00689854	0.0134072	0.00693218	0.146936	0.000820256	0.0112403	0.00426646	0.0323092
GOT2P1	0	0	0	0	0	0	0	0	0	0	0	0	0	0	0	0	0	0	0	0
MTCO2P34	0	0	0	0	0	0	0	0	0	0	0	0	0	0	0	0	0	0	0	0
RN7SKP291	0	0	0	0	0.867787	0	0	0	0	5.63268	0	0	0	0	0	0	0	0	0	0
RNU6-830P	0	0	0	0	0	0	0	0	0	0	0	0	0	0	0	0	0	0	0	0
LINC01755	0	0	0	0	0	0	0	0	0	0	0	0	0	0	0	0	0	0	0	0
LINC01753	0	0.480233	0	0	0	0.0674525	0.0176804	0	0.0329624	0.15674	0.0222389	0.208726	0	0.010571	0	0.0823844	0	0.01418	0	0.0705445
PIGQP1	0	0	0	0	0	0	0	0	0	0	0	0	0	0	0	0	0	0	0	0
RP1-158P9.1	0	0.118757	0	0	0	0	0	0	0	0.484503	0	0.0645198	0	0	0	0	0	0	0	0.0242291
RP1-158P9.2	0	0.0157174	0.00155558	0.00197966	0.00175629	0.0102206	0	0	0	0.00712489	0	0.0246688	0	0.000961045	0.00159011	0	0	0.00128915	0.00195728	0.00570083
RP1-158P9.3	0.0055816	0.0225049	0.00143187	0.00182222	0.00161661	0.00752617	0	0.0077998	0	0.00131165	0	0.00174668	0.00485514	0.00265384	0.0263456	0.0482592	0.0346374	0.0225458	0.149535	0.157423
RPSAP20	0	0	0	0	0	0	0	0	0	0	0	0	0	0	0	0	0	0	0	0
LINC01767	0	0	0	0	0	0.299837	0	0	0	0	0	0	0	0	0	0	0	0	0	0
PLPP3	0.0208262	0.337382	0.00166957	0.00212472	0.0150798	0.0482655	0.00690066	0.0151577	0.0192978	0.128469	0.00867982	0.24847	0.18493	0.195978	1.01373	1.17364	1.94667	1.69907	6.008	4.85048
RPL21P23	0	0	0	0	0	0	0	0	0	0	0	0	0	0	0	0	0	0	0	0
RPL23AP85	0	0	0	0	0	0	0	0	0	0	0	0	0	0	0	0	0	0	0	0
RP11-377K22.2	0	0	0	0	0	0	0	0	0	0	0	0	0	0	0	0	0	0	0	0
PRKAA2	0.0111936	0.161187	0	0	0	0.1132	0.0222537	0.0716928	0.0138295	0.302501	0.0279913	0.227687	0.00811392	0.00443511	0.0366907	0.241953	0.0434146	0.0297463	0.0180653	0.039463
FYB2	0.00388372	0.156591	0.00249077	0.00316979	0.00562426	0.0589137	0	0.0452263	0.00959657	0.0730125	0.00647456	0.249148	0	0.00615521	0	0.455717	0	0.0412831	0.00626792	0.0730243
RP11-378I13.1	0	1.74069	0	0	0	0.611234	0	0.140768	0	0	0	0	0	0	0	0.746542	0	0	0	0
C8A	0	0.373688	0.00396264	0	0	0.0520709	0	0.0071952	0	0.246836	0	0.0966774	0	0.0146888	0	0.114476	0	0	0	0.090763
C8B	0	0.366707	0	0	0	0.0715374	0	0.0123564	0.0262189	0.361555	0.0176893	0.13282	0	0.00840838	0	0	0.0164617	0.011279	0	0.0374083
RP5-1103B4.3	0	0.240345	0	0	0	0	0	0.0138832	0.0294588	0.196112	0.0397502	0.0932702	0.0172838	0	0	0.368138	0	0.0506911	0	0.0350257
DAB1	0.0684327	0.259992	0.0249402	0.024938	0.0928849	0.119173	0.0609126	0.150265	0.104203	0.444462	0.130081	0.418028	0.0677263	0.122665	0.121509	0.438222	0.371389	0.369885	0.620274	0.621695
RP6-102O10.1	0	0	0	0	0	0	0	0	0	0	0	0	0	0	0	0	0	0	0	0
RPS20P5	0	0	0	0	0	0	0	0	0	0	0	0	0	0	0	0	0	0	0	0
DAB1-AS1	0	0.221589	0	0	0	0	0	0.0223996	0	0.0226009	0	0.180582	0	0	0	0.118793	0	0	0	0.0113023
HNRNPA1P6	0	0	0	0	0	0	0	0	0	0	0	0	0	0	0	0	0	0	0	0
RPS26P15	0	0	0	0	0	0	0	0	0	0	0	0	0	0	0	0	0	0	0	0
RP11-393I23.4	0	0.224208	0	0	0.0140925	0.0328039	0	0	0	0.0228681	0	0.182716	0	0.0154229	0	0	0.0301944	0	0.0628211	0.0228718
RP11-393I23.3	0	0	0	0	0	0	0	0	0	0	0	0	0	0	0	0	0	0	0	0
RP11-414C16.1	0	0	0	0	0	0	0	0	0	0	0	0	0	0	0	0	0	0	0	0
OMA1	0	0	0.0019125	0.00243387	0.0043185	0.0150786	0	0	0	0.00350384	0.00497139	0	0	0	0	0	0.00462639	0	0	0
RP4-592A1.5	0.132622	0.413779	0.0708794	0.0541213	0.208063	0.149022	0.117184	0.05148	0.163853	3.32433	0.147396	0.830045	0.0961341	0.157642	0	0.136508	0.445794	0.751863	0.463749	0.597437
RP4-592A1.4	0	0	0	0	0	0	0	0	0	0	0	0	0	0	0	0	0	0.989499	0	0
RN7SL713P	0	0	0	0	0	0	0	0	0	0	0	0	0	0	0	0	0	0	0	0.762493
TACSTD2	0	4.03094	0	0	0	0	0	0	0	1.51804	0	0	0	0	0	6.64914	0.334063	0.22889	1.73759	1.01219
RP4-592A1.2	8.51954	8.99658	3.64258	2.78137	10.2814	13.4023	12.7972	18.5194	22.455	13.347	9.46862	10.6643	6.58728	11.7021	14.8937	7.01533	30.8403	27.7719	21.9994	15.6853
MYSM1	68.3218	32.3027	15.9222	16.321	66.4049	76.9375	45.3588	81.2454	73.8956	67.3659	67.9543	74.7359	113.183	51.1798	80.416	70.8506	99.8332	82.1199	100.549	99.0729
RP11-63G10.4	0.0211126	0.405359	0.0135402	0.0172315	0.0152872	0.0237233	0.00932742	0.0327811	0.0173895	0.0826893	0	0.29731	0	0.027884	0	0.173849	0.0218362	0.0224422	0.0227156	0.0702972
JUN	62.5602	71.5989	393.44	392.717	70.4689	80.5045	212.41	74.5624	50.8112	15.9158	117.263	14.8107	5.28404	5.17304	20.9698	10.7509	33.8431	14.0517	56.1895	19.0189
LINC01135	0.405475	0.593613	0.325057	0.333696	0.34987	0.506872	0.385144	0.775162	0.24213	0.468484	0.433746	0.449394	0.435978	0.267761	0.443027	0.918183	0.29356	0.416644	0.627128	0.70681
RP11-63G10.3	0	0	0.939582	0.597864	0	0	0.970871	0.853028	0	0	0	0	0	0.580477	0	0	0	0	2.36442	1.29125
RP11-63G10.2	0.0306004	0.220321	0	0	0.0886285	0.257883	0	0.106903	0	0.395502	0.0510139	0.191519	0	0.0484977	0	0	0	0.0650549	0.0987714	0.0359605
LINC02777	0.695395	0.621535	0.18967	0.208758	0.607699	0.969996	0.381378	0.297855	1.18503	0.328707	0.253179	0.387703	0.0463514	0.0570058	0.136239	0.542998	0.124005	0.135943	0.245098	0.371029
LINC01358	0.0446917	0.228003	0.0122838	0.0114639	0.0231146	0.109763	0.0152315	0.0267654	0.0378624	0.199544	0.0212873	0.199795	0.00555356	0.0121424	0.00837096	0.252349	0.067354	0.0787246	0.0906747	0.0960368
PHBP3	0	0	0	0	0	0	0	0	0	0	0	0	0	0	0	0	0	0	0	0
RP11-145M4.1	0	0	0	0	0	0	0	0.276086	0	0	0	0.370959	0	0	0	0	0	0	0	0
RP11-145M4.2	0	0.0765437	0.0113635	0.0144614	0.0256593	0.0298644	0	0	0	0.249826	0	0.110895	0	0.0140408	0.0232314	0	0.0549774	0.0376688	0	0.0416445
FGGY-DT	0.0762078	0.394373	0.0733121	0.0719173	0.0362123	0.108377	0.0852226	0.0360526	0.0588461	0.223856	0.0397019	0.305555	0.0897665	0.0528412	0.0999186	0.191199	0.214291	0.210112	0.207548	0.433791
RP11-467C18.1	0	0	0	0	0	0	0	0	0	0	0	0	0	0	0	0	0	0	0	0
FGGY	5.52689	2.0355	0.857663	0.878034	2.76253	2.85543	2.46162	5.36535	3.05012	8.17097	2.25485	9.48884	7.72739	6.65445	7.37744	13.0476	11.9562	12.7322	11.7585	15.9817
MIR4711	0	0	0	0	0	0	0	0	0	0	0	0	0	0	0	0	0	0	0	0
RP4-782L23.2	0.0341415	0.262205	0.0145974	0.0185769	0.0082404	0.057545	0.0150835	0.0530108	0.112484	0.0668591	0	0.33833	0.659952	0.135275	0.253663	0.281135	0.0353116	0.0483888	0	0.0401219
HOOK1	0.025474	0.229265	0.0326747	0.0311868	0.0322792	0.0536702	0.0168814	0.0370809	0.110155	0.321762	0.106169	0.279011	0.138491	0.116073	0.133599	0.589959	0.316165	0.209857	0.637242	0.377945
CYP2J2	0	0.168628	0	0	0	0.0986883	0.0155207	0.0272737	0.028936	0.23391	0.058567	0.109938	0	0.00927972	0	0.144642	0.0181675	0.0497913	0	0.034404
RN7SL475P	0	0	0	0	0	0	0	0	0	0	0	0	0	0	0	0	0	0	0	0
C1orf87	0	0.15005	0	0	0	0.0458168	0.00600467	0.0158275	0.0111948	0.165021	0.00755283	0.0567104	0.00656809	0.0107704	0	0.195857	0.021086	0.0433425	0.00731177	0.0159723
PGBD4P8	0	0	0	0	0	0	0	0	0	0	0	0	0	0	0	0	0	0	0	0
LINC02778	0	0.307141	0	0	0	0.0189212	0	0	0	0.184664	0	0.017565	0	0.0266876	0.0147187	0.346647	0	0.0119329	0	0.0461733
LINC01748	7.78195	3.46851	0.90834	0.904782	6.79218	5.10258	5.46504	9.57414	6.52606	0.309953	3.84801	0.309566	0.127478	0.134383	0.139995	0.193946	0.0243603	0.11016	0.0202732	0.0922627
RP11-436K8.1	0.0112842	0.167908	0.00120616	0.00153498	0.0272356	0.0538883	0.0224338	0.021901	0.0185886	0.145845	0.00940596	0.276613	0.00817961	0.0119227	0.0049317	0.127763	0.0145887	0.0219906	0.012141	0.0287318
NFIA	27.0931	18.3221	1.00278	1.02456	18.5453	12.1434	5.35298	7.18241	13.9455	2.30186	2.72692	1.95802	0.117904	0.150202	0.23648	0.518462	0.0193328	0.0257952	0.0190529	0.0658991
NFIA-AS2	0.152182	0.473501	0.106314	0.0998091	0.153482	0.160313	0.154876	0.0506336	0.114154	0.210741	0.0317129	0.174335	0.00393973	0.0236882	0.0106892	0.419574	0.0210801	0.0317755	0.00877163	0.0734518
NFIA-AS1	0.772468	1.23594	0	0	1.3051	1.44665	0.227515	0.299849	4.02958	0.201696	0	0.805776	0	0	0	0	0	0.273705	0	0
RP11-430G17.4	0.0150196	0.0756983	0	0	0	0.0886037	0	0	0.0185565	0.141181	0	0.141005	0.185084	0.0654615	0	0.371032	0.0466031	0.0159655	0.01212	0.0397137
RP11-430G17.5	0.211152	0	0	0	0.152891	0	0.559715	0	0	0	0	1.32154	0.306117	0	0.553698	0	0.982751	1.3467	1.36311	1.6129
RP11-430G17.1	0	0.789274	0	0	0	0	0	0	0	0	0	0	0	0	0	0	0	0	0	0
TM2D1	48.7555	38.5945	21.9917	22.2425	46.525	91.8815	48.3156	94.4352	52.5012	108.929	57.9165	170.882	72.4754	47.5301	59.7104	79.1892	72.9408	75.4438	83.5035	96.8145
PATJ-DT	0	0	0	0	0	0	0	0	0	0	0	0	0	0	0	0	0	0	0	3.23569
PATJ	0.0269532	0.318262	0.025929	0.0212652	0.0390326	0.122659	0.0333418	0.0680058	0.0865808	0.274468	0.035947	0.317704	0.0338652	0.0455653	0.0341613	0.188652	0.0627232	0.0754466	0.0521995	0.0955514
RNU6-414P	0	0	0	0	0	0	0	0	0	0	0	0	0	0	0	0	0	0	0	0
RNU6-1177P	0	0	0	0	0	0	0	0	0	0	0	0	0	0	0	0	0	0	0	0
LAMTOR5P1	0	0	0	0	0	0	0	0	0	0	0	0	0	0	0	0	0	0	0	0
RN7SL180P	0	0	0	0	0	0	0	0	0	0	0	0	0	0	0	0	0	0	0	0
MIR3116-1	0	0	0	0	0	0	0	0	0	0	0	0	0	0	0	0	0	0	0	0
MIR3116-2	0	0	0	0	0	0	0	0	0	0	0	0	0	0	0	0	0	0	0	0
PIGPP2	1.42855	0	0.305393	0.388648	0.344795	0	0	0	0	0	0	0	0	0	0	0	0	0.506172	0.768509	0
RPS15AP7	0	0	0	0	0	0	0	0	0	0	0	0	0	0	0	0	0	0	0	1.13715
L1TD1	0.0224198	0.161422	0.0287572	0.0365969	0.0324676	0.0755767	0	0.104432	0.0553988	0.105371	0.112128	0.280639	0	0.0355326	0.0293954	0.415381	0	0.190654	0.0361832	0.0526941
RP5-1155K23.4	0	0	0	0	0	0	1.69191	0	0	0	0	0	0	0	0	0	0	0	0	0
KANK4	0.0141191	0.121988	0.0271652	0.0307296	0.0204467	0.0951901	0.0374264	0.0602867	0.174439	1.32717	0.00784598	0.441837	0.0682302	0.0596719	0.0431947	0.26159	2.12473	1.92606	0.189889	0.22123
RNU6-371P	0	0	0	0	0	0	0	0	0	0	0	0	0	0	0	0	0	0	0	0
USP1	142.476	79.9845	70.2574	70.9923	121.572	125.31	163.682	151.29	166.411	235.046	185.072	286.155	148.853	105.494	178.489	205.072	233.154	160.179	209.101	228.372
DOCK7	7.36791	4.90588	1.44518	1.48663	7.48422	7.68926	7.45544	14.7601	9.71312	19.1554	10.8764	27.7719	11.7665	7.04851	13.3084	12.3243	0.21038	0.309646	0.456619	0.897133
RP11-293K19.1	0	0	0	0	0	0	0	0	0	0	0	0	0	0	0	0	0	0	0	0
ANGPTL3	0	0.256689	0	0	0.0645364	0.30045	0.0590648	0	1.98211	0.052362	0	0.348644	0	0	0.0584298	0.550441	0	0	0	0
RP5-849H19.3	0	0	0	0	0	0	0	0	5.32364	0	0	0	0.312343	0	0.28248	0	0	0	0	0
RP5-849H19.2	0	0	0	0	0	0	0	0	0	0	0	0	0	0	0	0	0	0	0	0
RP11-230B22.1	1.34085	3.15027	0.62232	0.676778	1.49465	1.4571	1.37962	1.37653	1.87458	3.93867	0.735307	3.6439	1.94389	1.97129	1.34166	2.94187	0.0273711	0.225046	0.170841	0.259165
ATG4C	14.5328	8.99352	3.1315	3.10484	16.6979	14.7147	13.3005	27.7405	13.8262	20.8269	16.6013	32.8052	32.5806	15.4161	31.0124	28.6384	20.9476	20.4438	24.1149	28.1217
RP4-771M4.3	0.278387	0.200437	0	0	0.0503936	0.117304	0.368969	0.081046	0	0	0.116025	0.108896	0.201795	0.110302	0.273751	0	0	0.221939	0.449286	0.490726
RP4-771M4.2	0	0	0	0	0	0	0	0	0	1.51971	2.15622	0	0	0	1.69581	0	0	0	0	0
LINC01739	0.00838214	0.313826	0	0	0	0.07064	0	0.00976109	0	0.0590929	0	0.118038	0	0.019927	0	0.0517664	0.0130041	0.0534601	0.0270558	0.0788033
RP11-5P4.4	0	0.0760759	0	0	0	0	0	0	0	0.620749	0	0.0826632	0	0	0	0	0	0	0	0
RP11-5P4.2	0	0	0	0	0	0	0	0	0	0	0	0	0	0	0	0	0	0	0	0
RP11-5P4.3	0	1.78022	0	0	0	0	0	0	0	0	0	0	0	0	0	0	0	0	0	0
RP11-335E6.2	0.0163947	0.188866	0	0	0	0.027633	0	0.0190918	0	0.327477	0	0.0256524	0	0.0129918	0	0	0	0.0522815	0	0.0481662
LINC00466	0.0470699	0.239014	0.00794409	0.00808782	0.028701	0.0876868	0.065669	0.0865474	0.0612149	0.48611	0.0578202	0.89542	0.0179577	0.0490788	0.0259852	0.137697	0.057651	0.0763679	0.0679694	0.141199
RNA5SP49	0	0	0	0	0	0	0	0	0	0	0	0	0	0	0	0	0	0	0	0
RP11-335E6.3	0	0	0	0	0	0.713326	0	0	0	0	0.352773	0	0	0	0	0	0	0	0	0
RPSAP65	0	0	0	0	0	0	0	0	0	0	0	0	0	0	0	0	0	0	0	0
FOXD3-AS1	0.881166	2.22053	1.55409	1.34847	1.03681	0.556948	4.67153	0.384798	1.633	0	0.550872	0	0	0	0.144416	0	0	0	0.177764	0
FOXD3	0.458898	1.98243	0.392409	0.249693	0.886078	0.257822	1.01369	0	0.377975	0.539194	1.02004	0	0	0	0	0	0	0.162599	0	0
MIR6068	0	0	0	0	0	0	0	0	0	0	0	0	0	0	0	0	0	0	0	0
RP4-792G4.3	0	0	0	0	0	0	0	0.336308	0	0	0.481455	0	0	0	0	1.78356	0	0	0.466089	0.169693
ALG6	19.1535	15.9809	7.73005	7.88163	20.5332	20.6503	19.1363	35.6074	21.174	44.8801	25.8466	66.4262	25.6145	17.7069	30.868	41.6004	29.5179	28.547	39.68	48.0505
ITGB3BP	16.47	11.5226	2.83953	2.92353	15.9608	18.2505	14.735	30.1985	17.911	27.1342	18.722	43.5185	15.5492	12.0911	17.5127	22.549	17.5778	20.2935	24.9888	30.5019
RP11-565D17.2	0.15484	0.0836128	0.012413	0.015797	0.0981018	0.0326225	0.102611	0.157773	5.0695	0.363865	0.258133	0.272558	0.0841791	0.0613503	0.228392	0.597661	0.300274	0.0617215	0.343605	0.261571
EFCAB7	4.7277	2.19682	1.56443	1.62127	3.60735	5.31679	5.6868	9.78028	6.83251	13.1265	8.33193	19.9542	5.82874	4.91126	6.8133	10.0596	6.49636	6.88358	8.95083	9.13678
RN7SL488P	0	0	0	0	0	0	0	0	0	0	0	0	0	0	0	0	0	0	0	0
RNU7-123P	0	0	0	0	0	0	0	0	0	0	0	0	0	0	0	0	0	0	0	0
DLEU2L	0	0	0	0	0	0	0	0	0	0	0	0	0	0	0	0	0	0	0	0
ENSG10010137532.1	0	0	0	0	0	0	0	0	0	0	0	0	0	0	0	0	0	0	0	0
ENSG10010137881.1	0	0	0	0	0	0	0	0	0	0	0	0	0	0	0	0	0	0	0	0
ENSG10010139523.1	0	0	0	0	0	0	0	0	0	0	0	0	0	0	0	0	0	0	0	0
ENSG10010137906.1	0	0	0	0	0	0	0	0	0	0	0	0	0	0	0	0	0	0	0	0
ENSG10010136308.1	0	0	0	0	0	0	0	0	0	0	0	0	0	0	0	0	0	0	0	0
ENSG10010137261.1	0	0	0	0	0	0	0	0	0	0	0	0	0	0	0	0	0	0	0	0
PGM1	0.0234547	0.227978	0.00752115	0.00957154	0.038212	0.069182	0.0777162	0.0614548	3.33246	15.7429	2.44383	17.0651	4.75196	5.17166	5.01261	8.03926	23.6885	22.6131	18.4819	25.7681
RN7SL130P	0	0	0	0	0	0	0	0	0	0	0	0	0	0	0	0	0	0	0	0
ROR1	0.00288527	0.249286	0.00123362	0.00156992	0.00557112	0.0486309	0.012747	0.0167996	0.0118824	0.158206	0.00481004	0.183591	0.0223088	0.0221018	0.00882694	0.237585	0.00746039	0.0194242	0.0186261	0.0587717
RP4-597J3.1	0	0	0	0	0	0	0	0	0	0	1.11872	0	0	0	0	0	0	0	0	0
CFL1P3	0	0	0	0	0	0	0	0	0	0	0	0	0	0	0	0	0	0	0	0
RNU6-809P	0	0	0	0	0	0	0	0	0	0	0	0	0	0	0	22.6195	0	0	0	0
ROR1-AS1	0.0152759	0.241969	0	0	0.018435	0.0600772	0.0269953	0.0296483	0.0377464	0.155557	0	0.183248	0.00738206	0.0121052	0	0.188682	0.0473984	0.0270632	0.0082179	0.0388954
RP11-24J23.3	0	0.478652	0	0	0.0481368	0	0	0	0	0	0	0	0	0	0	0	0	0	0.107291	0.234375
UBE2U	0.0245913	0.230173	0.0157712	0.015053	0.0133546	0.155431	0	0.035796	0.0151911	0.296165	0.0204981	0.202007	0.00891276	0.019487	0	0.227806	0.00953778	0.019605	0.0198438	0.0288988
RNU7-62P	0	0	0	0	0	0	0	0	0	0	0	0	0	0	0	0	0	0	0	0
CACHD1	0.0105477	0.23036	0.00676459	0.00860872	0.0140018	0.0355559	0.0302894	0.0307072	0.026063	0.239603	0.0439601	0.352079	0.183497	0.229855	0.769837	1.19424	0.0218183	0.0242925	0.00567427	0.0588775
MIR4794	0	0	0	0	0	0	0	0	0	0	0	0	0	0	0	0	0	0	0	0
RAVER2	3.44598	3.00932	0.769944	0.758471	2.84932	3.84462	4.16061	14.1771	2.1095	0.950848	2.18673	2.09412	0.0966926	0.0810407	0.256513	0.604125	0.0413893	0.0519909	0.0358803	0.0783793
JAK1	31.4988	19.0456	16.1385	16.3429	28.8514	34.0401	34.8092	73.1571	33.6931	32.308	52.3557	53.1473	24.2571	16.0557	40.6353	44.7265	29.8468	28.6564	57.0304	51.651
RP11-182I10.1	0	0	0	0	0	0	0	0	0	0	0	0	0	0	0	0	0	0	0	0
RP11-182I10.2	0	0	0	0	0	0	0	0	5.0045	0	0	0	0	0	0	0	0	0	0	0
LINC01359	0	0	0	0	0	0	0	0	0	0	0	0	0	0	0	0	0	0	0	0
SLC2A3P2	0	0	0	0	0	0	0	0	0	0	0	0	0	0	0	0	0	0	0	0
RP4-535B20.4	0	0	0	0	0	0	0	0	0	0	0	0	0	0	0	0	0	0	0	0
RNU6-1176P	0	0	0	0	0	0	0	0	0	0	0	0	0	0	0	0	0	0	0	0
MIR3671	0	0	0	0	0	0	0	0	0	0	0	0	0	0	0	0	0	0	0	0
MIR101-1	0	0	0	0	0	0	0	0	0	0	0	0	0	0	0	0	0	0	0	0
RP4-535B20.2	0	0	0	0	0	0	0	0	0	0	0	0	0	0	0	0	0	0	0	0
MRPS21P1	1.75739	0	0	0	0	0	0	0	0	0	0	0	0	0	0	0	0	0	0	0
AK4	19.54	26.8367	1.66971	1.67118	26.7776	34.2541	9.81768	14.695	14.4231	2.03028	2.64896	1.90634	0.208196	0.242286	0.327989	0.457754	3.44974	4.33336	1.27099	2.09322
RPS29P7	0	0	0	0	0	0	0	0	0	0	0	0	0	0	0	0	0	0	0	0
DNAJC6	56.6601	50.6862	13.8012	14.1124	82.2358	58.6734	44.7312	84.3854	43.3319	2.21649	44.0199	5.32902	0.240609	0.264889	3.21196	2.23763	7.50325	8.9725	25.5328	19.6233
RP5-1044H5.1	0.666051	0.959108	0.148578	0.129994	0.828255	0.756549	0.422196	0.354089	6.72629	0.255194	0.144831	0.589045	0.0419828	0.011474	0.0569532	0.178843	0.0898537	0.0461737	0.0467363	0.0595548
COX6CP13	0	0	0	0	0	0	0	0	0	0	0	0	0	0	0	0	0	0	0	0
RNU2-15P	28.7256	2.95461	1.31591	1.67464	29.7138	20.75	5.43891	31.0618	25.35	0	3.4206	0	0	0	2.69022	0	3.18322	0	6.62286	14.4674
LEPROT	0	0	0	0	0.0552039	0	0.13473	0	0	0.02986	0	0	0	0.0201385	0	0	0	0	0	0
LEPR	11.1711	10.8519	0.856726	0.849929	17.5944	11.2069	3.19068	6.56331	9.72719	2.38044	5.64882	4.09153	2.16039	1.11059	5.04974	3.98802	3.60821	3.89598	7.77333	8.98752
RP4-630A11.3	0	0	0	0	0	0	0	0	0	0	0	0	0	0	0	0	0	0	0	0
RP11-430H12.2	0	0.250591	0	0	0	0	0	0	2.15002	0	0	0	0	0	0	0	0	0	0	0
RP11-433N2.1	0.0360003	0.2592	0	0	0	0.060678	0	0.0419227	0	0.380695	0.0600161	0.788604	0	0	0	0.22233	0	0	0.0581006	0.148072
RN7SL854P	0	0	0	0	0	0	0	0	0	0	0	0	0	0	0	0	0	0	0	0
PDE4B	0.0114459	0.239474	0.00820427	0.00714376	0.0170631	0.0680892	0.0133855	0.0172491	0.133094	0.406625	0.0493874	0.321312	7.57842	3.82121	0.646189	0.706877	3.82304	2.80765	1.24526	1.19
PDE4B-AS1	0	1.16725	0	0	0	0	0	0	0.117821	0	0	0	0	0	0	0.294475	0	0.0506849	0	0.0280172
RNU4-88P	0	0	0	0	0	0	0	0	0	5.35432	0	0	0	0	0	0	0	0	0	0
SGIP1	0.021585	0.28751	0.0011536	0.00146809	0.0534	0.112175	0.0190722	0.0942597	0.168897	0.202895	0.0719687	0.273003	0.0260772	0.0199555	0.0094336	0.211065	0.0195342	0.0267684	0.0203209	0.0317074
MIR3117	0	0	0	0	0	0	0	0	0	0	0	0	0	0	0	0	0	0	0	0
RP4-598P13.1	0	0.353844	0	0	0	0.059167	0	0.0408787	0	0	0	0	0	0	0.0460257	0	0	0.0373145	0	0
DYNLT5	0	0.254691	0	0	0.618995	0.149056	0.42977	0.0171639	4.40682	6.21721	1.20401	3.18256	21.9663	11.4813	3.63309	3.09488	0	0.0156673	0	0.0519628
INSL5	0	0	0	0	0	0	0	0	0	0	0	0.86683	0	0	0	0	0	0	0	0.195312
DNAI4	1.87948	2.48973	1.71267	1.68538	1.67515	2.24168	2.80184	5.59193	1.63453	5.51059	3.22665	6.01301	1.97381	2.2715	2.62946	4.97148	1.34118	2.44429	2.03914	2.86679
RP11-342H21.2	0	0.348999	0	0	0	0	0.321222	0	0	0.284769	0	0	0	0.192056	0	0	0	0	0	0.142408
MIER1	91.3621	40.6478	30.271	31.0044	76.2707	92.5948	95.0884	178.094	91.4197	91.3212	132.963	144.617	135.046	72.1112	145.058	121.537	80.5921	61.2399	111.758	97.8331
SLC35D1	32.0319	19.7519	5.24242	5.24155	27.5331	36.5835	27.2509	57.7968	31.9497	40.0231	22.2949	46.4941	34.4734	22.391	37.0003	35.8191	11.7829	10.1182	15.0621	15.5227
C1orf141	0.0448881	0.343392	0.0107956	0.0114489	0.048754	0.0851157	0.029747	0.0522727	0.471399	0.108781	0.0140312	0.267773	0.0284709	0.0444638	0.0294272	0.13861	0.0217625	0.0447329	0.00452779	0.0741811
ENSG10010134538.1	0	0	0	0	0	0	0	0	0	0	0	0	0	0	0	0	0	0	0	0
RP4-547N15.3	0	0	0	0	0	0	0	0	0	0	0	0	0	0	0	0	0	0	0	0
IL23R	26.6007	12.2353	6.88376	6.94543	11.1774	31.3376	7.82515	30.0985	6.18264	0.403145	4.91055	0.55205	1.03707	0.220592	0.560205	0.439787	0.090391	0.113544	0.0940316	0.207311
RNU6-586P	0	0	0	0	0	0	0	0	0	0	0	0	0	0	0	0	0	0	0	0
RNU4ATAC4P	0	0	0	0	0	0	0	0	0	0	0	0	0	0	0	0	0	0	0	0
DNAJB6P4	18.8413	6.97662	5.52392	5.27237	3.5081	17.2394	7.13483	31.3441	5.32072	0	2.69231	0.842302	0.78043	0	0	0	0.835158	0	0.868795	0.316309
IL12RB2	4.53836	2.41518	2.00551	2.01309	1.12126	5.2056	1.64306	14.0966	0.890349	0.483853	1.95941	0.315454	0.547251	0.118972	0.562419	0.503338	0.099823	0.123112	0.0553832	0.146187
SERBP1	392.887	246.093	98.1071	99.0303	367.292	443.759	286.154	386.56	453.857	437.067	306.639	358.353	538.772	311.805	323.969	396.03	673.243	426.475	351.606	374.981
RNU6-387P	0	0	0	0	0	0	0	0	27.6677	0	0	0	0	0	0	0	5.79043	0	0	0
LINC01702	0	0.164145	0	0	0	0	0.0503603	0.0884953	0.093889	0.133936	0	0.356717	0	0	0	0.23466	0	0	0	0.089305
RNU6-1031P	0	0	0	0	0	0	0	0	0	12.9104	0	0	0	0	0	0	0	0	0	0
RP11-393N21.1	0	0	0	0	0	0	0	0	0	0	0	0	0	0	0	0	0	0	0	0
RN7SL392P	0	0	0	0	0	2.20916	0	0	0	0	0	0	0	0	0	0	0	0	0	0
HNRNPCP9	0	1.31393	0	0	0	0	0	0	0	4.28844	0	0	0	0	0	0	0	0	0	0.268071
GADD45A	391.399	430.541	702.127	712.891	456.797	460.945	1072.97	522.918	503.652	144.43	852.212	91.9598	108.953	87.4985	177.562	190.75	21.146	24.4577	78.7072	50.9922
GNG12	2.45247	1.71874	1.39767	1.46124	1.85748	6.72586	4.0493	21.0806	0.586922	0.15001	2.31649	0.222992	0.00860883	0.0117641	0.0272501	0.31172	9.14344	9.33566	11.2751	12.9884
RNU7-80P	0	0	0	0	0	0	0	0	0	0	0	0	0	0	0	0	0	0	0	0
GNG12-AS1	0.306596	0.295346	0.0291556	0.0267493	0.202863	1.44872	0.0448394	0.204371	0.0417981	0.151551	0.0193876	0.281218	0.00766355	0.0192691	0.00693084	0.221994	1.40237	1.26316	0.312245	0.523058
RP4-609E1.2	0	0	0	0	0	0	0	0	0	0	0	0	0	0	0	0	0	0	0	0
DIRAS3	26.2584	2.06247	4.50537	4.56461	8.14853	189.908	3.97743	24.8597	0	0	0	0	0.098878	0	0.178848	0	0	0.289996	0	0.480904
ARL5AP3	0	0	0	0	0	0	0	0	0	0	0	0	0	0	0	0	0	0	0	0
WLS	0.0116422	0.393969	0.0111998	0.014253	0.00632241	0.0490568	0.00385758	0.0440616	0.0143837	0.133373	0.00970434	0.355217	0.00421954	0.0207578	0.0572416	0.179749	1.1108	1.06737	3.07674	3.05268
CTBP2P8	0	0	0	0	0	0	0	0	0	0	0	0	0	0	0	0	0	0	0	0
MIR1262	0	0	0	0	0	0	0	0	0	0	0	0	0	0	0	0	0	0	0	0
RPS7P4	0	0.969641	0.863705	1.09917	5.36328	3.40485	6.24727	3.9207	3.32773	0.791188	8.98055	0	3.90483	1.0672	11.4773	4.15857	8.35732	3.57886	3.26022	1.58263
COX6B1P7	0	0	0	0	0	0	0	0	0	0	0	0	0	0	0	0	0	0	0	0
ELOCP18	0	0	0	0	0	0	1.54129	0	0	2.73277	0	0	0	0	0	0	0	0	0	0
RP5-1033K19.2	0	0	0	0	0	0	0	0	0	0	0	0	0	0	0	0	0	0	0	0
RPE65	0	0.133519	0	0	0.0134276	0	0	0.0431903	0	0.457574	0	0.406224	0	0.0440858	0	0.229053	0.0863098	0.0197123	0.0299287	0.0217927
DEPDC1	32.8536	21.9177	20.3075	20.7415	29.3238	24.9671	48.4293	53.9454	21.4914	10.7184	30.6419	18.2072	60.3124	29.3863	97.5545	80.3615	10.3573	17.2085	17.1897	31.2221
RP4-694A7.2	0	0.255874	0	0	0.0643315	0	0.471019	0.310385	4.39071	0	0	0	0	0.0704047	0.232977	1.09739	0	0	0	0
DEPDC1-AS1	1.22375	0.95508	0.305546	0.35072	1.38663	0.928963	1.31241	1.63176	0.807899	0.296356	1.2303	0.277716	0.866747	0.429352	1.82496	1.49999	0.0724632	0.228388	0.180916	0.268959
TXNP2	0	0	0	0	0	0	0	0	0	0	0	0	0	0	0	0	0	0	0	0
RP4-629B2.1	0	0.167831	0.186869	0.237812	0.253174	0	0.540656	0.203585	0	0.0684716	0.388601	0.182363	0.253451	0.0461792	0.916874	1.07968	0	0.0619449	0.0940495	0.102724
RP11-520E6.1	0.0252119	0.192203	0.0171204	0.0157356	0.0225509	0.0824891	0.0294842	0.0604461	0.0329813	0.172513	0.0543928	0.18564	0.045151	0.0599366	0.0894462	0.311408	0.0276099	0.0394113	0.0239349	0.068842
RP11-520E6.2	0.023728	0.205008	0	0	0.0343619	0.0533242	0	0.00921048	0	0.195158	0.0263713	0.284638	0	0.0188029	0.0103702	0.293078	0	0.00840742	0	0.0232369
LINC01707	0.0157869	0.298777	0.00433915	0.00552208	0.019596	0.0684222	0.0149455	0.0393943	0.0501544	0.182843	0.0187988	0.264658	0.336765	0.139399	0.076881	0.29249	0.0314896	0.0335622	0.0218386	0.0384296
LINC02791	0.0116487	0.150967	0	0	0.00843463	0.0785352	0	0.0271302	0.0287837	0.164244	0	0.400984	0	0.0369236	0	0.0719403	0.018072	0.0123823	0	0.0479122
LINC01758	0	0.261871	0	0	0	0	0	0	0	0.213676	0	0	0	0	0	0	0	0	0	0
RP11-379C1.2	27.7711	13.7897	5.37916	5.60585	22.2604	24.0439	22.8459	42.6068	42.919	0.426794	33.5255	0.671684	0.0478727	0	0.303069	0	0	0.035101	0	0.0582086
LRRC7	0.76699	1.01749	0.107589	0.117751	0.478593	0.553067	0.418895	1.25418	0.5936	0.167939	0.562695	0.276137	0.0116739	0.0207383	0.0193559	0.244505	0.688131	0.614857	0.0682274	0.184921
SGO1P1	0	0	0	0	0	0	0	0	0	0	0	0	0	0	0	0	0.420176	0	0	0.318276
RP5-944F13.1	0	0	0	0	0	0	0	0	0	0	0	0	0	0	0	0	1.6457	1.62873	0	0.41553
RN7SL538P	0	0	0	0	0	0	0	0	0	0	0	0	0	0	0	0	0	0	0	0
PIN1P1	0	0	0	0	0	0	0	0	0	0	0	0	0	0	0	0	0	0	0	0
LRRC7-AS1	0.295498	0.261855	0	0	0.0987529	0.191561	0	0.10588	0	0.213664	0	0.675757	0.82384	0.288201	0.119212	0.421139	7.33501	8.1668	1.72419	3.13869
LRRC40	28.6371	15.0983	8.2711	8.43654	24.681	27.1824	26.084	42.607	30.6086	35.4436	37.2597	49.8628	34.58	19.1264	37.7077	31.4608	42.3171	36.4451	57.3736	53.6552
RN7SL242P	0	0	0	0	0	0	0	0	0	0	0	0	0	0	0	0	0	0	0	0
SRSF11	125.344	55.181	30.837	32.0931	115.715	111.078	86.6223	148.922	120.16	116.423	134.002	125.756	169.867	92.5221	144.525	116.643	159.305	124.681	166.896	151.514
RP4-677H15.4	0.643776	1.15879	0.516095	0.656791	0.116537	0.542538	0.213312	0.187421	2.78382	0.189105	0.53662	0.755477	0.233328	0.127538	0.422038	1.98792	0.49938	1.19756	0.519493	0.756544
ANKRD13C	37.3658	20.873	12.872	12.8897	33.2418	55.0312	36.6438	72.9631	41.775	58.7614	49.0329	101.93	35.4116	21.1046	42.4221	43.9887	54.3179	48.8176	69.8442	79.1485
HHLA3	5.01826	5.43355	5.83589	5.85558	4.99042	7.29006	8.04597	12.2406	4.05932	6.31857	10.0348	14.8404	0.614018	0.671251	2.60828	3.80461	1.89158	3.11053	6.15187	7.27734
HHLA3-AS1	2.68424	0	0.286916	0.365134	0.323934	1.50808	0.592941	0	0	0	2.98326	0	0	0	0	2.76289	0	0	0	0
CTH	10.0322	14.9981	10.6472	11.003	7.89837	6.68983	11.5188	15.2208	5.41103	8.65173	14.3746	13.213	2.22229	2.34267	5.93973	4.47982	20.4265	23.4375	33.4641	34.5804
RP11-42O15.3	3.36394	2.42202	2.69676	2.05917	0	2.83494	6.68776	6.85534	2.07805	9.88137	12.6181	11.8428	2.43842	1.33285	7.7185	5.19375	3.91413	9.83341	23.0734	26.1899
CHORDC1P5	0	0	0	0	0	0	0	0	0	1.90474	0	0	0	0	0.531367	0	0.628744	0	0	0
CASP3P1	0	0	0	0	0	0	0	0	0	0	0	0	0	0	0	0	0	0	0	0
LINC01788	0.0146911	0.345532	0.00314063	0.00399681	0.021275	0.0660309	0.0194713	0.0171079	0.0484016	0.195632	0.0163277	0.321815	0.00709942	0.0310446	0.0128413	0.393159	0.0227918	0.0208217	0	0.0489159
RP11-99H8.1	0	0	0	0	0	0	0	0	0	0	0	0	0	0	0	0	0	0	0	0
PTGER3	13.0629	6.27978	2.0806	2.10122	7.74109	7.84716	6.33803	11.6115	7.31272	0.13193	6.46128	0.332549	0.0465089	0.0333664	0.231342	0.260038	0.171086	0.123617	0.498334	0.190857
RP3-333A15.1	0	0.27428	0	0	0.068959	0	0	0	0.235327	0.111901	0	1.19212	0	0	0	0	0.295502	0	0	0.167878
RP3-333A15.2	0	0	0	0	0	0	0	0	0	0	0	0	0	0	0	0	0	0	0	0
ZRANB2-AS1	0.662786	0.862044	0.246813	0.174499	0.464429	0.18018	0.198359	0.248974	13.3131	0.326576	0.0712858	0.200719	0.0929874	0.0508273	0.0840968	0.396119	0.497541	0.0681799	0.0690107	0.226127
ZRANB2	201.404	73.8688	36.5578	37.7808	186.413	147.052	115.288	186.311	219.025	151.862	187.735	129.562	258.398	121.917	181.65	161.361	289.726	202.33	209.75	193.223
MIR186	0	0	0	0	0	0	0	0	0	0	0	0	0	0	0	0	0	0	0	0
ZRANB2-AS2	0.965714	0.968049	0.218339	0.225421	1.20755	0.76455	1.16428	2.11851	1.8981	4.51172	1.62273	5.56246	4.69367	3.00028	5.16531	5.22373	0.755804	0.752314	1.2583	1.35013
RP11-115M14.1	0	0	0	0	0	0	0	0	0	0	0	0	0	0	0	0	0	0	0	0
NEGR1	0.00707241	0.20623	0.00340184	0.00288615	0.00352069	0.0387415	0.0123029	0.0169865	0.197694	0.835666	0.173172	0.776007	0.349249	0.115592	0.253265	0.313934	23.8659	12.1445	6.45611	7.29027
RP11-82L20.1	0	0.4336	0	0	0	0	0	0	0.372021	0	0.250993	0.471146	0.218268	0.119307	0.789599	0	0.467149	0.160038	0.728947	0.442322
RP11-175G14.2	0	0	0	0	0	0	0	0	0	0	0	0	0	0	0	0	0	0	0	0
NEGR1-IT1	0	0	0	0	0	0	0	0	0	0	0	0	0	0	0	0	0	0	0	0
GDI2P2	0	0	0.82677	1.05216	1.86688	1.08641	0.854302	0.750609	0	1.51471	0	0	0.934462	0.510781	7.60606	0	0.999992	0	0	0.378739
RP4-660H19.2	0.00166552	0.197862	0	0	0.00301492	0.0449153	0.00772607	0.0155161	0.0761358	0.454011	0.0430371	0.527715	0.125558	0.0824886	0.0829812	0.200575	1.78547	1.09411	0.547001	0.620451
RPL31P12	0	0	0	0	0	0	0	0	0	0	0	0	0	0	0	0	0	0	0	0
RP4-660H19.1	0.00596738	0.210528	0.000956772	0.0012176	0.0108022	0.0477752	0.0177954	0.0104236	0.700398	1.92466	0.206426	1.85574	0.00216279	0.00591097	0.00195601	0.2764	0.0138868	0.0222011	0.0144461	0.0306804
RNU6-1246P	0	0	0	0	0	0	0	0	0	0	0	0	0	0	0	0	0	0	0	0
LINC02796	0	0.0859867	0	0	0	0.050323	0	0	0	0	0	0.186865	0	0.0118298	0	0.0921944	0	0.0476054	0.0240927	0.0350866
LINC02797	0.0191569	0.239077	0	0	0	0.0861031	0.0084634	0.059489	0.189344	0.157562	0.0106455	0.259778	0.018515	0	0	0.157745	0	0.0271511	0	0.0487771
RP11-25L19.1	0	1.87485	0	0	0	0	0	0	0	0	0	0	0	0	0	0	0	0	0	0
KRT8P21	0	0.756983	0	0	0	0	0	0	0	0	0	0	0	0	0	1.62326	0	0	0	0
RN7SKP19	0	0	0	0	0	0	0	0	0	0	0	2.43332	0	1.23236	2.03901	0	9.65072	21.4902	20.0788	44.7753
LINC01360	0	0.363754	0	0	0	0.0931369	0.0104626	0.027578	0.0195059	0.222607	0	0.160571	0	0	0	0.292511	0.0612343	0.00839116	0.0127401	0.106683
LINC02238	0.0048988	0.239844	0	0	0.0141885	0.0247706	0.00649278	0.0171141	0	0.132387	0	0.168631	0.014204	0.0271739	0.0192689	0.15127	0.0152001	0.0104146	0	0.0287845
RNA5SP50	0	0	0	0	0	0	0	0	0	0	0	0	0	0	0	0	0	0	0	0
RP11-275A6.1	0.0030624	0.229311	0.00196402	0.00249945	0	0.0412931	0.00405886	0.0106986	0.0151342	0.277065	0.015316	0.124584	0	0.0194141	0.00803044	0.151302	0.0190042	0.013021	0.00988478	0.0539825
RNU4ATAC8P	0	0	0	0	0	0	0	0	0	0	0	0	0	0	0	0	0	0	0	0
LRRIQ3	0.0819429	0.357269	0.0671508	0.0687373	0.0906481	0.130441	0.174976	0.299523	0.163108	0.526871	0.26942	0.783532	0.184794	0.104617	0.53719	0.688808	0.0529695	0.0846838	0.132247	0.270165
FPGT-TNNI3K	0.00226427	0	0.00217823	0.00184804	0.00245927	0	0.00450154	0.00395515	0	0.00266046	0.00188738	0.00531429	0.0131304	0.00269144	0.0326564	0.00699184	0.00702562	0.00481373	0.0146172	0.00798268
FPGT	0	0	0	0	0	0	0	0	0	0	0	0	0	0	0	0	0	0	0	0
TNNI3K	0	0	0	0	0	0	0	0	0	0	0	0	0	0	0	0	0	0	0	0
RP11-439H8.4	0	0.0454812	0	0	0	0	0	0	0.208117	0.136073	0.0175514	0.0329463	0.0152631	0.0250286	0.0138038	0.0650196	0.0163334	0.0223823	0	0.0680476
RP4-650F12.2	0	0	0	0	0	0	0	0	0	0	0	0	0	0	0	0	0	0	0	0
LRRC53	0	0.313256	0	0	0	0.0611102	0	0.0105553	0.067192	0.149103	0	0.269468	0.0131407	0.00718279	0	0.111957	0	0	0	0.0266298
ERICH3	0.0111255	0.315072	0.00951354	0.0121071	0.0134262	0.0875086	0.0147455	0.0172743	0	0.104577	0	0.272722	0.0107527	0.0146937	0.00486233	0.229029	0	0.0315363	0.00598511	0.0414019
ERICH3-AS1	0	0.22031	0	0	0	0.0678605	0	0.018754	0	0.00946129	0	0.0755959	0	0	0	0.149189	0.0124925	0	0.0129956	0.0189256
RP11-17E13.2	3.46813	0.998816	0	0	1.00448	9.35278	4.5966	12.9238	0	0	0	0	2.01116	1.09931	0	0	2.15219	0.737308	2.23888	4.89075
CRYZ	22.2563	17.2773	6.94787	7.0438	23.1163	31.3631	20.7565	43.7953	16.7481	7.83199	19.9788	10.4516	4.47573	3.32495	5.51973	5.54655	7.01022	7.98044	8.94585	11.6097
TYW3	74.7398	45.1438	15.4355	15.6747	80.0846	76.1078	48.9872	61.0227	75.1833	34.3359	44.2156	29.2451	74.4104	38.5612	43.8167	53.2035	72.8644	50.0362	50.5013	50.9627
RP11-93N20.1	0	0.312649	0	0	0	0	0	0	0	0	0	0	0	0	0	5.36352	0	0	0	0
RP11-510C10.4	0	0.400235	0	0	0	0	0	0	0	0	0	0	0	0	0	0	0	0	0	0
RP11-510C10.2	0	0	0	0	0	0	0	0	0	0	0	0.117268	0	0	0	0.462859	0	0	0	0
LHX8	0.0118398	0.375084	0	0	0	0	0	0	0	0.194761	0	0.555767	0	0.00938233	0	0.0731205	0	0.0125855	0	0.0278276
RP11-510C10.3	0	0	0	0	0	0	0	0	0	0	0	0	0	0	0	0	0	0	0	0
RNU6-622P	0	0	0	0	0	0	0	0	0	0	0	0	0	0	0	0	0	0	0	0
SLC44A5	3.10751	1.98557	0.342299	0.345676	2.79821	4.70954	2.23522	7.36354	3.4711	0.191401	1.96806	0.235391	0.0166701	0.0144273	0.0314089	0.189369	0.0208123	0.0224084	0.0216505	0.05011
RP11-87O11.1	0	0	0	0	0	0	0	0	0	0	0	0	0	0	0	0	0	0	0	0
[truncated: 58,050 more rows]

## Sheet: DESeq2 Results (combined lines)
Gene	baseMean	log2FoldChange	lfcSE	pvalue	padj
PPP1R13B	1176.29	3.33255	0.2302	2.81e-50	7.48e-46
PLD6	325.528	-2.87432	0.201705	7.62e-48	1.02e-43
RUVBL1	3550.15	-1.13092	0.0861547	1.95e-40	1.73e-36
FOXP4-AS1	1038.79	-3.37806	0.263943	1.83e-39	1.22e-35
ARL3	1094.83	1.2127	0.0935827	2.55e-39	1.36e-35
ANKRD16	892.322	-1.12554	0.0886317	4.08e-38	1.81e-34
NXN	550.574	3.34331	0.271669	7.97e-38	3.04e-34
PDIA5	5423.16	-0.974621	0.0785048	4.2e-36	1.4e-32
RAB33B	1242.05	1.37126	0.111157	1.88e-35	5.57e-32
SCARB1	7033.38	-1.12712	0.0956706	6.73e-33	1.79e-29
DCAF4	1289.45	-1.24285	0.106194	9.99e-33	2.42e-29
TRIM14	2385.44	-1.99418	0.172895	1.19e-32	2.63e-29
BTK	2733.24	-1.32572	0.113637	1.37e-32	2.81e-29
EPHX1	1602	1.64814	0.142621	1.69e-32	3.22e-29
RP11-540D14.8	162.457	2.92287	0.264697	2.85e-31	5.06e-28
EFR3B	655.107	4.2602	0.40679	2.16e-30	3.59e-27
SFXN4	2368.88	-1.64822	0.146942	2.44e-30	3.83e-27
CCDC26	29092.7	-4.0759	0.39059	9.5e-30	1.41e-26
KCNH4	135.823	-2.71198	0.246451	1.01e-29	1.42e-26
TUFT1	456.282	3.13107	0.290716	1.5e-29	1.99e-26
NOL4L	9892.34	-1.83904	0.171083	9.52e-28	1.21e-24
GYPC	4041.06	-1.89494	0.181174	3.1e-27	3.59e-24
POU6F1	249.584	-1.51603	0.143021	3e-27	3.59e-24
CAPN5	408.511	3.48016	0.353293	7.07e-27	7.85e-24
SLC19A1	1997.57	-2.19631	0.21172	1e-26	1.07e-23
MACROD1	3105.36	-1.89346	0.183655	1.62e-26	1.66e-23
PDCD11	6762.96	-1.11903	0.108604	6.07e-26	5.99e-23
TFAP4	1252.31	-2.21652	0.219339	9.96e-26	9.47e-23
ZNF692	1253.05	-1.44568	0.142598	1.07e-25	9.47e-23
LINC00963	1397.16	-1.21973	0.119096	1.04e-25	9.47e-23
FBXO48	150.231	1.4101	0.137617	1.16e-25	9.96e-23
COMT	6184.27	-0.950083	0.0925853	3.16e-25	2.63e-22
EFNB2	459.794	2.58171	0.259695	3.66e-25	2.96e-22
ZNF699	619.699	1.33214	0.132358	4.14e-25	3.25e-22
UNC13D	1769.68	-1.56028	0.156176	4.86e-25	3.7e-22
PARVB	3026.58	-1.42288	0.143107	2.32e-24	1.71e-21
NOLC1	3680.78	-1.35684	0.136818	2.38e-24	1.71e-21
PSTPIP2	2251.27	-1.76663	0.181394	2.51e-24	1.76e-21
MYBBP1A	2051.03	-1.86244	0.191006	2.92e-24	1.99e-21
FIRRE	3501.8	-2.43032	0.255463	3.4e-24	2.26e-21
STEAP3	1811.81	-1.85899	0.190137	3.84e-24	2.5e-21
WDR12	3844.84	-1.27777	0.129246	4.02e-24	2.55e-21
KCTD21	516.788	1.37666	0.141213	1.08e-23	6.72e-21
IPP	1333.42	1.01646	0.104099	2.41e-23	1.46e-20
AP001628.6	600.028	-1.50488	0.156503	2.87e-23	1.7e-20
PMM2	8399.98	-1.0661	0.110056	5.89e-23	3.41e-20
HNRNPD-DT	624.371	1.83692	0.195039	6.18e-23	3.51e-20
TRIM62	1069.78	1.52251	0.160205	6.61e-23	3.67e-20
TEX14	1560.93	2.62007	0.288144	1.38e-22	7.51e-20
SIRT4	202.222	1.55286	0.164606	1.6e-22	8.51e-20
POLR1A	9750.76	-1.24169	0.130676	1.66e-22	8.7e-20
SLC27A5	1240.13	-1.44091	0.152332	1.81e-22	9.28e-20
PLD2	210.983	1.61575	0.171641	2.35e-22	1.18e-19
RP11-539G18.3	66.4078	1.90438	0.203053	2.61e-22	1.29e-19
AC156455.1	722.436	-1.26168	0.133948	2.9e-22	1.4e-19
DHX33	1241.95	-1.2515	0.133072	3.1e-22	1.48e-19
RP11-739L10.1	349.662	1.32974	0.14064	3.52e-22	1.65e-19
DDX31	5311.38	-1.39269	0.147595	3.75e-22	1.72e-19
IARS1	12805.7	-1.34934	0.144533	5.24e-22	2.37e-19
PTRH2	3782.07	-1.03387	0.110309	8.5e-22	3.78e-19
RCSD1	7648.23	-2.23095	0.245006	9.34e-22	4.08e-19
TSEN2	5134.19	-1.44067	0.15625	1.01e-21	4.35e-19
MRPL34	814.227	-1.50788	0.162722	1.51e-21	6.37e-19
LINC00996	603.499	-2.16562	0.236866	2.75e-21	1.14e-18
AAMDC	1631.73	1.53232	0.167085	3.01e-21	1.23e-18
SLC39A14	3743.65	-1.02301	0.110814	3.1e-21	1.25e-18
IL15RA	587.104	-1.96301	0.217228	3.46e-21	1.38e-18
TBKBP1	216.759	-1.89756	0.208727	3.86e-21	1.51e-18
SLFN5	357.786	2.29492	0.254231	4.01e-21	1.55e-18
MDN1	19284	-1.15972	0.126589	4.12e-21	1.57e-18
AP003419.11	28.5404	-2.51129	0.275899	5.23e-21	1.96e-18
WDR4	8497.38	-1.38948	0.152911	5.7e-21	2.11e-18
PTPN7	3663.61	-2.10242	0.233991	6.13e-21	2.24e-18
RALGPS1	2854.41	1.50996	0.168283	8.54e-21	3.07e-18
CCNG2	692.597	1.71919	0.19202	9.65e-21	3.43e-18
CARD9	688.943	-1.94532	0.216528	1.43e-20	4.94e-18
GNL3L	6906.18	-0.801891	0.087881	1.43e-20	4.94e-18
POLR1B	4037.99	-1.11943	0.123895	2.04e-20	6.98e-18
SLC22A4	2750.34	-2.08638	0.23772	2.18e-20	7.35e-18
NOL6	1794.21	-1.40362	0.158029	3.49e-20	1.16e-17
USP2-AS1	1083.34	-2.07081	0.241438	7.62e-20	2.48e-17
GTPBP4	6140.35	-0.986887	0.11111	7.55e-20	2.48e-17
LGALS12	612.179	-3.05126	0.358948	1e-19	3.21e-17
MRAP-AS1	195.071	-1.3565	0.154969	2.05e-19	6.51e-17
AACS	4096.88	1.05993	0.121462	2.33e-19	7.21e-17
PDSS1	7650.41	-0.893544	0.101837	2.31e-19	7.21e-17
MCM3AP-AS1	1259.48	-1.97533	0.231026	2.79e-19	8.56e-17
FAH	3239.1	-1.34311	0.155257	3e-19	9.07e-17
LRRC41	3094.54	-0.67437	0.0764678	3.11e-19	9.32e-17
COLGALT1	4403.6	-1.08937	0.125025	3.8e-19	1.11e-16
PSMG4	3359.13	-1.05232	0.120888	3.78e-19	1.11e-16
TESMIN	785.708	-1.54693	0.179909	4.59e-19	1.33e-16
ADAMTSL4-AS2	347.537	1.46399	0.17172	6.66e-19	1.91e-16
WIPI1	842.437	1.87924	0.223682	7.09e-19	2.01e-16
PUS1	3942.22	-1.35428	0.158516	7.88e-19	2.21e-16
EXTL3	3008.52	1.07104	0.124219	9.96e-19	2.77e-16
UTP14A	3306.56	-1.18173	0.137841	1.08e-18	2.97e-16
PGBD5	432.309	1.87626	0.2233	1.12e-18	3.04e-16
SAMD10	183.223	-2.64307	0.319201	1.39e-18	3.75e-16
URB2	5088.83	-1.15995	0.136273	1.55e-18	4.14e-16
FAM222A	1903.03	2.66243	0.329912	1.65e-18	4.35e-16
TRIP6	695.943	-1.76493	0.213181	1.8e-18	4.71e-16
PPRC1	4188.98	-1.12754	0.134538	3.91e-18	1.01e-15
TWNK	1155.09	-1.79709	0.218401	4.71e-18	1.21e-15
MCRIP2	857.248	-1.618	0.195946	4.88e-18	1.24e-15
SEMA6C	206.907	2.1861	0.27279	5.58e-18	1.39e-15
SEMA4F	155.947	2.59198	0.316259	5.55e-18	1.39e-15
CBFA2T3	7774.14	-2.08183	0.257442	7.04e-18	1.74e-15
THRA	1018.45	-1.65503	0.201934	8.44e-18	2.06e-15
CNNM4	2616	1.46224	0.179162	1.05e-17	2.53e-15
SLC25A25-AS1	512.038	-1.24554	0.150603	1.06e-17	2.53e-15
PPARGC1B	12728.3	-1.3207	0.160514	1.09e-17	2.59e-15
FAM216A	1690.61	-1.87414	0.228219	1.13e-17	2.67e-15
LRFN4	205.993	-2.1801	0.266475	1.22e-17	2.86e-15
PAICS	7431.94	-1.23821	0.149401	1.42e-17	3.29e-15
THAP4	2165.08	-0.809728	0.0971788	1.5e-17	3.44e-15
GPR183	679.837	-4.2116	0.592022	1.53e-17	3.49e-15
RGS2	219.492	2.47212	0.3134	1.64e-17	3.7e-15
LARS1	9902.46	-1.10272	0.135077	2.23e-17	5e-15
CYB561	451.9	-1.65378	0.204772	2.36e-17	5.23e-15
CD247	189.345	2.51687	0.31414	2.92e-17	6.43e-15
TNFRSF10A	2154.21	-1.42837	0.176491	3.71e-17	8.09e-15
STXBP1	3281.62	1.35265	0.166742	4.24e-17	9.19e-15
GABARAPL1	379.532	1.09778	0.135082	4.58e-17	9.84e-15
SMIM14	1857.68	1.96921	0.251053	4.62e-17	9.84e-15
FOSL1	1548.84	-2.09215	0.262309	4.85e-17	1.03e-14
HHLA3	351.083	1.16619	0.144044	4.95e-17	1.04e-14
RND1	199.728	2.66071	0.350629	5.12e-17	1.06e-14
AMER1	514.343	-1.52623	0.189146	5.36e-17	1.11e-14
C17orf114	90.9464	2.01777	0.254415	5.53e-17	1.13e-14
KCTD15	973.32	-1.91894	0.238964	5.55e-17	1.13e-14
RP1-159A19.4	172.123	-2.27603	0.284321	5.64e-17	1.13e-14
URB1	13563.6	-1.16971	0.144778	5.6e-17	1.13e-14
JADE2	3312.97	-2.1412	0.270028	6.85e-17	1.36e-14
ATIC	4557.31	-0.980575	0.12091	8.04e-17	1.59e-14
DOK3	1229.88	-1.68442	0.211206	8.19e-17	1.6e-14
UCK2	15864.3	-0.92804	0.115393	8.62e-17	1.68e-14
STAR	741.756	-2.09093	0.265536	9.05e-17	1.75e-14
TERT	246.63	-3.00661	0.38983	9.3e-17	1.78e-14
AK2	13483.1	-0.794011	0.0981998	1e-16	1.91e-14
PRPF40B	2276.66	-1.17467	0.145855	1.03e-16	1.95e-14
KIF1B	7591.46	1.40429	0.176294	1.17e-16	2.17e-14
SPTAN1	4723.59	2.39392	0.311452	1.17e-16	2.17e-14
NFE2	1725.39	-2.51543	0.323845	1.16e-16	2.17e-14
ALDH18A1	2748.28	-0.960506	0.118336	1.45e-16	2.67e-14
SORD	2064.87	-1.38373	0.175563	1.47e-16	2.69e-14
ZCCHC24	5101.52	1.76598	0.230092	1.53e-16	2.77e-14
SNHG26	4006.89	-1.50657	0.194481	1.96e-16	3.53e-14
ADAT2	2937.71	-1.56233	0.199827	1.98e-16	3.54e-14
ZBTB2	1546.09	-0.824453	0.102939	2.06e-16	3.66e-14
PVT1	35824.3	-2.20386	0.290166	2.2e-16	3.89e-14
LINC02427	175.991	0.903568	0.113145	2.57e-16	4.51e-14
ATP8A1	2150.38	1.87178	0.243808	2.7e-16	4.7e-14
ZP3	644.454	-1.43226	0.183258	2.87e-16	4.96e-14
RIMS3	281.863	1.7744	0.23117	3.17e-16	5.46e-14
GNL3	4039.59	-1.17355	0.148502	3.47e-16	5.93e-14
CTC-499B15.5	1135.11	1.32285	0.169174	4.08e-16	6.92e-14
ADORA2B	619.539	-1.88347	0.245132	4.8e-16	8.1e-14
PNPT1	5891.11	-1.18619	0.152743	4.94e-16	8.28e-14
NMT2	2851.45	1.71662	0.223555	5.79e-16	9.64e-14
EMID1	490.81	-1.49213	0.193223	6.05e-16	1e-13
NME1-NME2	385.046	-1.56267	0.202486	6.09e-16	1e-13
EBPL	2186.41	-1.45989	0.18832	6.23e-16	1.02e-13
NDST1	4033.93	-1.67455	0.218672	6.61e-16	1.07e-13
IFRD2	858.946	-1.75607	0.232035	6.82e-16	1.1e-13
DHX37	4326.7	-1.1148	0.143028	6.81e-16	1.1e-13
STOX1	734.069	1.8248	0.237825	7.66e-16	1.22e-13
ATP2B3	144.051	-2.68687	0.35041	8.25e-16	1.3e-13
TRAF3	6226.86	-1.2089	0.156078	8.22e-16	1.3e-13
TOMM40	3434.6	-1.36706	0.177844	8.84e-16	1.39e-13
RP1-239B22.5	185.533	-1.32997	0.172426	9.02e-16	1.41e-13
RP11-472B18.3	36.8173	2.23735	0.295306	9.16e-16	1.42e-13
FERMT3	1684.47	-1.48471	0.195558	1.06e-15	1.62e-13
DNAJC2	5446.88	-1.15592	0.149772	1.06e-15	1.62e-13
RP11-274N19.4	597.386	4.34053	0.614302	1.1e-15	1.67e-13
ADCY3	4394.42	-1.18496	0.153795	1.19e-15	1.8e-13
TSR1	2980.11	-1.15639	0.150304	1.23e-15	1.86e-13
PAIP2B	111.402	1.60289	0.209976	1.25e-15	1.87e-13
PUM3	10413	-1.39714	0.184822	1.25e-15	1.87e-13
AGAP3	6013.22	-0.939374	0.121404	1.48e-15	2.19e-13
MAK16	2831.69	-1.06705	0.138847	1.49e-15	2.19e-13
DMGDH	869.789	1.36985	0.179058	1.6e-15	2.34e-13
WDR3	3179.95	-1.28421	0.168515	1.67e-15	2.44e-13
TFB2M	3172.04	-1.02379	0.132732	1.69e-15	2.45e-13
DDX21	13895.8	-1.58757	0.209071	1.86e-15	2.68e-13
SLC22A13	83.1232	1.56622	0.207336	1.93e-15	2.77e-13
PSMA1	4880.96	-1.97168	0.272098	2.14e-15	3.05e-13
GARRE1	1569.63	1.44039	0.191329	2.17e-15	3.07e-13
IFFO2	913.736	2.11638	0.296007	2.52e-15	3.53e-13
BEND3	1330.91	-1.53934	0.206422	2.52e-15	3.53e-13
RP11-195F19.31	209.866	2.22231	0.299732	2.72e-15	3.8e-13
RP11-489G11.6	313.296	2.21388	0.298782	2.76e-15	3.83e-13
RAB3IP	1401.28	1.60684	0.21625	2.91e-15	4e-13
ARMC6	3238.98	-0.78973	0.10293	2.91e-15	4e-13
FBXO41	1364.34	-1.8255	0.243601	3.12e-15	4.26e-13
XPO5	8260.5	-0.825817	0.10792	3.13e-15	4.26e-13
SLC43A1	2284.19	-1.72583	0.233457	3.19e-15	4.32e-13
RABEPK	1754.3	-1.11513	0.147429	3.28e-15	4.41e-13
SPSB1	378.522	1.96597	0.27199	3.41e-15	4.56e-13
CACFD1	192.157	2.41069	0.326553	3.46e-15	4.59e-13
B4GALT2	733.399	-1.86947	0.24962	3.46e-15	4.59e-13
GKAP1	624.135	1.47622	0.19703	3.54e-15	4.67e-13
GART	5031.91	-1.14188	0.150991	3.58e-15	4.7e-13
LINC02680	152.241	2.11616	0.285071	3.8e-15	4.97e-13
AC069368.3	662.954	1.39366	0.185443	4.34e-15	5.65e-13
AP3B2	188.851	2.33705	0.319508	4.44e-15	5.74e-13
CTD-3105H18.14	149.611	1.499	0.200393	4.6e-15	5.92e-13
RP11-385F5.4	825.121	-1.37938	0.185266	4.63e-15	5.93e-13
PSMD7-DT	393.773	0.975404	0.12926	5.21e-15	6.65e-13
RPF2	6488.81	-1.10213	0.14679	5.37e-15	6.8e-13
TRAP1	7447.34	-1.06376	0.141371	5.38e-15	6.8e-13
DISP3	532.629	2.8111	0.411145	5.86e-15	7.36e-13
PFAS	1752.89	-1.1589	0.155096	5.9e-15	7.38e-13
POLR1G	617.101	-1.68764	0.22805	6.12e-15	7.62e-13
SRM	1897.37	-1.68967	0.231674	6.18e-15	7.67e-13
TMC8	891.568	-1.59578	0.216906	6.32e-15	7.79e-13
NUP210	17829.8	-0.897825	0.118933	6.62e-15	8.13e-13
DNM3	4563.37	1.54492	0.210899	6.78e-15	8.25e-13
ADGRB2	60.1648	2.56092	0.351911	6.78e-15	8.25e-13
MAP3K3	5175.33	1.31192	0.176682	6.87e-15	8.32e-13
DNAAF5	3149.96	-1.02787	0.138032	6.9e-15	8.32e-13
MMACHC	757.529	-1.30309	0.174485	7.05e-15	8.46e-13
CAD	4147.33	-1.16082	0.15605	7.42e-15	8.87e-13
ATAD3A	2034.92	-1.16058	0.155985	7.81e-15	9.3e-13
PRKAR1B	2937.14	-1.67094	0.226756	8.15e-15	9.65e-13
TNPO2	4908.07	-1.02273	0.137238	8.23e-15	9.7e-13
KCNN4	559.732	-1.8852	0.258528	8.49e-15	9.97e-13
CRACR2A	5270.51	-1.3521	0.183865	9.35e-15	1.09e-12
FLACC1	368.485	1.47405	0.199419	1.08e-14	1.25e-12
PCYOX1	1404.35	0.992531	0.133412	1.11e-14	1.28e-12
FAM136A	1098.79	-1.04179	0.140545	1.42e-14	1.64e-12
ANKLE1	408.158	-1.8692	0.255027	1.43e-14	1.65e-12
NCR3LG1	2190.39	-1.27754	0.173035	1.44e-14	1.65e-12
SLC27A2	1318.06	-1.51669	0.207972	1.5e-14	1.71e-12
LINC00672	48.3438	1.71686	0.235033	1.69e-14	1.91e-12
KLF2	77.8981	2.86935	0.412224	1.69e-14	1.91e-12
TBC1D7	2676.85	0.765464	0.102532	1.98e-14	2.22e-12
H2AZ1-DT	438.694	1.0979	0.151241	2.02e-14	2.26e-12
UTP4	2513.36	-0.935098	0.12658	2.03e-14	2.27e-12
QTRT1	929.772	-1.15023	0.157679	2.06e-14	2.29e-12
FAM102A	2248.2	1.147	0.157426	2.1e-14	2.32e-12
PTPN22	932.548	-2.34024	0.326619	2.13e-14	2.34e-12
RP4-736L20.5	30.3539	2.07827	0.291585	2.33e-14	2.55e-12
H2AC6	23403	2.16948	0.303349	2.49e-14	2.72e-12
NR1D1	206.992	-1.58635	0.221828	2.73e-14	2.97e-12
RP11-350A18.2	146.784	1.85926	0.260049	3.2e-14	3.46e-12
XYLB	4818.07	-0.857327	0.116565	3.85e-14	4.15e-12
BNIP3L	2103.42	1.14937	0.158827	4.24e-14	4.56e-12
AKTIP	330.681	1.40838	0.197522	4.54e-14	4.86e-12
ATP1B1	611.037	2.23646	0.320082	4.57e-14	4.87e-12
POP1	3807.05	-0.848519	0.11569	4.86e-14	5.16e-12
ZSWIM5	635.166	1.01047	0.138899	4.99e-14	5.27e-12
MTHFD1	7491.31	-0.86984	0.119486	5.08e-14	5.35e-12
SNU13	2842.83	-0.850453	0.116918	5.36e-14	5.63e-12
RRP12	3594.13	-1.10773	0.154088	5.48e-14	5.72e-12
HDAC11	269.344	1.31363	0.183693	5.86e-14	6.1e-12
USP36	6363.04	-0.994075	0.138564	6.06e-14	6.29e-12
BCAT1	5754.95	-1.48655	0.211356	6.22e-14	6.43e-12
NAV2	830.612	1.52372	0.215585	6.51e-14	6.7e-12
RP11-163H6.1	43.2738	-2.10241	0.302529	6.71e-14	6.87e-12
TLN2	5946.54	1.60023	0.226887	7.37e-14	7.52e-12
NEAT1	34563.2	1.57696	0.222244	7.78e-14	7.88e-12
MIR223HG	7926.06	-1.69407	0.241013	7.78e-14	7.88e-12
DDX55	5511.8	-0.797515	0.110268	7.92e-14	8e-12
LYAR	2849.92	-0.949781	0.132089	8.81e-14	8.86e-12
EXOSC7	3900.3	-1.05446	0.147935	9.35e-14	9.37e-12
SLC5A6	1640.99	-1.34271	0.189672	9.41e-14	9.39e-12
TRMT6	1207.28	-0.700328	0.0966749	9.45e-14	9.4e-12
GPATCH4	3039.71	-1.29444	0.184479	1.04e-13	1.03e-11
DIXDC1	1118.77	-1.88558	0.273566	1.09e-13	1.07e-11
GRHL1	1063.53	1.75442	0.248709	1.12e-13	1.1e-11
ZSWIM6	12586.6	1.50962	0.213808	1.25e-13	1.22e-11
PHACTR1	2553.68	-1.70175	0.249011	1.27e-13	1.24e-11
ACBD7	54.0028	1.62639	0.23095	1.32e-13	1.28e-11
CDKL4	326.842	2.40699	0.346426	1.33e-13	1.29e-11
METTL21A	1383.68	-1.08035	0.153857	1.44e-13	1.39e-11
MYBPH	200.732	-3.45522	0.516548	1.48e-13	1.42e-11
COA4	1126.75	-1.12324	0.159552	1.59e-13	1.52e-11
BEGAIN	93.2727	-1.63303	0.233308	1.63e-13	1.56e-11
SCIMP	166.57	-2.88869	0.427065	1.66e-13	1.58e-11
RP1-34B20.21	6439.63	2.83951	0.415741	1.72e-13	1.63e-11
NGFR	20.4566	2.73666	0.400923	1.82e-13	1.72e-11
UBQLN4	1268.98	-0.725271	0.101503	1.87e-13	1.76e-11
TSPOAP1-AS1	1882.54	-1.8031	0.264574	1.87e-13	1.76e-11
CLUH	2320.78	-1.21403	0.175156	2.16e-13	2.02e-11
ITSN1	7756.73	1.46764	0.20906	2.33e-13	2.17e-11
RAB30	284.704	1.87028	0.270278	2.34e-13	2.18e-11
AC009404.2	556.455	-0.691659	0.0970599	2.41e-13	2.23e-11
ITPA	1883.2	-0.936146	0.132739	2.48e-13	2.29e-11
KCNQ5	12286.5	-3.44115	0.587431	2.5e-13	2.3e-11
NLE1	1959.29	-1.38263	0.200789	2.54e-13	2.33e-11
RP5-864K19.4	1826.9	1.3316	0.191666	2.56e-13	2.34e-11
MRPS25	7393.88	-0.755347	0.106274	2.67e-13	2.43e-11
STK17B	4363.05	1.27013	0.182143	2.69e-13	2.44e-11
HMGCL	1508.37	0.970063	0.138968	2.75e-13	2.47e-11
KLF5	321.116	1.46822	0.212825	2.74e-13	2.47e-11
DPF3	4636.37	1.21119	0.175473	2.82e-13	2.53e-11
EXOSC5	1158.74	-1.60518	0.236067	2.92e-13	2.61e-11
RP11-154H23.4	317.539	-2.35935	0.35009	3.07e-13	2.73e-11
ATAD3B	3666.98	-1.03423	0.148215	3.13e-13	2.78e-11
COA7	3188.91	-1.08401	0.156086	3.48e-13	3.08e-11
THBD	369.031	-2.78109	0.430523	3.56e-13	3.13e-11
SLC38A5	527.11	-2.25978	0.341435	3.56e-13	3.13e-11
ALG1L7P	39.6125	-3.22692	0.485551	3.68e-13	3.23e-11
TRIM36	1380.35	2.19279	0.337674	3.73e-13	3.26e-11
DHODH	1196.08	-1.24777	0.181221	3.81e-13	3.32e-11
AKAP1-DT	243.928	1.41081	0.206074	4.03e-13	3.5e-11
OSBPL11	2694.04	1.3233	0.19222	4.29e-13	3.71e-11
MGST1	1818.36	-1.39213	0.205474	4.35e-13	3.75e-11
DCTPP1	1099.66	-1.23911	0.18004	4.37e-13	3.76e-11
NOS1AP	2959.34	1.81144	0.267322	4.47e-13	3.83e-11
RGS14	524.008	-1.54104	0.227625	4.74e-13	4.05e-11
FZD7	192.427	2.09921	0.321394	4.97e-13	4.23e-11
MYC	6416.72	-2.17801	0.327352	5.01e-13	4.25e-11
HSDL1	1359.98	0.813587	0.116414	5.31e-13	4.49e-11
KIT	369.64	-2.17532	0.32732	5.32e-13	4.49e-11
CCDC126	1365.14	1.15422	0.168185	5.66e-13	4.76e-11
IL12A	39.6775	-2.45955	0.36195	5.73e-13	4.8e-11
TRMT1	1408.72	-1.24304	0.181773	5.83e-13	4.87e-11
SLC14A1	120.455	-2.49732	0.378982	5.88e-13	4.9e-11
NOC3L	2774.68	-0.980221	0.142841	6.15e-13	5.11e-11
SERPINI1	899.075	1.69521	0.251474	6.28e-13	5.2e-11
SLC9B2	1516.99	-1.10541	0.161797	7.18e-13	5.93e-11
EFCAB8	507.998	1.25028	0.184412	7.22e-13	5.94e-11
RP11-489G11.5	21.0682	2.70027	0.403737	7.26e-13	5.95e-11
ING1	1116.88	1.26649	0.188589	7.33e-13	5.99e-11
HK2-DT	57.6791	-2.42291	0.364972	7.41e-13	6.04e-11
TGIF2-RAB5IF	140.495	-1.49923	0.22472	7.83e-13	6.37e-11
TMCC2	249.549	1.44372	0.214884	8.18e-13	6.61e-11
RP13-1032I1.10	861.822	-1.2367	0.183673	8.18e-13	6.61e-11
KLHL25	716.755	2.19404	0.339612	9.54e-13	7.68e-11
MS4A3	2982.43	-2.31226	0.350969	1.14e-12	9.12e-11
BMP1	1850.18	-0.980412	0.144335	1.15e-12	9.17e-11
FGR	335.493	-2.33355	0.351782	1.19e-12	9.48e-11
MAPK12	561.385	-1.2912	0.19218	1.24e-12	9.83e-11
ADCY7	5768.05	-1.44123	0.216519	1.29e-12	1.03e-10
ALG8	4212.82	-0.636997	0.0926312	1.37e-12	1.09e-10
POGLUT1	1401.74	-0.882912	0.130044	1.38e-12	1.09e-10
CARHSP1	2634.01	1.18675	0.177507	1.45e-12	1.14e-10
TRG-AS1	1515.12	-2.76243	0.471481	1.46e-12	1.14e-10
HDAC7	1800.27	-1.23899	0.185724	1.46e-12	1.14e-10
CPNE3	1580.31	0.957293	0.141092	1.54e-12	1.2e-10
PRKACA	2052.68	1.03207	0.153289	1.6e-12	1.24e-10
RP11-109N23.6	27.4609	-1.69154	0.253625	1.62e-12	1.25e-10
STARD5	489.928	1.26665	0.190305	1.64e-12	1.26e-10
BOLA1	1137.97	3.08699	0.526425	1.7e-12	1.31e-10
WDR43	15625.5	-1.34103	0.202123	1.74e-12	1.33e-10
PRDM15	3214.19	-0.693909	0.101165	1.75e-12	1.34e-10
CCT6P1	1812.75	-0.735483	0.108591	1.97e-12	1.5e-10
RIOX2	1962.94	-0.84065	0.124292	1.99e-12	1.51e-10
EML3	773.924	-0.823755	0.121472	2.08e-12	1.58e-10
LPAR4	54.3072	-2.63655	0.404391	2.18e-12	1.65e-10
HEATR1	7435.81	-1.0977	0.164417	2.28e-12	1.72e-10
YPEL1	951.688	2.47449	0.419621	2.39e-12	1.8e-10
POLR3G	1740.85	-1.29611	0.196262	2.46e-12	1.85e-10
RP11-54O7.16	250.214	-2.14585	0.327434	2.66e-12	1.99e-10
MYORG	96.9615	2.04723	0.320304	2.69e-12	2.01e-10
ZMYND8	24309	-1.37183	0.209448	2.8e-12	2.08e-10
RRP9	1125.54	-1.36895	0.20985	2.94e-12	2.19e-10
ZC2HC1A	327.666	1.71464	0.260905	3.06e-12	2.26e-10
MYBL1	1317.31	2.07023	0.324935	3.32e-12	2.45e-10
LYSMD2	1343.8	-0.932827	0.13991	3.39e-12	2.5e-10
RP11-159D12.8	271.01	1.48387	0.226528	3.69e-12	2.71e-10
TRNT1	4616.8	-0.892922	0.135015	3.89e-12	2.84e-10
ZC3H7B	3739.26	-0.822037	0.123042	3.88e-12	2.84e-10
AGFG2	2213.46	0.829329	0.124243	4.16e-12	3.03e-10
PPP3CB-AS1	756.682	0.747792	0.111547	4.23e-12	3.07e-10
SH3PXD2B	512.655	2.32821	0.361531	4.29e-12	3.11e-10
LTBR	837.889	-0.911775	0.137358	4.33e-12	3.13e-10
TRIM65	1204.06	-1.31303	0.201172	4.36e-12	3.14e-10
CNKSR1	90.7464	-2.56193	0.406447	4.43e-12	3.18e-10
SAP30	655.755	1.24303	0.190527	4.59e-12	3.29e-10
ZNF485	612.099	-1.58306	0.242791	4.7e-12	3.36e-10
MS4A6A	1138.66	-2.18777	0.344203	5.27e-12	3.75e-10
KCNK5	11592.6	-0.783023	0.117632	5.3e-12	3.77e-10
MEX3A	122.091	-1.6004	0.250264	5.67e-12	4.02e-10
RP11-461A8.4	28.4576	-1.46023	0.22386	5.79e-12	4.09e-10
WDR47	5716.26	1.29129	0.198963	5.93e-12	4.18e-10
YPEL5	904.871	1.21219	0.185929	6.15e-12	4.32e-10
NAGK	1851.41	1.46548	0.230564	6.17e-12	4.33e-10
ABCC4	14840	-1.00985	0.154581	6.23e-12	4.36e-10
BAMBI	1830.95	1.57515	0.248809	6.29e-12	4.38e-10
RPIA	3653.95	-0.94822	0.145047	6.29e-12	4.38e-10
LRIG2-DT	199.122	1.37025	0.211981	6.72e-12	4.67e-10
MOSPD1	860.377	1.20516	0.186866	7.09e-12	4.91e-10
NIFK	3173.02	-1.02421	0.156862	7.22e-12	4.98e-10
CCDC86	1143.07	-1.53824	0.241944	7.31e-12	5.04e-10
ELAPOR1	169.558	1.63086	0.258193	7.39e-12	5.07e-10
MTCL1	1111.5	1.9441	0.319243	7.4e-12	5.07e-10
LINC01281	78.8792	-3.04268	0.490504	7.43e-12	5.08e-10
ISOC2	710.452	-1.26358	0.19703	7.65e-12	5.22e-10
FKBP4	1504.36	-1.06573	0.164995	7.87e-12	5.35e-10
RP11-255O19.2	205.227	-1.96863	0.315696	8.2e-12	5.56e-10
HEXIM1	2767.74	1.53486	0.244877	8.22e-12	5.56e-10
SLC12A9-AS1	216.012	-1.4437	0.225478	8.28e-12	5.58e-10
CCNYL1	2902.13	1.17354	0.181787	8.34e-12	5.61e-10
UTP20	5957.91	-1.14189	0.178005	8.41e-12	5.63e-10
ZNF783	1227.79	-0.921264	0.140432	8.41e-12	5.63e-10
CCDC88C	7221.18	-1.112	0.170619	8.58e-12	5.73e-10
TAF4B	6593.67	-1.18981	0.184547	9.13e-12	6.08e-10
NIP7	1378.5	-1.1863	0.184332	9.15e-12	6.08e-10
KTN1-AS1	500.861	-1.38709	0.219005	9.22e-12	6.11e-10
AKR1C8P	38.002	-2.76086	0.452207	9.35e-12	6.18e-10
METAP1D	2171.72	-1.10222	0.172257	9.4e-12	6.2e-10
C1QL1	10.7218	3.45767	0.55156	9.5e-12	6.25e-10
RRS1	423.096	-1.401	0.220021	9.67e-12	6.35e-10
RP11-867G23.8	178.494	1.10853	0.172046	9.8e-12	6.42e-10
CALM1	4104.78	1.27811	0.200157	1.01e-11	6.63e-10
ACTL8	74.815	-2.59109	0.410397	1.06e-11	6.93e-10
CLNS1A	8110.7	-0.659837	0.0999876	1.11e-11	7.2e-10
ACVR2A	1907.85	1.42605	0.225809	1.18e-11	7.64e-10
CDKL2	45.8237	1.83301	0.290944	1.2e-11	7.76e-10
RP11-352D13.5	22.3739	2.41264	0.38506	1.2e-11	7.76e-10
SIRT1	7470.81	0.800958	0.122739	1.23e-11	7.94e-10
PIGL	4995.06	-0.846653	0.130229	1.28e-11	8.19e-10
SMPD1	348.743	1.61	0.261273	1.31e-11	8.38e-10
TIMM9	1781.83	-0.943107	0.146104	1.32e-11	8.43e-10
ABLIM2	223.108	2.17493	0.352597	1.33e-11	8.46e-10
TMEM184B	2521.86	0.866072	0.133156	1.34e-11	8.49e-10
TSPAN32	538.011	-2.56659	0.414684	1.34e-11	8.49e-10
PFKP	6647.44	-0.887564	0.137416	1.34e-11	8.49e-10
RP11-7O11.9	132.943	-1.29821	0.203011	1.35e-11	8.53e-10
LINC00888	353.979	0.98057	0.151746	1.37e-11	8.63e-10
AMPD2	908.907	-1.09996	0.172806	1.41e-11	8.86e-10
RAD51-AS1	648.34	0.868426	0.134102	1.44e-11	9.02e-10
IRAK1	2955.54	-1.33442	0.213869	1.45e-11	9.06e-10
RP5-851M4.1	19.4828	-1.92487	0.303316	1.46e-11	9.11e-10
RP11-152P23.2	75.5485	1.64128	0.262805	1.47e-11	9.13e-10
RP11-762B21.7	936.825	1.15241	0.181065	1.67e-11	1.04e-09
TMEM169	73.0509	1.75572	0.280662	1.82e-11	1.13e-09
LINC01647	309.927	5.01798	0.921954	1.86e-11	1.15e-09
RP11-16N10.2	707.027	-1.13147	0.179754	1.92e-11	1.18e-09
TBR1	25.4027	2.09428	0.339101	1.93e-11	1.19e-09
SYTL2	209.551	1.75359	0.283614	1.94e-11	1.19e-09
NAT10	5479.02	-0.972846	0.151964	1.93e-11	1.19e-09
ZYG11B	7668.34	0.964913	0.149767	1.98e-11	1.21e-09
TIGD3	47.7946	2.08152	0.340272	2.09e-11	1.27e-09
FAM76A	1450.99	0.775266	0.120327	2.13e-11	1.3e-09
FOXO1	1186.05	1.41545	0.2304	2.35e-11	1.42e-09
MARCHF2	458.218	1.44328	0.231535	2.35e-11	1.42e-09
RP11-905K4.1	26.1888	1.66502	0.266208	2.37e-11	1.43e-09
RP4-613B23.1	627	-1.36948	0.219543	2.39e-11	1.44e-09
LARP1	21230.7	-0.698526	0.109354	2.52e-11	1.51e-09
TRIM59	77.4293	1.87412	0.304752	2.55e-11	1.53e-09
PNPLA8	3255.09	1.42888	0.229446	2.61e-11	1.56e-09
NOP16	2308.02	-1.65409	0.269139	2.64e-11	1.58e-09
GSEC	834.864	-1.19895	0.191001	2.83e-11	1.69e-09
RP3-330M21.5	185.296	-1.49865	0.242009	2.85e-11	1.7e-09
NOL8	3267.63	-1.0066	0.158727	2.89e-11	1.71e-09
SLC25A43	814.599	-1.32332	0.212837	2.93e-11	1.73e-09
RP1-34B20.4	201.135	3.60215	0.596563	2.94e-11	1.74e-09
RP11-618G20.1	123.803	1.19995	0.190867	2.99e-11	1.76e-09
AC002310.7	723.387	0.8669	0.136657	3.29e-11	1.93e-09
IQCD	186.235	1.66378	0.270215	3.36e-11	1.97e-09
RASSF8	345.329	1.67312	0.275041	3.63e-11	2.13e-09
H2BC20P	2880.52	2.00007	0.335268	3.71e-11	2.17e-09
LETM1	4413.99	-0.744507	0.117759	3.83e-11	2.23e-09
CAMKK1	663.365	-1.19838	0.192205	3.88e-11	2.26e-09
MTHFD1L	22697.2	-1.79112	0.298219	4.13e-11	2.4e-09
UMPS	2316.66	-0.537163	0.0839907	4.13e-11	2.4e-09
DIMT1	2306.2	-0.769366	0.121294	4.41e-11	2.55e-09
MAP3K9	600.408	1.80724	0.293079	4.45e-11	2.57e-09
RAPH1	677.711	1.88209	0.31106	4.6e-11	2.65e-09
KLHL7	2640.79	1.04583	0.166644	4.64e-11	2.66e-09
GSKIP	1326.25	1.06542	0.171131	4.67e-11	2.68e-09
LZTS3	158.044	1.6489	0.276186	4.8e-11	2.75e-09
SSBP4	1798.42	-0.962902	0.154327	4.96e-11	2.83e-09
KDSR	1895.73	0.741487	0.116993	4.99e-11	2.84e-09
PDE4DIPP6	180.776	1.4968	0.249745	5.06e-11	2.88e-09
KIAA0513	3398.52	1.7141	0.280994	5.16e-11	2.92e-09
CASTOR2	2159.78	1.42199	0.231303	5.2e-11	2.94e-09
OAZ2	1822.98	1.08442	0.175634	5.3e-11	2.99e-09
FAM161B	195.907	1.21889	0.200346	5.66e-11	3.19e-09
DHRS9	543.775	-2.86424	0.508908	5.68e-11	3.19e-09
SENP2	3190.39	0.563729	0.0878543	5.88e-11	3.3e-09
CCSER2	11136.2	1.42073	0.232545	6.21e-11	3.48e-09
NLN	6599.25	-1.20195	0.198854	6.37e-11	3.55e-09
CTSZ	1609.82	-0.944104	0.151167	6.37e-11	3.55e-09
STX5	2220.52	0.910795	0.147436	6.71e-11	3.73e-09
KCNA3	62.6151	-2.62602	0.435947	6.73e-11	3.74e-09
RCC2	11825.5	-0.784931	0.125336	7.21e-11	3.99e-09
MAFA	47.0109	3.19552	0.574334	7.77e-11	4.29e-09
TBC1D16	1452.15	1.97591	0.347768	7.9e-11	4.36e-09
TSPAN9	614.554	1.63077	0.270488	7.97e-11	4.39e-09
RP11-677M14.7	51.355	1.34342	0.22025	8.63e-11	4.74e-09
MT2A	254.358	2.08788	0.364681	8.85e-11	4.85e-09
MS4A4A	2090.2	-2.75935	0.503735	8.88e-11	4.86e-09
RP11-521I2.3	54.4576	1.40434	0.230531	8.93e-11	4.88e-09
MALT1	2105	1.26821	0.20841	9.16e-11	4.99e-09
KHDRBS3	1131.67	2.02877	0.339153	9.42e-11	5.12e-09
RP4-737E23.5	131.713	-1.95432	0.33795	9.53e-11	5.17e-09
LINC02693	475.468	1.18033	0.192639	9.94e-11	5.38e-09
CRISPLD2	313.503	2.45491	0.457068	1.02e-10	5.54e-09
RP11-298E9.7	96.1702	-1.00774	0.164785	1.11e-10	5.99e-09
LYRM4	7845.29	-1.13107	0.186755	1.12e-10	6.01e-09
KIAA0319	92.0395	1.83847	0.311991	1.14e-10	6.12e-09
CDK6-AS1	1352.13	-1.96429	0.341036	1.14e-10	6.13e-09
C5orf47	32.7245	2.39562	0.407071	1.17e-10	6.29e-09
CD84	782.632	-2.74776	0.498396	1.18e-10	6.31e-09
CTD-3224K15.3	9.12298	-3.36655	0.554773	1.22e-10	6.51e-09
CCDC78	75.4484	-2.03298	0.3442	1.29e-10	6.86e-09
UBXN8	1282.54	-0.993869	0.164577	1.34e-10	7.11e-09
CSGALNACT1	714.703	-1.93708	0.340324	1.36e-10	7.2e-09
CDK6	39487.9	-1.56176	0.273322	1.37e-10	7.26e-09
KAZN	5820.74	-0.890436	0.145602	1.39e-10	7.32e-09
CROCC	1481.36	1.38459	0.235036	1.4e-10	7.35e-09
RP11-74J13.8	636.992	0.861925	0.140603	1.46e-10	7.66e-09
ELAC2	3232.58	-0.612016	0.0985384	1.46e-10	7.68e-09
CTD-2260A17.2	181.036	0.638518	0.10277	1.51e-10	7.88e-09
KLHL30	95.9149	-2.33364	0.39455	1.51e-10	7.88e-09
GAR1	1326.24	-1.2128	0.203833	1.53e-10	7.96e-09
AGPAT5	6945.41	-1.15149	0.192277	1.61e-10	8.36e-09
FTSJ1	800.645	-0.866299	0.142802	1.61e-10	8.36e-09
LTV1	3640.35	-1.07476	0.178249	1.63e-10	8.43e-09
RP11-440G2.2	12.6336	2.54273	0.427126	1.65e-10	8.55e-09
EIF4EBP2	7776.84	0.850094	0.139455	1.72e-10	8.86e-09
RP11-491F9.1	126.26	1.63453	0.276257	1.73e-10	8.91e-09
RP11-6N17.9	437.537	-0.800352	0.131423	1.74e-10	8.96e-09
ZNF121	6875.66	-0.757519	0.123719	1.81e-10	9.31e-09
SERAC1	1151.64	1.07388	0.178965	1.85e-10	9.48e-09
NFKBIZ	2216.09	1.63019	0.28588	1.88e-10	9.62e-09
DAAM1	4138.19	1.42737	0.245305	1.93e-10	9.87e-09
RP11-1D12.2	85.4474	-4.45311	0.875545	1.98e-10	1.01e-08
RP4-646N3.2	49.8617	-1.64639	0.280445	2.05e-10	1.04e-08
NBPF1	2615.69	1.3748	0.230369	2.13e-10	1.08e-08
RP11-454H13.8	274.873	0.914573	0.150843	2.22e-10	1.13e-08
BPHL	619.523	0.808071	0.132677	2.28e-10	1.15e-08
CTC-453G23.8	266.638	1.00487	0.168751	2.36e-10	1.19e-08
UBE2D4	1036.11	0.451806	0.0727238	2.45e-10	1.23e-08
MEIG1	120.434	1.18589	0.199023	2.46e-10	1.24e-08
TGFBRAP1	4509.71	-0.61938	0.100403	2.48e-10	1.25e-08
MIEF1	2758.32	-0.803941	0.133634	2.53e-10	1.27e-08
OGA	9722.32	0.742296	0.123351	2.64e-10	1.32e-08
CDHR2	225.597	-1.24092	0.208869	2.64e-10	1.32e-08
PTK2B	19336.6	-1.02313	0.169344	2.77e-10	1.38e-08
FKBP7	237.353	-1.05623	0.178396	3e-10	1.49e-08
RP1-197B17.3	692.771	0.889617	0.149061	3.03e-10	1.5e-08
CDON	689.789	1.17211	0.199097	3.05e-10	1.51e-08
SDAD1P1	58.4912	1.26697	0.214449	3.14e-10	1.55e-08
POLR3D	1635.47	-0.856961	0.143653	3.23e-10	1.59e-08
GLI3	96.5132	1.66103	0.289425	3.24e-10	1.59e-08
GDPD2	38.2873	1.64553	0.284751	3.26e-10	1.6e-08
EARS2	2338.79	-0.884193	0.150042	3.46e-10	1.7e-08
ARHGEF37	293.142	0.839646	0.140069	3.65e-10	1.78e-08
SCO1	2090.04	-0.630457	0.104106	3.64e-10	1.78e-08
RP1-86C11.7	490.59	2.68765	0.474206	3.72e-10	1.81e-08
PITRM1-AS1	62.6324	-1.74265	0.30385	3.74e-10	1.82e-08
PLAC8L1	263.274	-0.901058	0.151165	3.78e-10	1.84e-08
APPL2	2856.02	0.984392	0.167207	3.87e-10	1.88e-08
RP1-80N2.2	233.901	-2.53819	0.477032	3.98e-10	1.92e-08
ZNF749	466.806	-0.882316	0.148183	3.97e-10	1.92e-08
TG	1365.29	2.49458	0.468748	4.13e-10	2e-08
CSRNP2	2261.14	1.18089	0.203232	4.26e-10	2.05e-08
ADCY10	285.026	1.1272	0.191794	4.37e-10	2.1e-08
ATP2B1-AS1	49.0219	1.31322	0.224197	4.39e-10	2.11e-08
PES1	2210.28	-1.08569	0.187159	4.74e-10	2.27e-08
RREB1	39330.5	-1.13436	0.196956	4.77e-10	2.28e-08
NFU1	1849.9	0.635443	0.105335	4.78e-10	2.28e-08
RP11-927P21.6	178.456	-1.52086	0.265	4.8e-10	2.29e-08
CCND1	241.772	-1.99702	0.363537	4.83e-10	2.3e-08
RP5-940F7.2	78.0119	-2.25953	0.398617	4.99e-10	2.37e-08
DNAJC27-AS1	292.913	1.00128	0.170776	5.14e-10	2.44e-08
NOB1	2419.53	-0.922651	0.157318	5.19e-10	2.45e-08
TMEM161A	1153.95	-0.775455	0.130144	5.19e-10	2.45e-08
POLB	2227.61	0.982995	0.16867	5.33e-10	2.51e-08
RASGEF1B	233.737	1.56388	0.280159	5.34e-10	2.52e-08
NUP88	4408.63	-0.587449	0.0983645	5.58e-10	2.62e-08
ANP32B	17073.1	-0.6201	0.103207	5.61e-10	2.63e-08
TXNDC16	3042.28	0.978086	0.166981	5.7e-10	2.67e-08
KIF3A	1174.6	1.01223	0.172988	5.82e-10	2.72e-08
AKAP13	14086.9	1.36367	0.238149	5.85e-10	2.72e-08
ACSM3	6629.29	-2.20335	0.406258	5.84e-10	2.72e-08
DCTD	2962.48	-0.686461	0.115523	5.97e-10	2.77e-08
ZC3H6	1331.29	1.10542	0.190555	6.08e-10	2.82e-08
SLC7A6	3838.44	-0.55821	0.0921131	6.13e-10	2.84e-08
CTA-941F9.10	36.6459	-3.84521	0.716919	6.36e-10	2.94e-08
RNF19B	3632.44	1.20546	0.212472	6.4e-10	2.96e-08
TDRKH	456.437	1.26218	0.219526	6.42e-10	2.96e-08
PINK1	674.308	1.5484	0.282711	6.57e-10	3.02e-08
PNO1	2230.17	-1.0477	0.181004	7.64e-10	3.51e-08
AP001432.14	662.739	-0.929654	0.159008	7.64e-10	3.51e-08
ZFYVE1	2100.72	0.962274	0.16532	7.82e-10	3.58e-08
MID1IP1-AS1	38.7141	-1.47722	0.258157	7.83e-10	3.58e-08
LAS1L	3973.95	-0.687183	0.118264	7.86e-10	3.58e-08
PLB1	683.946	-1.83229	0.327378	7.94e-10	3.62e-08
ZNF618	6329.01	-1.33406	0.237394	8.19e-10	3.72e-08
HAGHL	238.012	-1.57406	0.28136	8.26e-10	3.75e-08
SESN2	4141	1.33515	0.240682	8.44e-10	3.83e-08
ZBTB7B	2016.94	-1.00394	0.173275	8.53e-10	3.86e-08
MRPL3	5484.69	-1.05234	0.182858	8.65e-10	3.91e-08
DUSP18	345.537	1.27675	0.225316	9.21e-10	4.15e-08
SORD2P	24.6559	-1.58112	0.279607	9.45e-10	4.25e-08
RPSAP22	14.4169	-1.92884	0.341715	9.95e-10	4.47e-08
NAA20	2041.06	-0.667377	0.113418	1e-09	4.49e-08
C12orf45	2338.62	-0.71069	0.121002	1.02e-09	4.55e-08
ARAP3	661.564	-2.01951	0.381403	1.04e-09	4.66e-08
NPC2	813.147	1.50334	0.270997	1.1e-09	4.89e-08
QTRT2	2239.58	-0.71508	0.12264	1.11e-09	4.96e-08
UBE2H	8425.11	1.10985	0.194233	1.12e-09	4.97e-08
SLC7A1	9444.16	-1.15149	0.201194	1.15e-09	5.12e-08
PHLPP2	2348.17	0.886649	0.153323	1.16e-09	5.15e-08
AEN	3748.52	-1.01148	0.178095	1.16e-09	5.15e-08
SLCO4A1	1790.47	-1.32808	0.238658	1.17e-09	5.17e-08
AP000640.2	94.6701	1.46285	0.266519	1.18e-09	5.2e-08
FOXO6	173.998	2.20916	0.433955	1.19e-09	5.22e-08
WFS1	101.172	2.35248	0.447774	1.26e-09	5.53e-08
APBA2	2684.12	-1.08742	0.193787	1.26e-09	5.55e-08
CASTOR3	2312.1	0.92409	0.162656	1.27e-09	5.56e-08
SNX29	20588.4	0.951667	0.165279	1.28e-09	5.58e-08
SPI1	4637.92	-1.88284	0.340949	1.29e-09	5.66e-08
SLC22A14	36.2271	1.6226	0.292571	1.32e-09	5.76e-08
ACTG1P25	50.6018	1.72543	0.312942	1.32e-09	5.76e-08
GLIS1	146.892	2.02095	0.390899	1.33e-09	5.8e-08
RABIF	1847.5	0.911455	0.15913	1.37e-09	5.95e-08
ETV7	117.172	2.07197	0.393253	1.39e-09	6.01e-08
IL31RA	893.772	-3.00541	0.575985	1.39e-09	6.01e-08
DRC1	101.743	1.36031	0.245714	1.43e-09	6.19e-08
DEF6	2366.95	-1.11309	0.198087	1.45e-09	6.26e-08
EFHB	320.634	1.0879	0.192975	1.46e-09	6.28e-08
FBXO21	2268.06	0.768199	0.132838	1.5e-09	6.44e-08
AIMP2	2642.96	-0.727722	0.126083	1.52e-09	6.5e-08
TPST1	1402.64	1.6134	0.293206	1.53e-09	6.55e-08
KAT2A	452.496	-1.16214	0.207361	1.54e-09	6.58e-08
LINC02870	23.7631	-2.97944	0.558343	1.55e-09	6.62e-08
GPR85	261.329	-2.34352	0.448568	1.56e-09	6.63e-08
H2BC18	3307.74	1.97595	0.37148	1.56e-09	6.66e-08
LYPD3	23.4341	2.40222	0.437481	1.58e-09	6.71e-08
TET3	12822.5	-0.788405	0.136827	1.61e-09	6.81e-08
VAMP1	1199.1	1.44592	0.267311	1.64e-09	6.97e-08
KIF3C	940.428	0.875208	0.153497	1.65e-09	6.97e-08
RP5-864I18.1	120.149	-3.15204	0.58823	1.66e-09	7.01e-08
OPTN	322.032	1.34366	0.241263	1.67e-09	7.03e-08
LINC01376	1935.45	0.900109	0.158094	1.7e-09	7.15e-08
PUS7	9581.88	-1.0109	0.178579	1.71e-09	7.19e-08
CGRRF1	647.861	0.96564	0.169396	1.72e-09	7.21e-08
RP11-128N14.6	149.856	1.04758	0.184494	1.73e-09	7.25e-08
ALOX12	106.716	-2.28362	0.423579	1.85e-09	7.73e-08
LCMT1	3321.85	0.463142	0.0794759	1.87e-09	7.8e-08
SLC25A37	9086.15	-0.725586	0.126022	1.87e-09	7.8e-08
SIRT2	1304.93	0.946356	0.168032	1.88e-09	7.82e-08
SWT1	1047.88	1.18326	0.212748	1.91e-09	7.95e-08
GCH1	1763.48	1.11712	0.199035	1.92e-09	7.97e-08
BRIX1	2964.65	-1.06477	0.189443	2e-09	8.3e-08
PEMT	2102.15	-1.13535	0.201822	2.02e-09	8.36e-08
RP11-428C19.5	14.1099	2.45082	0.449118	2.06e-09	8.48e-08
MS4A4E	1158.65	-2.48828	0.508795	2.05e-09	8.48e-08
FRMD6	247.194	2.11527	0.409467	2.1e-09	8.63e-08
RP11-111A21.1	761.23	1.33258	0.244657	2.12e-09	8.74e-08
GPR68	218.153	-2.28994	0.432846	2.16e-09	8.89e-08
PTAFR	715.596	-1.86862	0.358487	2.17e-09	8.89e-08
A3GALT2	56.5004	1.45155	0.265831	2.19e-09	8.97e-08
UBE2Q2	6004.13	-0.945744	0.167804	2.24e-09	9.14e-08
ABHD4	318.143	1.31485	0.240808	2.46e-09	1e-07
BCCIP	2965.14	-0.761729	0.131248	2.46e-09	1e-07
SLC41A2	768.926	1.65805	0.305657	2.6e-09	1.06e-07
CCR2	699.333	-3.50597	0.6895	2.62e-09	1.06e-07
ALDH1B1	602.126	-1.13175	0.203301	2.62e-09	1.06e-07
DNPEP	1199.54	-0.657039	0.114792	2.64e-09	1.07e-07
CTB-138E5.1	55.9786	-1.87438	0.348915	2.73e-09	1.1e-07
CKAP2L	2523.33	0.715579	0.125421	2.74e-09	1.1e-07
NUDT3	1825.16	-0.760219	0.134821	2.78e-09	1.12e-07
UBTD2	2090.32	1.74517	0.330456	2.82e-09	1.14e-07
ARFGAP3	1947.28	0.717313	0.126536	2.85e-09	1.14e-07
RP11-203J24.9	90.076	-1.06934	0.192214	2.84e-09	1.14e-07
AC005037.3	489.954	-1.02801	0.186313	2.85e-09	1.14e-07
EXT1	2068.17	0.976945	0.174855	2.86e-09	1.14e-07
GABRR2	169.8	1.32926	0.242972	2.87e-09	1.14e-07
B4GALT5	13582.5	-1.0297	0.186501	2.87e-09	1.14e-07
PDCD2L	698.259	-0.686515	0.120113	2.87e-09	1.14e-07
THAP8	405.542	1.04061	0.190665	3.02e-09	1.2e-07
NTN5	28.4665	1.59388	0.291382	3.01e-09	1.2e-07
SUN1	3191.35	0.627582	0.109528	3.05e-09	1.21e-07
NPR3	71.4652	1.52031	0.279226	3.06e-09	1.21e-07
LINC01283	116.913	-3.11147	0.605464	3.14e-09	1.24e-07
TASOR2	8972.71	-0.919009	0.167103	3.18e-09	1.25e-07
NPC1	5288.32	0.795466	0.14109	3.35e-09	1.32e-07
DFFB	1090.55	-0.534367	0.0937369	3.4e-09	1.34e-07
FAM214A	3451.08	1.38004	0.257421	3.44e-09	1.35e-07
IGFBP4	498.065	-2.16702	0.416881	3.5e-09	1.37e-07
ESRRA	2137.89	-0.779344	0.138345	3.52e-09	1.38e-07
ZNF296	259.067	-1.49811	0.280806	3.56e-09	1.39e-07
RASGRP3	126.272	-1.65475	0.313707	3.57e-09	1.39e-07
STAM2	5437	0.695925	0.122947	3.65e-09	1.42e-07
IBA57	1889.38	0.832663	0.150056	3.75e-09	1.46e-07
LINC02801	56.6259	-3.11357	0.619906	3.76e-09	1.46e-07
RSL1D1	6737.18	-0.811265	0.145296	3.76e-09	1.46e-07
NINJ2	857.898	-1.70032	0.314319	3.77e-09	1.46e-07
CH17-373J23.1	797.702	1.84603	0.362864	3.8e-09	1.47e-07
TNFRSF11A	84.6774	1.77734	0.334522	3.83e-09	1.48e-07
AC017104.6	35.2857	-3.23479	0.626826	3.9e-09	1.51e-07
NOL10	11899.4	-0.817711	0.146728	4.05e-09	1.56e-07
NEU1	1832.84	2.05811	0.405598	4.08e-09	1.57e-07
CSRP3-AS1	415.003	1.13366	0.208808	4.13e-09	1.59e-07
LUZP1	7654.02	0.889154	0.159286	4.17e-09	1.6e-07
CTD-2619J13.16	68.6404	-0.889383	0.159102	4.17e-09	1.6e-07
ETV5	4207.26	1.32619	0.248216	4.25e-09	1.63e-07
EMG1	1727.06	-0.658408	0.117564	4.25e-09	1.63e-07
FGFR1	832.803	2.14539	0.451731	4.33e-09	1.65e-07
DPH2	743.144	-1.27553	0.238819	4.33e-09	1.65e-07
ADAMTSL4-AS1	45.4981	1.68704	0.319349	4.36e-09	1.66e-07
AC074117.10	878.191	-0.713102	0.12754	4.39e-09	1.67e-07
RP5-1028K7.2	91.4729	-2.75813	0.541504	4.4e-09	1.67e-07
RP11-160E2.6	894.293	2.02128	0.39178	4.52e-09	1.71e-07
TBXAS1	4096.28	-1.66429	0.327602	4.56e-09	1.73e-07
ZNF774	260.222	0.752597	0.134636	4.58e-09	1.73e-07
H2BC19P	2154.28	1.92562	0.370735	4.63e-09	1.75e-07
ABHD6	967.582	0.822878	0.14862	4.64e-09	1.75e-07
LRP8	13004.7	-0.944876	0.171614	4.77e-09	1.79e-07
HABP4	657.929	1.49329	0.279027	4.89e-09	1.84e-07
RAP2C-AS1	839.008	1.00698	0.185203	4.92e-09	1.85e-07
DGLUCY	5844.28	-1.17214	0.217554	4.93e-09	1.85e-07
RP11-624G17.3	16.336	-2.2822	0.44569	5.2e-09	1.95e-07
TOM1L2	3716.8	1.31705	0.247352	5.4e-09	2.02e-07
FAM219A	2864.58	0.903068	0.163737	5.5e-09	2.05e-07
POU2F2	630.146	-1.17955	0.220485	5.51e-09	2.06e-07
GABARAPL2	1664.81	0.870706	0.158468	5.59e-09	2.08e-07
RP11-266L9.4	117.45	1.21664	0.226371	5.83e-09	2.17e-07
RPP40	430.088	-0.78781	0.142703	5.86e-09	2.17e-07
UBE2B	3639.25	0.878141	0.160233	5.88e-09	2.18e-07
SMYD5	1038.16	-0.980765	0.179876	5.88e-09	2.18e-07
TTPAL	1129.71	0.608229	0.108044	6.05e-09	2.23e-07
PTGIR	41.8695	-2.15196	0.419646	6.09e-09	2.25e-07
RP11-155D18.17	69.1351	-1.4688	0.277655	6.15e-09	2.27e-07
NDUFA10	7627.32	-0.682712	0.122493	6.16e-09	2.27e-07
ZFYVE16	3742.96	1.25123	0.233349	6.18e-09	2.27e-07
ZCCHC14	6512.88	0.967096	0.178785	6.2e-09	2.27e-07
SMIM10L2B	37.1523	2.31791	0.449739	6.2e-09	2.27e-07
ZNF146	6970.16	-0.613986	0.110852	6.34e-09	2.32e-07
DFFA	2678.66	-0.697051	0.125521	6.38e-09	2.33e-07
TLL2	173.455	1.96751	0.396014	6.42e-09	2.34e-07
MCF2L	61.4714	2.03427	0.403393	6.42e-09	2.34e-07
RP11-277A4.4	163.642	1.73777	0.33714	6.49e-09	2.36e-07
CSRP2	53.4241	2.39158	0.466652	6.5e-09	2.36e-07
RP11-320G10.1	4746.42	-1.99207	0.410439	6.5e-09	2.36e-07
ZBED5-AS1	536.326	0.801123	0.146012	6.6e-09	2.39e-07
LRP5	4120.05	-1.03843	0.191626	6.75e-09	2.44e-07
NCL	19877.1	-0.806524	0.146662	6.75e-09	2.44e-07
SNORD3B-1	319.805	1.78658	0.352063	6.82e-09	2.46e-07
AGO2	12743.7	-0.413823	0.0724784	6.82e-09	2.46e-07
TOGARAM2	56.5733	-1.31186	0.244609	6.89e-09	2.48e-07
LINC02641	611.027	2.18526	0.441848	6.92e-09	2.49e-07
LCT	263.589	1.13586	0.212846	6.97e-09	2.5e-07
LINC00051	286.861	-2.02551	0.385189	7.06e-09	2.53e-07
AGTRAP	1526.07	-0.794574	0.144295	7.09e-09	2.54e-07
RAI1	7509.32	-0.880704	0.161004	7.31e-09	2.61e-07
RELL1	5773.25	1.37568	0.263867	7.36e-09	2.63e-07
LINC00482	308.604	-2.06535	0.407258	7.36e-09	2.63e-07
RP11-803D5.5	35.5538	-1.72411	0.331166	7.46e-09	2.66e-07
HPF1	1428.8	0.714167	0.128772	7.65e-09	2.72e-07
GTF2H3	3629.05	-0.614282	0.109875	7.65e-09	2.72e-07
ECE1	5495.44	0.896022	0.164394	7.99e-09	2.83e-07
TNRC6C	8398.42	0.785722	0.143386	8.16e-09	2.89e-07
CTA-392E5.1	371.529	-2.87623	0.651054	8.21e-09	2.91e-07
PCBP3	4891.09	1.99628	0.418559	8.26e-09	2.92e-07
TRIM3	456.857	0.95843	0.176618	8.37e-09	2.96e-07
CDH23	198.529	-1.54964	0.300045	8.59e-09	3.02e-07
RP11-613M10.6	178.597	-1.04267	0.194036	8.59e-09	3.02e-07
LMTK2	7987.54	0.749226	0.137249	9e-09	3.16e-07
SUFU	5702.43	0.79928	0.145927	9.16e-09	3.22e-07
PARD6G	363.044	1.02206	0.192005	9.23e-09	3.23e-07
RASGRP2	769.899	-2.06375	0.406542	9.24e-09	3.23e-07
SYNGAP1	214.331	-1.29977	0.249749	9.39e-09	3.28e-07
ISG20	411.672	-1.01424	0.189934	9.66e-09	3.38e-07
KRT8P12	216.554	-0.890432	0.165033	9.92e-09	3.46e-07
UBL4A	601.319	-1.43873	0.274878	9.95e-09	3.46e-07
SYP	126.503	0.811921	0.149457	9.98e-09	3.47e-07
LARGE1	1358.17	1.56308	0.308482	1.01e-08	3.5e-07
CD40	74.6748	0.907739	0.168265	1.03e-08	3.56e-07
HMCES	1178.49	0.742873	0.136401	1.06e-08	3.68e-07
SAMD8	5313.77	0.788475	0.145302	1.06e-08	3.68e-07
PIK3R3	287.27	0.930022	0.172244	1.08e-08	3.72e-07
GPR137C	308.234	1.31332	0.253177	1.1e-08	3.81e-07
TMEM86A	102.805	1.94463	0.387163	1.13e-08	3.88e-07
ALKBH2	365.42	-1.00232	0.189243	1.14e-08	3.92e-07
ZNF211	552.283	1.03242	0.195574	1.15e-08	3.94e-07
RP11-345J4.11	3470.02	-0.769809	0.141948	1.15e-08	3.94e-07
ETFDH	1268.74	0.757643	0.139649	1.17e-08	4e-07
RP11-173P15.7	188.301	0.680086	0.124716	1.17e-08	4e-07
KIF13B	8406.87	1.02089	0.192666	1.18e-08	4.03e-07
CUL4A	7311.06	-0.856941	0.160698	1.19e-08	4.06e-07
KLHL24	1941.56	1.24639	0.240139	1.22e-08	4.15e-07
SERPINI2	789.718	-2.04823	0.401872	1.22e-08	4.16e-07
TMEM156	930.46	-1.86971	0.378666	1.25e-08	4.24e-07
OSER1-DT	159.073	1.35278	0.265639	1.28e-08	4.33e-07
NKRF	2336.01	-0.656878	0.120611	1.3e-08	4.42e-07
GSAP	749.513	-2.28354	0.454868	1.3e-08	4.42e-07
WNT9A	103.199	2.9893	0.654993	1.32e-08	4.46e-07
RP11-667K14.5	65.5139	-1.99556	0.387661	1.32e-08	4.46e-07
ZER1	1614.91	0.857749	0.161001	1.33e-08	4.49e-07
AKAP1	5121.09	-0.74678	0.139155	1.34e-08	4.52e-07
SLC1A3	2344.38	-2.10477	0.416139	1.36e-08	4.59e-07
SARAF	3110.36	0.740205	0.136597	1.38e-08	4.64e-07
FBXO33	2202.67	0.864723	0.161647	1.41e-08	4.75e-07
SLC9A3R1	3478.49	1.0478	0.201172	1.43e-08	4.79e-07
FARSB	9298.17	-0.869657	0.166038	1.44e-08	4.82e-07
ABCE1	5886.38	-1.0724	0.204094	1.44e-08	4.83e-07
TREML1	32.7081	-3.4151	0.653147	1.45e-08	4.85e-07
RAB31	7276.46	-1.05997	0.203316	1.46e-08	4.89e-07
PELATON	84.8006	-2.06938	0.408546	1.48e-08	4.92e-07
GTF3C6	1205.57	-0.923271	0.175021	1.48e-08	4.94e-07
MEIS3	85.5681	1.34191	0.257978	1.51e-08	5.02e-07
CDKL1	2633.62	-1.32666	0.26258	1.52e-08	5.06e-07
NSMAF	11443.2	-0.850934	0.161087	1.54e-08	5.1e-07
NBPF20	175.945	1.01532	0.192166	1.57e-08	5.19e-07
SLC25A15	886.047	-0.951374	0.17897	1.59e-08	5.26e-07
TMEM41B	3300.37	0.652263	0.12123	1.59e-08	5.26e-07
RAP2A	1136.2	1.07165	0.20519	1.6e-08	5.27e-07
BYSL	2613.33	-1.03113	0.197708	1.6e-08	5.29e-07
FAM86HP	540.271	-0.975318	0.186361	1.63e-08	5.35e-07
HSPD1	10806.8	-0.832616	0.155881	1.64e-08	5.38e-07
SP2-AS1	811.724	-0.95217	0.180372	1.68e-08	5.51e-07
SAT2	123.33	1.48271	0.300367	1.68e-08	5.51e-07
SLC29A1	1780.94	-0.882124	0.167437	1.69e-08	5.54e-07
ARRB1	6647.61	-1.00643	0.192788	1.7e-08	5.56e-07
ZNF540	144.58	1.37356	0.267589	1.7e-08	5.57e-07
ZNF385A	2173.71	-1.08534	0.207936	1.73e-08	5.63e-07
RP11-215P8.3	98.309	1.43764	0.281738	1.75e-08	5.72e-07
SLC2A5	969.889	-1.81022	0.355348	1.76e-08	5.74e-07
RP11-104F15.9	33.6382	1.33804	0.256128	1.78e-08	5.8e-07
CDS1	176.05	1.73363	0.355757	1.79e-08	5.82e-07
ELFN1-AS1	101.676	-1.70083	0.334254	1.81e-08	5.89e-07
PSAP	9693.13	1.03886	0.198805	1.82e-08	5.9e-07
DKC1	5281.16	-1.19154	0.231189	1.83e-08	5.94e-07
CXXC5	7076.67	-0.80236	0.151048	1.84e-08	5.96e-07
MIR3143	222.83	2.60202	0.568311	1.85e-08	5.96e-07
LSS	1625.38	1.02261	0.199431	1.86e-08	6.01e-07
SHF	271.088	1.35391	0.267737	1.87e-08	6.01e-07
PPM1L	4249.12	1.36196	0.265411	1.93e-08	6.2e-07
RP11-361M10.3	118.243	1.23203	0.23687	1.94e-08	6.23e-07
CTD-2651B20.3	174.649	1.13728	0.21976	1.95e-08	6.26e-07
HYKK	240.028	1.203	0.231827	1.97e-08	6.29e-07
UHRF1BP1	7467.03	-0.665866	0.123483	1.96e-08	6.29e-07
OAF	1818.74	-1.34252	0.261291	1.97e-08	6.3e-07
SLC39A4	413.871	-1.34417	0.263254	1.97e-08	6.31e-07
LZTS1	290.665	1.80596	0.376109	1.98e-08	6.31e-07
ABCA17P	193.005	-1.1329	0.217439	1.99e-08	6.34e-07
CRCP	1005.14	-0.622867	0.113773	2e-08	6.36e-07
NAA25	12476.6	-0.800373	0.151238	2.06e-08	6.56e-07
RP11-545E17.3	182.654	1.09698	0.212262	2.09e-08	6.63e-07
ADA	1183.56	-1.11201	0.214278	2.1e-08	6.65e-07
FCHO1	1946.13	-1.09743	0.211396	2.11e-08	6.69e-07
THBS1	113.902	-2.43686	0.498353	2.17e-08	6.87e-07
CH17-55D9.1	125.285	0.873085	0.165434	2.26e-08	7.15e-07
ZBTB16	3114.77	-2.41888	0.525001	2.34e-08	7.39e-07
SINHCAF	1703.56	-1.23996	0.242525	2.39e-08	7.55e-07
RECK	1307.41	1.29746	0.256899	2.42e-08	7.63e-07
OR8R1P	15.6902	-3.51922	0.65758	2.47e-08	7.76e-07
MAP1LC3B	1708.08	1.25462	0.248171	2.49e-08	7.83e-07
RP11-565P22.6	102.775	1.47925	0.299126	2.49e-08	7.83e-07
BDNF-AS	1316.76	0.693203	0.130102	2.51e-08	7.85e-07
GPSM2	3733.21	0.875542	0.168758	2.51e-08	7.85e-07
KCNJ14	789.295	-0.705721	0.132875	2.51e-08	7.85e-07
XPO6	15603.8	-0.481385	0.0887165	2.52e-08	7.86e-07
CPNE5	292.6	-1.83333	0.370717	2.52e-08	7.87e-07
OTUD4	6562.84	-0.679682	0.128353	2.55e-08	7.96e-07
RALGPS2	1674.49	1.47898	0.304958	2.57e-08	7.99e-07
RMND1	5297.57	-0.562064	0.105549	2.62e-08	8.16e-07
FAM120AOS	1497.13	0.76873	0.146192	2.71e-08	8.41e-07
PRR5L	300.001	-1.03559	0.201622	2.71e-08	8.41e-07
RP11-256L6.3	29.4109	-2.57073	0.540006	2.74e-08	8.48e-07
KDSR-DT	63.7333	0.947154	0.181229	2.74e-08	8.49e-07
PIAS3	723.372	0.788291	0.151236	2.75e-08	8.51e-07
DDX51	981.282	-0.797445	0.152283	2.77e-08	8.54e-07
DNMBP	5812.85	0.886833	0.169714	2.79e-08	8.62e-07
EFCAB13-DT	131.037	0.801929	0.152621	2.8e-08	8.62e-07
RPP38-DT	32.6103	1.42309	0.281208	2.8e-08	8.62e-07
WDR91	2220.5	0.896734	0.174354	2.94e-08	9.03e-07
CYP46A1	627.683	2.07744	0.469281	2.94e-08	9.03e-07
NBEAP1	44.9447	2.09306	0.442303	2.94e-08	9.03e-07
MNT	926.279	-1.05682	0.206179	3e-08	9.18e-07
SEPTIN9	11441.8	-0.902484	0.173113	3.01e-08	9.2e-07
ANKRD55	449.58	-1.9431	0.40215	3.02e-08	9.22e-07
SERTAD1	944.191	1.73757	0.371754	3.06e-08	9.33e-07
RP5-940J5.3	18.1321	-1.98819	0.398852	3.07e-08	9.35e-07
GCLC	3960	0.949978	0.185472	3.09e-08	9.42e-07
NSG2	34.8842	1.75404	0.360527	3.2e-08	9.73e-07
LRP4-AS1	89.4613	1.24663	0.245763	3.22e-08	9.78e-07
RP11-426A21.2	71.6654	1.43072	0.288908	3.22e-08	9.78e-07
IRF7	104.974	1.878	0.389228	3.27e-08	9.92e-07
RP11-146I2.1	1102.91	-1.86982	0.407228	3.29e-08	9.95e-07
SCFD2	22441.8	-1.08459	0.21688	3.32e-08	1e-06
MRPL15	1969.61	-0.721439	0.137122	3.35e-08	1.01e-06
CHCHD4	1691.06	-0.980418	0.191919	3.43e-08	1.03e-06
SNAPC5	1096.24	-0.715331	0.137163	3.44e-08	1.04e-06
PCID2	3391.09	-0.52506	0.0982778	3.51e-08	1.06e-06
PRR22	65.9177	-1.1275	0.221557	3.52e-08	1.06e-06
PPIL1	2965.47	-0.614783	0.116124	3.52e-08	1.06e-06
CROCCP3	560.871	1.20722	0.241023	3.56e-08	1.07e-06
PRICKLE3	745.272	-0.795716	0.152989	3.58e-08	1.07e-06
TCOF1	5985.89	-0.894915	0.173907	3.59e-08	1.07e-06
LINC01137	445.469	0.719739	0.137171	3.59e-08	1.07e-06
VAV3-AS1	82.4929	-2.28599	0.469749	3.6e-08	1.07e-06
FAM149B1	1874.21	0.766056	0.146394	3.68e-08	1.1e-06
LINC02449	164.591	-1.92809	0.391852	3.68e-08	1.1e-06
CSF1R	528.123	-2.25059	0.470035	3.75e-08	1.12e-06
RP11-803J6.2	13.2728	4.29509	1.02377	3.77e-08	1.12e-06
DAP3P1	355.293	0.948862	0.185254	3.81e-08	1.13e-06
HSPA12A	160.473	2.48992	0.576337	3.81e-08	1.13e-06
RP11-445P17.9	8.67285	-3.30985	0.668215	3.82e-08	1.13e-06
TRMT61A	820.107	-1.26274	0.254203	3.82e-08	1.13e-06
CDYL2	2170.12	1.06141	0.209277	3.83e-08	1.13e-06
RP11-173M1.4	148.404	-1.18042	0.232593	3.84e-08	1.13e-06
CHD3	1971.71	-0.98396	0.192253	3.96e-08	1.17e-06
TEF	263.433	-0.946208	0.184291	4.02e-08	1.18e-06
ALDH8A1	169.498	1.29517	0.259319	4.03e-08	1.19e-06
GAS2L3	1591.92	1.11688	0.222221	4.09e-08	1.2e-06
SFXN2	1957.71	-0.851628	0.163436	4.11e-08	1.21e-06
CEBPA-DT	51.0596	-2.25921	0.44501	4.18e-08	1.23e-06
TMEM268	1540.6	-0.575001	0.108781	4.24e-08	1.24e-06
TBC1D20	4025.44	0.768711	0.148447	4.29e-08	1.26e-06
TOM1	2455.72	0.962041	0.188592	4.33e-08	1.27e-06
NUFIP1	2270.27	-0.721535	0.139279	4.35e-08	1.27e-06
LINC01585	32.1666	-2.03766	0.419947	4.4e-08	1.28e-06
FARSA	2741.73	-0.933223	0.184932	4.4e-08	1.28e-06
CADM4	108.247	1.46713	0.297893	4.44e-08	1.29e-06
RBM19	11989.4	-0.684115	0.132336	4.55e-08	1.32e-06
EEF2KMT	393.036	-0.998064	0.19769	4.65e-08	1.35e-06
PRDM1	555.449	-1.15122	0.23195	4.66e-08	1.35e-06
CD180	844.262	-1.84298	0.388576	4.67e-08	1.35e-06
ANAPC1	7357.99	-0.8489	0.167869	4.75e-08	1.38e-06
DDX10	20535.3	-1.09696	0.222092	4.79e-08	1.39e-06
TSFM	428.863	-0.490312	0.0921703	4.82e-08	1.39e-06
RUBCN	3230.4	0.631414	0.120751	4.98e-08	1.44e-06
ARHGEF11	5682.63	0.839091	0.165164	4.98e-08	1.44e-06
RP11-2I7.1	35.3263	1.11189	0.220388	5.02e-08	1.45e-06
CCNB1IP1	4132.44	-0.729113	0.141137	5.02e-08	1.45e-06
RP11-15K19.2	53.99	0.906802	0.176955	5.05e-08	1.45e-06
RP11-517B11.7	230.507	-1.04818	0.210672	5.06e-08	1.45e-06
PLA2G15	1038.79	0.941429	0.188186	5.21e-08	1.49e-06
PRR7-AS1	49.9209	-2.08213	0.451838	5.21e-08	1.49e-06
AGPAT3	7317.13	-0.606856	0.11645	5.28e-08	1.51e-06
PA2G4	2433.66	-0.942248	0.186759	5.38e-08	1.54e-06
PLXND1	880.787	-1.34259	0.277599	5.43e-08	1.55e-06
ZFP92	435.22	-1.23832	0.256438	5.44e-08	1.55e-06
TMCC1-DT	810.05	-1.12052	0.222428	5.54e-08	1.58e-06
NRG4	1548.5	-1.94741	0.430484	5.58e-08	1.59e-06
RP11-278A23.1	105.553	-1.16819	0.235644	5.58e-08	1.59e-06
TMEM263	1115.04	1.09145	0.219407	5.65e-08	1.61e-06
SAP30L	953.123	0.545141	0.103952	5.73e-08	1.63e-06
RAB7B	167.24	-2.50242	0.583593	5.77e-08	1.64e-06
EPHA1	130.858	-1.8519	0.395478	5.84e-08	1.65e-06
MGST2	3990.44	-0.822155	0.162225	5.91e-08	1.67e-06
BBS2	632.956	1.01059	0.203772	6.02e-08	1.7e-06
RP11-499F19.4	40.9025	3.24702	0.720868	6.03e-08	1.7e-06
METTL8	5400.77	-1.02627	0.207742	6.16e-08	1.74e-06
LOXL3	187.138	-1.28655	0.262558	6.27e-08	1.77e-06
FAM234A	1662.04	0.865393	0.17189	6.35e-08	1.79e-06
SNX25	4680.25	1.16869	0.240323	6.42e-08	1.81e-06
RAP2B	2291.08	0.746438	0.146203	6.44e-08	1.81e-06
RP5-1059H15.1	280.192	1.29447	0.263811	6.45e-08	1.81e-06
ERLIN1	7702.39	-1.08405	0.220213	6.55e-08	1.83e-06
MANEAL	187.102	-0.813949	0.160241	6.79e-08	1.9e-06
GTF2IP4	406.821	0.906285	0.181076	6.83e-08	1.91e-06
LINC01094	114.977	-1.74788	0.365442	6.94e-08	1.94e-06
CYP2R1	636.115	0.777508	0.151428	6.99e-08	1.95e-06
ZDHHC9	948.72	-0.838022	0.166076	7.02e-08	1.96e-06
MYB	29339.7	-1.28841	0.267793	7.08e-08	1.97e-06
FABP5	601.778	-1.08205	0.217643	7.22e-08	2.01e-06
KNOP1	2212.69	-0.720489	0.140898	7.22e-08	2.01e-06
RP11-486O13.4	374.489	1.091	0.220837	7.26e-08	2.01e-06
AC005682.6	100.895	2.34017	0.52792	7.31e-08	2.03e-06
PDPK1	2475.95	0.629713	0.122025	7.48e-08	2.07e-06
EHD4	2494.76	0.839206	0.166339	7.54e-08	2.08e-06
RPL3L	104.081	2.60445	0.615076	7.53e-08	2.08e-06
WNT10B	352.713	-2.02614	0.423982	7.56e-08	2.09e-06
PECAM1	3371.78	-1.77774	0.372277	7.58e-08	2.09e-06
TSPAN10	41.6775	1.20842	0.24738	7.61e-08	2.09e-06
RNVU1-27	721.556	1.63166	0.352459	7.62e-08	2.09e-06
HHLA2	57.14	-2.15608	0.471948	7.62e-08	2.09e-06
ST6GAL1	11620.8	-1.64044	0.349201	7.63e-08	2.09e-06
KIFC3	1439.59	-1.42875	0.29577	7.62e-08	2.09e-06
RNF44	1279.03	-1.09336	0.227166	7.66e-08	2.1e-06
IL17B	41.5338	-1.27938	0.260173	7.7e-08	2.11e-06
MYO19	1592.86	-0.858018	0.171321	7.87e-08	2.15e-06
CLDN9	25.7451	1.61433	0.330798	7.99e-08	2.18e-06
GPRIN1	587.715	1.19278	0.242408	8e-08	2.19e-06
CXCL8	209.112	-2.25588	0.51677	8.02e-08	2.19e-06
ITFG2-AS1	370.604	0.924206	0.185818	8.3e-08	2.26e-06
BPGM	1387.96	0.707458	0.139064	8.34e-08	2.27e-06
SLC25A19	2337.02	-0.93031	0.190176	8.39e-08	2.28e-06
CYP51A1-AS1	49.135	1.32146	0.272263	8.42e-08	2.29e-06
ABCA1	662.307	-1.46959	0.302387	8.49e-08	2.3e-06
TBL1XR1	22162.1	-1.12031	0.232952	8.54e-08	2.32e-06
DDX18	3899.32	-0.883661	0.176625	8.65e-08	2.34e-06
DHRS3	4410.73	-1.52735	0.320878	8.8e-08	2.38e-06
POLR3H	2113.41	-0.755099	0.150831	8.81e-08	2.38e-06
AC110781.3	66.4752	-2.8117	0.657786	8.86e-08	2.39e-06
TBC1D10C	63.7762	-1.33992	0.275687	9.11e-08	2.46e-06
MRTO4	2998.52	-1.28776	0.26628	9.18e-08	2.47e-06
RP11-761I4.6	23.781	-1.95643	0.41126	9.35e-08	2.52e-06
CREBRF	2201.2	0.825725	0.165299	9.48e-08	2.54e-06
TSPAN12	158.722	1.44284	0.303749	9.47e-08	2.54e-06
MSL1	1798.67	-0.58875	0.113892	9.47e-08	2.54e-06
ARMH4	767.13	0.965926	0.193529	9.49e-08	2.54e-06
PLOD3	859.133	-0.818063	0.163464	9.59e-08	2.57e-06
ATF3	1191.54	1.61237	0.353573	9.68e-08	2.59e-06
B3GNT8	62.9946	-0.940316	0.189331	9.69e-08	2.59e-06
SLC16A1-AS1	3733.15	-0.854304	0.166587	9.72e-08	2.6e-06
TTI2	2116.75	0.732443	0.145042	9.84e-08	2.63e-06
POLR2A	8896.34	0.642258	0.126678	1.02e-07	2.72e-06
CTC-321K16.1	66.6616	-2.13126	0.474041	1.02e-07	2.72e-06
IQCN	270.074	1.67082	0.365541	1.03e-07	2.73e-06
TUB	42.3418	-2.57907	0.559185	1.04e-07	2.76e-06
RP11-381K20.2	671.384	0.729589	0.144803	1.04e-07	2.77e-06
CTD-2587M2.1	304.678	0.997961	0.202278	1.06e-07	2.81e-06
POLG2	3073.15	-0.580739	0.115196	1.06e-07	2.81e-06
PWP1	2994.37	-0.577643	0.113459	1.06e-07	2.81e-06
RTL5	32.7523	3.19354	0.687425	1.06e-07	2.82e-06
EPHX3	43.7513	1.50078	0.316877	1.07e-07	2.82e-06
SOX13	202.677	1.65938	0.359482	1.07e-07	2.82e-06
NTHL1	219.255	-1.28917	0.269011	1.07e-07	2.82e-06
RP11-876N24.2	24.4458	-1.72891	0.363205	1.07e-07	2.82e-06
PGM2L1	667.285	1.22218	0.25964	1.07e-07	2.83e-06
RP11-667F14.1	29.722	2.06044	0.442222	1.08e-07	2.84e-06
RNF122	688.369	1.40985	0.30685	1.09e-07	2.87e-06
ACKR2	42.7975	1.24775	0.258738	1.09e-07	2.87e-06
RP11-1114A5.4	359.118	0.941912	0.192123	1.11e-07	2.91e-06
CTD-3105H18.16	486.456	1.13183	0.232816	1.13e-07	2.96e-06
GCATP1	87.8544	-0.835132	0.168521	1.13e-07	2.96e-06
GTF3A	2444.89	-0.747927	0.151136	1.14e-07	2.98e-06
MIX23	1633.25	-0.764881	0.154131	1.15e-07	3e-06
NARS1	3550.33	-0.516326	0.101464	1.15e-07	3.01e-06
TK1	3090.43	0.868798	0.179428	1.16e-07	3.01e-06
NLRC4	123.307	-1.27561	0.263884	1.16e-07	3.01e-06
KLHL3	418.677	1.01056	0.207305	1.16e-07	3.03e-06
RP11-1105G2.3	165.745	-0.792063	0.159155	1.17e-07	3.05e-06
ZNF720	2727.18	0.697804	0.139591	1.18e-07	3.06e-06
SAT1	2329.9	1.97047	0.465203	1.19e-07	3.08e-06
SPIRE2	1031.64	0.669473	0.133819	1.23e-07	3.19e-06
GRPEL1	2121.59	-0.801918	0.16227	1.23e-07	3.19e-06
H2BC9	1345.18	1.58987	0.349472	1.23e-07	3.19e-06
RUVBL2	2673.28	-0.78867	0.159767	1.25e-07	3.23e-06
AKR1C7P	93.5355	-2.41556	0.585247	1.26e-07	3.25e-06
TIRAP	621.559	0.63369	0.125754	1.27e-07	3.27e-06
INHCAP	557.066	0.780638	0.158036	1.27e-07	3.27e-06
RPTOR	27264.9	-0.567108	0.109629	1.28e-07	3.29e-06
OSBPL2	2494.7	0.592469	0.116647	1.29e-07	3.31e-06
JPT2	2038.34	-0.497528	0.0974777	1.29e-07	3.31e-06
RP11-468E2.13	17.8717	-1.87452	0.398052	1.3e-07	3.33e-06
GVQW3	631.939	0.984612	0.203918	1.32e-07	3.37e-06
LINC02561	35.4983	-2.34846	0.535509	1.32e-07	3.37e-06
IRF6	31.0793	2.45451	0.533979	1.33e-07	3.41e-06
VILL	781.049	-0.825243	0.168127	1.34e-07	3.41e-06
CHCHD7	1767.92	1.00455	0.208964	1.36e-07	3.47e-06
TTC27	9414.98	-1.02458	0.211957	1.38e-07	3.52e-06
TMEM81	148.351	0.814194	0.164771	1.39e-07	3.54e-06
B3GNTL1	573.213	-1.18084	0.247843	1.39e-07	3.54e-06
FNDC3B	61133.8	-1.08651	0.22859	1.39e-07	3.54e-06
FGL2	1087.95	-2.03057	0.427403	1.39e-07	3.54e-06
ZKSCAN2	1468.88	0.955976	0.195893	1.4e-07	3.56e-06
NFIC	12526	-1.03925	0.214639	1.42e-07	3.59e-06
RP11-344B5.6	178.948	-0.978049	0.200869	1.45e-07	3.67e-06
RP3-470L22.2	18.6362	-2.63142	0.54955	1.45e-07	3.68e-06
WDR19	1430.78	0.874646	0.178848	1.47e-07	3.71e-06
ERICH1	5863.64	-0.516684	0.101263	1.47e-07	3.71e-06
SNHG17	10850.2	-0.907686	0.18812	1.5e-07	3.77e-06
GSE1	22576.9	-0.831093	0.169871	1.51e-07	3.81e-06
NCAPH	6953.73	0.544719	0.107833	1.55e-07	3.9e-06
C1orf159	2038.37	-0.671724	0.136232	1.58e-07	3.99e-06
SGCB	79.8704	1.5079	0.321967	1.59e-07	3.99e-06
SNN	446.76	1.26446	0.275216	1.63e-07	4.09e-06
POLR1E	3133.08	-0.947488	0.196499	1.66e-07	4.17e-06
VIT	607.36	-2.68707	0.670833	1.67e-07	4.18e-06
HK2	6092.72	-1.21337	0.259106	1.67e-07	4.19e-06
RP11-552M11.4	315.783	-0.949269	0.19809	1.68e-07	4.19e-06
CARNMT1	2776.54	-0.758955	0.155982	1.68e-07	4.21e-06
MCCC2	3181.47	-0.667415	0.134207	1.69e-07	4.21e-06
GEMIN5	4069.82	-0.883216	0.182186	1.69e-07	4.22e-06
POLN	52.8851	1.71139	0.374752	1.71e-07	4.25e-06
PLCD3	472.741	1.35925	0.302265	1.71e-07	4.26e-06
AL672294.1	42.397	-0.991584	0.206143	1.73e-07	4.3e-06
ZNF785	1117.93	-0.713124	0.144308	1.78e-07	4.43e-06
SURF6	1996.09	-1.04706	0.220593	1.79e-07	4.46e-06
GPI	2610.75	-0.83023	0.172287	1.8e-07	4.46e-06
SPTY2D1OS	643.331	-0.525155	0.104298	1.86e-07	4.61e-06
ZNF814	367.17	0.821096	0.166911	1.89e-07	4.68e-06
SRPRB	1760.18	-0.669291	0.136573	1.9e-07	4.69e-06
AC102953.4	50.8985	-1.93801	0.423377	1.91e-07	4.71e-06
FGD4	2090.71	1.37038	0.295914	1.94e-07	4.79e-06
CBX5	14092	0.717491	0.146168	1.95e-07	4.82e-06
CD101	178.617	-1.53337	0.341894	1.96e-07	4.82e-06
USP53	2111.16	1.15146	0.245331	1.98e-07	4.89e-06
FMNL2	1170.14	1.00747	0.2145	2.01e-07	4.95e-06
NOP58	13671.6	-0.674277	0.135292	2.03e-07	4.99e-06
OTUD1	110.83	1.35759	0.29543	2.03e-07	5e-06
AC078942.1	45.1662	-2.59087	0.531797	2.06e-07	5.04e-06
RRP1	3095.48	-1.01395	0.215454	2.06e-07	5.04e-06
NCKAP5L	2395	0.746647	0.153945	2.07e-07	5.07e-06
PRKDC	38047.4	-0.650385	0.132312	2.14e-07	5.25e-06
TRIM68	635.229	0.968595	0.205316	2.16e-07	5.28e-06
GAREM1	894.986	1.64322	0.368603	2.16e-07	5.28e-06
BAIAP3	200.576	2.74347	0.64573	2.16e-07	5.28e-06
RP11-582J16.4	116.175	-2.13755	0.483766	2.17e-07	5.28e-06
H4C7	4.72309	4.411	1.05532	2.18e-07	5.31e-06
TAX1BP1-AS1	155.516	0.865466	0.180488	2.22e-07	5.38e-06
SETMAR	1127.46	-0.71984	0.146932	2.21e-07	5.38e-06
EEF1AKNMT	2589.75	-0.614983	0.122924	2.21e-07	5.38e-06
RP11-714G18.1	360.109	1.18067	0.253563	2.23e-07	5.42e-06
RP11-201K10.3	396.819	-1.48212	0.321339	2.23e-07	5.42e-06
KRTCAP3	127.707	1.02201	0.217636	2.24e-07	5.42e-06
NLGN2	210.454	1.0673	0.225892	2.24e-07	5.42e-06
DLX1	467.002	-1.38975	0.308033	2.26e-07	5.48e-06
SLC6A11	97.5988	-2.59123	0.616157	2.33e-07	5.62e-06
ASF1B	4159.03	0.807355	0.168183	2.33e-07	5.63e-06
ZNF546	459.607	-0.641862	0.130707	2.34e-07	5.64e-06
ZEB2	89000.9	-1.28535	0.28743	2.34e-07	5.65e-06
TMEM175	933.675	0.745886	0.153484	2.39e-07	5.76e-06
CTB-161M19.4	370.114	0.5733	0.115471	2.42e-07	5.82e-06
RP11-24I5.1	140.348	1.23465	0.265032	2.42e-07	5.82e-06
PLPPR3	402.245	-1.86713	0.428065	2.42e-07	5.82e-06
CD93	1870.61	-2.22691	0.488455	2.5e-07	5.99e-06
KIAA0895	74.6495	1.35432	0.299395	2.5e-07	6e-06
LMNB1-DT	291.307	0.938246	0.198455	2.51e-07	6e-06
ESF1	5205.41	-0.927727	0.198058	2.52e-07	6.03e-06
AC025263.3	9.02915	2.43752	0.530298	2.53e-07	6.05e-06
REPS2	464.549	1.68806	0.374299	2.54e-07	6.07e-06
SOAT1	3573.62	0.770298	0.159653	2.58e-07	6.17e-06
PNPO	285.802	-0.675095	0.139249	2.61e-07	6.22e-06
FLAD1	1866.17	-0.682916	0.140409	2.62e-07	6.25e-06
TCP11L2	314.826	0.983181	0.209474	2.64e-07	6.27e-06
RP11-445F6.2	230.561	-1.54642	0.347058	2.68e-07	6.37e-06
TRIM16	913.007	-1.05873	0.226592	2.69e-07	6.39e-06
CDKL5	1848.99	1.54573	0.354674	2.69e-07	6.39e-06
MAPKBP1	2555.32	0.922321	0.191497	2.74e-07	6.51e-06
AC008079.12	141.099	-0.805342	0.167721	2.75e-07	6.51e-06
LINC02580	231.563	-2.32286	0.546566	2.79e-07	6.61e-06
TULP3	1576.41	0.973056	0.205391	2.9e-07	6.86e-06
RP11-977G19.10	874.23	-0.788332	0.164532	2.9e-07	6.86e-06
SYNE2	316.697	1.71105	0.409774	2.93e-07	6.92e-06
H2BC11	12649.4	1.82605	0.414183	2.94e-07	6.93e-06
ATL3	5442.61	-0.720226	0.149633	2.96e-07	6.97e-06
KLRK1-AS1	159.646	-1.95871	0.467995	2.97e-07	6.98e-06
ADGRG5	1190.36	-1.74065	0.395302	3.01e-07	7.08e-06
PLCB2	919.674	-1.25247	0.270486	3.01e-07	7.08e-06
AFF3	11500.6	-1.65821	0.389892	3.05e-07	7.15e-06
PGAM5	1194.04	-0.747706	0.154634	3.06e-07	7.17e-06
AP000769.7	25.3384	1.7021	0.376585	3.07e-07	7.18e-06
SNHG16	5326.93	-0.91818	0.196314	3.09e-07	7.23e-06
IKZF1	25354.8	-1.25194	0.283362	3.14e-07	7.34e-06
FCGR1CP	35.8183	-2.53572	0.570718	3.21e-07	7.51e-06
FYB1	3992.55	-1.80222	0.417668	3.22e-07	7.52e-06
HPX	17.9129	1.52747	0.336997	3.23e-07	7.55e-06
TCF3	4218.79	-0.688574	0.14242	3.25e-07	7.58e-06
TET1	2553.34	-0.948157	0.203943	3.26e-07	7.59e-06
PNKD	1639.81	-0.69721	0.145419	3.26e-07	7.59e-06
SMIM10	57.7898	-1.22036	0.263675	3.27e-07	7.6e-06
INTS10	4676.78	-0.615962	0.12695	3.27e-07	7.6e-06
ASRGL1	1364.2	0.671426	0.139556	3.29e-07	7.65e-06
GOLM1	625.629	1.19679	0.260712	3.3e-07	7.65e-06
WDR75	4498.6	-0.884643	0.186838	3.32e-07	7.68e-06
ITPR2	11359.3	1.06227	0.228989	3.34e-07	7.72e-06
HACD3	6227.3	-0.66435	0.139058	3.36e-07	7.78e-06
PER2	2638.39	-0.681088	0.141986	3.37e-07	7.78e-06
MYADM	1933.63	-1.14267	0.246794	3.39e-07	7.83e-06
PYGM	63.2352	0.995294	0.214607	3.46e-07	7.97e-06
TIMM44	2278.83	-0.722712	0.1518	3.46e-07	7.97e-06
NT5DC4	33.6597	-2.40792	0.565644	3.48e-07	8.02e-06
RP11-7O11.3	116.479	-0.963677	0.204805	3.51e-07	8.07e-06
RP11-12J10.3	253.554	-0.639373	0.131979	3.52e-07	8.1e-06
RP11-284N8.3	45.2631	-2.81228	0.616532	3.61e-07	8.28e-06
AC132807.1	1068.21	-1.70392	0.399715	3.6e-07	8.28e-06
TIMM21	1271.54	-0.637897	0.131281	3.61e-07	8.28e-06
OR2B6	166.905	2.76653	0.644375	3.71e-07	8.51e-06
CERCAM	504.908	-0.819015	0.173111	3.74e-07	8.57e-06
RP11-541M12.6	31.0075	-4.27512	0.994918	3.78e-07	8.64e-06
KIF11	9738.28	0.65183	0.135773	3.81e-07	8.71e-06
RP4-550H1.4	68.7112	1.17024	0.25801	3.86e-07	8.81e-06
CAPRIN2	1098.36	0.989183	0.214372	3.9e-07	8.89e-06
RP11-77K12.1	200.307	1.03214	0.224435	3.92e-07	8.93e-06
GIPC2	261.26	1.08443	0.236524	3.92e-07	8.93e-06
TEX29	205.541	1.14683	0.250728	3.95e-07	8.99e-06
STK38L	3020.3	0.882715	0.188355	3.97e-07	9.04e-06
TMEM107	701.66	1.43272	0.337935	3.98e-07	9.05e-06
CTD-2589M5.5	53.4442	-1.59005	0.363458	4.02e-07	9.12e-06
DLGAP4	3848.54	0.652652	0.136062	4.05e-07	9.16e-06
PDE3B	13272.2	-1.09177	0.243292	4.05e-07	9.16e-06
DLAT	4177.66	-0.810385	0.171483	4.04e-07	9.16e-06
CCT6A	7414.68	-0.719843	0.151527	4.04e-07	9.16e-06
OXNAD1	6160.94	-0.930273	0.201688	4.07e-07	9.19e-06
CYP2U1-AS1	657.608	0.842074	0.179521	4.14e-07	9.34e-06
LCP2	10812.4	-1.6257	0.36655	4.16e-07	9.4e-06
RP3-429O6.1	11.2945	-2.36405	0.522548	4.21e-07	9.48e-06
CTD-2033A16.1	25.6506	1.65771	0.374124	4.41e-07	9.92e-06
TMEM150B	110.849	-1.24956	0.275922	4.47e-07	1.01e-05
POLR3E	5018.04	-0.692284	0.146418	4.55e-07	1.02e-05
NEIL2	445.349	-0.692356	0.145745	4.56e-07	1.02e-05
DENND2C	101.274	1.28827	0.288804	4.56e-07	1.02e-05
ARHGAP22	2195.57	-2.39421	0.704721	4.61e-07	1.03e-05
DHRS2	1744.39	2.82887	0.686334	4.65e-07	1.04e-05
KNL1	8316.12	0.607248	0.126813	4.66e-07	1.04e-05
DYNLT3	145.692	0.947839	0.203161	4.73e-07	1.06e-05
LINC02465	206.631	-2.14803	0.525663	4.74e-07	1.06e-05
RGL1	1815	0.961752	0.209096	4.78e-07	1.07e-05
CCDC102A	157.764	-1.55222	0.365472	4.81e-07	1.07e-05
ENSA	7124.7	0.515634	0.105849	4.82e-07	1.07e-05
AC012368.1	15.8589	2.07152	0.479797	4.85e-07	1.08e-05
RP11-216B13.1	240.651	-2.16047	0.480757	4.86e-07	1.08e-05
ZNF554	572.153	0.968724	0.211682	4.87e-07	1.08e-05
CXCL2	225.486	-1.62134	0.379383	4.9e-07	1.09e-05
PDYN	115.967	-4.47779	1.14705	4.97e-07	1.1e-05
NUAK2	167.727	2.3197	0.544552	5.05e-07	1.12e-05
RP11-1006G14.1	32.9537	1.36519	0.304952	5.1e-07	1.13e-05
RP11-736E3.3	35.6638	-2.95157	0.784422	5.11e-07	1.13e-05
ALG3	990.205	-0.888284	0.194652	5.13e-07	1.14e-05
MGLL	954.489	-1.44166	0.351481	5.17e-07	1.14e-05
ARL14EPL	19.7348	-2.22415	0.514135	5.21e-07	1.15e-05
FLVCR1-DT	253.039	0.957761	0.208567	5.24e-07	1.16e-05
RP11-554D13.1	41.3634	1.495	0.340133	5.26e-07	1.16e-05
ZHX2	996.087	-2.01655	0.468424	5.27e-07	1.16e-05
PMS2P1	1275.12	-0.539411	0.111412	5.28e-07	1.16e-05
RP11-98D18.3	49.821	1.14915	0.254802	5.29e-07	1.16e-05
GAB3	2708.52	-1.36766	0.324365	5.38e-07	1.18e-05
RP11-689P11.2	57.1541	-0.870511	0.188096	5.38e-07	1.18e-05
RBM11	56.9858	1.7185	0.392116	5.4e-07	1.18e-05
SUPV3L1	3426.4	-0.724355	0.15415	5.49e-07	1.2e-05
CTD-3185P2.1	81.9877	-0.932587	0.203084	5.49e-07	1.2e-05
IL11RA	77.5135	0.930469	0.202208	5.54e-07	1.21e-05
TENT4B	7145.13	0.774982	0.165707	5.55e-07	1.21e-05
MAPKAPK5	6998.52	-0.48105	0.0994702	5.58e-07	1.22e-05
FOXP1	356.651	-1.10561	0.246135	5.66e-07	1.24e-05
RP11-319G6.1	1177.06	0.560856	0.117191	5.69e-07	1.24e-05
RP11-620J15.1	88.4336	-1.74851	0.412409	5.7e-07	1.24e-05
RAB40B	327.311	0.98568	0.218914	5.76e-07	1.26e-05
CH17-3B23.3	814.178	1.80041	0.448037	5.77e-07	1.26e-05
KYNU	5968.42	-1.2893	0.291466	5.78e-07	1.26e-05
DNAJC17	2263.03	-0.53366	0.111396	5.89e-07	1.28e-05
CCDC162P	489.533	0.975448	0.215673	5.97e-07	1.3e-05
SERBP1	15614.1	-0.544407	0.113976	6.02e-07	1.31e-05
FPR3	36.7593	-2.41238	0.618614	6.04e-07	1.31e-05
SIRPB2	1514.4	-1.82775	0.429907	6.05e-07	1.31e-05
UNC13B	3652.85	0.768188	0.166662	6.12e-07	1.33e-05
SEMA4C	1103.93	-1.10196	0.247763	6.13e-07	1.33e-05
IQGAP1	15086.8	0.80623	0.173372	6.17e-07	1.33e-05
BICDL1	3126.84	1.58038	0.386438	6.19e-07	1.34e-05
ACADSB	1423.08	0.754164	0.162021	6.24e-07	1.35e-05
DPH5	2051.03	-1.0144	0.226229	6.26e-07	1.35e-05
LPCAT4	464.863	-0.666712	0.14296	6.25e-07	1.35e-05
CHST11	52652.3	-0.990103	0.218962	6.26e-07	1.35e-05
RNU5E-4P	197.15	2.0053	0.491065	6.27e-07	1.35e-05
PODXL	760.747	1.85476	0.509834	6.34e-07	1.36e-05
UTP18	5035.5	-0.616315	0.130418	6.34e-07	1.36e-05
UBXN7	6420.44	0.64147	0.135815	6.45e-07	1.38e-05
CALCOCO1	547.021	0.953468	0.212258	6.45e-07	1.38e-05
ACSL5	1304.03	-1.38751	0.315737	6.47e-07	1.39e-05
ERBB3	60.3063	1.58884	0.360759	6.53e-07	1.4e-05
HS6ST1	3558.95	0.92134	0.207384	6.58e-07	1.41e-05
LINC02447	87.9703	1.51714	0.356108	6.61e-07	1.41e-05
HPDL	36.6346	-2.96871	0.677691	6.7e-07	1.43e-05
ACP3	496.639	-1.08673	0.242397	6.73e-07	1.44e-05
ORAI2	1088.71	-0.896169	0.198311	6.77e-07	1.44e-05
RP11-57K17.1	58.3513	1.39952	0.321217	6.79e-07	1.45e-05
SLC35D2	691.58	0.991954	0.219578	6.81e-07	1.45e-05
RP11-545M8.4	9.12677	-1.77609	0.400168	6.82e-07	1.45e-05
LINC02484	594.772	1.97127	0.469239	6.83e-07	1.45e-05
LINC02175	242.689	0.703154	0.151795	6.86e-07	1.46e-05
COL26A1	385.68	2.18343	0.594558	6.9e-07	1.46e-05
MAP3K14	4858.05	0.913732	0.201394	6.95e-07	1.47e-05
RP11-465B22.3	133.374	2.0563	0.49643	6.96e-07	1.47e-05
TBC1D2	1935.78	-0.657548	0.140068	7.02e-07	1.49e-05
SGTB	1245.6	0.874299	0.191421	7.1e-07	1.5e-05
STARD9	4301.73	0.999197	0.223108	7.15e-07	1.51e-05
NBR1	1994.27	0.638713	0.136644	7.24e-07	1.53e-05
C11orf21	175.52	-1.57212	0.362013	7.33e-07	1.55e-05
HSD3B7	107.693	-1.10771	0.247664	7.34e-07	1.55e-05
TERF2IP	3271.15	0.664942	0.143176	7.36e-07	1.55e-05
CDC25C	2335.37	0.571651	0.12192	7.44e-07	1.57e-05
TEX21P	630.245	0.793124	0.172187	7.45e-07	1.57e-05
ENOSF1	6662.5	-0.71049	0.151898	7.55e-07	1.59e-05
SEC61A2	1680.09	0.837763	0.183582	7.7e-07	1.62e-05
RP11-796E2.4	105.817	1.16509	0.266776	7.75e-07	1.63e-05
LLGL2	1514.08	0.805258	0.177337	7.76e-07	1.63e-05
CFAP70	1365.88	1.21994	0.274348	7.78e-07	1.63e-05
UPP2	155.454	1.1914	0.276148	7.79e-07	1.63e-05
RP11-799D4.4	58.7927	1.42731	0.333179	7.82e-07	1.64e-05
TBX19	628.169	0.976706	0.216719	7.85e-07	1.64e-05
APC2	59.5844	1.72609	0.427008	7.87e-07	1.64e-05
TPRG1	580.656	-2.18325	0.557686	7.94e-07	1.66e-05
RP11-826N14.8	184.989	-2.0247	0.47567	7.94e-07	1.66e-05
CC2D2A	138.948	-1.50812	0.36454	8.02e-07	1.67e-05
MSANTD2	1775.47	0.679444	0.146075	8.13e-07	1.69e-05
C1S	478.714	-0.632665	0.133158	8.2e-07	1.71e-05
TENT5C	2622.35	1.75592	0.41542	8.25e-07	1.72e-05
H1-10	1149.99	1.71348	0.419264	8.31e-07	1.73e-05
ENTR1	1006.62	-0.835253	0.185109	8.31e-07	1.73e-05
NOM1	5532.35	-0.581	0.123638	8.32e-07	1.73e-05
BOP1	2537.59	-0.937622	0.211251	8.46e-07	1.75e-05
FAM207A	3248.53	-0.566947	0.121359	8.49e-07	1.76e-05
RP11-813I20.2	46.5836	1.20265	0.273805	8.5e-07	1.76e-05
NRGN	642.999	1.11459	0.259041	8.58e-07	1.77e-05
TUBA1A	351.803	1.68424	0.411051	8.67e-07	1.79e-05
CH507-9B2.5	249.585	-0.879495	0.195815	8.69e-07	1.79e-05
DEGS2	31.5899	-1.73365	0.424994	8.82e-07	1.82e-05
COMTD1	165.423	-1.44318	0.33811	8.89e-07	1.83e-05
CYTH1	7491.55	0.735287	0.159735	8.96e-07	1.85e-05
CH17-472G23.2	83.2159	-1.03918	0.235909	8.99e-07	1.85e-05
NKD1	857.53	1.64625	0.419598	9.03e-07	1.85e-05
CNIH3	2276.18	-1.00028	0.224421	9.03e-07	1.85e-05
UTP25	2826.22	-0.729097	0.158516	9.02e-07	1.85e-05
C21orf62-AS1	122.702	1.06042	0.240377	9.05e-07	1.86e-05
TRIM23	1648.87	0.659235	0.142197	9.11e-07	1.87e-05
SCOC-AS1	381.43	0.754343	0.164854	9.17e-07	1.88e-05
BTN3A2	407.827	-0.975827	0.219951	9.27e-07	1.9e-05
METTL3	1823.87	-0.580448	0.124469	9.29e-07	1.9e-05
TFEC	3615.6	-1.86093	0.444635	9.38e-07	1.92e-05
GRIP1	715.64	-1.80221	0.487462	9.48e-07	1.94e-05
MTMR12	6372.64	0.534012	0.112723	9.49e-07	1.94e-05
RRM2	24517.8	0.719103	0.158479	9.53e-07	1.94e-05
PRDX4	1091.37	-0.69352	0.150006	9.53e-07	1.94e-05
MKNK2	3272.95	1.18789	0.279421	9.59e-07	1.95e-05
KIAA1841	930.055	0.919014	0.205983	9.63e-07	1.96e-05
FAM180B	133.267	-1.49142	0.364571	9.67e-07	1.97e-05
CDKN3	1872.14	0.88053	0.196138	9.81e-07	1.99e-05
PAK1IP1	2379.45	-0.695528	0.15176	9.84e-07	2e-05
ALG1L10P	96.4841	-1.66664	0.389058	9.88e-07	2e-05
TMEM159	726.803	0.444495	0.0935382	9.89e-07	2e-05
VPS9D1-AS1	602.513	-1.64499	0.39033	9.9e-07	2e-05
C10orf95-AS1	754.376	-0.783372	0.172444	9.95e-07	2.01e-05
MAPRE3-AS1	21.4922	1.45052	0.338828	9.97e-07	2.02e-05
TLCD3A	294.451	-0.888601	0.197762	1e-06	2.02e-05
EXOC6B	5844.32	1.01944	0.233861	1.01e-06	2.04e-05
FAM111A-DT	250.915	0.856432	0.190163	1.02e-06	2.05e-05
MMP14	441.799	-0.786114	0.173359	1.02e-06	2.05e-05
MATK	336.833	-1.74858	0.414711	1.02e-06	2.06e-05
CATSPERG	519.725	0.760372	0.167401	1.03e-06	2.07e-05
LMBR1L	1214.28	0.86438	0.19654	1.03e-06	2.07e-05
DBN1	598.023	-1.09708	0.24895	1.03e-06	2.07e-05
ACACA	4937.34	-0.698957	0.153041	1.05e-06	2.1e-05
SUCNR1	93.6344	-1.81343	0.441078	1.05e-06	2.11e-05
SCN8A	955.118	1.03923	0.236329	1.06e-06	2.12e-05
MBLAC2	1148.04	-0.709036	0.1556	1.06e-06	2.12e-05
RP11-706O15.1	1639.69	-0.637209	0.1376	1.06e-06	2.12e-05
TNS1	1255.65	-1.96738	0.506586	1.06e-06	2.13e-05
SERPINB10	322.187	-2.67456	0.645234	1.07e-06	2.13e-05
AP003068.12	16.298	2.13462	0.520731	1.07e-06	2.14e-05
PWWP2B	543.782	-1.37933	0.318956	1.07e-06	2.14e-05
WDR49	4707.16	-1.62483	0.41137	1.08e-06	2.15e-05
CNBP	6249.84	-0.566517	0.121961	1.11e-06	2.22e-05
PALM2AKAP2	7411.37	-1.23362	0.285284	1.12e-06	2.23e-05
RP11-15H20.8	74.5437	1.23811	0.286503	1.13e-06	2.26e-05
AP001505.10	59.8397	-1.22082	0.281373	1.15e-06	2.29e-05
TMEM223	505.766	-0.905738	0.204616	1.16e-06	2.3e-05
ACSS1	809.815	-1.61813	0.390752	1.16e-06	2.31e-05
SLC25A48	395.29	-2.09886	0.600988	1.17e-06	2.32e-05
PCTP	2517.41	0.630576	0.13685	1.17e-06	2.33e-05
RP5-1142A6.10	19.0051	-1.69708	0.40341	1.17e-06	2.33e-05
MRNIP	1570.2	0.576771	0.123243	1.18e-06	2.33e-05
CRYM-AS1	509.718	-1.04571	0.236957	1.18e-06	2.34e-05
TTI1	5554.86	-0.464309	0.0987355	1.18e-06	2.34e-05
PPIAP72	155.225	-1.25241	0.300467	1.19e-06	2.35e-05
NOTUM	85.6689	-1.77865	0.424013	1.19e-06	2.35e-05
HTT	10788.2	0.449442	0.0951807	1.2e-06	2.36e-05
CMB9-22P13.1	391.163	1.91221	0.456896	1.2e-06	2.37e-05
RP11-384C4.7	143.863	-1.19428	0.281516	1.21e-06	2.38e-05
RRP7BP	2554.16	-0.860634	0.19237	1.21e-06	2.38e-05
CEMIP2	4285.36	1.45963	0.352185	1.23e-06	2.42e-05
CTPS2	1626.35	-1.06137	0.25085	1.23e-06	2.43e-05
CIITA	794.464	-2.41644	0.667045	1.25e-06	2.45e-05
H1-6	96.07	2.30154	0.559388	1.25e-06	2.46e-05
AMN1	1400.69	0.708848	0.157245	1.3e-06	2.55e-05
KANSL1L-AS1	1556.69	-1.00916	0.235384	1.3e-06	2.55e-05
TRMU	2261.95	-0.507551	0.108439	1.31e-06	2.56e-05
CLIC4	8793.4	0.976386	0.224265	1.31e-06	2.56e-05
AC018816.3	577.466	-1.0671	0.249965	1.33e-06	2.6e-05
FCGR2A	856.893	-1.2254	0.290015	1.34e-06	2.63e-05
TPTEP2-CSNK1E	69.9102	1.0507	0.239721	1.35e-06	2.63e-05
ZNF2	764.232	0.552519	0.120006	1.36e-06	2.65e-05
CACNA2D3	893.963	-2.04336	0.612022	1.38e-06	2.69e-05
CRY1	4236.19	0.819927	0.18431	1.38e-06	2.7e-05
LRRC77P	41.2301	-2.54898	0.644378	1.39e-06	2.71e-05
WT1-AS	349.589	-1.33145	0.314329	1.39e-06	2.71e-05
VASH1-AS1	253.363	-0.681322	0.150653	1.39e-06	2.71e-05
KANK2	1652.2	0.835771	0.189946	1.41e-06	2.74e-05
GFPT2	43.4952	1.77068	0.440242	1.41e-06	2.74e-05
LZTS2	609.967	-0.91594	0.209015	1.41e-06	2.74e-05
TNFRSF21	1877.95	-1.18082	0.282778	1.42e-06	2.75e-05
EFNB1	229.194	0.92054	0.211055	1.44e-06	2.79e-05
DDX27	2327.73	-0.531634	0.114914	1.44e-06	2.79e-05
CHID1	2749.28	-0.718452	0.159803	1.45e-06	2.8e-05
ZSWIM8	1445.47	0.80077	0.184417	1.45e-06	2.8e-05
MXI1	2688.93	-0.852199	0.19593	1.46e-06	2.81e-05
CLGN	170.207	1.1316	0.261467	1.46e-06	2.83e-05
NR2F6	573.148	-0.858415	0.193606	1.47e-06	2.83e-05
ZNF846	1026.79	0.61699	0.135529	1.48e-06	2.85e-05
HACD2	3384.22	0.788949	0.176616	1.48e-06	2.85e-05
ZNF491	69.2597	0.86272	0.193923	1.48e-06	2.85e-05
GATD3B	94.0727	-0.96733	0.220805	1.48e-06	2.85e-05
C20orf27	1237.36	-0.914409	0.209955	1.49e-06	2.86e-05
LINC02696	31.928	1.73462	0.423208	1.49e-06	2.86e-05
ATP8B4	25089.4	-2.10758	0.563482	1.5e-06	2.88e-05
SDAD1	4159.12	-0.662462	0.14715	1.51e-06	2.89e-05
RP11-760H22.2	42.6384	-1.86983	0.453102	1.52e-06	2.91e-05
RP11-154H12.3	24.5553	-2.57722	0.630554	1.53e-06	2.92e-05
NME4	471.903	-0.918505	0.209087	1.53e-06	2.92e-05
CNDP2	2564.44	-0.625597	0.138292	1.53e-06	2.92e-05
RP11-246K15.1	493.14	-2.34558	0.658359	1.53e-06	2.93e-05
H2BC5	5632.43	1.43617	0.347263	1.54e-06	2.94e-05
DNAAF2	671.024	-0.583165	0.127501	1.57e-06	3e-05
TUBA8	140.508	-1.08931	0.255453	1.58e-06	3.02e-05
RAC3	139.448	-1.34992	0.317696	1.59e-06	3.03e-05
CPNE7	662.107	-2.35431	0.592179	1.6e-06	3.05e-05
CCDC200	80.3777	1.14525	0.265414	1.62e-06	3.07e-05
CHMP2B	931.225	0.810549	0.184012	1.62e-06	3.08e-05
ATL1	115.908	-0.894583	0.203858	1.63e-06	3.1e-05
NKAP	998.042	0.49747	0.107975	1.64e-06	3.11e-05
TAMM41	2448.65	-0.612882	0.134927	1.65e-06	3.12e-05
ATP10D	2432.55	1.19497	0.289646	1.66e-06	3.15e-05
RP11-212D19.4	350.17	0.943303	0.216081	1.67e-06	3.16e-05
ZNF823	808.085	0.934451	0.214295	1.68e-06	3.18e-05
H4C8	8878.35	1.50042	0.371862	1.69e-06	3.19e-05
RP4-635E18.7	32.1255	-1.26551	0.300158	1.69e-06	3.19e-05
PELI1	1988.77	1.11783	0.261431	1.7e-06	3.21e-05
GTF3C1	6858.74	0.478867	0.104631	1.71e-06	3.22e-05
TP53	1821.63	-0.672722	0.149806	1.72e-06	3.25e-05
XPO4	14315.7	-0.77451	0.175884	1.75e-06	3.3e-05
RP11-430C7.5	10.0846	2.48173	0.607325	1.77e-06	3.33e-05
CENPV	934.763	-0.655352	0.146773	1.77e-06	3.33e-05
RP5-1052I5.2	550.26	0.713216	0.159901	1.78e-06	3.34e-05
SNHG10	912.756	-0.777142	0.176957	1.78e-06	3.34e-05
WNT5B	1700.98	-1.7516	0.493595	1.79e-06	3.36e-05
ABHD8	296.13	0.778165	0.176099	1.79e-06	3.37e-05
TMEM14A	219.155	0.994	0.231907	1.8e-06	3.38e-05
IPO5	6516.73	-0.68378	0.152641	1.81e-06	3.39e-05
RP3-475N16.8	10.5976	-2.26848	0.549743	1.81e-06	3.4e-05
SLC39A11	17046.3	-0.932367	0.215351	1.82e-06	3.4e-05
LINC01977	23.0593	-1.78636	0.439807	1.82e-06	3.4e-05
LINC01854	15.2551	2.61919	0.668022	1.83e-06	3.42e-05
ESAM	95.0009	1.24866	0.298496	1.84e-06	3.44e-05
YIPF1	1603.57	0.552061	0.121301	1.84e-06	3.44e-05
ANXA9	26.5336	-1.30446	0.315157	1.84e-06	3.44e-05
ZNF555	775.385	0.727641	0.164268	1.85e-06	3.44e-05
AIMP1	3680.62	-0.736882	0.167803	1.85e-06	3.44e-05
RP11-308D16.2	1556.97	-1.07517	0.257731	1.87e-06	3.47e-05
PRX	104.201	1.01877	0.23764	1.89e-06	3.51e-05
AVIL	316.66	1.18221	0.284692	1.9e-06	3.53e-05
ZNFX1	3197.03	-0.586633	0.128748	1.9e-06	3.53e-05
TBRG4	4635.75	-0.825925	0.190275	1.91e-06	3.54e-05
HBP1	2523.44	0.784013	0.177958	1.92e-06	3.56e-05
PPP1R12A-AS1	242.196	0.534045	0.117014	1.92e-06	3.57e-05
CTH	721.106	0.715418	0.161222	1.94e-06	3.58e-05
FAM193B	3510.59	0.384593	0.082569	1.94e-06	3.59e-05
LINC00910	850.769	1.15174	0.274577	1.94e-06	3.59e-05
CLSPN	8772.01	0.481818	0.103881	1.96e-06	3.62e-05
LINC01708	35.7201	1.17102	0.27808	1.96e-06	3.62e-05
IL27RA	385.679	-1.46086	0.3556	1.99e-06	3.67e-05
MRPS27	10393.5	-0.773639	0.176588	1.99e-06	3.67e-05
RP11-109J15.1	9.29724	1.97498	0.493076	1.99e-06	3.67e-05
TGM5	398.851	-2.54555	0.656425	1.99e-06	3.67e-05
FCGR1B	63.5807	-1.84244	0.468205	1.99e-06	3.67e-05
AKAP3	40.8765	1.09567	0.25832	2.02e-06	3.72e-05
MUC1	42.1855	-1.43768	0.34951	2.03e-06	3.72e-05
AFG1L	6999.5	-1.10653	0.268977	2.03e-06	3.74e-05
RP11-246A10.1	107.792	-1.61394	0.40264	2.04e-06	3.74e-05
FRMD3	2667.68	-1.09305	0.267009	2.04e-06	3.75e-05
IGSF10	267.186	-1.62135	0.419711	2.06e-06	3.77e-05
TSLP	50.8051	1.26818	0.301449	2.06e-06	3.78e-05
RP5-1139I1.1	75.5247	2.3403	0.599597	2.07e-06	3.79e-05
RP11-265P11.1	78.6182	-1.91995	0.487726	2.08e-06	3.8e-05
EFCAB2	7459.7	-1.03289	0.249261	2.08e-06	3.81e-05
FAM21EP	233.299	0.83269	0.192811	2.09e-06	3.81e-05
STX3	6576.73	1.02756	0.240956	2.1e-06	3.83e-05
RP11-67A1.2	120.28	-0.620298	0.138067	2.12e-06	3.86e-05
ALAD	1009.97	0.97368	0.232904	2.15e-06	3.92e-05
SUOX	887.657	0.534364	0.118809	2.2e-06	4e-05
RHOF	586.691	-0.655092	0.14878	2.19e-06	4e-05
RAPSN	131.334	1.21762	0.294265	2.24e-06	4.07e-05
LINC00926	1688.92	-1.78329	0.477836	2.25e-06	4.09e-05
BBS7	1108.53	0.804842	0.185271	2.27e-06	4.13e-05
SGPP1	955.373	1.0159	0.241313	2.28e-06	4.13e-05
IL16	1705.16	-1.62875	0.41733	2.28e-06	4.13e-05
USB1	2020.76	0.393903	0.085159	2.3e-06	4.16e-05
SNAP47	3566.98	0.494831	0.109186	2.3e-06	4.16e-05
EIF4B	13940.9	-0.55912	0.124223	2.3e-06	4.17e-05
MSN	24035.1	-0.579398	0.13218	2.36e-06	4.27e-05
ACER2	1208.75	0.832042	0.19368	2.37e-06	4.29e-05
CATIP-AS2	90.1534	-1.10391	0.26306	2.4e-06	4.33e-05
DDX19A	226.414	-0.692783	0.157004	2.4e-06	4.34e-05
H3-3A-DT	353.266	0.703687	0.16102	2.42e-06	4.36e-05
SCHLAP1	1245.53	1.44714	0.357668	2.43e-06	4.38e-05
EIF2AK3-DT	84.7024	1.18416	0.285912	2.48e-06	4.46e-05
PTPRVP	294.686	-1.39696	0.359402	2.48e-06	4.46e-05
TCEANC	313.664	0.586713	0.131857	2.54e-06	4.56e-05
RP11-266K4.15	362.655	0.806933	0.185624	2.54e-06	4.56e-05
RP11-264J4.8	36.8406	1.31439	0.31523	2.56e-06	4.6e-05
ZMYM3	618.39	-0.771998	0.177328	2.57e-06	4.61e-05
CLEC5A	1599	-2.014	0.522599	2.59e-06	4.65e-05
PTDSS2	1331.3	-0.620034	0.139963	2.6e-06	4.66e-05
CDH15	22.4408	1.63844	0.403325	2.6e-06	4.66e-05
PLA2G2C	688.909	-1.50305	0.37735	2.62e-06	4.69e-05
TMEM19	277.285	0.623695	0.141195	2.63e-06	4.71e-05
H2BC21	5235.99	1.71394	0.471556	2.64e-06	4.71e-05
TMCO4	1184.45	-1.28855	0.314149	2.67e-06	4.77e-05
SERPINH1	1139.65	-1.2406	0.301496	2.67e-06	4.77e-05
NFIL3	1112.46	0.916646	0.218794	2.68e-06	4.78e-05
ANKRD13A	4389.37	0.690597	0.157523	2.71e-06	4.84e-05
UTP15	1636.48	-0.813978	0.188657	2.73e-06	4.86e-05
RP1-240K6.3	20.1124	-1.74193	0.442022	2.74e-06	4.89e-05
RP11-507F16.5	59.0295	1.36839	0.335284	2.83e-06	5.03e-05
ACO1	2125.96	0.705613	0.161042	2.85e-06	5.07e-05
TNFRSF8	1330.35	-1.98711	0.55869	2.88e-06	5.11e-05
RNA5SP221	14.1207	2.88431	0.792303	2.88e-06	5.12e-05
CTD-2192J16.26	155.187	-1.08139	0.259363	2.89e-06	5.12e-05
ATP1B2	86.9668	2.13333	0.55202	2.92e-06	5.18e-05
B4GALT4	1184.57	0.636234	0.144881	2.94e-06	5.2e-05
CSF1	304.28	-1.75972	0.448383	2.94e-06	5.2e-05
CAMSAP3	33.8878	1.56701	0.396859	2.97e-06	5.25e-05
SHLD2	5306.86	-0.713115	0.165168	2.97e-06	5.26e-05
PPIH	4239.47	-0.485974	0.108619	2.98e-06	5.26e-05
ACSL1	7144.36	0.931089	0.223488	3.01e-06	5.32e-05
AP000320.7	943.029	0.884786	0.209099	3.03e-06	5.35e-05
RAB3IL1	357.357	-2.01904	0.516443	3.03e-06	5.35e-05
SLC2A4	35.2436	-1.36213	0.336277	3.04e-06	5.36e-05
ING2	489.333	0.731211	0.168405	3.04e-06	5.37e-05
IFT22	209.589	0.918287	0.220439	3.05e-06	5.37e-05
GDF5	70.6276	0.899783	0.211739	3.06e-06	5.38e-05
ZNF169	2158.66	-0.704576	0.162313	3.07e-06	5.4e-05
NATD1	197.517	1.20372	0.298767	3.07e-06	5.4e-05
RMC1	3208.96	0.676632	0.155131	3.08e-06	5.41e-05
CDK5R2	4.73612	2.71668	0.672751	3.09e-06	5.42e-05
RP4-543J19.8	78.7569	0.992201	0.236658	3.1e-06	5.44e-05
PDE4B	1315.07	-1.75036	0.46699	3.2e-06	5.61e-05
RUNX1	58219.4	-1.00569	0.244236	3.21e-06	5.62e-05
AXL	140.608	-1.83554	0.474356	3.22e-06	5.63e-05
LY96	125.999	1.17941	0.286996	3.24e-06	5.67e-05
CBWD6	399.447	-0.860444	0.206113	3.26e-06	5.7e-05
PRMT5	1409.92	-0.770715	0.181098	3.33e-06	5.82e-05
MAK	360.554	1.14504	0.279502	3.35e-06	5.84e-05
RP11-946L16.1	111.256	-1.71166	0.445589	3.35e-06	5.84e-05
IMMP2L	17399.4	-1.21774	0.312038	3.34e-06	5.84e-05
CAPN15	2273.85	-1.0988	0.26709	3.35e-06	5.84e-05
FAM85B	224.22	-0.803705	0.186497	3.35e-06	5.84e-05
ARMC2	1023.3	0.924381	0.220829	3.37e-06	5.86e-05
PEPD	3732.38	0.77689	0.183032	3.37e-06	5.87e-05
PSMG3-AS1	524.625	0.779332	0.182818	3.38e-06	5.87e-05
COL15A1	606.669	-1.17471	0.287281	3.41e-06	5.92e-05
GSPT1	8962.28	-0.532588	0.12034	3.41e-06	5.92e-05
SPATC1	170.991	-1.96707	0.51555	3.44e-06	5.96e-05
EIF2A	4791.29	-0.621513	0.14245	3.44e-06	5.96e-05
DRAIC	279.808	0.648414	0.149308	3.44e-06	5.97e-05
ZCCHC2	3055.61	0.686007	0.156367	3.45e-06	5.97e-05
MIR3659HG	32.1021	1.29	0.317194	3.45e-06	5.97e-05
MLKL	804.344	-1.27262	0.313008	3.51e-06	6.06e-05
DNLZ	47.5002	-1.05031	0.256586	3.51e-06	6.07e-05
RNU5F-1	203.345	1.69589	0.462389	3.52e-06	6.07e-05
NRROS	6.40814	-3.36697	0.842905	3.52e-06	6.08e-05
RP11-66B24.4	85.5858	-1.4094	0.355689	3.53e-06	6.09e-05
NSUN5P1	438.048	-0.619206	0.142179	3.57e-06	6.15e-05
CENPN	4620.15	0.664436	0.153296	3.58e-06	6.16e-05
SBK1	36.5254	1.65472	0.429917	3.58e-06	6.17e-05
NSUN5P2	497.674	-0.61432	0.140913	3.59e-06	6.18e-05
CTD-2410N18.5	744.828	0.817743	0.192039	3.61e-06	6.2e-05
ZNF497-AS1	89.7746	1.03655	0.25124	3.61e-06	6.2e-05
RP11-431N15.2	35.6522	1.33247	0.32641	3.61e-06	6.2e-05
FERMT2	136.988	1.74303	0.455986	3.62e-06	6.2e-05
COMMD3-BMI1	30.0796	1.14303	0.27765	3.63e-06	6.22e-05
LLNLF-158E9.1	30.0911	3.64174	0.998971	3.63e-06	6.22e-05
CYP20A1	5917.7	0.641291	0.147513	3.64e-06	6.23e-05
JAK1	15904.1	0.588794	0.134393	3.67e-06	6.28e-05
NDUFS5P5	12.5492	-2.99991	0.697173	3.69e-06	6.31e-05
SC5D	1174.29	0.773899	0.18221	3.71e-06	6.34e-05
MYO3B	765.008	-1.87288	0.571356	3.71e-06	6.34e-05
DNAH10	129.837	1.02946	0.252942	3.72e-06	6.35e-05
E2F5	391.017	-1.14847	0.28738	3.73e-06	6.36e-05
ANKS3	1405.75	-0.577806	0.130435	3.73e-06	6.36e-05
MEX3B	489.005	1.04219	0.25767	3.74e-06	6.37e-05
LFNG	404.013	1.43073	0.379896	3.76e-06	6.4e-05
POFUT1	5241.02	-0.526029	0.120344	3.76e-06	6.4e-05
ZFP36L2	5428.68	-1.30164	0.332338	3.76e-06	6.4e-05
RP11-573D15.8	152.403	-1.50099	0.377276	3.79e-06	6.44e-05
C16orf72	7342.16	0.590929	0.13534	3.84e-06	6.52e-05
FN3KRP	1383.72	0.662248	0.15339	3.84e-06	6.52e-05
PIK3C2A	6780.98	0.678044	0.156453	3.85e-06	6.54e-05
TRAM2	6444.23	0.56136	0.1267	3.87e-06	6.56e-05
TBC1D9B	4542.04	-0.395651	0.0881525	3.87e-06	6.56e-05
RP11-430C7.4	58.7745	1.7283	0.456192	3.9e-06	6.61e-05
EPHB2	50.156	1.35949	0.351326	3.91e-06	6.62e-05
JPT1	5691.4	0.748193	0.176772	3.93e-06	6.64e-05
RP11-792D21.3	99.1792	-1.50679	0.379921	3.95e-06	6.67e-05
MOCS2	597.046	1.00331	0.241498	3.96e-06	6.69e-05
REXO4	2078.32	-0.833501	0.200343	3.97e-06	6.7e-05
EIF2B1	2489.72	-0.478834	0.10825	4.02e-06	6.78e-05
LDHA	5556.92	-0.698488	0.162815	4.07e-06	6.86e-05
FMNL1-DT	392.986	-1.19687	0.304577	4.07e-06	6.86e-05
ELMO2	2532.09	0.571067	0.13097	4.08e-06	6.87e-05
MYH3	106.409	-0.736318	0.172379	4.09e-06	6.89e-05
VDAC1	7328.92	-0.613672	0.141895	4.11e-06	6.92e-05
MAP4K3-DT	2786.06	0.777494	0.185953	4.12e-06	6.92e-05
XXYLT1	10865.6	-0.506051	0.114793	4.12e-06	6.92e-05
FAM171A2	140.048	1.05778	0.26079	4.13e-06	6.93e-05
AK7	47.1572	0.903943	0.21567	4.15e-06	6.96e-05
CFAP97	2753.09	-0.590186	0.135872	4.15e-06	6.96e-05
DOK2	307.567	-1.09149	0.268815	4.15e-06	6.96e-05
COLGALT2	3616.8	-1.42219	0.375384	4.16e-06	6.96e-05
RP13-512J5.1	175.466	-0.614818	0.141502	4.16e-06	6.96e-05
CCDC127	822.339	0.551552	0.126315	4.16e-06	6.96e-05
TSPO	736.533	-1.30545	0.325805	4.18e-06	6.99e-05
ETV6	30396.1	-1.14792	0.285192	4.19e-06	6.99e-05
FES	1084.78	-1.38876	0.354552	4.2e-06	7.01e-05
SMIM10L2A	12.2277	2.22598	0.558326	4.22e-06	7.03e-05
LINC02818	40.978	1.52385	0.394443	4.24e-06	7.07e-05
CNTRL	9818.01	-0.724547	0.171627	4.26e-06	7.1e-05
RP11-798M19.3	813.538	1.28065	0.318222	4.28e-06	7.12e-05
TMEM30A-DT	623.928	0.608594	0.140713	4.28e-06	7.12e-05
H2BC8	9011.98	1.56691	0.419868	4.3e-06	7.15e-05
MIR4435-2HG	4574.12	-1.41586	0.367319	4.31e-06	7.17e-05
FXR2	1835.08	0.610949	0.141586	4.32e-06	7.18e-05
TMED3	5685.95	-0.630242	0.147672	4.35e-06	7.22e-05
PIGH	822.205	0.585842	0.135556	4.38e-06	7.26e-05
KLC3	18.7962	1.73613	0.451652	4.38e-06	7.26e-05
FAM120A	14203.6	-0.609432	0.140881	4.39e-06	7.26e-05
FYCO1	4778.55	-0.450021	0.101767	4.39e-06	7.26e-05
RNF10	7635.83	0.665801	0.155559	4.4e-06	7.27e-05
RAPGEF3	60.7681	-1.80898	0.485565	4.4e-06	7.27e-05
SMS	4299.91	-0.57635	0.132732	4.4e-06	7.27e-05
ZNF821	614.662	0.719725	0.168465	4.42e-06	7.3e-05
DRP2	243.603	0.83474	0.19855	4.44e-06	7.33e-05
CHRNA6	32.5195	-1.56652	0.419871	4.46e-06	7.35e-05
SCPEP1	1941.91	1.1973	0.305134	4.46e-06	7.35e-05
NBEAL2	3085.48	-0.876004	0.212232	4.5e-06	7.41e-05
WDTC1	2999.59	0.616136	0.142995	4.51e-06	7.42e-05
CTD-2008P7.11	83.4382	1.32858	0.330999	4.55e-06	7.49e-05
MCPH1-AS1	1421.11	0.440238	0.0994562	4.57e-06	7.52e-05
APTR	1881.69	0.601022	0.1396	4.59e-06	7.54e-05
RP11-64D24.4	19.0162	1.33518	0.333991	4.59e-06	7.54e-05
LMO2	6246.16	-1.47653	0.403129	4.63e-06	7.59e-05
GLCE	3141.78	1.06245	0.261426	4.67e-06	7.65e-05
BMP8A	95.3228	1.75616	0.500549	4.67e-06	7.65e-05
TRIM5	452.099	0.665506	0.156088	4.69e-06	7.68e-05
FAM53C	3470.89	1.11644	0.281401	4.69e-06	7.68e-05
KCTD6	399.297	0.690968	0.161872	4.73e-06	7.73e-05
AC017074.2	160.549	0.74164	0.174564	4.73e-06	7.73e-05
TMEM8B	201.494	0.961622	0.233405	4.8e-06	7.84e-05
SERPINC1	34.8621	1.41586	0.363471	4.82e-06	7.86e-05
MTA1	1530.24	-0.805349	0.192113	4.87e-06	7.94e-05
VANGL1	3398.52	0.446305	0.101436	4.95e-06	8.07e-05
RNU5D-1	255.119	1.75432	0.509	4.97e-06	8.11e-05
ADIG	20.8693	1.31218	0.326806	5e-06	8.15e-05
OIT3	78.4581	1.38659	0.351128	5.01e-06	8.15e-05
TMEM191A	18.609	1.762	0.46472	5.03e-06	8.19e-05
RP11-213G2.3	644.752	0.69931	0.164237	5.08e-06	8.26e-05
MNDA	860.423	-1.44206	0.383261	5.15e-06	8.37e-05
XPOT	7891.01	-0.782529	0.18793	5.18e-06	8.41e-05
NOSIP	2979.77	0.691054	0.166347	5.19e-06	8.42e-05
HJURP	5300.28	0.467543	0.106824	5.23e-06	8.48e-05
DNAJB2	274.873	1.13769	0.294766	5.26e-06	8.52e-05
FAM78A	4418.7	-0.806712	0.194665	5.28e-06	8.56e-05
ANP32A	11709.1	-0.630756	0.147405	5.31e-06	8.6e-05
HM13	15203.9	-0.470328	0.10779	5.32e-06	8.62e-05
ZNF684	1087.53	0.693658	0.164981	5.33e-06	8.62e-05
MS4A14	154.58	-1.62038	0.412231	5.36e-06	8.66e-05
LINC01796	81.0203	-1.824	0.480574	5.41e-06	8.74e-05
RP11-550H2.1	78.3781	1.98898	0.582197	5.42e-06	8.75e-05
RP11-702F3.3	76.1757	0.641075	0.150301	5.43e-06	8.76e-05
RPLP2P1	18.8611	2.98242	0.789825	5.44e-06	8.76e-05
SLC22A16	419.027	-1.8151	0.49131	5.44e-06	8.76e-05
SYT11	61.4567	1.44692	0.375197	5.47e-06	8.81e-05
DYNLL2	4724.69	0.826958	0.202294	5.48e-06	8.82e-05
LIAS	1480.59	-0.657474	0.155508	5.52e-06	8.88e-05
ADGRE5	2701.6	-0.818954	0.198616	5.56e-06	8.94e-05
NR4A3	52.3326	1.59149	0.434662	5.59e-06	8.97e-05
GPR135	471.447	-1.01957	0.257973	5.58e-06	8.97e-05
GRAMD4	5547.98	-1.15012	0.291698	5.59e-06	8.97e-05
DDX54	4234.4	-0.622744	0.145939	5.59e-06	8.97e-05
RP11-483I13.6	14.4924	1.27011	0.320009	5.62e-06	9e-05
LINC02245	1551.27	0.82876	0.200672	5.74e-06	9.19e-05
ZNF438	13614.9	-1.20576	0.319586	5.75e-06	9.2e-05
HIF1A-AS3	402.089	-0.891727	0.220026	5.75e-06	9.2e-05
PRMT3	8338.09	-0.831779	0.204393	5.76e-06	9.2e-05
EML6	1059.31	1.28994	0.351945	5.82e-06	9.3e-05
C1orf226	45.6275	1.34866	0.345784	5.84e-06	9.32e-05
PNN	5392.86	-0.574642	0.134241	5.87e-06	9.37e-05
C17orf99	230.216	-2.53837	0.827331	5.88e-06	9.38e-05
HSPA9	11418.4	-0.693605	0.165004	5.89e-06	9.39e-05
PRKCQ-AS1	588.535	-1.22421	0.308278	5.92e-06	9.43e-05
ST3GAL2	8368.98	-0.753739	0.180336	5.93e-06	9.43e-05
MSI2	21622	-0.772552	0.187993	5.94e-06	9.46e-05
CYP2U1	37.5968	1.25729	0.320802	6.01e-06	9.56e-05
TNFSF9	1486.94	1.2679	0.346549	6.01e-06	9.56e-05
TFR2	1160.82	-1.97388	0.53834	6.06e-06	9.62e-05
HSDL2	4515.5	0.589705	0.138604	6.07e-06	9.63e-05
AC010883.5	94.9711	-1.00638	0.248368	6.07e-06	9.63e-05
CTA-38K21.6	150.625	0.612979	0.144986	6.08e-06	9.64e-05
PAICSP1	11.0552	1.39694	0.351984	6.14e-06	9.73e-05
RUNX2	11489	-1.26166	0.324718	6.15e-06	9.73e-05
METTL16	6195.55	-0.510866	0.117393	6.16e-06	9.75e-05
TRAFD1	3358.91	0.597465	0.140367	6.18e-06	9.78e-05
ACYP2	3984.92	0.655326	0.154669	6.25e-06	9.87e-05
LINC01588	1133.48	0.623218	0.146364	6.25e-06	9.88e-05
SWI5	1646.24	0.859313	0.210504	6.29e-06	9.92e-05
RP11-90D4.7	222.985	-1.31418	0.342464	6.35e-06	0.0001001
PFDN2	4151.96	-0.61425	0.145259	6.35e-06	0.0001001
RETREG3	2551.88	0.639677	0.153821	6.46e-06	0.00010173
VPS16	1433.36	0.642564	0.15216	6.47e-06	0.00010185
FAM210A	4251.4	-0.64481	0.153824	6.47e-06	0.00010189
DCTN3	855.727	0.925293	0.235051	6.49e-06	0.00010214
ZNF18	791.353	0.619586	0.145891	6.5e-06	0.00010216
RP5-934G17.7	832.675	1.53265	0.419845	6.52e-06	0.00010239
TTC21A	190.552	0.718708	0.172918	6.54e-06	0.00010266
RP11-399J13.2	25.528	2.42423	0.741259	6.56e-06	0.00010295
ERGIC1	4659.71	-0.455571	0.103135	6.56e-06	0.00010295
SERPINB6	1926.8	-0.656824	0.157406	6.59e-06	0.00010337
SESN3	2788.37	1.36037	0.370866	6.61e-06	0.00010358
GHET1	32.0079	1.31863	0.343667	6.66e-06	0.00010424
RP11-519C12.2	11.2431	1.67578	0.441376	6.69e-06	0.00010472
HDGF	3972.68	-0.862223	0.212958	6.71e-06	0.00010489
TMEM97	1598.94	-0.815526	0.202785	6.71e-06	0.00010489
MTR	11159	-0.597201	0.141539	6.71e-06	0.00010489
IMPDH1P8	11.4405	-2.00711	0.536306	6.76e-06	0.00010547
ACSBG1	105.199	1.4472	0.38419	6.78e-06	0.00010573
ACAD8	730.703	0.691971	0.164839	6.82e-06	0.00010629
ZNHIT6	5728.92	-0.802224	0.198875	6.86e-06	0.00010684
DCAF13	3173.47	-0.698635	0.168898	6.87e-06	0.00010697
RP11-250B2.3	207.203	0.904502	0.224435	6.93e-06	0.00010774
AC074391.1	990.213	-0.628864	0.149453	6.92e-06	0.00010774
TEX19	15.5003	-1.5073	0.402175	6.96e-06	0.00010823
DCXR	1123.12	0.951221	0.238715	6.98e-06	0.00010838
C1QBP	1957.04	-0.878928	0.217954	6.98e-06	0.00010838
CYB5D2	516.333	0.79823	0.195045	7e-06	0.00010863
NDUFAF2	5502.93	-0.818146	0.202633	7.05e-06	0.0001093
CDR2L	387.591	1.18012	0.300173	7.07e-06	0.00010966
ZNF184	1887.47	0.657148	0.156841	7.11e-06	0.0001102
STAT5A	3447.76	-1.49218	0.406145	7.12e-06	0.00011032
RP11-419K12.2	654.181	-1.9388	0.560062	7.14e-06	0.00011054
RP11-415F23.5	128.445	-1.13891	0.294791	7.17e-06	0.00011094
RP11-444A22.1	4780.72	-1.04087	0.26525	7.18e-06	0.00011095
FGD6	4367.52	1.30413	0.365934	7.21e-06	0.00011137
LRPPRC	25095.4	-0.844708	0.208177	7.22e-06	0.00011147
TRMT5	437.182	-0.857186	0.211924	7.26e-06	0.000112
AHSA1	2037.67	-0.648423	0.154716	7.33e-06	0.00011307
ZNF710	4750.82	-1.13824	0.285387	7.42e-06	0.00011431
SSBP3	28219.4	0.416469	0.0961303	7.45e-06	0.0001148
RP11-371F15.3	170.933	1.07269	0.270331	7.46e-06	0.00011488
SPIB	16.0468	-1.33368	0.341883	7.47e-06	0.00011488
RP11-36B6.2	2905	-0.946118	0.239997	7.47e-06	0.00011488
DISP1	2270.44	0.939389	0.235395	7.55e-06	0.00011606
CCDC66	4868.64	-0.604729	0.143684	7.67e-06	0.00011777
AMZ2P1	295.716	0.752485	0.183235	7.69e-06	0.00011808
NOD2	215.473	-1.79461	0.47738	7.7e-06	0.00011808
NCAPG	7515.62	0.654611	0.156703	7.71e-06	0.00011829
L3HYPDH	550.032	-0.873482	0.219121	7.73e-06	0.00011835
BRD9	5197.56	-0.693983	0.168163	7.73e-06	0.00011835
EIF3B	9239.09	-0.633013	0.152242	7.76e-06	0.00011876
RNF185	2203.44	0.676655	0.162468	7.78e-06	0.00011905
YIPF7	95.7028	0.862473	0.212652	7.85e-06	0.00012
HELZ2	413.381	1.48036	0.397849	7.86e-06	0.00012015
FAM86B1	89.1948	-1.40289	0.36849	7.87e-06	0.00012015
RP11-10H3.1	129.773	-1.6886	0.491243	7.92e-06	0.00012086
PHYHD1	29.5059	1.11227	0.288192	7.97e-06	0.00012147
TUBGCP4	3442.04	-0.666813	0.160712	7.97e-06	0.00012147
CCDC92	993.309	0.838956	0.207661	7.99e-06	0.00012167
LIF	24.3649	-2.81208	0.82816	8.03e-06	0.00012234
RP11-403B2.7	71.1131	1.42227	0.384553	8.05e-06	0.00012245
H2BC4	6308.99	1.51744	0.409208	8.05e-06	0.0001225
TOR1B	1420.75	0.763125	0.188432	8.07e-06	0.00012273
PNPLA1	184.884	-0.737321	0.179364	8.2e-06	0.00012453
GOLGA7	1579.11	0.626461	0.149343	8.21e-06	0.00012463
ANKRD27	7477.15	-0.570008	0.135349	8.21e-06	0.00012463
TNFAIP2	686.343	-0.839567	0.207572	8.27e-06	0.0001254
NAF1	4603.85	-0.747005	0.184398	8.27e-06	0.0001254
MTMR3	9344.93	0.660091	0.158736	8.4e-06	0.00012732
HAVCR2	448.411	0.512283	0.120493	8.41e-06	0.00012738
RP1-102E24.8	16.5188	-1.7194	0.483637	8.43e-06	0.00012748
ERFL	55.3899	-1.19448	0.315175	8.43e-06	0.00012748
SLC43A3	1631.26	-0.857698	0.215251	8.43e-06	0.00012748
RP11-334L9.2	84.5966	-1.80149	0.519406	8.5e-06	0.00012838
ZNF687-AS1	81.3193	0.964233	0.243528	8.52e-06	0.00012862
FADS1	3839.39	-0.924338	0.237673	8.61e-06	0.00012998
GAB2	14669.9	-0.894179	0.22772	8.62e-06	0.00013
PRR19	31.8312	-1.04272	0.264296	8.64e-06	0.00013016
MPP4	55.0076	1.32076	0.347712	8.65e-06	0.00013028
MZT2A	1885.8	-0.669538	0.161484	8.66e-06	0.00013036
WDR77	1708.58	-0.668758	0.162258	8.77e-06	0.00013198
COX20	2313.93	-0.782656	0.193285	8.78e-06	0.00013207
POM121	10115.3	-0.489063	0.115839	8.83e-06	0.00013269
YJEFN3	72.7392	-0.813975	0.202005	8.84e-06	0.00013277
NOP14	4648.05	-0.618035	0.149485	8.85e-06	0.0001328
WI2-87327B8.2	91.6346	-2.03518	0.577112	8.86e-06	0.00013283
NUTM2A-AS1	3680.01	-0.870616	0.22081	8.86e-06	0.00013283
MRPL20	2217.06	-0.52271	0.124125	8.86e-06	0.00013283
RTN3	11311.6	0.655594	0.158352	8.88e-06	0.00013305
SLC22A5	747.968	-0.821551	0.206593	8.9e-06	0.00013326
CTDSP2	6401.08	0.667303	0.162702	8.92e-06	0.00013334
AKR1C5P	15.0614	-2.43635	0.714057	8.91e-06	0.00013334
SNTB2	1572.87	1.03467	0.269164	8.95e-06	0.00013374
NUDT19	4388.29	-0.570926	0.137619	9.05e-06	0.00013517
SLC25A44	3082.92	0.549043	0.130128	9.06e-06	0.00013532
XACT	4358.36	-1.45885	0.422855	9.16e-06	0.00013663
POPDC2	68.933	0.755198	0.184409	9.18e-06	0.00013685
RNF207	493.115	-1.40279	0.376854	9.22e-06	0.00013747
C7orf50	4644.61	-0.656342	0.160214	9.24e-06	0.00013765
EEF2K	7780.46	-0.679583	0.165332	9.29e-06	0.00013827
CSPG4	374.878	-2.32959	0.79144	9.3e-06	0.00013831
GCN1	10632.3	-0.550412	0.131144	9.36e-06	0.0001392
UMLILO	5.03966	-3.64787	1.08868	9.37e-06	0.00013929
LINC02235	92.6466	0.872976	0.217777	9.41e-06	0.00013975
SNHG21	486.484	-0.654934	0.158172	9.42e-06	0.00013991
SLC9A1	4089.91	0.750824	0.186834	9.87e-06	0.00014646
CLMN	618.954	1.08645	0.284852	9.88e-06	0.00014646
KAT2B	4759.67	0.734237	0.183532	9.91e-06	0.00014691
RP1-223B1.1	341.858	2.1275	0.629198	1e-05	0.00014832
FAR2	2929.34	-1.35241	0.374495	1e-05	0.00014847
USP30	1048.2	0.508404	0.120668	1.01e-05	0.00014881
LSM7	1765.48	-0.689856	0.17005	1.01e-05	0.00014952
EPB41L5	2514.25	1.16473	0.308086	1.02e-05	0.00015037
NSUN4	4465.39	-0.447547	0.105727	1.02e-05	0.00015123
HECA	2334.93	1.03669	0.274793	1.02e-05	0.00015126
MTIF2	3013.22	-0.538511	0.126644	1.03e-05	0.00015149
SH2D5	30.3709	1.29565	0.346994	1.03e-05	0.00015199
MRPL4	1330.91	-0.794905	0.200844	1.03e-05	0.00015228
OGFOD1	2392.99	-0.623441	0.152105	1.03e-05	0.00015228
HDAC4	16623.8	-0.754061	0.187565	1.03e-05	0.00015228
TRAF3IP2	1047.77	-0.55404	0.134207	1.04e-05	0.00015336
ENPP3	1561.45	-2.0839	0.744208	1.04e-05	0.0001536
ITGB1BP2	187.656	0.79688	0.198537	1.05e-05	0.0001538
BCL2	15432.8	-1.55541	0.424735	1.05e-05	0.00015473
ATP2B4	6782.19	-0.787289	0.196829	1.05e-05	0.00015474
RP11-346I3.6	158.128	-0.929204	0.238346	1.06e-05	0.00015499
TP53TG1	191.185	0.849998	0.212603	1.06e-05	0.00015516
RP11-125C10.1	375.273	-1.444	0.404393	1.06e-05	0.00015586
ERRFI1	422.112	1.89189	0.51638	1.07e-05	0.00015603
YDJC	2307.44	-1.16442	0.310547	1.07e-05	0.00015603
CMSS1	14324.1	-0.826252	0.210713	1.07e-05	0.00015609
FAM111B	79.7499	2.27334	0.667002	1.07e-05	0.00015634
MAPKAPK3	5257.24	-0.630885	0.15388	1.07e-05	0.00015634
HOXC4	270.771	-1.24726	0.327921	1.07e-05	0.00015682
ANKRD22	244.225	-2.27219	0.655928	1.08e-05	0.00015827
NSUN2	8810.46	-0.676818	0.166719	1.08e-05	0.00015834
C17orf75	568.08	0.478585	0.113606	1.11e-05	0.00016113
ZNF433	33.8632	1.18353	0.308771	1.11e-05	0.00016113
LLNLF-96A1.1	78.0972	2.29761	0.869793	1.11e-05	0.00016157
CCDC57	3453.69	-0.647268	0.160744	1.11e-05	0.00016218
RRNAD1	1395.27	0.556927	0.134929	1.12e-05	0.00016258
BTN3A3	150.661	-0.957164	0.245248	1.12e-05	0.00016283
CYP27A1	130.902	0.83492	0.209958	1.12e-05	0.00016327
RNU4-1	154.69	1.50781	0.438776	1.12e-05	0.00016327
EML1	109.374	1.17048	0.315622	1.13e-05	0.00016474
LINC01602	85.6351	-1.07982	0.281873	1.14e-05	0.00016477
MSH4	922.168	0.898752	0.230915	1.15e-05	0.00016642
HEYL	70.8603	1.28468	0.347845	1.15e-05	0.00016642
CTD-2184D3.5	445.57	-1.69053	0.494518	1.15e-05	0.00016654
USP28	2905.92	0.578671	0.14013	1.16e-05	0.0001675
RP11-542M13.6	268.03	-1.95745	0.556828	1.16e-05	0.00016794
GM2A	1285.14	0.824654	0.210979	1.17e-05	0.00016902
CNPY4	223.929	0.725041	0.181891	1.17e-05	0.00016911
MT1G	184.295	2.15081	0.90545	1.17e-05	0.00016911
ZNF442	491.693	0.857877	0.216893	1.17e-05	0.00016916
SQSTM1	14013.8	1.14376	0.311615	1.17e-05	0.00016916
SSBL4P	6.77219	2.39625	0.685527	1.18e-05	0.00016984
NCLN	3201.41	-0.655286	0.161099	1.18e-05	0.00016992
AC008060.7	57.7325	-2.23102	0.601806	1.18e-05	0.00017032
RP3-455J7.4	103.921	-1.76867	0.49483	1.19e-05	0.00017092
RP11-517O13.3	42.5877	-0.955487	0.245618	1.19e-05	0.00017093
RP11-167N4.2	138.069	1.25035	0.346494	1.19e-05	0.00017101
CCDC125	269.439	-0.565348	0.136716	1.19e-05	0.00017106
SEPTIN4	18.3297	1.90722	0.556775	1.19e-05	0.00017111
PTCD1	173.505	-0.683561	0.169041	1.19e-05	0.00017116
PTCD2	2060.29	-0.774861	0.19523	1.2e-05	0.00017195
RNU5B-1	87.211	1.83248	0.555312	1.2e-05	0.00017222
MAP3K8	2609.47	0.857941	0.219268	1.2e-05	0.00017238
THBS4	341.586	-1.60356	0.455041	1.2e-05	0.00017249
FGF18	121.875	1.2649	0.349482	1.21e-05	0.00017302
MORF4L2-AS1	115.511	-0.70511	0.174801	1.21e-05	0.00017378
GHRL	40.9656	-1.04697	0.275008	1.22e-05	0.00017474
RP11-488C13.6	132.021	-0.919183	0.237543	1.22e-05	0.00017497
WDR36	5685.07	-0.902412	0.232908	1.23e-05	0.00017564
TLR8-AS1	15.4714	-1.90187	0.53672	1.23e-05	0.00017602
ACACB	1904.07	0.970604	0.250854	1.25e-05	0.00017917
RETSAT	1665.94	0.914304	0.240469	1.26e-05	0.00018041
CARMIL1	1890.88	0.700748	0.175182	1.27e-05	0.00018187
GPLD1	168.037	-0.66137	0.164258	1.28e-05	0.0001826
RP11-225H22.7	31.2115	-1.12319	0.295423	1.28e-05	0.00018277
CASP3	2860.38	0.60577	0.148632	1.28e-05	0.00018292
STX17-AS1	85.2669	1.08207	0.283141	1.29e-05	0.00018329
MIR17HG	12285.2	-1.21715	0.32658	1.29e-05	0.0001835
RP11-346I3.7	220.917	-1.036	0.271237	1.29e-05	0.0001835
CCDC137	1492.59	-0.730425	0.184448	1.29e-05	0.0001835
STRC	10.5081	1.55501	0.415664	1.29e-05	0.00018392
INPP5K	751.364	0.737249	0.1873	1.31e-05	0.00018532
ROPN1L	233.76	1.14116	0.311207	1.31e-05	0.00018532
NXF1	4053.97	1.02559	0.275435	1.31e-05	0.00018569
MRPS12	604.169	-0.843185	0.216721	1.31e-05	0.00018569
CYP4F26P	213.687	-1.89941	0.554286	1.32e-05	0.00018692
KRT18P55	28.0888	-1.59841	0.442825	1.32e-05	0.00018733
CTD-2540F13.2	10.8637	-1.76459	0.481328	1.35e-05	0.00019122
CRLS1	32.4302	-0.867808	0.219723	1.36e-05	0.00019196
BTG1	1508.07	1.27748	0.368556	1.37e-05	0.00019348
TTC39B	701.006	0.860131	0.219919	1.37e-05	0.00019425
TRPC1	869.933	1.26259	0.360255	1.38e-05	0.0001951
GLE1	3088.07	0.536681	0.130595	1.39e-05	0.00019554
KLF6	4292.84	1.14954	0.316523	1.39e-05	0.00019554
ABTB1	122.77	1.19598	0.334831	1.39e-05	0.0001965
TIMM23	5698.34	-0.592417	0.145699	1.4e-05	0.00019766
TPM2	65.2809	-1.04253	0.274169	1.41e-05	0.00019824
RAB33B-AS1	1044.61	0.757341	0.193231	1.41e-05	0.00019875
GNB5	1228.55	1.21896	0.339783	1.41e-05	0.00019881
PPP2R5B	253.208	0.906173	0.234677	1.41e-05	0.00019882
TYW1B	16180.9	0.680858	0.168315	1.42e-05	0.00019893
FAM47E-STBD1	21.4181	-1.48	0.414459	1.43e-05	0.0002005
PPIF	5581.38	-0.771014	0.197378	1.43e-05	0.0002005
PTGER2	222.138	-1.54043	0.421767	1.44e-05	0.00020165
CCNE2	1988.22	0.803259	0.209023	1.44e-05	0.0002017
PJA1	91.5068	0.857496	0.222273	1.44e-05	0.00020212
RP11-265N6.5	90.2371	0.793125	0.200855	1.45e-05	0.00020252
PARP2	1250.68	0.601648	0.149292	1.45e-05	0.00020293
RP11-473M14.5	160.81	0.884878	0.22745	1.45e-05	0.00020293
AC141586.5	776.149	-0.667548	0.167082	1.45e-05	0.00020293
NFATC1	2699.11	-0.745983	0.187505	1.47e-05	0.00020532
DAG1	4031.59	0.574129	0.140684	1.47e-05	0.00020602
CTSK	274.126	0.927118	0.239261	1.48e-05	0.00020612
MRRF	5765.63	-0.626623	0.15582	1.48e-05	0.00020612
SGK1	1031.1	1.4331	0.408138	1.48e-05	0.00020616
SLC6A13	63.9492	1.34244	0.369878	1.48e-05	0.00020658
UBE2G2	8035.8	-0.653063	0.163307	1.49e-05	0.00020703
RPE	4399.1	-0.570719	0.142544	1.51e-05	0.00020985
GNA12	8797.87	0.504563	0.122553	1.52e-05	0.00021189
F2RL3	322.847	-2.47313	0.85447	1.53e-05	0.00021304
EPHB4	1230.72	-1.03916	0.282303	1.54e-05	0.00021358
PTDSS1	11248.6	-0.541091	0.132556	1.54e-05	0.00021456
THOC7	2081.47	-0.674017	0.167113	1.57e-05	0.00021805
SH3GLB2	1028.59	0.518513	0.126971	1.58e-05	0.00021861
RNU5A-1	146.634	1.9095	0.637802	1.57e-05	0.00021861
NUDT6	715.107	-0.6257	0.155609	1.58e-05	0.00021954
PGGHG	415.598	-0.603629	0.148504	1.61e-05	0.00022272
P2RY2	2477.97	-1.94535	0.592836	1.61e-05	0.00022285
TIMM8A	894.195	-0.613204	0.153185	1.61e-05	0.00022285
ZNF526	1327.06	-0.634437	0.158523	1.61e-05	0.00022339
RP4-564F22.7	177.489	-0.687742	0.173434	1.62e-05	0.00022384
FUT7	67.1895	-2.26343	0.600431	1.62e-05	0.00022397
LRFN1	191.199	-1.31168	0.359663	1.62e-05	0.0002241
HEATR5A	1642.67	0.710692	0.182246	1.63e-05	0.00022553
REPIN1	19.3785	-2.12431	0.62223	1.63e-05	0.00022553
RP11-400F1.2	84.0557	-1.41614	0.417686	1.64e-05	0.00022553
TESC	5727.97	-1.01405	0.270185	1.63e-05	0.00022553
STING1	1424.2	-0.962966	0.254646	1.65e-05	0.00022802
CTC-338M12.4	2903.91	-0.396982	0.0951968	1.66e-05	0.0002288
FMNL1	1533.41	-0.928647	0.244025	1.67e-05	0.00023041
COX10	7582.32	-0.738862	0.187918	1.68e-05	0.00023133
MCOLN1	623.061	0.904659	0.24304	1.69e-05	0.00023288
CLIP3	90.3557	1.09777	0.29976	1.7e-05	0.00023363
COG4	2939.13	0.510587	0.12495	1.7e-05	0.00023378
CCDC28A	673.755	0.668287	0.168053	1.7e-05	0.00023378
DNAAF3	39.6357	1.3899	0.384746	1.7e-05	0.00023378
ARL5C	58.4705	-2.26179	0.718369	1.7e-05	0.00023384
SNORD3B-2	588.975	1.57554	0.457079	1.71e-05	0.00023486
WIPF1	5762.48	-1.18664	0.322358	1.72e-05	0.00023578
PPP1R14B	424.747	-1.17242	0.321298	1.72e-05	0.00023582
EMC9	368.589	1.16165	0.32916	1.74e-05	0.00023814
CTC-463A16.1	27.6482	1.18823	0.322672	1.74e-05	0.00023814
MS4A2	47.2545	-1.65791	0.489797	1.75e-05	0.0002388
TUBB4B	7865.81	1.24922	0.372385	1.75e-05	0.00023901
PHETA1	395.874	0.822277	0.216462	1.76e-05	0.00024085
ZNF587	1581.93	-0.698728	0.17776	1.76e-05	0.00024085
ZNF641	1246.79	0.57992	0.1443	1.77e-05	0.0002415
RP13-401N8.1	1004.3	0.684189	0.173234	1.77e-05	0.00024191
RP11-114N19.3	480.706	-0.690033	0.177101	1.77e-05	0.00024191
EIF3M	6148.36	-0.624573	0.156411	1.79e-05	0.00024355
HOMER3-AS1	130.994	-2.01451	0.596022	1.79e-05	0.00024361
BBS9	3407.76	0.846377	0.224422	1.79e-05	0.00024389
RDM1P5	190.943	1.27794	0.351325	1.8e-05	0.00024448
IL18RAP	608.215	-1.81084	0.550424	1.8e-05	0.00024479
CTD-3035K23.7	23.5655	-1.77882	0.496317	1.83e-05	0.00024905
KLHDC4	4660.04	-0.56909	0.142764	1.84e-05	0.0002497
ALDH5A1	738.261	-0.611761	0.152624	1.85e-05	0.00025093
PIEZO1	7154.42	-0.724772	0.186528	1.86e-05	0.00025185
UTP23	2097.96	-0.489341	0.120081	1.86e-05	0.00025217
RP4-576H24.2	24.0583	-2.10855	0.574367	1.87e-05	0.00025305
TMEM59	3129.59	0.567357	0.141103	1.87e-05	0.00025383
RP4-533D7.5	29.8344	1.25182	0.347232	1.88e-05	0.00025475
LONRF3	2640.36	-0.826707	0.217359	1.88e-05	0.0002548
KLHL28	1979.49	0.613331	0.153879	1.89e-05	0.00025582
FOXK1	9891.57	-0.583901	0.145345	1.91e-05	0.00025823
DPYSL3	122.813	1.48813	0.435271	1.91e-05	0.00025879
SPAG1	1068.2	0.685705	0.173782	1.93e-05	0.00026043
LIMD1	7199.2	-0.507443	0.125341	1.93e-05	0.00026069
ZNF19	40.1932	1.2603	0.344868	1.94e-05	0.0002622
PCOLCE2	154.922	-1.94116	0.657533	1.95e-05	0.00026283
SVIL-AS1	3464.86	0.640174	0.161306	1.95e-05	0.00026292
RP11-259O18.5	318.992	-0.810072	0.20919	1.96e-05	0.00026398
FERMT1	83.5001	-1.81822	0.535747	1.96e-05	0.0002643
PRMT1	2163.98	-0.707684	0.182712	1.97e-05	0.00026467
RP1-309F20.3	186.712	0.847467	0.221687	1.97e-05	0.00026473
IGF1	1104.23	-2.03705	0.6327	1.97e-05	0.00026479
NDUFAF6	8526.61	-0.537478	0.133435	1.97e-05	0.00026534
TSC1	3278.2	0.656208	0.165915	1.99e-05	0.00026686
LINC01004	12968	0.655515	0.165795	1.99e-05	0.00026705
PGM3	2237.65	0.576249	0.143676	2e-05	0.00026823
HCFC2	1865.7	0.638506	0.162679	2e-05	0.00026876
BCORL1	4200.11	0.777748	0.200588	2e-05	0.00026876
PRKAG2-AS1	23.4314	-1.65066	0.458948	2.01e-05	0.0002688
ATP6V0D1	6721.13	0.679459	0.17477	2.01e-05	0.00026934
OGDH	12596.5	0.610544	0.157531	2.01e-05	0.00026946
RP11-377D9.3	203.197	0.834423	0.218758	2.02e-05	0.00027094
MRM1	274.344	-1.38312	0.382393	2.03e-05	0.00027098
DEPTOR	1517.98	-1.22445	0.347339	2.03e-05	0.00027098
TRAPPC6B	1620.28	0.418281	0.101653	2.03e-05	0.00027123
H4C14	103.22	1.56652	0.475258	2.05e-05	0.00027336
PIWIL4	6097.08	-0.841563	0.223814	2.05e-05	0.00027387
AMACR	22.5298	1.06668	0.286325	2.05e-05	0.00027406
PSMB5	2569.25	-0.530752	0.131336	2.06e-05	0.00027501
AC005532.5	320.175	0.714597	0.183941	2.09e-05	0.00027813
[truncated: 28,944 more rows]

## Sheet: DESeq2 Results (Kasumi-1)
	baseMean	log2FoldChange	lfcSE	pvalue	padj
LINC01647	1176.64	6.86585	0.541512	1.90253e-38	3.63002e-34
KCNQ5	5278.5	-6.40366	0.518849	5.90975e-38	5.6379e-34
CCDC26	19802.6	-5.87049	0.484343	2.56945e-36	1.63417e-32
ARHGAP22	4133.61	-5.29017	0.461009	4.63622e-32	2.21148e-28
RP11-274N19.4	2031.58	5.27354	0.470269	1.70343e-30	6.50027e-27
GADD45B	2304.93	5.20773	0.465995	2.6339e-30	8.37581e-27
TRG-AS1	1478.42	-5.07123	0.497119	5.52619e-26	1.50628e-22
BOLA1	2463.43	4.62247	0.476801	1.24112e-23	2.96007e-20
SPTA1	3391.23	-4.33209	0.458724	1.5228e-22	3.22833e-19
RP11-740N7.7	409.072	-5.61834	0.61339	2.66442e-21	5.08372e-18
FAM222A	2575.58	4.20294	0.471646	1.92156e-20	3.33304e-17
CH17-3B23.3	2447.85	4.65495	0.539405	2.32433e-20	3.69568e-17
CAPN5	849.284	4.73574	0.542622	4.04569e-20	5.93783e-17
YPEL1	1460.67	4.17964	0.473956	6.87945e-20	9.37571e-17
TEX14	3704.91	4.13648	0.478609	1.50282e-19	1.91159e-16
CDKN1A	3625.14	4.18828	0.492659	3.12418e-19	3.72559e-16
HEMGN	966.668	-4.36111	0.511753	5.05979e-19	5.67887e-16
DISP3	583.274	4.6717	0.557713	1.41349e-18	1.4983e-15
HTR1F	5318.86	-4.01117	0.482711	1.80391e-18	1.81151e-15
WNT5B	2794.34	-4.02604	0.489384	4.16205e-18	3.97059e-15
RPL3L	352.629	5.00059	0.602099	5.6646e-18	5.14669e-15
LINC02432	8561	4.01197	0.495404	7.22282e-18	6.26415e-15
ZFPM2	21100	-3.83293	0.479204	2.44554e-17	2.02874e-14
RND1	392.299	4.72477	0.584014	2.68974e-17	2.05281e-14
RP11-805L22.3	1723.94	4.48314	0.587179	2.68532e-17	2.05281e-14
CH17-373J23.1	2413.19	3.95941	0.4951	2.87232e-17	2.10784e-14
SAT1	5158.23	4.63299	0.626143	4.0177e-17	2.83917e-14
CYP4F2	212.597	6.44455	0.797501	4.71209e-17	3.21096e-14
SLIT2	707.618	-4.1145	0.511809	5.13295e-17	3.37712e-14
EFR3B	644.635	5.04699	0.675909	5.90276e-17	3.75415e-14
SEMA4D	1915.48	3.83509	0.485524	1.01614e-16	6.24604e-14
FIRRE	2715.04	-3.65122	0.459817	1.04755e-16	6.24604e-14
RP11-160E2.6	2994.61	3.74143	0.476223	1.4326e-16	8.28303e-14
TUFT1	733.125	4.13822	0.525544	1.50706e-16	8.31669e-14
CRISPLD2	558.425	4.39368	0.560329	1.5256e-16	8.31669e-14
CAVIN2-AS1	2107.93	-3.96919	0.515068	1.96404e-16	9.91898e-14
SOX5	2895.3	-3.94623	0.513331	1.95252e-16	9.91898e-14
PPP1R13B	1074.99	3.83422	0.486684	1.97548e-16	9.91898e-14
CH17-353B19.2	1261.71	3.99631	0.516624	2.23873e-16	1.09526e-13
RNVU1-15	944.959	4.25277	0.564011	4.13899e-16	1.9743e-13
IFFO2	1422.89	3.84826	0.498327	4.67413e-16	2.17518e-13
CTA-392E5.1	338.762	-4.64378	0.598205	4.97253e-16	2.25895e-13
NEU1	8373.01	3.72987	0.49177	6.00709e-16	2.66547e-13
DHRS2	5638.11	3.59119	0.469532	7.43487e-16	3.22403e-13
RP11-146I2.1	2209.3	-3.6333	0.475324	8.87242e-16	3.76191e-13
NFIB	1637.61	-3.92185	0.524751	1.06164e-15	4.40349e-13
C17orf99	833.368	-5.48652	0.832805	1.35344e-15	5.49439e-13
SMPD4P1	12102.5	3.74576	0.508686	1.43151e-15	5.69026e-13
PVT1	14575.2	-3.40681	0.451878	1.84356e-15	7.1786e-13
MAGI1	7058.35	-3.79721	0.520033	2.6128e-15	9.97044e-13
PSMA1	3661.22	-3.498	0.467537	3.09364e-15	1.15738e-12
JUN	6008.51	3.37179	0.448453	3.59878e-15	1.29975e-12
MIR3143	729.918	4.12673	0.562741	3.6104e-15	1.29975e-12
MGAT3	626.623	-4.27032	0.587793	4.47161e-15	1.57997e-12
FOXP4-AS1	832.023	-3.87546	0.524682	4.85737e-15	1.68507e-12
ENPP3	3292.04	-4.10812	0.586558	5.26326e-15	1.79327e-12
LINC00534	27163.3	-3.77924	0.529193	6.08698e-15	2.03754e-12
PTH2R	4054.14	-3.5114	0.483684	9.64091e-15	3.17153e-12
BCL6	2248.6	3.45432	0.470762	1.22019e-14	3.94598e-12
LINC01033	6919.85	-3.46209	0.47747	1.2794e-14	4.06849e-12
H2BC8	28045.1	3.22208	0.436636	1.96145e-14	6.13516e-12
TNFSF9	2782.83	3.41497	0.470022	2.01339e-14	6.19605e-12
MYO16	4753.74	-4.62698	0.742806	2.09273e-14	6.33798e-12
JRKL-AS1	1074.67	-4.40678	0.654823	2.18537e-14	6.51513e-12
TUBB4B	20780.8	3.21462	0.436788	2.25938e-14	6.63216e-12
CTD-2125J1.2	1335.46	-3.86269	0.551527	2.57967e-14	7.45759e-12
RP1-34B20.4	414.041	4.01852	0.557182	3.34045e-14	9.5128e-12
SPTAN1	6202.52	3.87851	0.572433	3.58306e-14	1.00537e-11
SH3PXD2A	2204.45	-3.33993	0.464781	3.6466e-14	1.00836e-11
NFIA	15736.6	-3.40972	0.483026	4.11275e-14	1.12102e-11
SERTAD1	2357.04	3.58129	0.510294	4.66373e-14	1.25329e-11
TNFRSF8	2931.76	-3.24712	0.454485	5.9011e-14	1.56379e-11
RP1-34B20.21	16293.6	3.24688	0.457187	7.69147e-14	2.01032e-11
FGFR1	726.052	3.60629	0.511162	1.02105e-13	2.59756e-11
RP11-153K16.2	587.649	-4.43936	0.67009	1.01601e-13	2.59756e-11
H2BC1	976.515	3.47077	0.493224	1.16896e-13	2.9347e-11
STEAP1B	8549.32	-3.40217	0.497193	1.25358e-13	3.10627e-11
ROBO2	4309.63	-3.77842	0.570903	1.4424e-13	3.52834e-11
FGF2	3277.35	-3.26432	0.470487	1.65767e-13	4.00359e-11
H2BC20P	6636.94	3.3598	0.489371	1.77564e-13	4.23491e-11
H1-10	3007.23	3.28432	0.475298	2.1989e-13	5.17963e-11
H3C12	12213.5	3.08757	0.443725	2.37253e-13	5.52048e-11
RP5-934G17.7	2203.3	3.35883	0.490988	2.80465e-13	6.44732e-11
MTHFD1L	10061.3	-3.08607	0.444079	3.00641e-13	6.82884e-11
RNVU1-27	1805.66	3.28714	0.477868	3.46694e-13	7.78227e-11
RNU11	2576.84	3.65207	0.569115	6.35641e-13	1.41024e-10
MFSD2B	1796.84	-3.21516	0.475823	7.4374e-13	1.61256e-10
LMO2	2850.35	-3.0977	0.455446	7.42212e-13	1.61256e-10
NOSTRIN	3498.07	-3.77817	0.600886	8.57111e-13	1.83749e-10
PDE4DIPP2	2913.77	-3.16863	0.473231	9.09154e-13	1.92741e-10
PODXL	464.36	3.947	0.601741	9.78134e-13	2.05086e-10
IL16	1940.82	-3.2653	0.48972	1.01931e-12	2.11395e-10
AC005307.1	547.19	-3.63073	0.545011	1.16341e-12	2.38686e-10
DOP1B	3277.34	3.33499	0.510604	1.41528e-12	2.87271e-10
BTG1	3670.06	3.35598	0.51485	1.55756e-12	3.12824e-10
MOB3B	6893.94	-3.18237	0.486875	1.89905e-12	3.77436e-10
SOX6	6642.43	-3.48964	0.556192	2.4721e-12	4.86264e-10
RELN	13999.7	-2.91989	0.440077	2.5528e-12	4.97014e-10
H2BC21	15895.1	2.98931	0.450975	3.09448e-12	5.90426e-10
HS3ST3A1	3371.58	-3.13191	0.482612	3.08633e-12	5.90426e-10
NDRG1	1062.61	3.24539	0.496276	3.35996e-12	6.34733e-10
ATF3	3250.87	3.08008	0.472356	3.60472e-12	6.74295e-10
GALNT5	5211.21	-3.01611	0.463241	3.81597e-12	7.0688e-10
BAIAP3	474.009	3.6712	0.566469	3.95875e-12	7.26278e-10
RNVU1-29	558.56	3.45457	0.529167	4.04423e-12	7.34894e-10
COL26A1	562.616	3.66948	0.571522	4.31643e-12	7.76957e-10
SNORD3B-2	1412.89	3.12436	0.48005	4.67018e-12	8.32775e-10
SLC22A4	1329.69	-3.15069	0.485431	4.75951e-12	8.40846e-10
COL6A5	3396.73	-3.36968	0.540243	5.00402e-12	8.75933e-10
RP13-511M20.1	966.869	-3.22396	0.496453	5.05388e-12	8.76618e-10
FOXO6	293.715	3.97779	0.618123	5.23491e-12	8.93502e-10
TMEM107	1518.11	3.20976	0.49927	5.24488e-12	8.93502e-10
C10orf71	1078.91	-3.22123	0.499564	5.54609e-12	9.36454e-10
INSIG1	38838.4	4.02617	0.727275	6.01856e-12	1.00732e-09
F2RL3	744.93	-3.29975	0.511198	6.53853e-12	1.08483e-09
GDF15	8636	3.28393	0.527287	6.73667e-12	1.10807e-09
DNAJB1	11729.1	2.99061	0.464004	7.43291e-12	1.21214e-09
PCDH9	4499.31	-3.22817	0.515553	7.57268e-12	1.22446e-09
CBFA2T3	11708.6	-3.14048	0.509166	9.13759e-12	1.46509e-09
XXbac-BPG254B15.11	1547.22	3.10913	0.490015	1.10484e-11	1.7567e-09
RP11-540D14.8	281.84	3.85044	0.605406	1.21367e-11	1.90115e-09
HECW2	968.384	-3.49446	0.569547	1.21562e-11	1.90115e-09
H2AC11	28218.9	2.80429	0.439536	1.37586e-11	2.13426e-09
SLC25A21	8109.98	-2.9875	0.476449	1.39576e-11	2.14767e-09
NFE2	3624.76	-2.87597	0.452683	1.46503e-11	2.23622e-09
RP11-1134I14.2	252.062	-3.99226	0.633461	1.60919e-11	2.43678e-09
PDE4DIP	4295.9	-2.91968	0.465335	1.87137e-11	2.81148e-09
TRDN	170.625	-4.64153	0.741932	1.92889e-11	2.87525e-09
RHD	837.089	-3.49308	0.575904	1.98371e-11	2.93405e-09
GAB3	2327.43	-3.04055	0.491836	2.13567e-11	3.13451e-09
CLASP1-AS1	604.795	3.41091	0.553917	2.52773e-11	3.68161e-09
GRAP2	2487.82	-3.34937	0.562544	2.60949e-11	3.77189e-09
WNT9A	278.455	4.00302	0.659619	3.08638e-11	4.39464e-09
IKZF1	9136.7	-2.87743	0.46559	3.06382e-11	4.39464e-09
UBASH3A	139.953	-6.52751	1.04918	3.1303e-11	4.42416e-09
H2AC17	1184.19	3.61875	0.629148	3.68051e-11	5.16354e-09
RAB27B	359.15	-4.06684	0.692557	4.2134e-11	5.86801e-09
KLF2	164.154	4.43989	0.721905	4.51292e-11	6.2396e-09
AC093323.3	5477.42	2.90279	0.472664	4.56244e-11	6.26268e-09
RNU5D-1	705.886	3.58176	0.610048	4.59719e-11	6.26531e-09
H4C8	16588.2	2.72953	0.440615	4.63944e-11	6.27805e-09
TSPAN32	490.73	-3.76903	0.64528	4.93207e-11	6.62704e-09
ID3	1582.32	2.88665	0.468971	5.56446e-11	7.41009e-09
LINC01811	1145.47	-2.95381	0.480935	5.59252e-11	7.41009e-09
CDK6	17354	-2.94301	0.493488	5.98299e-11	7.81886e-09
GP6	368.133	-3.47428	0.568249	5.96828e-11	7.81886e-09
H2BC7	7774.9	2.73859	0.449173	7.04227e-11	9.14058e-09
LTBP1	4827.02	-2.79914	0.463662	8.63975e-11	1.11383e-08
MYO3B	1318.53	-3.47097	0.612573	8.91179e-11	1.14119e-08
PCBP3	1005.89	3.11525	0.522771	9.1076e-11	1.15849e-08
H2BC19P	4591.15	2.97241	0.501685	1.07175e-10	1.35423e-08
RCSD1	7477.19	-2.72133	0.450931	1.08901e-10	1.36699e-08
ZNF385D	198.29	-4.15434	0.699427	1.17409e-10	1.46415e-08
MACC1	2251.55	-3.05418	0.521631	1.20974e-10	1.49882e-08
LIN28B	5984.87	-3.02644	0.520816	1.25834e-10	1.54897e-08
KLHL25	607.865	3.50937	0.614863	1.39603e-10	1.70745e-08
IMMP2L	16171.5	-2.91309	0.501339	1.44468e-10	1.75571e-08
L3MBTL3	470.422	-3.278	0.552197	1.54945e-10	1.87111e-08
RP11-412P11.1	4178.8	-3.07094	0.533949	1.58074e-10	1.89689e-08
ADD2	2778.61	-2.83869	0.480155	1.65772e-10	1.97683e-08
BMP8A	223.222	3.82224	0.64401	1.7339e-10	2.05484e-08
MAFA	133.829	4.66347	0.78637	1.76557e-10	2.07945e-08
NUAK2	490.939	3.17534	0.534574	1.9104e-10	2.23623e-08
GPR68	401.434	-3.30188	0.558985	2.09034e-10	2.43193e-08
PNRC1	1043.94	3.34582	0.598671	2.1815e-10	2.52261e-08
RNU5E-4P	548.797	3.45164	0.610105	2.40537e-10	2.75788e-08
CCND1	555.555	-3.0964	0.52508	2.41386e-10	2.75788e-08
LINC02625	160.776	-4.31686	0.735605	2.4368e-10	2.76751e-08
AK4	2264.03	-2.72672	0.460068	2.46805e-10	2.78641e-08
IRF7	397.793	3.27653	0.556187	2.50662e-10	2.81331e-08
DALRD3	4185.4	2.72892	0.462377	2.86841e-10	3.20054e-08
RP11-465L10.14	1850.45	2.74187	0.465481	2.96472e-10	3.28877e-08
TRIM36	514.781	3.13384	0.535017	3.02966e-10	3.34138e-08
SLC40A1	2574.4	-3.01461	0.532549	3.19332e-10	3.48163e-08
NFKBIZ	3995.17	2.82256	0.488235	3.18402e-10	3.48163e-08
ARHGAP6	16935.6	-2.81742	0.491464	3.32577e-10	3.60543e-08
SQSTM1	26669.2	2.66502	0.456574	3.37149e-10	3.63435e-08
IER5	6667.4	2.68685	0.46072	3.46892e-10	3.71837e-08
ETV7	335.465	3.36859	0.578694	3.61108e-10	3.84913e-08
VAMP1	1464.57	2.85154	0.492918	3.94167e-10	4.17817e-08
H2AC8	14515.5	2.61045	0.447037	3.98755e-10	4.20345e-08
RNVU1-8	741.025	2.97575	0.512699	4.03177e-10	4.22671e-08
H2BC18	7676.5	2.71458	0.468324	4.07107e-10	4.24459e-08
KCNH2	4655.39	-2.62226	0.449715	4.11796e-10	4.27014e-08
RNU5A-1	329.824	3.83339	0.705737	4.20338e-10	4.33516e-08
GYPC	5139.67	-2.60305	0.448105	4.37614e-10	4.48908e-08
H2AC20	13342.1	2.60225	0.447902	4.73713e-10	4.83339e-08
BCAT1	5164.12	-2.66014	0.46005	4.99045e-10	5.06477e-08
C12orf57	1797.46	2.85761	0.502024	5.44381e-10	5.49565e-08
THRB	4035.11	-2.62221	0.453197	5.49754e-10	5.52069e-08
FOS	1591.77	3.13202	0.570247	5.63191e-10	5.62601e-08
NKD1	402.113	3.26311	0.571463	6.14609e-10	6.10768e-08
TPD52L1	2111.15	-2.68486	0.467933	6.50939e-10	6.43519e-08
RNVU1-22	345.743	3.55126	0.643311	7.03927e-10	6.92316e-08
RNU5F-1	472.23	3.15774	0.554997	7.12236e-10	6.9334e-08
RP5-1139I1.1	263.13	3.61749	0.643647	7.09732e-10	6.9334e-08
ENSG00000275110	719.743	4.18585	0.945323	8.32919e-10	8.06705e-08
CACFD1	425.144	3.17838	0.561394	8.69176e-10	8.3757e-08
FZD7	398.988	3.18247	0.561919	9.06506e-10	8.69153e-08
ARC	121.026	4.5752	0.811397	9.97285e-10	9.5141e-08
LEPR	2903.65	-2.63327	0.465534	1.10838e-09	1.04884e-07
SMIM14	1287.03	2.80635	0.500644	1.11041e-09	1.04884e-07
H2BU1	2047.96	2.93883	0.539216	1.16227e-09	1.09242e-07
RP5-959C21.1	246.805	-3.62289	0.653651	1.21758e-09	1.1388e-07
CPNE7	932.743	-2.9808	0.553614	1.23998e-09	1.15409e-07
RP11-83M16.6	145.907	-4.32615	0.782497	1.33385e-09	1.23543e-07
RP11-719N9.1	23070.5	-3.11116	0.606652	1.57206e-09	1.44903e-07
XACT	3984.81	-2.69803	0.490809	1.69582e-09	1.55559e-07
MAN1C1	431.101	3.15505	0.573513	1.70788e-09	1.55916e-07
TFPI	3427.39	-2.97081	0.562116	1.75234e-09	1.59213e-07
JADE2	2696.78	-2.58674	0.463533	1.86932e-09	1.69037e-07
COLGALT2	5471.85	-2.7297	0.503492	1.99194e-09	1.79275e-07
RAPGEF5	923.645	-3.03073	0.566739	2.0188e-09	1.80839e-07
HELZ2	782.689	2.79528	0.503747	2.03089e-09	1.81072e-07
MXD4	1530.27	2.61938	0.470445	2.04656e-09	1.8162e-07
CDKL1	1093.72	-2.68364	0.483596	2.08934e-09	1.84558e-07
SNORD3A	834.785	2.80128	0.508353	2.25001e-09	1.97835e-07
RHAG	7529.75	-2.57216	0.469087	2.33277e-09	2.04171e-07
BAMBI	5112.53	2.53164	0.459092	2.49891e-09	2.17713e-07
GRIP1	171.846	-4.20617	0.801451	2.55858e-09	2.21898e-07
INSIG1-DT	625.992	2.83262	0.514378	2.66188e-09	2.29813e-07
PINK1	1040.3	2.67981	0.486271	2.73951e-09	2.3466e-07
CPED1	49041	-2.73279	0.51409	2.75492e-09	2.3466e-07
CFAP161	1829.11	-2.71602	0.501161	2.74316e-09	2.3466e-07
RNF122	514.965	2.92293	0.533308	2.90365e-09	2.4623e-07
RP11-499F19.4	134.814	4.17204	0.767512	2.98167e-09	2.51727e-07
AC005062.2	466.375	-3.15168	0.589797	3.03074e-09	2.54742e-07
MIR3681HG	9863.76	-3.19542	0.652947	3.06888e-09	2.56817e-07
AC079466.1	12793.3	-2.43195	0.443279	3.17955e-09	2.64917e-07
LINC00869	601.334	2.94106	0.544672	3.22803e-09	2.67786e-07
H2AC6	52030.7	2.44647	0.445826	3.28513e-09	2.71343e-07
PALMD	107.937	-7.13893	1.25466	3.45785e-09	2.84378e-07
RNVU1-25	420.391	3.4453	0.678585	3.51914e-09	2.88177e-07
ADAMTS14	5113.17	-2.61569	0.489219	3.54558e-09	2.89101e-07
TUBA1A	488.252	3.57401	0.73117	3.75466e-09	3.04847e-07
SEMA6C	527.21	2.89923	0.534686	3.9207e-09	3.15641e-07
LINC02269	113.796	-4.54343	0.842261	3.91645e-09	3.15641e-07
H2AC1	453.261	3.01722	0.561155	4.02517e-09	3.2269e-07
H2BC11	25920.6	2.42972	0.446258	4.23033e-09	3.37719e-07
LRCH2	290.501	-3.52304	0.680358	4.7748e-09	3.79597e-07
RP11-255O19.2	341.946	-3.08771	0.574743	4.97946e-09	3.94225e-07
RP1-223B1.1	733.717	2.72311	0.504511	5.07805e-09	3.98721e-07
USP2-AS1	623.782	-2.78905	0.517684	5.06281e-09	3.98721e-07
FAM107B	993.268	2.67731	0.498851	5.33703e-09	4.17338e-07
RP11-386I14.4	288.582	3.4979	0.682856	5.48053e-09	4.2681e-07
H2AW	4382.12	2.50747	0.465044	6.05178e-09	4.69382e-07
PSTPIP2	1535.93	-2.59295	0.486011	6.16558e-09	4.76272e-07
RNU4-1	351.692	3.25984	0.626102	6.92427e-09	5.32722e-07
TBC1D16	429.974	3.12226	0.606036	7.70995e-09	5.90786e-07
FAM171A1	1138.89	-2.7212	0.521259	7.75442e-09	5.91817e-07
RNVU1-7	479.562	2.85989	0.538776	7.88085e-09	5.9907e-07
TERT	250.214	-4.02294	0.854204	8.65417e-09	6.55244e-07
PAG1	377.555	3.27542	0.650324	8.99139e-09	6.78086e-07
SMPD1	731.164	2.67003	0.504261	9.12735e-09	6.85629e-07
MIR4435-2HG	5970.34	-2.39492	0.452768	9.62668e-09	7.20302e-07
H2AC4	5484.05	2.37996	0.448907	1.01202e-08	7.54272e-07
MKNK2	6754.26	2.38008	0.451272	1.08195e-08	8.03251e-07
TMEM86A	301.145	3.095	0.591726	1.09332e-08	8.08549e-07
RNVU1-18	227.851	3.30565	0.633127	1.11871e-08	8.24132e-07
RNU5B-1	220.834	3.76602	0.757653	1.1614e-08	8.52288e-07
IL15RA	675.835	-2.73227	0.526431	1.21379e-08	8.87321e-07
SESN2	8827.22	2.37722	0.454109	1.24192e-08	8.985e-07
KLF6	8727.04	2.55904	0.498765	1.23662e-08	8.985e-07
UBALD2	5837.46	2.35847	0.447976	1.24321e-08	8.985e-07
IER3	3981.66	2.74167	0.549912	1.27496e-08	9.17969e-07
GS1-57L11.1	4922.74	-2.59876	0.511724	1.3059e-08	9.36711e-07
KLHL29	1504.16	2.74736	0.544557	1.3402e-08	9.57718e-07
SLC25A48	102.293	-4.57594	0.891147	1.44742e-08	1.03048e-06
HEXIM1	4114.01	2.62133	0.518189	1.49686e-08	1.06171e-06
RP11-622O11.6	3096.22	-2.35903	0.455206	1.68995e-08	1.19423e-06
ABTB2	1150.98	2.50941	0.484731	1.79221e-08	1.25728e-06
GPR183	322.571	-4.26581	0.998667	1.79235e-08	1.25728e-06
TENT5B	472.212	2.77336	0.538374	1.87684e-08	1.31173e-06
HNRNPD-DT	1103.02	2.54224	0.494542	1.92225e-08	1.33614e-06
H2AC13	7963.32	2.3572	0.45832	1.92578e-08	1.33614e-06
WFS1	235.849	3.32151	0.658475	1.93966e-08	1.34089e-06
BTG2	2081.09	2.45995	0.479061	1.94795e-08	1.34177e-06
CTPS2	2104.51	-2.43868	0.473542	1.96323e-08	1.34743e-06
POLG-DT	299.081	3.46489	0.734181	2.00539e-08	1.37143e-06
EMC9	714.501	2.62164	0.509998	2.02337e-08	1.37878e-06
MCM3AP-AS1	1588.37	-2.43099	0.471554	2.10063e-08	1.42634e-06
PPP1R15A	11166.9	2.29074	0.443888	2.11445e-08	1.43063e-06
CSRNP1	12197.4	2.53796	0.50718	2.12204e-08	1.43069e-06
AGBL4	268.827	-3.22286	0.642821	2.14629e-08	1.44195e-06
H3-3B	22036.6	2.48275	0.493485	2.20224e-08	1.47434e-06
IKZF3	208.362	-3.35345	0.661604	2.21218e-08	1.47582e-06
NLGN1	125.12	-4.3003	0.873061	2.38878e-08	1.58808e-06
CROCC	3544.34	2.33454	0.454055	2.41134e-08	1.59751e-06
BICDL1	999.909	2.5652	0.503687	2.43416e-08	1.60705e-06
PTPRC	3941.09	-3.11314	0.703166	2.47116e-08	1.62026e-06
LEF1	4095.29	-2.37945	0.467301	2.46596e-08	1.62026e-06
FSTL5	230.861	-3.21822	0.635366	2.49068e-08	1.62747e-06
PTPRR	504.842	-2.91463	0.589807	2.58602e-08	1.6838e-06
RP11-400M8.1	3001.48	-2.62264	0.534197	2.59454e-08	1.6838e-06
EFNB2	620.1	2.68543	0.529362	2.61193e-08	1.68934e-06
TNFRSF12A	1674.88	2.43983	0.478797	2.67826e-08	1.72639e-06
RP11-197K6.1	5187.78	-2.50657	0.504923	2.70792e-08	1.73963e-06
ASIC4	1570.42	-2.40065	0.470724	2.848e-08	1.82349e-06
MGAM	418.373	2.79356	0.552125	2.95474e-08	1.8855e-06
XXbac-BPGBPG34I8.3	1267.59	3.00607	0.652697	2.99009e-08	1.9017e-06
GYPE	1676.64	-2.40505	0.47369	3.02883e-08	1.91994e-06
KLRK1-AS1	159.369	-3.63081	0.728458	3.0501e-08	1.92702e-06
PTPRVP	464.409	-2.7631	0.549654	3.07279e-08	1.93494e-06
KCNK1	2188.32	-2.38357	0.469644	3.17289e-08	1.9914e-06
LINC01122	589.628	-2.89646	0.599781	3.44727e-08	2.15652e-06
RP11-98O2.1	328.64	-3.0908	0.632001	3.51636e-08	2.18657e-06
ZNF252P-AS1	585.572	2.63206	0.521152	3.52968e-08	2.18657e-06
GATA1	1536.64	-2.38504	0.47147	3.52225e-08	2.18657e-06
MT2A	237.825	3.14026	0.63017	3.84356e-08	2.3733e-06
VASN	1846.35	2.42782	0.484882	3.9405e-08	2.42531e-06
RNU4-2	476.369	2.93633	0.609245	4.06472e-08	2.49372e-06
NAV1	2843.48	-2.76277	0.592796	4.24649e-08	2.59689e-06
H2AC12	10426.9	2.36968	0.475701	4.42207e-08	2.69562e-06
C5orf66	1898.25	-2.43065	0.492934	4.57762e-08	2.78156e-06
UTRN	6492.68	-2.98675	0.689218	4.79596e-08	2.90498e-06
RP11-1406H17.2	104.607	4.15605	0.847186	4.81232e-08	2.90566e-06
ADAMTS3	9071.28	-2.65556	0.570112	4.84201e-08	2.91437e-06
H2BC5	12295.3	2.2234	0.443072	5.03022e-08	3.01813e-06
DHRS3	4585.87	-2.2677	0.454756	5.07673e-08	3.03649e-06
H2BC13	4968.22	2.27276	0.455007	5.3094e-08	3.16573e-06
DDIT3	2640.14	2.39537	0.489119	5.8872e-08	3.49931e-06
PDCL2	451.408	-2.8776	0.603463	6.21425e-08	3.68224e-06
CPEB1	2146.04	-2.31477	0.467689	6.40537e-08	3.78373e-06
RNU1-1	1171.74	2.40125	0.488083	6.83363e-08	4.02425e-06
MUC19	196.776	-3.46208	0.734318	6.86825e-08	4.03219e-06
SPSB1	285.319	3.08896	0.650109	6.93798e-08	4.04822e-06
CSGALNACT1	430.054	-3.07091	0.668029	6.93516e-08	4.04822e-06
SOCS1	1536.67	2.45839	0.508532	7.27897e-08	4.23423e-06
CPQ	3938.33	-2.23708	0.45464	7.30262e-08	4.23507e-06
NXN	372.924	3.08035	0.667638	7.32681e-08	4.23623e-06
RP11-90C4.1	144.061	-3.6268	0.755474	7.36549e-08	4.24573e-06
IER2	11012.5	2.19209	0.44474	7.3906e-08	4.24737e-06
PRKCH	611.025	-2.56149	0.52383	7.51221e-08	4.3043e-06
MAG	87.7343	-4.64932	0.97011	7.86343e-08	4.49204e-06
RNVU1-2A	296.746	2.87238	0.591877	8.31903e-08	4.73812e-06
WI2-1896O14.1	1073.76	-2.38567	0.489336	8.34503e-08	4.73878e-06
STC2	620.593	-2.53921	0.522771	8.37089e-08	4.73936e-06
IER5L	324.384	2.96069	0.620227	8.49679e-08	4.79641e-06
GABRG3	7736.87	-2.39612	0.506067	8.5332e-08	4.80276e-06
TOX	178.542	-3.40879	0.718388	8.59645e-08	4.82413e-06
ADGRD1	1361.31	-2.38379	0.491518	8.81346e-08	4.91698e-06
KLF1	860.349	-2.59297	0.547836	8.78839e-08	4.91698e-06
NAGK	2333.62	2.28814	0.469206	8.84371e-08	4.91947e-06
ARHGAP15	1382.12	-2.96337	0.688341	8.97515e-08	4.97808e-06
RNU6-2	2586.63	2.51761	0.536767	9.09881e-08	5.03204e-06
SNN	459.849	2.62599	0.540793	9.13721e-08	5.03867e-06
NXF1	7442.64	2.24198	0.462022	9.25337e-08	5.08802e-06
ADGRL3	199.095	-3.26276	0.691314	9.88889e-08	5.42184e-06
H2BC4	13629.7	2.17492	0.445223	9.91838e-08	5.42243e-06
ZFP36	1631.69	2.30458	0.476093	1.08569e-07	5.91857e-06
UBE2S	11307.6	2.16305	0.446021	1.11972e-07	6.08671e-06
TFR2	2575.72	-2.27852	0.476472	1.18344e-07	6.4148e-06
ROR2	10942.3	-2.15862	0.449246	1.22268e-07	6.6087e-06
DEUP1	637.813	-2.7625	0.60386	1.23093e-07	6.63448e-06
TXNIP	70631	2.50222	0.549069	1.26677e-07	6.80844e-06
RGS2	378.448	2.72756	0.576065	1.33429e-07	7.15118e-06
C2orf88	1747.43	-2.31846	0.486637	1.34188e-07	7.16847e-06
CDKN1C	413.619	2.64547	0.55485	1.34503e-07	7.16847e-06
RAB3IL1	808.506	-2.70117	0.596146	1.35413e-07	7.19689e-06
KIT	328.593	-2.83233	0.602446	1.36842e-07	7.24027e-06
PCSK6	4400.93	-2.18448	0.454872	1.36988e-07	7.24027e-06
RP11-772F18.1	207.413	-3.14254	0.671023	1.39327e-07	7.34169e-06
MIDN	6373.74	2.16003	0.44833	1.39677e-07	7.34169e-06
RP11-566H8.3	140.979	-3.70644	0.815951	1.48714e-07	7.79522e-06
LGMN	148.75	3.64804	0.810062	1.50482e-07	7.86631e-06
SEC14L6	168.473	-3.31756	0.71248	1.56228e-07	8.14436e-06
ANGPTL4	120.928	3.77437	0.817544	1.59677e-07	8.30148e-06
LINC01029	7906.36	-2.13304	0.446812	1.6035e-07	8.31378e-06
COL25A1	164.913	-3.38763	0.733251	1.61158e-07	8.33305e-06
HIVEP1	12379.2	-2.381	0.52191	1.687e-07	8.69942e-06
TNFRSF21	890.363	-2.3566	0.497352	1.70098e-07	8.74791e-06
RP11-541M12.6	68.6236	-5.86414	1.22764	1.75474e-07	9.00014e-06
LFNG	238.238	3.08209	0.669132	1.79525e-07	9.18323e-06
ADAT2	3148.4	-2.20844	0.467813	1.83381e-07	9.35535e-06
PDE1A	79.4601	-4.66242	1.0032	1.85279e-07	9.42697e-06
TG	363.292	3.30227	0.814728	1.93988e-07	9.84383e-06
SLC16A9	349.981	-2.72313	0.586903	2.02435e-07	1.02453e-05
H3C10	12896.3	2.12156	0.448197	2.10197e-07	1.06099e-05
NDST1	4753.01	-2.14775	0.457249	2.12497e-07	1.06977e-05
ARHGAP24	7729.87	-2.52121	0.574712	2.1639e-07	1.08365e-05
RTN4R	387.388	2.85535	0.637706	2.16354e-07	1.08365e-05
GALNT7	6171.5	-2.26051	0.48943	2.17862e-07	1.08817e-05
INPP1	143.048	-3.72223	0.836295	2.23726e-07	1.11454e-05
ATP7B	2226.55	-2.22168	0.47478	2.38109e-07	1.18311e-05
SH3PXD2B	638.627	2.51841	0.548815	2.42204e-07	1.20032e-05
NMU	9073.28	-2.5092	0.580695	2.49604e-07	1.2338e-05
ST8SIA6	3086.25	-2.14056	0.457559	2.58318e-07	1.27028e-05
PTPRB	818.159	-3.03239	0.760833	2.58226e-07	1.27028e-05
AFG1L	3993.18	-2.26615	0.496757	2.69104e-07	1.31993e-05
CYP4F26P	106.431	-3.80197	0.833109	2.7163e-07	1.32799e-05
FRMD4A	814.114	-2.86053	0.688624	2.72837e-07	1.32799e-05
RP11-158C6.4	204.625	-3.10425	0.686676	2.72787e-07	1.32799e-05
ERC2	251.891	-2.88006	0.630815	2.78984e-07	1.35445e-05
RP11-693J15.6	162.527	3.38594	0.764625	2.85339e-07	1.38179e-05
PRTFDC1	534.048	-2.44569	0.529274	2.94625e-07	1.42315e-05
RNU12	451.787	2.56512	0.560568	3.02781e-07	1.45885e-05
CSF1	545.152	-2.47994	0.540593	3.0723e-07	1.47656e-05
DCTN3	1549.89	2.18998	0.472941	3.37565e-07	1.61828e-05
CH17-472G23.1	196.149	-3.03448	0.669227	3.40792e-07	1.62965e-05
DIXDC1	867.399	-2.30615	0.501354	3.42497e-07	1.63371e-05
AP000692.10	338.182	2.94244	0.685558	3.54277e-07	1.68569e-05
SLC7A11	2045.45	-2.14835	0.466898	3.6763e-07	1.74487e-05
EREG	619.961	-2.36633	0.517907	3.88649e-07	1.84006e-05
FAM53C	6093.67	2.15903	0.47375	3.93801e-07	1.85983e-05
SAT2	199.675	3.06984	0.688017	3.96036e-07	1.86577e-05
DUSP8	447.997	2.61124	0.586868	4.1105e-07	1.93173e-05
ZNF618	2513.17	-2.15813	0.472539	4.18364e-07	1.96127e-05
DYSF	852.928	-2.41872	0.543668	4.19959e-07	1.96393e-05
HSPA1B	2430.21	2.15072	0.472043	4.21381e-07	1.96576e-05
LINC02462	187.657	-3.1514	0.716654	4.33808e-07	2.01879e-05
LINC01344	368.358	-2.59466	0.57629	4.41553e-07	2.04488e-05
GYPB	635.382	-2.50016	0.565815	4.4207e-07	2.04488e-05
NOL4L	8534.25	-2.04816	0.450815	4.42629e-07	2.04488e-05
SLFN5	218.453	3.05373	0.702651	4.50988e-07	2.07847e-05
ANK3	4624.79	-2.63175	0.657933	4.53804e-07	2.0864e-05
CRACR2A	3552.68	-2.07913	0.454897	4.5939e-07	2.10701e-05
ST6GAL1	10680.7	-2.31929	0.533526	4.65237e-07	2.12871e-05
SLC9A2	1265.69	-2.18202	0.481476	5.11755e-07	2.33595e-05
SOCS3	5943.36	2.12734	0.472185	5.21796e-07	2.3761e-05
LPL	207.854	-2.90889	0.655065	5.38404e-07	2.44589e-05
TM7SF2	874.48	2.23741	0.49531	5.55849e-07	2.51914e-05
RP11-167N4.2	249.8	2.86286	0.654419	5.57312e-07	2.51979e-05
PNPLA2	2086.9	2.12497	0.470128	5.65367e-07	2.54731e-05
PGR	317.877	-2.6063	0.583988	5.67403e-07	2.54731e-05
C16orf95	1189.51	-2.25695	0.506852	5.66965e-07	2.54731e-05
HLA-E	2017.59	2.34478	0.539145	5.72772e-07	2.56537e-05
PDE4DIPP6	321.549	2.62534	0.589725	5.8051e-07	2.58788e-05
TMEM72-AS1	367.425	2.60077	0.588648	5.79332e-07	2.58788e-05
PLCB4	212.168	-2.88264	0.650737	5.87006e-07	2.61074e-05
GULP1	4272.06	-2.19282	0.499084	5.98453e-07	2.65546e-05
IL1RAPL1	146.334	-3.63693	0.90306	6.21608e-07	2.7518e-05
PPP1R10	20797.3	2.06407	0.459977	6.26537e-07	2.7672e-05
LINC00243	331.626	2.68034	0.610716	6.2892e-07	2.77131e-05
H4C5	10055.3	2.01306	0.445528	6.38086e-07	2.79878e-05
PGR-AS1	147.239	-3.20014	0.727713	6.37071e-07	2.79878e-05
H1-2	50770.1	2.05485	0.457922	6.41301e-07	2.80643e-05
AC003075.4	110.372	-3.61923	0.832977	6.42843e-07	2.80674e-05
ATP1B1	843.236	2.42395	0.560177	6.55183e-07	2.84759e-05
ADCY7	4632.49	-2.03949	0.453452	6.54726e-07	2.84759e-05
ADGRB3	3757.15	-2.41375	0.577456	6.6707e-07	2.89266e-05
LINC00342	1152.04	-2.21313	0.498202	6.71245e-07	2.90416e-05
CDH18	147.603	-3.36443	0.794143	6.94146e-07	2.99645e-05
SGK1	1856.45	2.43452	0.580019	7.06409e-07	3.0425e-05
WIPF3	405.969	-2.53361	0.580138	7.10152e-07	3.05173e-05
LINC02770	125.329	-3.37144	0.773078	7.17857e-07	3.07791e-05
H2BC9	2219.28	2.07543	0.462861	7.43529e-07	3.18084e-05
ZEB2	32190.8	-2.26188	0.537116	7.47131e-07	3.1891e-05
IGF1	1467.84	-2.74474	0.716441	7.58363e-07	3.22981e-05
ZDHHC11B	217.756	2.88381	0.669425	8.05923e-07	3.42472e-05
CCRL2	390.963	3.02413	0.792123	8.14778e-07	3.45466e-05
CMB9-22P13.1	910.709	2.19039	0.493737	8.28305e-07	3.50423e-05
FAR2	816.044	-2.40173	0.563742	8.36041e-07	3.52913e-05
IQCN	184.104	2.92288	0.671638	8.75824e-07	3.6889e-05
MGC4859	14895	-2.24006	0.533486	8.92322e-07	3.75011e-05
SHF	546.185	2.35309	0.537614	9.01194e-07	3.77907e-05
UBC	10274.7	1.9824	0.445524	9.04425e-07	3.78431e-05
DMTN	462.501	-2.43976	0.563059	9.07213e-07	3.78766e-05
SEMA4F	272.981	2.66279	0.613068	9.16323e-07	3.81735e-05
RREB1	23235.9	-1.99237	0.451357	9.39431e-07	3.90508e-05
RP11-542F9.2	1139.83	-2.58954	0.650746	9.45984e-07	3.92378e-05
H2BC17	9185.18	2.09923	0.475136	9.50475e-07	3.93385e-05
H3C2	29241.9	1.98242	0.447919	9.82419e-07	4.05726e-05
UPP1	412.926	2.6386	0.633228	1.0007e-06	4.12384e-05
CDK6-AS1	149.148	-3.13158	0.731009	1.01441e-06	4.17134e-05
GPC6	246.501	-3.20846	0.833384	1.02583e-06	4.20922e-05
LINC02405	1069.17	-2.19349	0.507382	1.07313e-06	4.39383e-05
RAI14	5922.79	-1.99299	0.453007	1.08089e-06	4.41616e-05
RNF19B	4285.51	2.10644	0.486731	1.09283e-06	4.44588e-05
MME	115.444	-3.69431	0.897521	1.09202e-06	4.44588e-05
MS4A4A	88.5045	-3.86216	0.911092	1.10672e-06	4.49282e-05
EPHX1	2697.9	2.01843	0.458785	1.12137e-06	4.533e-05
ADORA2B	917.704	-2.17586	0.499989	1.12011e-06	4.533e-05
RHPN2	2614.2	2.10792	0.48703	1.13622e-06	4.58331e-05
RP11-277A4.4	220.451	2.75002	0.639192	1.14411e-06	4.6054e-05
COL21A1	150.416	-3.08142	0.726573	1.25462e-06	5.03961e-05
PDE3B	6280.87	-2.1571	0.51325	1.28117e-06	5.12469e-05
KCNH4	178.779	-3.02848	0.730478	1.27888e-06	5.12469e-05
TENT5C	4925.85	1.97272	0.45121	1.31174e-06	5.22504e-05
PDE11A	1478.18	-2.37951	0.589332	1.30906e-06	5.22504e-05
CCNG2	788.171	2.26013	0.530257	1.35543e-06	5.38784e-05
TBXAS1	615.655	-2.36929	0.564465	1.38015e-06	5.47468e-05
AC007319.1	2594.58	-2.10578	0.49548	1.38875e-06	5.49737e-05
AIF1L	488.036	2.38164	0.562054	1.44803e-06	5.72018e-05
JUND	3669.28	2.0096	0.464803	1.45217e-06	5.72466e-05
GLIS1	278.586	2.68491	0.646155	1.47486e-06	5.79021e-05
SMIM29	1216.4	2.08735	0.482866	1.47332e-06	5.79021e-05
TRIM62	1417.68	2.05595	0.474926	1.4941e-06	5.79421e-05
CR1L	2333.52	-2.03159	0.472534	1.48943e-06	5.79421e-05
SNCA	408.156	-2.37138	0.556443	1.48355e-06	5.79421e-05
ZNF467	322.597	-2.50329	0.590083	1.48476e-06	5.79421e-05
KCTD15	1187.85	-2.08655	0.483847	1.48502e-06	5.79421e-05
FGF13	6884.35	-2.19127	0.534153	1.49281e-06	5.79421e-05
DNAJB2	309.918	2.58349	0.615649	1.50519e-06	5.82536e-05
LGALS1	2976.6	2.2351	0.53969	1.5132e-06	5.84451e-05
RFESD	2229.71	-2.18612	0.523194	1.5245e-06	5.87626e-05
MUC22	124.716	3.32749	0.80455	1.53445e-06	5.90269e-05
H4C11	885.985	2.46429	0.614677	1.54542e-06	5.9144e-05
SNORD3B-1	111.694	3.54598	0.880254	1.54576e-06	5.9144e-05
RUNX1	21553.7	-1.92397	0.444557	1.54679e-06	5.9144e-05
BCL6-AS1	179.56	2.8899	0.68713	1.56168e-06	5.95938e-05
CAV2	556.974	-2.26187	0.529851	1.57868e-06	6.01223e-05
RNVU1-28	199.633	2.76477	0.655729	1.67625e-06	6.35842e-05
FAT3	71.4055	-5.84945	1.42469	1.67493e-06	6.35842e-05
NPC2	818.749	2.5582	0.660005	1.68078e-06	6.36297e-05
ACSBG1	280.624	2.5702	0.611224	1.71291e-06	6.47174e-05
CH17-408M7.2	374.909	2.83167	0.74663	1.72456e-06	6.50288e-05
ALKBH5	7790.27	1.92807	0.447128	1.75523e-06	6.60547e-05
LINC00964	149.335	-3.32888	0.849914	1.76316e-06	6.62226e-05
BEND3	1574.87	-2.03574	0.476293	1.79655e-06	6.73443e-05
TRIM14	1745.51	-2.03773	0.478635	1.81558e-06	6.7924e-05
RELL1	2018.48	2.00473	0.46764	1.83283e-06	6.84354e-05
NRGN	689.065	2.2048	0.521903	1.92181e-06	7.16173e-05
TMEM156	616.212	-2.72013	0.7313	1.92721e-06	7.16787e-05
ELMO1	1425.4	-2.39692	0.613676	1.95657e-06	7.26292e-05
STK32B	132.949	-3.14727	0.763489	1.96084e-06	7.26463e-05
ING1	1401.98	2.0706	0.488506	1.97273e-06	7.29452e-05
GALNTL6	455.848	-2.36731	0.570322	2.00196e-06	7.38829e-05
FLJ46284	4963.84	-2.25049	0.572944	2.19079e-06	8.06953e-05
ADTRP	600.467	-2.34579	0.576079	2.25483e-06	8.2735e-05
CBX4	3472.07	1.95295	0.460109	2.25317e-06	8.2735e-05
RP11-334L9.2	183.604	-2.87402	0.70597	2.26983e-06	8.31253e-05
GNAI2	3524.54	1.95638	0.462065	2.31266e-06	8.45317e-05
ZCCHC24	7555.46	1.90397	0.447173	2.31801e-06	8.45651e-05
KCNJ8	164.018	-2.93361	0.718346	2.3581e-06	8.57002e-05
SAMD4A	3291.51	-1.97313	0.467813	2.35796e-06	8.57002e-05
TSPEAR	292.091	2.47742	0.595283	2.37665e-06	8.62102e-05
CDC42EP1	1196.17	-2.35886	0.60293	2.3844e-06	8.63271e-05
SMIM10L2B	130.984	3.18276	0.792111	2.39436e-06	8.65233e-05
EYS	345.227	-2.65488	0.678913	2.4291e-06	8.7613e-05
RETSAT	2885.3	1.95788	0.46391	2.44472e-06	8.80099e-05
PUM3	6066.91	-2.06348	0.505808	2.50306e-06	8.99404e-05
PITPNM2	3211.61	-1.94373	0.463629	2.56396e-06	9.19555e-05
CD96	144.57	-3.03612	0.750002	2.59083e-06	9.2745e-05
RP11-385F5.4	877.419	-2.16356	0.526255	2.66819e-06	9.51573e-05
KLF4	141.275	3.11592	0.777956	2.66633e-06	9.51573e-05
F11-AS1	330.225	-2.46893	0.605957	2.67619e-06	9.52642e-05
DCHS2	2790.21	-2.38759	0.639221	2.6965e-06	9.58084e-05
H4C14	185.946	2.74747	0.669911	2.75314e-06	9.76392e-05
BRINP3	100.514	-3.42366	0.847857	2.76539e-06	9.78919e-05
FTH1	21440	1.89707	0.451796	2.80952e-06	9.92696e-05
RNVU1-31	520.905	2.31286	0.56868	2.82985e-06	9.98031e-05
CNNM4	3144.65	1.91566	0.45709	2.86416e-06	0.000100827
LARGE1	1450.19	1.98424	0.474241	2.97244e-06	0.000104446
RP11-413N10.3	758.602	-2.35852	0.60421	3.02235e-06	0.00010581
LRFN5	138.256	-3.00511	0.741879	3.01715e-06	0.00010581
SLC24A2	300.215	-2.67614	0.692083	3.12601e-06	0.000109039
RBM20	3723.35	-1.90103	0.455106	3.12121e-06	0.000109039
EXOC3L4	172.57	-3.09949	0.820673	3.13769e-06	0.000109048
JUNB	3577.68	1.90367	0.454689	3.13418e-06	0.000109048
RP5-1086D14.6	1891.22	-2.03393	0.496359	3.15125e-06	0.00010932
CNTN5	238.936	-2.68332	0.677629	3.16025e-06	0.000109433
ARHGEF26	222.586	2.6641	0.660254	3.20529e-06	0.000110791
HPSE2	132.782	-3.08629	0.773903	3.29444e-06	0.000113667
TNS4	61.7684	-4.99848	1.2689	3.31785e-06	0.000114062
ZMYND8	28624.3	-1.86799	0.451745	3.31499e-06	0.000114062
FAM178B	709.331	-2.15887	0.530329	3.33912e-06	0.000114587
CACNA1I	185.549	-2.77007	0.690844	3.35817e-06	0.000115034
STOX1	647.517	2.20025	0.541662	3.41229e-06	0.000116678
ERRFI1	532.949	2.2213	0.544243	3.43915e-06	0.000117177
OSER1-DT	308.794	2.39426	0.58592	3.43793e-06	0.000117177
ARID5B	2239.49	-1.98263	0.483487	3.51881e-06	0.000119677
UNC5B	3835.86	2.35919	0.640453	3.56568e-06	0.000121055
RNVU1-26	253.618	2.57151	0.640391	3.58365e-06	0.000121449
PRKAR1B	3690.34	-2.00026	0.502563	3.66393e-06	0.00012395
MAML2	8518.96	-2.10658	0.542085	3.76753e-06	0.000127004
ST6GALNAC1	965.746	-2.17001	0.545436	3.76111e-06	0.000127004
MSRB1	1145.36	2.00191	0.485957	3.78386e-06	0.00012733
ANGPT1	9595.48	-2.40738	0.690026	3.8002e-06	0.000127655
ROPN1L	309.618	2.4888	0.628574	3.86579e-06	0.000129402
GMPR	24258.2	1.84335	0.444248	3.8652e-06	0.000129402
MYORG	196.527	2.65651	0.659851	3.89172e-06	0.000130042
SLC9A3R1	4001.07	1.8811	0.454623	3.90157e-06	0.000130143
BRD2	33833.2	1.92429	0.466738	3.91183e-06	0.000130258
H2AX	7051.79	1.97758	0.486955	3.92843e-06	0.000130583
GALNT13	81.6889	-5.35896	1.63216	3.97322e-06	0.000131842
MACROD1	3649.94	-1.97253	0.489135	4.05742e-06	0.000134402
SYBU	862.009	-2.03293	0.497288	4.08077e-06	0.000134941
CD84	477.404	-2.99025	0.970617	4.21717e-06	0.00013921
PREX2	156.644	-2.83877	0.715361	4.32599e-06	0.000142556
RP5-864I18.1	220.064	-2.56259	0.640419	4.3377e-06	0.000142695
TPRG1L	807.09	2.04043	0.500116	4.42566e-06	0.000145338
SLCO1A2	289.371	-2.45813	0.621488	4.4941e-06	0.000147332
TSPAN9	1003.44	1.99777	0.489739	4.56075e-06	0.000149261
RP11-10H3.1	87.6846	-3.51907	0.897522	4.56894e-06	0.000149273
AHR	126.015	-3.02979	0.769301	4.72108e-06	0.000153599
NUTM2A-AS1	2517.93	-1.97081	0.492166	4.72551e-06	0.000153599
NEFH	780.944	-2.04715	0.506206	4.71136e-06	0.000153599
SATB2	12043.4	-2.06261	0.535267	4.79253e-06	0.000155249
ZNF385D-AS1	2168.62	-1.97774	0.493576	4.78971e-06	0.000155249
CDK2AP2	1002.55	1.9979	0.493686	4.83859e-06	0.000156475
TCF4	7492.15	-2.10298	0.549554	4.90902e-06	0.000158484
RNF182	2147.74	-1.99939	0.504499	5.09366e-06	0.000164167
TEX41	85.9676	-4.21985	1.18716	5.24489e-06	0.000168756
RNF207	909.945	-2.0295	0.506602	5.26607e-06	0.000168868
ANKRD18B	171.866	-2.75672	0.706724	5.26535e-06	0.000168868
AP000640.2	229.405	2.51029	0.633051	5.27737e-06	0.000168947
LINGO1	265.823	-2.97146	0.894906	5.35581e-06	0.000171171
TP63	1095.89	2.26139	0.598663	5.46327e-06	0.000174313
HSPA1A	2326.76	2.01884	0.512964	5.53304e-06	0.000176244
GAL	343.707	-2.30234	0.581287	5.57791e-06	0.000177378
CRPPA	13505.3	-2.23558	0.624785	5.66607e-06	0.000179881
ALAD	1297.93	1.94135	0.481297	5.68677e-06	0.000180238
PLCG2	4070.83	1.92731	0.484305	5.7278e-06	0.000181238
TMEM106C	820.564	2.01712	0.502254	5.77979e-06	0.00018258
GRIK1	397.515	-2.62568	0.740385	6.01087e-06	0.000189566
ACTL8	116.96	-3.0982	0.807065	6.03853e-06	0.000190124
MIR146B	169.305	2.76513	0.715716	6.13968e-06	0.00019299
HSPA12A	274.439	2.83504	0.832409	6.22069e-06	0.000195215
KBTBD13	33.5661	8.25878	3.0448	6.25127e-06	0.000195853
KTN1-AS1	421.64	-2.18328	0.551699	6.27484e-06	0.000196269
FAM230C	1345.56	-1.96961	0.496871	6.48648e-06	0.000202556
CTNNA2	190.576	-3.11709	0.939477	6.53226e-06	0.000203653
ITGA4	77.8814	-3.64134	0.952758	6.56326e-06	0.000204286
FHIT	5500.39	-1.89425	0.480641	6.58404e-06	0.000204599
RP11-335E8.3	4505.08	-2.12421	0.575812	6.66537e-06	0.000206695
RP11-308D16.2	1088.51	-2.0283	0.518532	6.67318e-06	0.000206695
PLK3	1839.31	1.89588	0.474952	6.77149e-06	0.000209062
SLFN14	107.917	-3.13611	0.817587	6.7672e-06	0.000209062
TUBB2A	1305.73	1.92191	0.481089	6.78259e-06	0.000209066
SCFD2	12798.4	-1.95253	0.507335	6.93065e-06	0.000213285
RP11-399J13.2	78.9811	4.04805	1.25694	7.0038e-06	0.000215189
H2BC15	11083	1.79294	0.448507	7.19008e-06	0.000220558
RNASEH2C	2478.54	1.86883	0.466893	7.31213e-06	0.000223941
MYBL1	317.026	2.31572	0.594358	7.33475e-06	0.000224274
NKAIN2	122.927	-4.03273	1.41607	7.40795e-06	0.00022615
CNKSR1	99.2	-3.23355	0.852085	7.49241e-06	0.00022804
HID1	100.311	3.18395	0.833488	7.49378e-06	0.00022804
TMEM117	1907.78	-2.06227	0.546741	7.52528e-06	0.000228634
VTRNA1-3	605.167	2.45831	0.702494	7.59834e-06	0.000230121
NUBPL	2233.65	-1.94787	0.50194	7.58708e-06	0.000230121
SNHG12	20301.7	1.8422	0.466821	7.73152e-06	0.000233784
TSKU	994.744	-2.02189	0.523183	7.75467e-06	0.000234112
MIR22HG	2454.63	1.83742	0.461206	7.79768e-06	0.000235039
SLC38A1	8350.34	-1.93729	0.508674	8.01892e-06	0.000241327
LINC01138	1283.14	1.90108	0.480376	8.11401e-06	0.000243662
TIMM23B-AGAP6	597.526	-2.05078	0.523841	8.12208e-06	0.000243662
ESRRB	3720.21	-1.83197	0.463605	8.18752e-06	0.00024515
C17orf114	153.506	2.74157	0.716381	8.19738e-06	0.00024515
AC027119.1	173.688	-3.03169	0.877072	8.31634e-06	0.000248319
R3HCC1	2218.72	1.83738	0.4631	8.37662e-06	0.000249728
TUBA1C	24471.4	1.78369	0.450019	8.51575e-06	0.00025348
EVI5L	1006.14	1.96059	0.501222	8.65704e-06	0.000257284
AMPD3	2728.37	-1.82548	0.462665	8.73166e-06	0.000259098
HS1BP3	2068.18	1.86497	0.474695	8.8867e-06	0.000263023
PRR5	903.432	-2.29876	0.650235	8.89152e-06	0.000263023
RP11-499P20.2	943.386	-1.97655	0.51102	9.21797e-06	0.000271838
ENTHD1	89.113	-3.38428	0.914932	9.20637e-06	0.000271838
IL18R1	485.65	-2.35463	0.650444	9.30222e-06	0.000273899
MYO3B-AS1	192.767	-2.8137	0.794005	9.4895e-06	0.000278983
CBR3-AS1	216.58	2.58293	0.69227	9.58329e-06	0.000281306
HPGD	227.1	-2.874	0.867222	9.63461e-06	0.000282378
MAP3K20	9657.38	-1.91035	0.506224	9.7073e-06	0.000284073
METTL8	4808.16	-1.82092	0.468117	9.87126e-06	0.000288428
MEF2C	9647.9	-2.11702	0.599129	9.94058e-06	0.00029001
PRKCQ	3242.82	-1.83001	0.47068	1.01784e-05	0.000295878
RP11-473M20.16	719.664	2.22728	0.61253	1.01883e-05	0.000295878
LONRF3	1581.44	-1.84605	0.472336	1.0185e-05	0.000295878
HMGN2	14568	1.87629	0.48946	1.02159e-05	0.00029623
LINC02739	438.91	2.14506	0.559784	1.02662e-05	0.000297236
DGCR6L	2841.5	1.83377	0.472914	1.03522e-05	0.000299272
LINC02577	2432.91	-2.01169	0.543328	1.05284e-05	0.000303907
RP11-373N22.3	398.547	-2.1889	0.578403	1.07441e-05	0.000309662
PKM	23254.2	1.86891	0.489798	1.07882e-05	0.000310465
SLC19A1	1906.28	-1.87886	0.498161	1.10251e-05	0.000316807
RRAGA	806.283	1.98218	0.517331	1.12901e-05	0.000323934
MVD	2344.85	1.80278	0.462048	1.13535e-05	0.000325262
LINC02447	183.945	2.65419	0.728116	1.14537e-05	0.000327642
EIF1	17082.2	1.79558	0.465883	1.18257e-05	0.000337775
RP1-86C11.7	692.558	1.99947	0.523802	1.20845e-05	0.000344612
ZBTB22	929.399	1.90348	0.494453	1.21011e-05	0.000344612
HHEX	8335.31	1.86056	0.490324	1.21453e-05	0.000345352
METRNL	1632.97	1.82922	0.472304	1.22261e-05	0.000347134
AE000661.37	47.7005	-4.85659	1.32068	1.22554e-05	0.000347449
SCPEP1	740.195	1.94841	0.50762	1.25452e-05	0.000355138
GRN	973.007	1.89362	0.493107	1.30453e-05	0.000368749
RP11-14N9.2	6250.01	-1.7459	0.453084	1.32831e-05	0.000374912
DDX10	15801.8	-1.93022	0.530954	1.33398e-05	0.000375958
SLC39A8	1987.61	-1.81457	0.473146	1.34318e-05	0.000377993
CTC-546K23.1	122.663	-2.85568	0.775027	1.34753e-05	0.000378657
FAM161B	348.704	2.17097	0.575334	1.36059e-05	0.000381767
ZNF784	688.779	1.96005	0.511734	1.36879e-05	0.000383503
RAB31	7390.64	-1.81949	0.479853	1.3764e-05	0.000385068
EXPH5	2035.66	-1.78735	0.46531	1.39909e-05	0.000390845
PLXDC2	142.723	-2.71581	0.738666	1.41517e-05	0.000394475
STAT5A	6316.68	-1.72497	0.449086	1.41622e-05	0.000394475
H3C15	162.487	2.59718	0.702309	1.44489e-05	0.000400704
RNF217	5806.03	-1.77242	0.465158	1.44138e-05	0.000400704
LINC02193	298.295	-2.24714	0.603397	1.44427e-05	0.000400704
LZTS3	276.841	2.3004	0.622937	1.51262e-05	0.00041888
CSTB	1489.59	1.81297	0.474356	1.519e-05	0.000420036
NEAT1	26921.2	1.86691	0.504109	1.54729e-05	0.000427239
CHPF2	3699.36	1.74274	0.454405	1.55493e-05	0.000428729
IPO11	5076.66	-1.90217	0.523405	1.60267e-05	0.000441253
BCL6B	176.411	-2.51095	0.683452	1.61202e-05	0.000443188
ADGRV1	18701.6	-1.85525	0.508749	1.62423e-05	0.000445903
OXNAD1	6494.47	-1.77184	0.473241	1.62766e-05	0.000446204
OSBP2	971.34	-1.97874	0.540631	1.64698e-05	0.000450852
TMPRSS4	146.951	-2.65197	0.726096	1.65055e-05	0.000451181
AC004980.7	6364.8	-1.7253	0.45424	1.71933e-05	0.00046931
SPATA5	18909.8	-1.91455	0.533162	1.73541e-05	0.000473022
LINC01515	51.7417	-4.43209	1.26024	1.75884e-05	0.000478726
TESC	2082.09	-1.81546	0.492593	1.76435e-05	0.00047954
PLIN5	122.617	2.94345	0.841204	1.78533e-05	0.000484553
HAGH	1107.05	1.85915	0.495954	1.82144e-05	0.000493653
TIGD3	122.361	2.80116	0.776837	1.84805e-05	0.000500152
PGM5	55.1911	-4.04219	1.14619	1.8584e-05	0.000502243
TOM1L2	2925.43	1.73712	0.45873	1.86166e-05	0.000502412
ID2	880.868	2.10408	0.598083	1.86766e-05	0.000503318
CFAP47	179.137	-2.48071	0.682968	1.89608e-05	0.000510257
AURKB	3530.57	1.73043	0.457452	1.90848e-05	0.000512871
CIRBP	7742.79	1.69782	0.447402	1.91146e-05	0.000512949
TDRD3	2620.02	-1.91251	0.532865	1.93608e-05	0.000518825
SLC2A3	12455.9	1.91093	0.535434	1.95499e-05	0.000523159
VEPH1	549.537	-2.406	0.756518	1.95858e-05	0.000523385
DPH5	1985.03	-1.78136	0.47728	2.01749e-05	0.000538374
BMF	161.082	2.60151	0.72854	2.026e-05	0.000539888
LINC01446	2454.05	-1.83641	0.501891	2.05588e-05	0.000547088
CDH12	216.699	-2.34048	0.648174	2.07411e-05	0.000550691
LINC02840	3254.57	-1.82811	0.500536	2.07519e-05	0.000550691
LYRM4	6919.13	-1.79087	0.486942	2.1002e-05	0.000556553
PGF	83.746	3.27263	0.948391	2.1288e-05	0.000563351
PURPL	2372.97	-1.81998	0.497854	2.15687e-05	0.000569988
ATP8B4	806.972	-2.3831	0.783892	2.18262e-05	0.000575995
CALM1	4421.6	1.97068	0.567268	2.21447e-05	0.000583594
RP11-400D2.2	1401.07	-1.96303	0.557104	2.24177e-05	0.000589159
HDAC7	2380.06	-1.74199	0.467395	2.24106e-05	0.000589159
MYB	15244.6	-1.92065	0.556196	2.27384e-05	0.000596764
LLNLF-96A1.1	100.105	3.46307	1.15094	2.27976e-05	0.000597499
RP11-154H23.4	131.907	-2.68666	0.755885	2.30482e-05	0.000603236
SLC27A1	645.858	1.90793	0.515653	2.35688e-05	0.000616018
EPHA6	115.473	-3.96737	1.40832	2.37745e-05	0.000620542
RP11-467P9.1	165.876	2.51418	0.705638	2.38579e-05	0.000621022
PLPPR2	505.712	1.96032	0.533462	2.38458e-05	0.000621022
VWDE	10328.2	-1.96806	0.584514	2.40498e-05	0.000625163
PLXNA2	263.299	-2.2128	0.613763	2.41765e-05	0.000626041
RP11-803J6.2	40.0769	5.79604	1.61987	2.41622e-05	0.000626041
TUBB1	72.6879	-3.40962	0.981981	2.4182e-05	0.000626041
ST7	9461.31	-1.89769	0.547396	2.4392e-05	0.000630622
CASTOR2	4103.58	1.71093	0.460247	2.44257e-05	0.00063064
LINC02772	58.5454	-3.86995	1.13128	2.51513e-05	0.000648495
DHRS9	50.8618	-4.75395	1.34953	2.54348e-05	0.000654922
OCEL1	561.241	1.93848	0.528737	2.54692e-05	0.000654922
RP11-153I24.5	198.457	-2.79543	0.923984	2.55715e-05	0.000656669
SDC4	3617.35	1.79866	0.496793	2.56202e-05	0.000657035
MAP1LC3B	3261.42	1.75799	0.480174	2.59435e-05	0.000664432
ARHGAP26	2383.71	1.76691	0.482464	2.5985e-05	0.000664604
HK2	5279.91	-1.67137	0.450329	2.61766e-05	0.000668608
IRF6	91.2417	3.06511	0.885098	2.63481e-05	0.000672088
VENTXP1	87.4789	-3.09924	0.894127	2.67377e-05	0.000681115
SCG3	1134.99	-1.78261	0.486392	2.70284e-05	0.000687603
MAP3K5	8009.09	-1.83839	0.526625	2.75749e-05	0.000700572
H4C15	205.181	2.44775	0.713998	2.76212e-05	0.000700815
UBTD2	355.624	2.13208	0.602939	2.79911e-05	0.000709258
POLR2L	3247.47	1.74772	0.480103	2.80314e-05	0.000709336
ZNF804B	71.9939	-3.65886	1.11992	2.83754e-05	0.000717089
ASTN2	1009.68	-1.78461	0.489342	2.95334e-05	0.000745366
FGF12	70.1558	-4.15048	1.48393	2.96687e-05	0.000747792
H4C2	10080.9	1.6866	0.461037	3.00509e-05	0.000756427
RIMS3	484.653	2.03628	0.578648	3.05998e-05	0.000769228
AC005307.5	492.424	-1.93153	0.536963	3.09367e-05	0.000776674
RP11-758H9.2	351.261	2.08295	0.584692	3.10712e-05	0.000779025
TNFRSF10A	3085.69	-1.6868	0.462208	3.1129e-05	0.00077945
YIPF3	2179.55	1.70861	0.467881	3.12014e-05	0.000780239
CMKLR1	54.6716	-4.70268	1.46056	3.1731e-05	0.000792445
IQGAP2	4592.3	-1.76507	0.497533	3.17739e-05	0.000792479
PACRG	90.0741	-3.29265	1.03061	3.20897e-05	0.000799309
AGPAT5	4800.1	-1.81068	0.517772	3.21665e-05	0.000800178
DUSP1	1511.84	1.73759	0.477587	3.26072e-05	0.000810084
KCNT2	182.46	-2.36421	0.677473	3.2856e-05	0.000815206
E2F5	666.752	-1.84918	0.513184	3.29633e-05	0.000816806
WIPI1	1338.88	1.82933	0.515104	3.31281e-05	0.000819823
SESN3	840.963	2.02791	0.599823	3.3178e-05	0.000819996
FGF18	201.731	2.30601	0.655722	3.33217e-05	0.00082248
TTC27	7852.11	-1.74298	0.494099	3.34177e-05	0.000823786
PIM3	1849.37	1.70485	0.467632	3.35428e-05	0.000825801
PLA2G15	1419.06	1.73052	0.47581	3.36054e-05	0.000826276
SCN2A	126.461	-2.75723	0.82372	3.36812e-05	0.000826509
ZAR1	213.15	-2.27584	0.649165	3.37014e-05	0.000826509
METAP1D	1506	-1.73029	0.477852	3.38156e-05	0.000828244
AACSP1	914.484	-1.78552	0.495236	3.4233e-05	0.00083632
H1-5	9505.97	1.73387	0.484555	3.42108e-05	0.00083632
STXBP5	51142.5	-2.02483	0.639967	3.4585e-05	0.000843185
RERG	843.89	-1.86811	0.527955	3.46024e-05	0.000843185
KIFC3	2306.71	-1.69814	0.468845	3.47036e-05	0.000844573
TSEN2	5166.88	-1.64691	0.452309	3.48751e-05	0.000847665
ALG14	940.138	-1.77664	0.493727	3.49859e-05	0.000848668
PUS7L	2277.81	-1.78554	0.506719	3.50053e-05	0.000848668
LINC00877	83.9114	-3.08534	0.906613	3.52806e-05	0.000854091
ESR2	834.465	-1.95067	0.567495	3.53363e-05	0.000854091
KCNG1	392.839	2.2853	0.712328	3.53633e-05	0.000854091
ANK1	21959.3	-1.61353	0.44562	3.55147e-05	0.000856663
MGAT4A	255.432	2.22532	0.641488	3.58781e-05	0.000864336
IQCM	74.7323	-4.06895	1.39637	3.62581e-05	0.000872388
FJX1	55.1863	-3.99932	1.26715	3.64765e-05	0.00087654
KANSL1L-AS1	420.805	-2.09464	0.614928	3.67175e-05	0.000881219
LRRC7	657.874	-1.83719	0.515579	3.80895e-05	0.000913
AXL	156.522	-2.49899	0.736259	3.81525e-05	0.000913363
C15orf39	4533.24	1.64039	0.452364	3.85167e-05	0.000920926
AC013463.2	286.867	-2.15348	0.624971	3.8588e-05	0.000921475
POLR3G	1979.37	-1.72047	0.482078	3.86987e-05	0.000921811
CALCOCO1	677.041	1.82799	0.511508	3.86931e-05	0.000921811
FICD	1069.32	1.76615	0.493659	3.88019e-05	0.000923118
APBA2	9417.1	-1.63787	0.454035	3.88577e-05	0.000923294
APC2	104.429	2.94901	0.926078	3.92804e-05	0.000932177
H3C14	129.438	2.65015	0.785943	4.00398e-05	0.000949018
TCF19	2416.1	1.67428	0.464232	4.04467e-05	0.000957472
GFPT2	108.756	2.90948	0.923017	4.18142e-05	0.000988617
ARID5A	2470.79	1.65679	0.460933	4.27534e-05	0.00100957
LINC01876	1670.05	-1.81361	0.528391	4.2857e-05	0.00101077
CDIN1	3330.16	-1.78815	0.523328	4.34331e-05	0.00102309
LENG1	1125.14	1.73047	0.485824	4.41556e-05	0.00103883
PDE4DIPP7	163.058	2.50972	0.755749	4.4674e-05	0.00104973
WDR47	5192.38	1.68981	0.479581	4.50443e-05	0.00105583
EPPK1	1366.45	1.79388	0.515699	4.50363e-05	0.00105583
RP11-255M2.3	8235.23	-1.8166	0.544895	4.51343e-05	0.00105664
B4GALT2	1262.51	-1.78768	0.516254	4.54121e-05	0.00106184
TINF2	946.972	1.75062	0.493817	4.60575e-05	0.00107561
SLC30A10	650.922	-2.09874	0.664375	4.61383e-05	0.00107618
H4C12	733.868	1.87879	0.545286	4.66049e-05	0.00108574
EIF4A3	5038.66	1.67892	0.476298	4.67531e-05	0.00108786
MCOLN1	1123.8	1.77917	0.509765	4.76793e-05	0.00110806
LDLR	38089.9	1.72241	0.499236	4.81026e-05	0.00111654
TRAF3	3262.38	-1.63168	0.458908	4.83085e-05	0.00111996
RP11-378A12.1	305.211	-2.0624	0.60232	4.86506e-05	0.00112652
KBTBD4	1311.87	1.69615	0.478693	4.92157e-05	0.00113823
CTD-2535I10.1	15513.5	-1.62826	0.462301	4.9348e-05	0.0011399
SLC14A1	54.8585	-3.78682	1.17653	5.02925e-05	0.00116032
LRFN4	294.136	-2.11507	0.628757	5.06012e-05	0.00116603
ADARB1	5854.06	1.60151	0.449333	5.10479e-05	0.0011749
SH3TC2	26.9087	-7.4796	3.1378	5.11272e-05	0.00117531
ANTXR2	16054.7	-1.95199	0.639923	5.15216e-05	0.00118295
FBXL13	7873.02	-1.70157	0.498951	5.16271e-05	0.00118395
HS6ST1	4671.99	1.63573	0.463973	5.21346e-05	0.00119415
MATN1	163.579	-2.39809	0.718773	5.23541e-05	0.00119774
ADAMTSL4-AS2	455.778	1.90379	0.548508	5.25365e-05	0.00120047
FAM124B	451.884	-1.96364	0.580844	5.26336e-05	0.00120126
RP11-114J13.1	112.283	-2.98721	1.02724	5.3991e-05	0.00123076
STEAP3	2788.54	-1.67271	0.483333	5.4116e-05	0.00123214
RP11-78N15.1	215.732	-2.26097	0.682594	5.43667e-05	0.0012349
TRIM68	1150.88	1.77302	0.515098	5.43448e-05	0.0012349
TMEM144	462.283	-1.94384	0.574579	5.46485e-05	0.00123983
DGLUCY	3106.69	-1.63121	0.465929	5.51322e-05	0.00124931
IFT22	476.212	1.87216	0.540399	5.52714e-05	0.00125098
RP11-20E24.1	220.618	-2.23456	0.673505	5.57652e-05	0.00126066
MANF	1353.08	1.71158	0.493083	5.73018e-05	0.00129387
CATSPERB	254.398	-2.50901	0.901501	5.93653e-05	0.00133888
TBL1XR1	14959.1	-1.80308	0.553781	5.98747e-05	0.00134877
RP11-120D5.1	1547.45	-1.7392	0.511891	6.05314e-05	0.00136196
PDRG1	2997.75	1.61964	0.463112	6.0743e-05	0.00136511
MPP6	2387.68	-1.72717	0.511038	6.11425e-05	0.00137247
ZP3	708.548	-1.86984	0.560544	6.13392e-05	0.00137527
PKLR	455.816	-2.21175	0.746354	6.15662e-05	0.0013782
H2AC15	2664.76	1.67633	0.489182	6.16232e-05	0.0013782
RP11-134O21.1	2294.72	-1.62003	0.463356	6.16869e-05	0.0013782
MBOAT2	6061.33	-1.5983	0.457984	6.1922e-05	0.00138184
DYNLL2	6980.52	1.63565	0.474414	6.32018e-05	0.00140711
LSS	4713.14	1.59597	0.456031	6.31282e-05	0.00140711
RP11-245P10.9	154.767	-2.396	0.730718	6.34043e-05	0.00140833
STARD5	666.503	1.78009	0.513916	6.33965e-05	0.00140833
LGALS12	136.546	-2.57309	0.814019	6.38219e-05	0.00141596
[truncated: 59,189 more rows]

## Sheet: DESeq2 Results (KG-1)
	baseMean	log2FoldChange	lfcSE	pvalue	padj
[truncated: 60,049 more rows]

[truncated: 3 more sheets: DESeq2 Results (ML-1), DESeq2 Results (MV-4-11), DESeq2 Results (U937)]
