# Supplementary material for: The ncBAF Complex Regulates Transcription in AML Through H3K27ac Sensing by BRD9
Source: Cancer Res Commun. 2024 Jan 30;4(1):237–52. doi: 10.1158/2767-9764.CRC-23-0382 (PMC10831031; doi:10.1158/2767-9764.CRC-23-0382)
Supplement: Table S3 — Genomic coordinates and normalized signal over curated myeloid gene-distal DHSs for all ATAC-seq experiments. [file crc-23-0382-s03.xlsx]

## Sheet: DHS_coverage
#chr	start	end	Kasumi-1_DMSO	Kasumi-1_IBRD9	KG-1_DMSO	KG-1_IBRD9	ML-1_DMSO	ML-1_IBRD9	MV-4-11_DMSO	MV-4-11_IBRD9	U937_DMSO	U937_IBRD9
chr1	148038601	148038750	10133.8	6350.16	7455.25	2755.89	5527.23	4828.79	0	0	9881.26	10644.7
chr1	109806981	109807130	105.17	174.28	181.21	239.2	259.45	121.43	4583.24	3027.23	744.53	918.19
chr1	109814701	109814870	83.6	124.2	116.74	96	379.44	196.02	377.58	655.02	338.94	82.42
chr1	109819201	109819390	120.29	424.69	283.98	398.86	181.1	233.69	691.35	803.93	283.44	199.7
chr1	109820001	109820170	66.5	255.62	148.29	173.01	506.93	223.98	172.02	1165.94	466.07	735.68
chr1	109822241	109822410	4890.88	2643.91	5201.2	2326.21	1627.69	1075.91	3993.19	2541.17	1411.51	1729.69
chr1	109983481	109983730	148.01	205.94	160.99	231.05	232.8	253.68	639.38	592.1	666.97	885.69
chr1	109984161	109984370	951.24	780.07	985.18	642.54	849.67	644.44	3358.74	2062.21	1891.1	2271.56
chr1	148529341	148529490	1344.83	779.27	1736.8	692.06	1415.63	1149.77	1654.37	1482.28	568.54	619.11
chr1	149558001	149558170	0	19.43	32.82	3.61	67.02	69.04	85.51	131.92	285.81	82.42
chr1	149587201	149587370	0	32.05	0	0	1053.11	671.74	1966.83	1092.12	1967.24	1809.76
chr1	1080221	1080370	1648.15	1174.32	1272.19	860.81	564.69	454.06	495.33	597.43	763.27	607.1
chr1	1120261	1120470	236.82	271.84	374.24	387.82	352.79	139.48	212.8	174.03	123.34	122.46
chr1	1122961	1123130	191.79	118.99	157.18	238.63	243.33	267.94	437.11	343.24	1489.54	1385.64
chr1	1123221	1123390	661.47	578.14	610.45	320.26	917.16	466.18	1448.48	557.6	1305.72	1018.98
chr1	1209021	1209170	1586.86	1482.42	2197.98	1240.05	1429.68	1204.37	4780.42	4451.93	2152.96	2584.3
chr1	209748761	209748950	272.89	96.96	154.05	142.34	134.99	168.07	340.74	92.85	613.61	406.22
chr1	228392221	228392410	2864.15	1641.48	2858.55	1407.86	1149.01	524.68	560.45	502.3	3134.44	2701.1
chr1	211318581	211318870	379.41	295.48	209.54	207.66	948.76	526.34	1674.11	924.18	894.44	776.18
chr1	228505801	228505950	265.8	93.15	196.84	91.88	367.15	306.99	1529.39	873.44	567.59	376.32
chr1	228509141	228509310	225.35	116.79	60.18	96.36	312.42	183.07	659.12	225.53	804.54	668.8
chr1	46487901	46488050	3227.72	2016.89	2035.52	729.81	1152.04	846.94	1178.45	559.12	1797.41	1797.75
chr1	46519241	46519470	754.24	500.82	718.3	489.52	760.63	391.68	391.39	337.4	2568.04	2169.12
chr1	46521481	46521650	414.64	289.27	843.24	486.49	421.88	218.05	682.47	26.89	1755.43	1827.66
chr1	46522381	46522550	10028.8	6183.08	7908.33	3312.11	1834.01	1404.19	240.76	305.94	21125.4	21764
chr1	46616881	46617030	1685.05	1072.95	2030.35	602.27	3057.05	1720.26	2722.64	1051.27	2103.62	1327
chr1	46622601	46622750	896.62	663.48	720.55	425.43	1304.58	713.39	1251.8	722.75	832.29	947.86
chr1	46719161	46719310	12729.9	9330.42	9572.84	4009.58	6629.32	4397.5	18781.2	13252.3	13390.7	14740.2
chr1	182393021	182393270	342.51	192.31	186.1	181.82	195.78	196.95	473.29	683.18	1610.03	1337.6
chr1	161635801	161635970	76.3	93.15	125.33	48.72	0	0	256.54	0	7.12	73
chr1	161653521	161653670	18.76	30.65	39.66	0	0	0	85.51	0	0	0
chr1	161654041	161654190	185.12	50.08	129.53	65.9	82.97	91.63	0	0	0	0
chr1	161721061	161721270	597.89	381.42	403.94	370.93	1308.89	926.07	342.06	65.96	1654.15	1239.63
chr1	161734581	161734750	100.06	115.99	101.11	54.28	288.17	224.35	79.59	197.87	206.35	271.29
chr1	182624601	182624770	82.55	82.13	86.36	105.53	603.46	302.55	2010.57	532.23	2380.18	2045.25
chr1	182629761	182630010	133.42	155.05	182.29	146.09	865.62	578.63	5446.93	3354.99	998.09	1324.88
chr1	182632621	182632790	286.02	198.52	289.25	164.86	1501.96	1013.53	1534.32	1094.15	3073.72	2735.01
chr1	162040761	162040930	184.29	263.23	91.73	94.56	746.91	345.31	1252.79	508.89	500.94	407.87
chr1	162065561	162065730	200.13	264.03	53.34	36.88	281.63	101.81	359.16	114.16	82.07	133.52
chr1	24112621	24112770	5787.92	3549.99	4382.97	1931.46	2105.58	1226.68	5636.71	4412.36	5318.94	5255.72
chr1	24198881	24199030	133.42	117.79	91.34	115.7	136.58	217.4	213.13	109.08	1141.82	1229.98
chr1	1367361	1367590	191.79	182.7	161.48	186.44	237.43	184.18	445.33	52.26	124.29	23.31
chr1	1511041	1511230	2552.28	1892.69	1482.81	659.29	783.13	550.31	2779.55	1102.52	657.96	390.45
chr1	211633201	211633490	1852.24	1348.2	1187.5	950.46	465.92	453.23	363.76	383.07	964.41	1363.5
chr1	211695281	211695430	245.58	201.33	378.74	155.33	277.48	138.36	169.05	224	7789.97	8730.89
chr1	211695621	211695810	1949.39	696.94	2307.68	1120.16	86.48	20.92	0	65.96	1340.35	2200.44
chr1	228797101	228797290	72.96	78.13	110.97	120.9	3810.82	3178.6	13583.9	11839	1846.03	1743.12
chr1	228838321	228838510	333.55	246.4	683.91	312.61	1594.82	1188.18	3580.42	3030.28	2249.02	1943.76
chr1	228889381	228889570	0	64.1	28.33	108.92	642.24	314.86	684.11	229.84	712.99	428.6
chr1	228955781	228955970	211.6	280.06	202.7	138.08	1977.77	1047.59	1973.08	641.82	829.68	604.75
chr1	229006161	229006350	90.06	202.13	134.32	168.25	152.38	92.74	0	0	0	61.23
chr1	229086801	229086990	66.5	1	31.16	99.64	165.94	139.66	172.34	205.49	301.23	581.43
chr1	47333621	47333770	5441.24	3020.53	3345.62	1381.3	7889.54	4745.31	10654.8	6370.81	4804.25	4401.12
chr1	47424461	47424670	784.47	603.38	641.81	350.94	1537.22	976.24	686.09	685.21	613.61	397.28
chr1	47431641	47431810	326.25	62.5	443.11	423.41	835.63	479.51	1350.47	375.45	387.57	549.4
chr1	47524441	47524590	284.56	230.38	303.71	198.42	381.83	213.61	1500.12	796.83	1020.15	1070.55
chr1	47527781	47527950	1115.51	516.04	569.42	412.94	723.13	275.8	998.54	916.06	1044.1	982.71
chr1	47679501	47679690	43.78	134.62	109.02	281.43	569.48	403.34	171.03	263.83	16097.5	15574.3
chr1	47728481	47728630	132.59	186.3	463.43	262.37	469.27	204.54	1026.17	535.78	1856.23	1807.88
chr1	48026381	48026550	66.71	109.18	137.15	106.18	365.56	390.66	760.09	286.66	239.56	349.71
chr1	48530861	48531030	1903.73	1224.8	791.57	573.9	1685.93	970.03	1459.99	1313.58	661.28	847.3
chr1	50346821	50347050	227.23	150.24	235.53	196.04	553.04	339.2	1962.22	2323.25	678.36	810.33
chr1	182889221	182889490	757.16	405.26	482.77	203.11	665.05	524.03	1088.66	399.05	724.37	272.94
chr1	182890141	182890310	683.57	373.81	440.96	280.71	1541.85	965.59	6851.01	4458.02	3032.69	3011.95
chr1	182893381	182893570	66.71	66.51	91.24	159.16	213.17	112.73	641.69	451.56	763.98	261.4
chr1	162613781	162613930	1478.25	705.15	765.29	392.73	1315.11	706.08	769.3	225.78	598.19	551.05
chr1	182996041	182996210	139.88	192.31	93.78	38.11	3137.79	1602.35	2326.32	758.77	3350.99	2847.34
chr1	162627841	162627990	845.55	680.11	547.74	228.16	732.71	329.48	256.54	297.32	471.06	237.61
chr1	163014001	163014150	235.99	150.24	47.38	111.52	512.35	533.75	297.98	373.43	235.29	122.46
chr1	163014301	163014490	96.94	82.53	163.14	141.26	954.02	552.72	1064.32	588.04	1468.2	1447.81
chr1	163359241	163359390	66.71	60.5	100.62	43.74	277.32	255.35	346.33	271.95	62.62	183.68
chr1	163410081	163410250	109.45	89.35	134.71	59.12	579.69	534.49	0	298.33	245.73	175.44
chr1	163528841	163529010	100.06	160.26	110.88	58.68	784.09	535.6	171.03	676.33	362.9	613.46
chr1	163544561	163544710	149.05	96.16	13.87	63.09	1411.33	927.37	256.54	131.92	2650.58	2268.5
chr1	165114401	165114570	266.01	228.37	233.96	96.43	508.36	407.32	80.58	115.43	195.92	81.48
chr1	165129661	165129850	938.11	606.39	498.31	382.84	1797.79	1008.26	2037.54	1607.61	1824.21	1339.01
chr1	165144901	165145070	634.58	259.42	408.34	233.86	1059.01	833.24	1262	966.54	1410.08	1038.52
chr1	24732621	24732790	66.71	22.04	109.41	52.55	85.37	26.84	72.69	259.77	84.68	279.06
chr1	24846781	24846950	127.58	64.1	93.39	103.22	119.67	51.18	947.56	412.24	4877.06	4551.36
chr1	24849121	24849310	139.47	118.19	231.42	261.58	0	50.53	947.89	521.58	314.75	523.03
chr1	25000181	25000330	171.99	41.27	132.95	140.32	140.1	63.95	260.82	224	224.62	186.04
chr1	25001321	25001530	101.11	112.58	169.59	190.55	160.04	72.56	1247.85	1338.95	138.99	251.98
chr1	25004481	25004650	139.05	70.11	96.61	116.5	269.02	128.55	336.14	466.78	593.68	1064.43
chr1	25007761	25007930	204.3	141.23	101.2	106.25	878.39	462.39	1540.24	1570.82	853.17	1130.6
chr1	25012061	25012230	125.5	159.66	113.81	166.95	73.56	113.75	187.8	513.21	262.8	61.23
chr1	25021581	25021750	31.9	74.12	65.94	124.15	74.36	168.81	116.43	372.92	168.17	163.9
chr1	25029141	25029370	34.19	46.08	143.5	88.42	229.13	117.26	693.65	294.28	2347.21	1783.62
chr1	110850761	110850930	244.95	159.26	190.49	137.65	1587.96	844.9	3287.04	4178.97	1563.31	1412.96
chr1	150362741	150363030	583.71	435.71	752.1	371	606.5	508.2	1271.86	1304.45	568.78	460.62
chr1	110992441	110992630	335.01	140.23	240.21	184.49	655.64	311.25	428.23	998.51	717.49	551.05
chr1	150485021	150485190	1449.48	731.19	1170.99	404.57	863.71	681.46	1515.91	743.3	705.63	699.88
chr1	150515581	150515750	7829.03	5105.33	5700.19	2512.43	8719.27	5874.35	28650.3	14689.4	16294.4	16576.3
chr1	212161541	212161710	1064.44	588.16	1356.5	668.53	858.76	599.36	1836.91	931.53	5565.86	4846.67
chr1	229248901	229249050	3.13	32.05	112.93	90.95	654.68	366.32	1501.11	1122.05	959.9	977.06
chr1	229253701	229253870	60.46	110.18	154.93	82.57	91.91	88.57	660.1	118.22	0	345.23
chr1	229255001	229255150	94.44	128.81	124.55	118.01	603.14	623.61	1620.17	652.48	591.55	488.88
chr1	212671781	212671950	127.79	35.06	376	247.65	1983.52	1221.31	1160.36	1037.32	605.54	494.06
chr1	229411541	229411790	101.11	102.57	196.84	243.39	1307.93	825.01	1491.57	698.9	1307.85	1235.16
chr1	50413181	50413370	66.71	0	70.82	107.62	374.17	274.05	660.43	547.2	398.71	514.79
chr1	50977341	50977530	2207.47	1442.35	1262.81	613.24	1565.46	1670.84	708.12	818.9	378.55	59.82
chr1	50978901	50979050	2360.7	1022.67	1096.74	467.07	1216.66	840.18	658.46	629.9	0	0
chr1	50979141	50979370	459.05	316.72	369.26	190.34	370.66	399.08	503.88	544.41	0	0
chr1	51058861	51059050	462.59	670.09	536.11	351.44	1028.86	472.66	832.12	589.31	857.67	847.07
chr1	166829301	166829550	33.35	143.03	112.54	59.69	124.46	153.36	528.21	72.81	185.01	306.14
chr1	15449721	15449890	380.25	221.36	394.27	270.1	253.07	112.64	531.18	342.48	1600.31	1499.38
chr1	15454521	15454670	168.23	147.44	201.53	65.39	404.01	427.5	360.15	197.62	672.19	516.44
chr1	25117521	25117710	868.9	590.36	578.31	259.92	0	46.74	672.93	373.93	115.27	35.32
chr1	25126661	25126810	282.68	165.67	401.89	320.91	134.99	79.59	700.89	541.11	712.99	632.77
chr1	25128381	25128550	33.35	63.1	110.09	169.84	445.18	208.7	2298.36	1075.12	3308.06	2882.67
chr1	25137661	25137830	133.42	160.26	32.53	87.27	0	78.58	1843.82	933.06	3755.4	2675.9
chr1	25142521	25142670	102.57	32.05	84.21	132.74	4.79	73.58	85.51	21.82	345.35	365.48
chr1	25198081	25198270	304.78	120.8	137.74	185.36	540.6	558.36	1234.69	602.76	2565.19	2668.6
chr1	25217121	25217330	211.6	178.29	669.55	308.35	15.32	127.17	1784.94	1299.12	1012.08	1209.49
chr1	25237361	25237530	1567.27	944.54	1854.41	1091.21	121.75	165.76	669.64	129.13	241.93	353.47
chr1	111463141	111463390	1478.88	776.47	1240.15	493.06	210.14	342.16	69.07	211.83	980.77	1047.71
chr1	212700261	212700430	298.53	281.26	190.88	254.79	501.5	365.3	275.95	168.95	275.61	316.27
chr1	212701641	212701790	72.34	96.16	99.93	101.56	1454.73	502.74	42.76	166.93	212.52	183.68
chr1	212721621	212721790	672.52	635.24	2067.37	916.9	1100.98	872.3	1843.16	772.73	2393.94	3217.53
chr1	212915381	212915530	543.69	330.74	400.23	232.2	281.63	323.19	323.97	147.39	327.08	371.14
chr1	212921041	212921190	342.31	370.8	256.43	262.81	406.09	318.56	256.54	519.04	125.71	86.19
chr1	213016341	213016490	642.08	762.04	303.22	362.49	261.04	144.75	342.71	226.29	342.74	136.59
chr1	213050341	213050690	821.37	523.25	656.85	496.81	151.58	80.52	254.24	197.87	87.76	61.23
chr1	213296681	213296850	1097.38	667.69	1364.7	740.92	547.3	228.51	317.72	184.18	4369.95	4533.7
chr1	213327081	213327250	69.42	0.8	102.57	111.45	2387.37	1433.35	1380.4	1424.45	2495.69	1802.22
chr1	213330461	213330630	71.3	89.15	109.31	189.04	965.51	792.8	342.06	65.96	1358.61	1097.16
chr1	213332641	213332810	66.71	110.78	152	140.46	632.66	776.51	383.5	314.06	6067.75	5578.58
chr1	213374421	213374570	586.01	736.6	520.29	221.59	1251.61	1097.57	1156.09	995.21	570.67	1102.11
chr1	39576801	39576950	2784.93	2075.58	1796.87	784.95	1002.69	484.32	11253.4	3875.3	3343.4	3216.12
chr1	39677041	39677230	161.77	221.36	1022.5	443.54	587.99	372.98	774.89	374.19	746.19	796.2
chr1	52055201	52055390	7379.16	4255.74	4707.1	2096.46	8880.26	6809.03	9719.69	7067.68	7796.85	6885.8
chr1	25503921	25504070	372.32	235.38	198.5	203.98	388.21	276.91	1674.11	1729.38	1791.96	1515.87
chr1	25505781	25505950	113.82	194.52	165.19	130.14	288.81	210.83	1890.2	1859.52	5905.04	4278.43
chr1	25524761	25524950	316.25	255.02	346.4	380.96	103.72	24.06	150.97	161.6	61.67	61.23
chr1	25529521	25529690	233.48	378.62	255.36	325.31	418.53	273.4	992.95	960.96	1050.27	1070.79
chr1	25569041	25569190	2803.69	1397.68	4319.18	1948.67	348.48	164.93	3352.16	2389.72	5612.35	5652.06
chr1	25610061	25610230	225.77	231.78	176.82	148.04	82.17	204.54	210.83	186.71	1504.72	2716.88
chr1	25611001	25611170	381.71	565.92	383.33	261.22	269.18	185.2	427.57	457.9	877.12	977.53
chr1	25614381	25614550	73.17	64.1	118.79	115.49	94.14	48.31	607.48	334.87	911.04	830.82
chr1	16123001	16123190	536.18	381.42	1177.34	461.01	5514.94	4456.92	9082.93	7116.9	5888.91	6281.53
chr1	16195201	16195410	350.85	173.28	383.03	137.43	145.2	80.15	143.4	0	29.89	57.7
chr1	16195481	16195730	213.47	481.79	216.28	219.57	341.94	222.59	361.79	156.27	134.25	306.14
chr1	112083621	112083770	168.86	91.35	52.26	89.57	205.52	161.97	266.41	125.07	168.64	126.93
chr1	112172441	112172590	310.62	325.93	190.98	194.74	409.28	402.69	769.63	465.51	821.38	807.98
chr1	112396041	112396190	3353.42	2399.51	3213.84	1115.32	6503.43	5262.86	1745.81	2332.39	6536.67	7299.09
chr1	2414221	2414370	1470.85	900.27	1230.18	737.1	524.8	389.09	2118.78	1065.73	147.06	333.46
chr1	214558081	214558270	127.37	256.82	249.01	212.71	2184.09	1324.69	10209.1	7719.4	6824.38	6928.19
chr1	214585241	214585410	560.78	360.39	235.62	122.27	2662.77	1656.49	2126.35	1893.76	1798.84	2101.54
chr1	215479681	215479870	33.35	64.1	46.89	29.81	523.04	422.31	3957.01	2501.34	4853.82	3611.28
chr1	202034901	202035070	1291.05	606.59	3135.69	1386.07	2916	1578.56	169.38	158.81	7918.05	7666.93
chr1	218259881	218260050	758.41	476.98	384.21	169.19	505.97	293.57	545.32	606.06	430.5	169.55
chr1	202146121	202146370	564.53	164.67	252.52	314.78	277.32	488.4	892.97	580.94	443.54	370.19
chr1	218874881	218875090	43.78	0	40.83	49.8	330.13	156.41	215.43	212.34	61.67	0
chr1	202164721	202164950	4945.71	2610.66	2962.19	1440.71	290.4	371.69	1048.87	781.1	531.54	608.04
chr1	202330041	202330250	709.84	278.45	525.56	244.4	357.26	294.96	998.21	729.35	388.99	428.6
chr1	52574701	52574870	328.96	347.17	977.66	598.87	2683.67	2030.21	4998.31	3369.71	4216.49	4399.47
chr1	52625401	52625650	83.18	156.25	170.07	139.45	1165.44	620.93	1713.24	936.86	1362.41	979.65
chr1	52627161	52627330	182.83	153.45	196.84	52.84	660.59	442.03	1912.23	763.59	459.2	379.14
chr1	52674881	52675030	2684.24	1318.15	1828.72	908.74	2352.42	1777.18	6036.32	2567.3	1321.37	1318.76
chr1	40097621	40097790	638.54	657.47	394.07	260.78	378.64	232.12	3097.92	1451.08	331.59	462.27
chr1	40131041	40131190	248.08	149.24	419.47	226.28	141.21	167.52	1523.14	903.37	1637.55	1458.64
chr1	155308061	155308230	501.78	335.55	335.56	228.67	385.98	248.32	862.71	249.37	403.46	542.1
chr1	167714941	167715170	8684.9	5797.45	4941.84	2207.4	3418.78	2694.18	6422.46	5110.5	2177.86	2689.33
chr1	167716881	167717030	377.54	445.73	413.42	250.03	136.9	98.29	506.84	458.92	81.12	203.7
chr1	167805341	167805490	103.4	162.67	103.16	156.63	288.17	251.46	5079.22	2984.36	3226.23	2345.74
chr1	25922961	25923170	163.23	163.27	136.27	214.16	935.99	1045.65	4279.99	2109.65	833.95	1183.82
chr1	16509181	16509370	732.56	509.03	708.63	682.67	124.46	156.13	251.28	519.04	288.42	254.8
chr1	16727361	16727590	2428.87	1860.63	3747.12	1795.83	1159.38	701.17	786.07	857.46	1011.84	968.11
chr1	26127921	26128090	530.55	227.37	276.46	238.77	311.15	33.23	490.39	196.61	445.2	241.38
chr1	236282021	236282170	8898.06	6220.14	4980.33	2494.46	18687.1	10390.3	22413.3	12765	12509.3	11283.9
chr1	91201321	91201490	105.69	31.25	62.52	80.84	349.44	312.08	807.78	354.15	370.01	1119.53
chr1	92210821	92210970	74.21	92.55	61.84	62	681.49	610.01	4753.94	3332.42	835.85	546.11
chr1	236773901	236774050	102.15	82.13	195.67	66.98	714.84	558.36	1317.25	852.89	1976.01	2998.76
chr1	236795081	236795250	16378.5	10796.6	12328.2	5666.75	26276.5	17390.7	30742.4	26865.1	36104.8	34202.7
chr1	92403081	92403230	33.35	17.23	65.55	27.14	477.25	401.3	23.02	0	123.34	183.68
chr1	92411641	92411790	368.78	253.41	688.21	318.46	3503.98	2018.92	6524.41	3885.2	1276.78	922.9
chr1	92424481	92424670	33.35	181.3	68.77	161.9	1720.72	1025.1	1571.82	1106.07	1600.31	1196.3
chr1	237851361	237851510	77.55	50.08	71.31	54.57	1237.56	533.56	1765.87	816.11	710.62	1151.56
chr1	92455341	92455550	17.93	162.06	108.73	91.38	637.93	357.99	996.24	198.13	434.77	182.74
chr1	237975521	237975670	0	0	8.4	12.78	1018.17	577.71	8549.79	7245.77	1659.84	2121.08
chr1	92464821	92465090	117.99	128.21	101.4	82.43	1012.58	837.32	2448.01	879.53	2120.7	1961.89
chr1	92465341	92465490	9.59	8.41	59.1	61.5	494.64	625.37	304.89	230.85	418.4	568.24
chr1	92465921	92466210	69.84	32.05	87.04	69.29	468.79	582.15	338.44	274.23	246.68	444.14
chr1	92467141	92467410	33.35	17.23	15.63	36.81	104.19	288.95	242.07	511.68	443.54	404.11
chr1	3776041	3776210	4439.34	2554.37	3329.79	1907.56	935.35	808.9	2401.64	2210.62	3920.96	3741.04
chr1	3811401	3811570	2949.2	2150.91	2383.1	1215.36	328.54	357.8	251.61	521.58	14381.4	12265.2
chr1	219325181	219325330	122.58	95.36	130.22	100.47	1144.86	555.96	668	585.25	2007.09	2164.18
chr1	5847401	5847570	1585.19	592.37	862.59	372.59	201.05	63.03	395.67	69.26	40.32	149.07
chr1	202835701	202835850	218.06	225.97	148.68	285.4	24.25	98.38	526.24	220.96	2137.54	1234.69
chr1	202837961	202838130	33.35	90.15	172.42	101.77	44.68	95.7	0	42.11	357.21	183.68
chr1	220347901	220348050	6.67	72.52	23.64	60.99	83.77	107.08	1351.78	569.52	164.85	383.85
chr1	202959281	202959490	3381.15	1772.69	2134.87	1119	240.14	159.93	552.88	65.96	168.4	183.68
chr1	40319041	40319250	262.88	257.22	309.87	192	77.39	89.4	172.02	65.96	628.07	1015.21
chr1	53163501	53163670	912.88	231.58	675.51	285.33	10.53	114.49	90.78	0	304.79	155.43
chr1	40476241	40476410	85.47	32.05	176.52	78.39	20.1	0	85.51	38.05	61.67	228.43
chr1	53444681	53444830	3089.09	2108.24	2134.78	968.79	3637.86	2423.84	7474.94	4830.94	3067.08	2492.92
chr1	40519641	40519790	100.06	31.85	25.99	23.1	173.76	24.06	994.93	436.85	1034.14	885.45
chr1	53754821	53754990	797.81	548.09	469.2	252.12	1161.29	671.65	1484.33	531.73	1339.16	1248.11
chr1	53848121	53848290	149.47	64.1	93.78	108.99	752.81	682.11	256.54	6.85	922.66	864.26
chr1	168154761	168154970	318.54	429.1	641.52	332.1	945.09	825.28	5702.82	2615.75	2989.28	2440.65
chr1	168178761	168178910	9007.5	5904.83	6740.86	3103.29	18060.5	12853.2	11547.7	9091.34	13157.3	13432
chr1	168225021	168225170	228.69	137.32	166.36	225.99	178.07	43.78	335.81	143.59	3.56	128.58
chr1	155941441	155941610	895.37	142.63	590.52	299.91	1412.28	1645.57	4752.3	4297.94	1214.17	767.47
chr1	168399101	168399270	2417.82	2101.63	2155.68	770.95	223.39	100.88	512.76	131.92	587.04	759.46
chr1	168637521	168637670	558.49	422.09	252.72	173.66	739.41	698.49	590.38	131.92	169.12	435.9
chr1	26385701	26385850	95.9	245.4	85.48	64.24	303.01	396.12	2342.11	1272.99	5001.59	4497.2
chr1	26386121	26386290	641.87	365.4	334.09	211.41	373.38	296.44	1297.18	567.24	1335.13	1252.11
chr1	26387501	26387650	738.19	623.22	1248.45	599.09	366.83	104.58	309.82	200.41	841.07	1036.17
chr1	17305581	17305790	162.4	64.1	234.55	297.16	192.43	71.82	667.34	370.63	123.34	147.42
chr1	26477001	26477170	608.52	125.81	507.49	389.48	289.61	235.64	392.38	139.53	312.14	237.85
chr1	26477821	26477990	1572.48	696.14	1370.37	763.37	696.97	312.45	2474.98	1269.44	1151.79	1276.37
chr1	26478261	26478450	303.32	167.87	297.46	317.81	286.41	364.93	1286.33	1055.84	474.85	415.41
chr1	26481361	26481610	908.51	747.62	625.5	486.2	432.41	372.15	285.82	868.37	831.58	913.48
chr1	238951901	238952090	56.29	0	20.51	32.99	649.1	612.32	598.6	769.68	550.75	355.83
chr1	239123381	239123530	33.35	0	15.63	60.2	346.09	113.38	85.51	108.07	123.34	72.06
chr1	92487361	92487550	56.7	81.33	43.28	111.88	866.74	730.14	2207.25	2548.53	1605.05	1045.12
chr1	240004221	240004390	69.42	170.28	126.51	47.78	814.09	651.84	111.83	144.6	62.85	162.49
chr1	240732401	240732570	690.24	386.43	404.72	207.08	1211.08	615.65	1223.84	944.72	1178.82	612.28
chr1	241485821	241485970	631.45	319.72	377.27	209.18	898.17	398.62	258.52	383.57	212.52	133.29
chr1	114083001	114083170	87.35	106.57	61.74	46.56	923.54	702.56	289.1	175.04	357.21	397.04
chr1	114167301	114167570	110.49	139.03	157.96	220.65	3059.76	2449.29	655.17	643.09	7608.28	7201.13
chr1	93033081	93033250	2134.72	1577.57	2034.26	945.91	139.78	158.26	544.66	93.86	612.42	168.61
chr1	93056361	93056530	267.88	25.24	68.38	84.16	624.69	454.15	168.73	31.96	185.01	397.04
chr1	203025741	203025930	312.91	137.22	289.16	117.51	350.72	97.27	231.22	134.96	267.07	524.21
chr1	203081521	203081670	106.32	33.05	117.81	115.42	635.22	253.5	101.96	0	0	161.55
chr1	203082641	203082810	96.1	278.05	247.44	213.72	4795.96	2704.82	11021.8	6198.3	514.22	389.03
chr1	221263881	221264030	184.29	239.39	306.74	159.73	1202.78	787.52	1282.72	1186.24	1623.55	1647.98
chr1	221294361	221294530	13.76	130.81	51.58	58.83	1052.15	567.43	420.01	130.65	1254.73	1651.04
chr1	203178181	203178390	370.45	164.27	297.75	234.87	848.07	464.52	1172.86	583.73	273.95	208.18
chr1	203187021	203187230	205.76	127.21	113.9	150.71	1749.92	1257.04	492.04	1384.87	572.81	615.58
chr1	40859821	40860070	451.75	297.28	193.32	234.44	725.05	384.55	848.57	1260.56	1184.04	1359.5
chr1	40890841	40891050	167.82	64.1	123.58	175.25	135.63	199.73	1859.28	1151.99	978.16	933.73
chr1	156053841	156053990	2371.95	2131.68	1491.99	607.9	5180.82	3106.41	8625.76	2928.04	2274.63	4231.8
chr1	171310661	171310810	82.55	113.38	88.11	138.8	1548.07	1127.56	2181.6	976.94	5792.37	3870.09
chr1	156248261	156248470	412.14	512.24	614.07	397.13	771.48	673.59	809.75	685.46	561.19	718.25
chr1	171435081	171435290	66.71	14.02	99.25	81.92	1103.53	421.48	1925.72	816.36	2208.22	1655.51
chr1	17831721	17831890	495.74	256.42	135.49	111.3	41.49	51.09	94.39	263.83	384.48	138.94
chr1	17958861	17959070	128.62	112.18	201.04	191.49	207.43	128.28	2295.73	1179.13	2666.23	1675.3
chr1	17984641	17984810	380.66	269.44	217.16	182.25	326.78	156.97	851.19	583.48	185.01	390.92
chr1	18452681	18452830	651.88	567.53	523.61	220	0	72.1	1333.37	901.85	1033.67	476.87
chr1	18573301	18573530	65.25	158.86	105.89	315.64	132.76	96.07	1529.39	2112.7	3453.46	3262.51
chr1	18579401	18579590	1042.97	621.21	392.9	318.67	298.7	167.89	799.89	663.39	1086.32	312.5
chr1	18581521	18581690	1627.93	850.59	804.46	375.62	247.8	138.27	2812.43	1869.16	205.41	284
chr1	18597541	18597690	1599.37	811.52	812.18	487.21	168.66	350.77	1834.61	1061.42	809.76	903.11
chr1	18903421	18903630	51.28	384.43	236.6	178.64	84.89	30.45	560.45	190.26	177.89	198.76
chr1	241896481	241896670	303.53	353.38	250.57	172.65	554.16	430.18	634.78	424.92	359.1	245.38
chr1	114512341	114512590	417.56	418.48	309.67	160.38	230.41	171.04	610.44	641.32	313.09	411.17
chr1	114513021	114513190	1285.62	811.32	829.86	429.83	158.13	137.53	512.1	295.04	212.76	111.62
chr1	242019961	242020110	280.6	352.57	229.66	88.71	645.59	372.98	1200.82	417.57	431.68	780.89
chr1	242629521	242629670	55.45	31.85	44.15	50.16	601.55	507.37	265.09	320.15	186.67	480.17
chr1	242634841	242634990	33.35	57.29	79.71	45.18	2304.4	1641.96	800.55	368.86	2292.19	2142.98
chr1	243019141	243019310	397.34	256.22	156.3	80.48	712.6	413.34	85.51	263.83	461.57	734.74
chr1	243114101	243114390	303.32	227.37	128.56	186.73	1487.44	792.34	256.54	123.29	1037.7	1432.97
chr1	115012121	115012330	136.55	73.12	115.86	70.88	203.12	147.43	12021.7	7578.1	2566.61	2820.73
chr1	115108501	115108670	133	0	46.89	16.6	54.73	56.09	2956.17	1367.87	499.76	195.93
chr1	203190181	203190350	23.56	57.29	109.51	50.6	853.82	701.91	427.57	197.87	1260.42	1410.84
chr1	203196421	203196690	311.87	278.65	442.53	228.38	434.81	298.66	457.5	279.05	301.23	214.77
chr1	203197741	203197910	296.86	130.41	267.47	100.76	471.82	365.02	166.75	65.96	564.27	244.91
chr1	203201041	203201230	265.8	120.4	92.61	134.33	353.59	374.74	527.89	140.8	513.28	828.46
chr1	221742601	221742810	893.5	682.91	543.83	345.96	972.21	516.44	1324.48	744.82	1916.48	2021.94
chr1	222069001	222069170	66.71	153.45	94.27	138.73	397.31	365.76	146.69	212.59	2647.02	2595.36
chr1	222521741	222521930	357.31	137.02	297.85	203.47	213.97	102.36	18189.2	12017.6	3311.38	2834.39
chr1	203537001	203537170	37.94	68.11	80.1	79.47	269.98	204.17	617.35	704.49	2705.6	1886.06
chr1	203609541	203609710	1036.09	1022.47	1248.16	678.78	1215.38	1082.95	1168.58	811.54	1115.02	953.98
chr1	203613321	203613490	794.27	329.14	557.6	266.92	574.74	363.36	1704.37	1020.07	487.9	349.24
chr1	203622841	203623050	336.05	176.89	454.64	370.28	702.39	554.66	1252.13	789.47	717.02	604.74
chr1	203624461	203624670	476.77	177.29	445.95	243.1	398.27	312.82	581.17	311.02	217.03	0
chr1	41341161	41341330	140.72	221.76	219.02	183.05	331.73	212.41	219.05	461.71	92.5	183.45
chr1	41342201	41342350	522.84	317.12	1004.92	558.38	1764.6	898.31	4945.03	3720.05	1484.32	1925.39
chr1	41342981	41343210	374.83	69.51	370.14	290.96	234.24	256.46	271.34	500.01	361.95	440.84
chr1	41344481	41344630	66.71	56.89	201.33	107.55	683.24	358.55	4023.12	2884.41	2108.84	2557.69
chr1	41353901	41354050	902.46	804.71	1344.87	734.14	6639.22	4750.96	16372	14476.1	20441.6	19894.7
chr1	41361661	41361890	325.21	323.53	355.49	271.25	195.62	129.02	1028.14	358.97	259.01	216.42
chr1	41383621	41383770	163.02	152.85	169.49	104.01	333.96	159.93	982.1	497.48	6712.9	6316.85
chr1	41495681	41495830	827.62	487.39	736.18	464.33	1134.65	695.99	678.19	589.57	768.49	344.53
chr1	172530121	172530270	441.33	452.14	1072.42	574.69	117.6	51.92	176.29	47.19	140.18	61.23
chr1	172616761	172616930	0	97.16	50.02	77.95	466.08	534.12	1318.24	1371.42	435.48	299.55
chr1	172630821	172630990	107.57	51.88	53.34	46.41	152.38	113.38	763.38	683.94	185.01	254.33
chr1	172631401	172631570	33.35	35.06	20.12	65.25	121.59	87.74	85.51	65.96	185.01	119.16
chr1	172637641	172637790	1397.99	699.94	1711	703.68	244.77	216.29	404.88	1.01	229.84	562.36
chr1	172640161	172640310	53.37	60.5	93.78	139.6	156.53	71.54	85.51	0	1993.8	2275.56
chr1	172653141	172653310	127.37	197.52	275.48	122.99	119.03	182.79	995.25	554.3	440.93	61.23
chr1	19029481	19029650	89.64	127.21	136.47	228.66	126.21	91.72	1801.06	1660.12	1510.18	1474.89
chr1	898861	899010	613.31	535.07	355.29	291.75	110.42	68.3	74.33	57.33	0	87.13
chr1	115608261	115608450	446.33	256.22	303.52	235.23	1245.22	1274.99	614.72	951.83	796.24	988.83
chr1	244231821	244231970	66.71	163.27	166.75	119.17	273.17	86.63	0	11.67	60.72	280.71
chr1	244246321	244246610	289.35	124.6	493.62	217.84	126.85	67.56	138.47	65.96	16.6	62.41
chr1	94413441	94413590	100.9	145.44	147.41	41.36	204.24	261.09	225.63	119.23	1092.49	761.35
chr1	94417421	94417630	497.61	360.79	292.38	194.09	1052.63	468.77	434.15	531.47	0	294.84
chr1	244284461	244284650	117.99	90.15	101.3	144.07	287.53	141.6	153.27	0	65.23	143.65
chr1	244291301	244291530	56.7	32.05	97.88	91.02	132.76	29.43	49.34	65.96	105.79	0
chr1	115969601	115969770	411.52	435.11	659.69	420.74	1048.48	741.15	148.01	119.23	412.94	635.36
chr1	94527461	94527630	80.89	160.26	162.46	127.76	771.64	487.01	513.41	155.51	1523.7	1659.28
chr1	94582661	94582810	0	110.18	2.64	67.05	258.81	250.91	165.77	191.79	548.85	93.26
chr1	94608161	94608330	143.63	162.26	50.9	55.79	389.17	295.52	173.33	135.72	634.48	1010.03
chr1	6742221	6742470	501.99	604.39	417.32	352.24	782.17	287.37	870.6	613.67	418.87	261.87
chr1	70499041	70499210	66.71	0	34.19	46.19	693.93	251.56	2650.61	2891.51	1351.26	1108.46
chr1	6783041	6783210	52.33	173.08	146.34	130.36	43.88	72.56	676.22	80.16	146.11	61.23
chr1	6783321	6783490	201.38	172.88	165.87	124.94	364.12	272.47	1066.63	232.12	518.49	495.71
chr1	203776761	203776930	658.97	435.31	472.22	332.68	1021.52	637.13	584.13	955.89	825.65	772.18
chr1	203907061	203907230	66.71	67.11	325.11	167.89	1000.77	534.02	1801.39	329.79	944.01	1280.84
chr1	203938061	203938270	143.01	32.05	89.09	120.03	281.15	356.6	6254.72	7882.01	1152.73	1391.76
chr1	203966861	203967030	0	14.02	40.05	53.05	28.08	28.97	0	62.15	35.58	0
chr1	204057841	204057990	103.4	105.37	83.03	112.17	924.02	853.97	1117.6	922.91	3333.44	3033.15
chr1	42135581	42135730	59.62	88.34	47.38	131.29	817.76	498.3	171.03	48.45	2324.21	2252.25
chr1	42143381	42143590	62.96	128.21	74.24	188.82	299.34	55.35	876.52	933.82	967.25	1015.21
chr1	42157781	42157970	452.38	346.57	631.94	398.29	632.18	384.83	2673.64	1874.99	4249.94	5341.44
chr1	42379901	42380090	436.95	259.62	287.89	136.42	87.92	188.44	85.51	131.92	714.89	886.87
chr1	156616541	156616770	3966.84	2847.84	4508.5	2202.06	88.08	190.29	427.57	204.47	246.68	61.23
chr1	8134221	8134410	170.94	128.21	37.22	79.76	722.18	610.01	0	65.96	1277.97	1350.79
chr1	19801081	19801250	114.66	64.1	239.43	255.59	153.5	130.04	7552.06	4172.88	3698.71	3418.18
chr1	19882241	19882390	8112.13	5439.47	5809.6	2689.34	11226.1	6977.75	19988	16196.6	15505	15617.2
chr1	20123861	20124030	233.48	174.48	546.27	216.76	419.33	431.29	904.81	1842.52	3699.42	3005.36
chr1	244713461	244713610	97.56	78.13	295.99	169.84	2089.62	1603.92	1915.52	859.99	2388.72	1872.64
chr1	95087301	95087470	788.43	354.98	576.36	292.04	1691.04	1135.05	0	131.92	3055.22	2912.57
chr1	95115861	95116030	2944.83	1704.18	1628.16	801.48	421.56	302	89.79	139.27	105.79	300.72
chr1	96050121	96050270	0	14.02	31.26	12.41	397.63	514.31	160.17	65.96	55.98	0
chr1	96465541	96465730	0	64.1	0	36.88	8339.03	5428.99	8168.26	4559.24	2951.81	4004.32
chr1	96524261	96524450	0	0	15.63	55.72	1765.71	886.46	3317.3	2145.67	1182.86	1204.55
chr1	96544881	96545050	31.9	118.39	15.63	39.05	82.81	165.11	2413.15	1025.91	678.36	309.91
chr1	96565661	96565830	0	70.11	30.77	24.47	1263.09	723.75	2071.75	2948.59	1775.12	1124.01
chr1	96596361	96596530	84.64	93.95	107.16	58.03	3527.6	1595.87	1121.55	1268.17	571.39	1657.4
chr1	244935881	244936030	26.27	0	0	27.36	368.43	148.08	80.58	65.7	61.67	1.18
chr1	244952661	244952850	117.16	124.6	53.73	101.41	1447.39	1163.47	450.92	1377.51	634.72	840.94
chr1	244964141	244964330	93.81	107.98	47.67	46.19	765.26	691.55	1092.61	1295.07	627.13	920.54
chr1	244965441	244965590	565.57	563.92	286.32	219.5	584.79	357.62	1425.13	1210.59	1048.14	479.46
chr1	96843321	96843490	33.35	96.16	75.81	152.73	775.79	770.31	7274.31	6714.55	5586.26	4924.39
chr1	73998441	73998610	33.35	32.05	46.89	37.24	1335.53	1054.63	508.15	281.84	126.42	115.39
chr1	74767601	74767750	288.94	228.57	202.51	100.98	688.51	257.85	320.68	313.81	61.67	306.14
chr1	74772041	74772190	300.19	160.26	98.18	115.92	593.57	371.32	212.47	395.75	357.21	681.04
chr1	75795261	75795530	548.69	483.99	531.52	272.04	445.34	160.58	1130.43	364.04	224.38	306.14
chr1	75796101	75796310	838.56	694.13	536.8	264.75	342.9	247.76	948.88	660.09	291.74	242.56
chr1	204578961	204579130	292.9	114.19	179.36	99.32	1258.94	892.29	970.91	619.75	5191.1	3630.59
chr1	205124801	205125030	99.65	96.16	161.87	168.47	196.1	199.63	320.35	197.62	587.75	627.82
chr1	42731081	42731310	466.97	320.72	565.52	245.92	456.35	336.89	1212	745.33	841.07	451.44
chr1	32345601	32345770	3798.71	2273.51	2426.76	1238.02	289.76	134.57	640.7	169.46	248.57	360.3
chr1	32395041	32395290	1006.69	910.28	874.8	553.26	230.73	299.03	1348.82	943.46	547.67	523.5
chr1	156801441	156801630	258.08	96.16	363.89	152.44	294.71	147.16	0	0	2927.38	1907.25
chr1	156919221	156919370	247.66	189.51	406.28	95.28	524.48	304.22	500.26	130.65	1016.35	757.58
chr1	157311261	157311410	2826.42	1488.03	1346.04	612.66	232.96	152.53	1427.76	611.38	2177.15	1170.4
chr1	157377381	157377550	431.53	383.83	303.42	214.23	1375.42	946.34	787.72	555.57	586.8	690.7
chr1	157569781	157570010	33.35	117.99	65.45	18.04	439.75	193.25	0	64.69	130.45	61.23
chr1	20216741	20216910	751.95	541.48	710.48	373.17	1073.21	825.75	2173.05	2431.32	1803.34	1598.29
chr1	20233481	20233630	611.23	404.46	232.79	154.83	563.09	584.65	1529.39	962.48	1555.01	1213.96
chr1	20255741	20255930	424.65	68.11	405.99	126.53	1139.11	1277.49	8874.41	9780.6	10486.6	9584.78
chr1	20440881	20441030	2269.18	1238.82	1602.67	753.84	637.77	366.78	1590.57	1468.33	793.63	910.42
chr1	8858221	8858370	3915.66	3305.99	3433.73	1859.85	3029.92	1923.87	7177.61	7510.11	8331.7	8121.2
chr1	20585001	20585210	141.76	261.83	189.12	201.45	195.62	135.68	135.51	65.96	764.93	281.18
chr1	20587401	20587570	458.63	280.06	345.72	223.47	191.31	34.24	733.12	256.73	551.7	187.22
chr1	8903601	8903770	318.54	196.52	317.49	212.79	124.46	197.14	85.51	37.04	123.34	389.98
chr1	180761	180970	565.99	687.32	375.12	336.79	1378.62	734.31	783.77	528.93	1501.16	2194.32
chr1	8941941	8942090	100.06	74.12	145.36	113.97	339.23	93.75	1207.07	527.67	1296.94	978
chr1	98277181	98277350	0	79.13	90.85	25.05	496.24	552.63	853.5	131.92	1010.42	713.31
chr1	98556641	98556810	33.35	128.21	16.12	11.55	1001.41	540.87	54.6	729.6	123.34	226.54
chr1	98882021	98882190	34.19	64.1	62.52	49.95	216.53	248.59	0	0	185.01	313.21
chr1	99374241	99374410	31.9	53.09	93.59	75.5	2385.61	1497.02	5048.63	4067.09	4865.44	4066.25
chr1	99793961	99794130	208.47	124.6	209.44	182.76	523.52	239.15	7850.87	5979.88	3799.99	4057.42
chr1	99849561	99849750	983.97	521.85	562	379.81	296.15	280.8	625.24	164.39	317.12	98.91
chr1	100184641	100184830	148.01	200.93	163.82	271.39	199.77	150.3	2412.82	1012.97	2708.45	1785.03
chr1	77243061	77243250	189.08	181.9	90.85	66.48	307.64	171.5	346	17.76	656.06	520.44
chr1	184290261	184290410	187.41	161.26	115.86	154.61	139.78	227.95	85.51	0	61.67	0
chr1	205680621	205680770	559.32	227.17	695.44	443.76	929.29	337.72	669.97	454.1	434.77	140.35
chr1	205693481	205693630	192.21	193.92	427.38	210.19	703.83	356.05	334.16	325.23	1189.74	1269.54
chr1	205706961	205707110	364.61	288.07	822.92	521.35	149.35	46.46	1167.93	803.42	971.05	647.6
chr1	184754921	184755070	31124.8	22107.2	22056.4	9922.25	30305.8	23731.2	48582	40383.5	53676.9	49433.4
chr1	184755581	184755730	792.39	453.74	465.39	322.43	304.44	346.51	713.72	930.52	201.37	257.16
chr1	32716741	32716890	7116.49	4614.73	4398.01	2367.06	406.24	297	3500.82	2968.63	1024.89	811.27
chr1	32741481	32741630	389.21	522.65	338.59	258.26	144.24	159.65	256.54	176.31	684.05	279.77
chr1	43143681	43143850	1009.61	939.93	1106.51	375.05	383.75	189.27	596.96	213.1	73.53	86.19
chr1	157626221	157626370	457.38	420.29	393.1	212.35	361.25	159.65	531.5	329.79	298.86	409.52
chr1	157659701	157659870	14.59	32.05	15.63	108.63	180.46	122.82	0	78.64	496.67	235.96
chr1	157969861	157970010	105.9	217.55	192.54	80.84	560.38	285.24	134.52	174.03	452.08	359.36
chr1	150877221	150877370	226.61	258.22	160.01	88.13	341.14	233.14	0	0	41.75	149.77
chr1	20787401	20787630	2247.29	1217.39	1616.25	626.95	2047.18	1458.15	5011.8	1986.36	1869.75	2433.11
chr1	9098061	9098270	264.75	247.6	142.04	185.28	87.44	95.79	600.24	110.35	61.67	129.52
chr1	9130141	9130390	226.4	124.8	98.66	142.34	295.19	294.31	470.33	263.83	121.68	210.06
chr1	9234241	9234410	2216.23	1367.63	1490.82	934.44	2478.64	1592.81	5913.97	4079.27	1167.68	1230.45
chr1	9380041	9380230	33.35	63.9	138.52	105.02	305.08	229.25	1041.3	420.86	246.68	269.87
chr1	9400021	9400210	427.36	302.89	360.86	450.08	1769.38	971.98	619.98	453.08	1272.75	1514.69
chr1	9413181	9413330	1249.56	1183.13	885.25	493.35	731.27	553.55	235.49	460.69	1764.21	1471.12
chr1	9413641	9413830	73.59	69.51	119.47	176.84	1020.72	571.88	85.51	259.27	3587.47	3280.88
chr1	229563361	229563530	353.35	189.11	239.43	223.83	384.7	139.2	134.85	169.97	263.75	549.17
chr1	229563821	229563970	177.62	64.1	320.32	175.4	431.3	219.35	411.13	182.65	2154.38	2400.14
chr1	229566501	229566710	232.44	187.1	173.69	127.04	175.04	163.17	314.1	57.33	277.51	258.1
chr1	229572361	229572530	242.24	358.99	941.13	438.85	608.73	374.09	1950.39	1265.13	1319.48	1279.2
chr1	100597461	100597630	31.9	63.9	86.55	87.34	124.46	69.41	2346.71	1732.93	1545.04	1666.35
chr1	100622141	100622310	58.37	85.34	93.1	103.94	137.54	16.66	184.84	167.18	3447.77	3380.5
chr1	100713121	100713290	133.42	172.88	162.11	140.46	158.92	91.35	238.78	0	1138.74	1550.96
chr1	100718681	100718850	100.06	32.05	31.26	58.03	228.17	84.22	460.46	337.4	3724.8	4200.72
chr1	101262161	101262350	32.31	64.1	78.15	31.04	113.29	58.31	171.03	171.49	61.67	0
chr1	101474161	101474310	252.25	74.12	109.9	87.12	378.16	273.68	1111.69	956.39	493.35	795.96
chr1	101506661	101506830	197	160.06	68.28	68.64	621.02	243.87	769.63	395.75	135.43	520.44
chr1	101567721	101567870	180.33	128.21	143.5	13.5	1021.36	685.62	736.08	330.81	153.94	182.04
chr1	102434581	102434730	473.22	438.72	290.52	235.67	492.57	579.93	2846.31	1881.59	1046.47	1123.77
chr1	102693441	102693590	17.93	32.05	4.88	49.37	335.88	136.05	1894.47	1217.94	2192.09	3334.58
chr1	78145161	78145330	233.48	188.71	191.76	144.14	989.44	1006.41	1683.65	1075.37	699.71	699.65
chr1	78553961	78554150	133.42	96.16	41.13	4.55	830.04	788.82	1270.54	983.29	77.32	355.12
chr1	78839821	78839970	166.77	65.11	28.33	57.74	388.69	146.97	250.62	312.03	61.67	64.76
chr1	79323421	79323570	0	49.28	15.63	0.29	670.16	491.82	1110.37	757.25	990.74	667.39
chr1	79497301	79497490	63.58	90.15	31.26	48.87	519.85	563.83	855.14	461.71	308.34	612.05
chr1	205752061	205752250	133.42	99.16	174.96	154.46	431.77	261.27	1058.73	367.84	1373.32	1199.84
chr1	206003621	206003810	190.75	209.34	318.17	200.23	2839.73	2314.53	7049.34	5650.09	3700.61	3262.28
chr1	185317401	185317610	15439.2	10949.9	10468.6	4667.79	29527	18720.6	23156.9	22490	19627.1	18099.7
chr1	206169901	206170050	172.4	94.75	74.24	68.79	546.98	1017.88	617.35	1084.76	829.68	787.25
chr1	33130421	33130570	1253.1	633.43	1297	475.66	532.14	384	378.24	171.24	3096.49	1942.11
chr1	33143721	33143870	285.6	261.83	286.71	228.16	312.58	274.69	279.57	345.27	4692.06	4904.13
chr1	43978721	43978890	1007.95	664.08	1067.14	577.29	1014.5	1165.32	589.72	747.1	653.22	1097.87
chr1	150981441	150981590	539.72	373.01	376.39	265.77	234.08	333.46	112.81	153.73	203.03	15.54
chr1	159775801	159776010	99.44	180.29	105.89	128.7	184.13	180.57	319.03	103	185.01	183.68
chr1	151267901	151268090	136.13	143.63	200.55	146.6	223.23	238.23	349.62	158.81	13.52	285.65
chr1	9455881	9456030	1126.36	858.2	764.7	543.22	1105.92	675.72	1927.69	2064.24	1247.14	1883.94
chr1	9490701	9490850	153.43	242.4	210.42	230.04	285.62	132.44	6738.2	5298.73	1182.15	1174.64
chr1	21490881	21491050	1136.78	919.1	1002.28	585.3	1152.99	978.27	3895.18	3475.49	2053.81	1840.14
chr1	9587141	9587290	99.86	75.12	127.48	168.03	62.23	219.16	393.04	348.56	248.1	215.48
chr1	21670441	21670710	556.19	341.76	432.95	262.08	165.31	312.82	85.51	197.87	398.24	183.68
chr1	21783621	21783770	11731	7657.89	8296.3	3506.99	6039.58	4808.25	13267.9	8748.1	8311.55	7057.01
chr1	21788301	21788450	66.71	149.24	96.22	144	1254.32	631.11	909.74	404.88	849.61	1228.33
chr1	103166321	103166510	3.13	64.1	59.59	22.74	1097.47	565.68	3836.3	3064.78	2131.37	2033.01
chr1	103170721	103170870	52.12	0	33.12	17.76	489.22	366.23	1592.54	921.89	176.94	486.06
chr1	230304021	230304170	111.74	28.45	101.11	10.11	202.01	62.56	0	277.02	1268.48	653.26
chr1	104380121	104380290	98.61	32.05	46.21	29.95	3762.15	2179.87	966.31	393.72	4783.61	3403.34
chr1	104765221	104765390	0	66.51	0	73.26	539	295.24	3795.19	2004.62	3930.21	3265.81
chr1	104780601	104780770	33.35	64.1	45.82	29.67	858.6	322.64	171.03	121.77	87.76	187.45
chr1	105793661	105793830	67.54	108.18	91.53	62.15	1115.18	601.96	818.96	455.62	995.24	826.81
chr1	106254761	106254930	29.6	78.13	0	23.1	466.24	375.95	1748.76	668.46	123.34	54.16
chr1	106268161	106268330	66.71	33.05	32.04	61.28	1005.08	511.81	588.08	393.97	168.4	503.01
chr1	106978741	106978910	0	32.05	70.92	11.55	261.68	249.61	42.76	186.71	241.93	122.46
chr1	107076881	107077030	33.35	64.1	24.03	49.8	869.93	391.03	4359.26	1738.76	1419.33	1045.12
chr1	107529641	107529830	858.68	744.21	390.26	376.34	2436.67	960.5	1707.98	1371.68	1441.63	1550.48
chr1	107559981	107560170	63.58	64.1	31.75	109.14	2647.13	1936	1438.28	2157.6	1670.99	1286.5
chr1	231139301	231139470	189.08	96.16	262.78	119.96	145.68	48.03	1118.26	969.59	707.3	653.26
chr1	231279721	231279870	185.95	140.23	73.85	104.44	605.54	260.07	499.27	588.55	1778.44	2085.29
chr1	206501381	206501550	3363.85	2407.53	4183.68	1995.84	2400.45	1863.62	3720.2	2176.62	4548.32	4209.67
chr1	206502901	206503050	160.1	64.1	98.08	128.55	814.56	340.41	904.15	474.65	10.91	60.05
chr1	186212721	186212890	655.42	983.2	338.1	243.89	2047.82	1459.17	1428.09	1480.76	720.1	1035.93
chr1	206631201	206631370	1903.73	1655.7	1110.91	594.25	2218.39	1310.07	2767.04	2439.95	1411.74	917.48
chr1	186776301	186776450	59.62	87.34	46.89	40.2	1005.72	918.48	500.26	1239.25	734.1	1476.07
chr1	186785621	186785790	6.25	32.05	0	11.55	911.26	235.82	733.45	465.01	561.19	673.51
chr1	34864821	34865070	374.83	300.89	451.42	314.27	294.39	194.27	881.13	520.06	638.27	718.25
chr1	35173481	35173710	66.71	96.16	225.66	60.7	227.85	235.45	490.72	453.34	584.19	187.69
chr1	35221101	35221270	752.57	465.36	508.37	328.56	770.52	591.04	2186.21	1082.99	446.15	472.4
chr1	159909481	159909650	435.7	433.91	255.36	177.99	107.86	65.34	0	214.87	263.52	422.47
chr1	151381141	151381290	179.28	0	118.4	115.2	467.36	271.45	580.84	226.79	1627.82	2702.75
chr1	159950161	159950350	52.12	117.39	78.15	121.26	347.69	306.35	0	0	1737.64	1212.32
chr1	151585721	151585890	293.11	133.62	464.02	293.41	832.28	335.96	1155.26	1012.71	1917.67	2178.07
chr1	151593841	151594130	210.55	230.38	190.88	233.28	111.85	219.9	342.06	69.76	97.48	61.23
chr1	9912361	9912530	196.38	93.15	163.24	246.13	248.28	171.96	200.63	430.76	553.83	331.34
chr1	9914481	9914630	309.58	89.15	130.8	118.59	629.79	390.11	1329.42	420.36	185.01	265.87
chr1	10210001	10210150	880.78	771.46	1131.72	548.35	944.29	834.17	2238.01	2554.11	1021.09	1410.13
chr1	247493261	247493410	79.22	0	31.85	18.55	48.83	69.04	34.86	64.18	0	29.67
chr1	108016541	108016710	4148.31	3150.94	3756.98	2074.37	3245.81	1975.7	3013.06	2834.18	8872.26	9545.93
chr1	248288501	248288690	33.35	142.43	31.26	80.84	2694.05	1404.19	5039.1	3233.73	5833.41	6523.85
chr1	108505781	108505950	33.35	90.15	161.67	147.39	860.04	457.39	2241.46	2908.51	1470.57	1027.93
chr1	108522041	108522190	192.42	131.21	230.93	78.24	27.44	151.41	668.66	518.79	186.67	206.06
chr1	108648041	108648190	80.47	92.55	51.19	161.54	195.14	149.1	521.64	721.48	186.19	223.25
chr1	84692461	84692630	62.96	0	125.24	124.94	198.65	74.5	203.92	212.08	0	182.04
chr1	84779461	84779670	100.06	101.16	107.65	92.75	390.61	380.67	840.01	809	81.12	126.46
chr1	85135241	85135390	92.98	97.76	74.83	57.31	3233.36	2108.14	6579.34	4776.39	1728.86	1883.47
chr1	86396641	86396790	33.35	27.24	51.29	46.19	332.05	100.23	600.9	401.58	60.01	64.29
chr1	86409521	86409670	672.1	577.34	828.98	550.01	732.87	560.77	1841.52	382.81	7001.79	6625.82
chr1	86502161	86502330	334.8	213.35	276.95	104.3	1155.87	449.06	156.56	398.79	275.14	274.58
chr1	206739081	206739230	622.9	693.73	585.35	298.61	1570.73	513.57	507.17	696.11	218.21	122.46
chr1	187038821	187038990	72.96	52.69	58.91	99.17	324.39	233.79	172.34	295.8	369.78	157.78
chr1	187051721	187051890	292.9	173.68	157.47	73.41	918.76	419.35	512.1	535.28	320.2	235.49
chr1	187715521	187715730	100.06	64.1	62.52	82.28	6689.64	4960.68	7122.68	5137.64	11678.7	13409
chr1	187854581	187854730	33.35	85.94	66.33	72.76	469.11	413.98	722.92	742.54	1009.47	1368.92
chr1	187934101	187934250	34.4	139.83	0	29.81	295.99	226.38	187.47	88.79	407.49	590.14
chr1	188422701	188422850	59	0	23.35	34.65	762.07	338.92	692.67	403.87	331.83	289.42
chr1	188429521	188429690	30.23	0	15.63	23.24	727.6	376.22	582.81	263.07	309.53	340.99
chr1	188782361	188782510	128.42	224.37	116.44	210.76	3875.6	1802.82	3397.55	2341.52	3134.68	3301.84
chr1	189429641	189429790	66.71	74.92	57.73	34.07	972.69	485.62	408.17	573.58	88.95	150.95
chr1	189859501	189859650	133.42	128.21	91.34	81.78	1426.96	1213.17	256.54	237.2	0	122.46
chr1	192066321	192066470	1316.06	684.12	729.24	653.08	796.21	242.39	171.03	360.49	272.06	124.81
chr1	35642661	35642830	2886.45	2037.12	1956.59	825.81	1234.69	824.54	3087.73	3008.46	1782.47	943.15
chr1	35661061	35661230	471.76	349.17	288.38	257.61	625.8	393.9	181.22	154.75	286.52	307.08
chr1	35707801	35707970	979.59	527.86	448.29	280.13	33.83	144.75	89.79	65.96	158.92	140.82
chr1	160373821	160373990	124.87	96.16	146.14	122.42	432.89	323.56	74.33	65.96	712.99	732.15
chr1	160375981	160376210	641.67	502.42	1247.28	714.51	252.91	267.57	2199.36	1162.64	1133.29	1301.8
chr1	160460781	160460930	38.98	63.1	197.72	126.24	102.12	7.96	41.44	58.35	61.67	77.71
chr1	151916821	151916990	308.74	150.45	98.76	201.96	357.9	415.09	85.51	65.96	123.81	0
chr1	151917061	151917250	55.45	31.05	56.46	41.43	305.08	351.51	85.51	119.74	0	214.77
chr1	160535361	160535510	166.77	40.87	94.66	68.5	177.11	186.12	192.74	305.94	0	61.23
chr1	160658961	160659150	265.17	181.7	222.92	75.64	673.35	535.23	937.37	416.55	230.31	29.67
chr1	160722821	160722990	34.19	158.86	49.04	34.79	139.3	107.92	2627.92	1947.8	1194.01	1436.74
chr1	160726621	160726790	601.01	306.3	307.13	124.51	198.02	152.53	617.02	386.62	220.59	154.48
chr1	10389381	10389550	198.46	69.91	164.51	209.03	971.89	915.98	697.6	777.55	4116.87	4257.71
chr1	10635641	10635810	212.22	220.16	200.55	279.55	1233.26	585.94	342.06	230.85	2509.93	2346.45
chr1	10831041	10831210	122.37	135.22	585.83	325.96	250.51	229.44	795.94	318.63	1201.36	1167.1
chr1	10902261	10902410	58.58	67.31	166.17	227.22	250.03	166.59	682.14	122.53	308.34	337.46
chr1	10904961	10905250	140.51	138.43	246.96	216.54	162.43	177.7	900.2	882.83	2287.21	1889.36
chr1	10905881	10906050	497.2	328.74	404.23	267.14	110.1	86.26	251.61	88.79	993.58	1264.6
chr1	10910001	10910150	1794.29	1439.35	1106.71	821.98	1780.87	1234.92	3853.08	3356.77	2356.23	2330.67
chr1	10917161	10917330	230.15	123.2	259.07	121.62	119.67	149.56	52.62	169.97	581.59	627.82
chr1	10917501	10917650	218.89	181.5	232.6	84.45	299.82	131.33	646.62	366.58	370.01	892.05
chr1	10940221	10940430	692.12	434.31	554.97	399.59	200.41	300.98	382.18	541.87	4868.05	3799.67
chr1	11011821	11012050	2191.21	1569.56	1334.52	632.58	218.6	193.53	3782.86	2206.31	652.5	842.36
chr1	11053041	11053270	3536.46	2217.82	3166.66	1203.38	820.63	674.05	2313.49	518.03	810	1193.95
chr1	11053941	11054090	1720.7	723.58	1464.15	513.49	917.8	696.17	1805.01	1101	1470.8	775.48
chr1	232272061	232272230	69.84	96.16	125.43	128.12	2511.03	1432.89	4887.8	2173.58	2445.17	2038.66
chr1	232274401	232274570	49.82	32.05	24.42	42.3	495.44	286.45	645.96	365.31	420.53	123.63
chr1	248925961	248926110	224.1	67.91	164.31	104.73	307.8	426.02	341.73	633.45	312.61	288.48
chr1	248926921	248927110	3626.73	1839.8	2931.52	1353.01	3304.21	1850.85	4758.21	2238.52	4999.45	4252.29
chr1	248928241	248928410	31.9	74.12	166.27	103.72	2217.91	893.59	3084.11	1393.5	1191.4	1727.81
chr1	248945561	248945710	293.32	270.44	141.94	159.88	357.1	252.39	746.93	192.04	213	275.76
chr1	232704361	232704530	81.72	126.61	95.34	85.1	432.25	230.18	519.01	328.02	208.73	175.68
chr1	108964241	108964390	310.41	219.76	196.55	114.04	614.31	434.62	1127.47	1123.32	2640.38	2137.57
chr1	232751901	232752070	94.02	67.11	64.47	32.77	1127.94	704.32	5702.49	3979.82	2591.76	2170.77
chr1	109076601	109076770	504.91	469.77	294.24	359.6	214.61	279.69	606.49	448.01	90.37	219.01
chr1	232793961	232794130	72.34	26.04	60.18	36.09	1707.95	575.86	4961.15	3428.82	1590.35	1243.87
chr1	109101141	109101290	604.35	610.4	480.33	297.96	713.56	423.15	1141.28	993.69	741.21	300.72
chr1	232904681	232904850	204.51	133.22	162.65	124.29	721.54	594.83	2004.32	855.68	2615.95	1989.21
chr1	232947001	232947190	185.95	135.22	326.08	254.87	280.83	245.45	417.7	0	480.31	237.85
chr1	232950441	232950590	2075.09	1545.12	1444.9	730.1	5846.99	3710.58	4272.43	3272.8	2935.68	3923.31
chr1	86858681	86858850	65.25	37.46	90.95	25.05	556.55	223.88	85.51	65.96	185.01	120.81
chr1	87180781	87180950	9.59	29.05	53.44	84.59	3041.89	1840.48	1151.81	809	622.86	1013.56
chr1	87209021	87209230	93.81	96.16	38.1	100.04	5422.71	3224.69	190.76	371.4	1717.72	1440.27
chr1	87280281	87280450	144.26	69.31	88.51	86.62	634.9	449.06	212.47	175.55	228.18	280.47
chr1	54468781	54468970	904.13	587.76	685.38	354.47	2066.01	1487.21	2137.53	1653.27	982.67	625
chr1	54476741	54476930	130.92	224.37	237.87	247.58	167.54	168.63	402.9	357.44	370.01	421.53
chr1	54481301	54481470	132.59	63.5	313.38	172.08	173.44	206.3	342.06	392.45	1784.84	1579.45
chr1	54485281	54485470	214.51	95.16	260.05	312.9	938.54	676.74	2907.82	2948.08	452.32	299.78
chr1	54490361	54490590	542.85	576.74	601.95	584.44	473.1	504.59	1267.91	1122.56	260.91	579.31
chr1	54506641	54506830	199.3	220.56	658.51	340.4	1921.29	1248.34	4467.79	1947.8	2095.8	2168.42
chr1	26619421	26619630	403.18	246.2	222.24	316.07	343.38	67.47	475.92	770.44	284.63	103.85
chr1	26619761	26619930	133.63	77.33	76.88	25.91	63.82	58.59	161.16	335.37	61.67	138.71
chr1	26666961	26667150	200.13	93.15	712.54	300.56	141.05	56.46	838.7	263.83	136.38	251.98
chr1	26690721	26690890	132.59	352.78	125.24	87.55	55.05	95.79	508.15	493.17	344.87	375.14
chr1	26785841	26786030	260.59	164.27	247.15	223.47	197.22	72.19	714.7	352.37	156.07	475.22
chr1	26862821	26863050	2621.07	2177.55	1840.64	1202.3	645.59	363.64	914.02	1463.51	377.37	556.94
chr1	26865861	26866150	738.4	477.98	604.88	391.57	95.1	74.5	3581.73	3324.04	964.41	772.89
chr1	152474021	152474190	66.5	21.23	78.64	73.84	1479.94	1403.36	610.77	592.61	7113.27	6942.32
chr1	152497381	152497570	129.46	244	90.36	122.99	181.9	168.63	171.03	300.87	185.01	303.79
chr1	152623321	152623470	1518.9	537.08	486.29	313.48	1589.08	1383	1096.23	770.95	1420.05	1599.23
chr1	152777661	152777810	170.11	245.6	181.8	116.71	493.84	234.71	342.06	446.74	97.25	306.14
chr1	153277961	153278150	711.92	316.72	442.72	220.58	300.46	201.02	932.43	465.26	186.19	429.3
chr1	153513161	153513330	66.71	172.08	180.33	166.01	1087.57	601.12	2425.65	1407.96	740.26	638.19
chr1	11060981	11061190	1071.74	924.71	757.37	367.54	410.39	145.86	1282.71	829.81	648.71	541.87
chr1	11061761	11061930	600.39	301.69	346.4	374.97	620.38	291.17	3115.35	1167.72	1373.56	1678.12
chr1	11062101	11062270	483.44	332.94	267.76	221.81	294.39	241.19	952.5	339.94	263.28	528.45
chr1	11063061	11063230	254.33	99.76	373.85	186.8	2666.92	1714.43	9705.87	5962.38	12659	11492
chr1	11320281	11320430	867.65	400.45	582.03	432.72	561.18	254.7	1614.91	871.66	512.8	823.28
chr1	11364281	11364450	1137.61	846.98	804.46	416.33	538.04	408.71	864.68	852.64	1083.48	665.03
chr1	11383701	11383990	292.69	272.64	327.35	148.26	198.81	183.99	8809.94	8891.18	2565.19	2187.02
chr1	11384281	11384450	984.18	683.11	1128.59	512.19	216.37	182.7	9109.91	5886.02	3614.51	3124.99
chr1	11550781	11550950	2105.74	1192.94	1033.83	458.12	959.45	868.04	657.47	555.32	1476.26	896.05
chr1	233440981	233441170	840.96	356.18	406.87	254.87	1302.82	767.25	427.57	375.71	129.5	671.86
chr1	233868581	233868730	0	0	61.93	15.88	1518.07	813.99	1977.35	2443.25	4248.75	4585.51
chr1	234332341	234332490	127.17	37.46	106.77	137.36	172.97	40.82	702.2	536.04	447.81	255.04
chr1	234369921	234370070	127.37	105.37	79.71	46.84	49.46	75.8	321.67	152.21	116.7	119.16
chr1	87445621	87445790	112.57	32.05	71.51	57.38	415.18	222.59	232.2	263.83	405.59	311.32
chr1	88892041	88892270	305.61	105.37	204.66	254.87	796.21	348.27	740.69	260.79	61.67	455.68
chr1	55036481	55036650	105.49	98.76	57.73	56.88	72.92	94.87	83.87	57.33	1099.13	401.04
chr1	89274681	89274830	33.35	46.08	38.1	90.44	1151.4	976.79	210.83	37.04	874.04	1196.07
chr1	194225921	194226130	62.54	96.16	0.39	49.44	2690.22	1918.69	5168.35	5501.17	4222.66	3672.27
chr1	194295801	194295950	184.08	155.25	157.47	152.15	937.43	871.37	1025.84	804.18	760.66	692.35
chr1	195328301	195328450	14.59	55.29	31.26	60.99	614.63	400.19	85.51	0	0	0
chr1	195328741	195328970	0	0	0	11.55	442.31	372.24	0	65.96	39.37	61.23
chr1	196148501	196148670	166.77	157.26	125.04	74.78	972.85	783.91	684.11	527.67	290.79	276.7
chr1	196153081	196153250	135.3	52.69	122.4	88.06	2179.46	1027.42	1779.36	568.51	6210.77	5158.94
chr1	196181301	196181470	384	256.82	838.16	446.29	4098.19	2592.74	6300.1	4067.85	6080.32	7023.1
chr1	198079601	198079790	3442.44	2103.43	2071.18	825.01	1191.45	754.11	2031.29	654.76	1645.14	1846.03
chr1	26961961	26962130	269.34	204.73	354.12	262.23	1080.23	949.12	9425.98	5546.58	2079.43	2349.04
chr1	26964141	26964310	214.51	245.6	93.1	114.04	254.18	394.55	1210.19	493.93	460.62	333.22
chr1	26964561	26964730	289.77	265.03	312.8	225.13	218.76	401.21	772.59	466.78	245.96	65.94
chr1	27037981	27038150	117.37	181.3	347.57	255.73	29.68	72.19	336.14	403.61	879.26	444.37
chr1	36517121	36517290	592.05	424.09	399.74	412.22	683.88	328.19	4841.09	3498.84	12063.1	12527.7
chr1	36609381	36609530	2853.93	1794.93	1432.4	926.93	834.19	298.76	3254.81	3469.66	4225.27	4999.74
chr1	153554041	153554210	78.18	58.7	123.18	99.32	940.46	789.93	1546.16	941.68	2359.79	1390.82
chr1	153697301	153697470	1836.19	979.6	1357.47	743.59	335.24	326.71	67.75	53.27	218.69	61.23
chr1	11926861	11927090	697.12	671.09	683.33	338.16	479.48	463.41	3040.36	2374.75	1094.15	1475.6
chr1	11929941	11930090	2404.27	1366.03	1744.61	671.49	1033.96	406.02	298.64	376.72	1936.4	1610.3
chr1	11978681	11978850	391.5	196.72	321.49	229.89	307.95	100.6	590.38	539.84	131.4	285.65
chr1	12033541	12033690	98.19	116.19	35.46	121.33	91.59	77.37	28.29	62.66	210.15	161.31
chr1	12034681	12034910	1454.28	514.84	691.83	516.37	228.01	54.61	595.97	219.69	376.18	352.3
chr1	12049661	12049810	433.82	291.27	302.54	209.32	871.37	416.48	1374.81	938.13	3119.02	3434.66
chr1	12058061	12058330	495.74	330.94	369.75	334.91	246.52	135.68	543.67	587.28	40.32	196.4
chr1	234495161	234495450	233.48	145.44	414.29	258.4	392.52	277.93	472.3	389.66	860.04	1161.21
chr1	234505761	234505970	33.35	96.16	15.63	59.98	283.22	120.32	242.07	197.87	173.15	183.68
chr1	234547021	234547250	7238.03	4398.97	4321.52	2012.95	162.91	112.54	171.03	263.83	581.35	731.68
chr1	234558521	234558670	2341.31	1475.41	1911.46	1009.72	1104.65	1001.87	158.86	88.79	532.72	915.6
chr1	234559441	234559710	334.59	448.33	314.65	396.99	435.92	220.09	171.03	121.64	0	61.23
chr1	234564781	234564990	266.84	283.06	464.9	277.96	367.79	216.39	0	0	61.67	122.46
chr1	234599161	234599330	105.48	94.55	73.66	141.83	1009.71	902.1	482.17	205.99	1333	1226.45
chr1	234603381	234603670	163.65	220.36	109.31	113.03	686.44	320.97	526.24	606.56	453.03	616.99
chr1	234721681	234721910	296.65	136.22	271.08	91.74	231.52	144.2	723.58	290.72	472.72	147.42
chr1	89295301	89295450	227.23	50.08	151.32	80.84	0	75.06	0	0	810.71	747.92
chr1	89311861	89312070	100.06	64.91	149.76	109.14	7728.86	5699.98	253.91	197.87	1197.33	938.44
chr1	89312681	89312830	0	63.9	62.52	51.25	1816.13	1007.33	202.27	65.96	891.83	709.3
chr1	58584101	58584250	125.08	54.09	136.27	84.45	243.01	19.53	204.58	78.64	1.19	61.23
chr1	198576121	198576270	85.47	25.24	158.35	85.24	435.29	180.01	873.56	276.01	2001.87	2350.69
chr1	198605561	198605710	190.12	147.64	85.87	84.74	177.91	146.79	0	0	61.67	0
chr1	173122601	173122770	60.46	32.05	70.34	30.53	194.67	94.03	384.81	97.67	233.39	141.53
chr1	173225081	173225230	81.3	5.41	32.63	91.88	531.5	221.11	3015.37	1581.98	4274.13	4066.49
chr1	173329841	173330010	92.56	255.42	293.26	174.46	1089.17	761.05	1642.53	955.63	1159.61	1214.67
chr1	198771701	198771870	66.71	79.53	92.9	32.48	712.92	452.49	598.6	154.75	87.76	228.43
chr1	37486001	37486190	239.95	63.3	264.05	235.59	181.74	123.65	451.25	211.57	69.73	370.9
chr1	27377901	27378090	1949.6	1349	2154.51	1006.76	179.67	383.16	98.67	163.88	222.96	196.87
chr1	27508381	27508550	2549.36	1449.56	1104.46	681.88	129.88	155.95	972.89	633.71	463.47	496.89
chr1	27524421	27524630	366.49	178.69	318.66	249.02	146.64	72.56	34.86	289.96	441.41	162.25
chr1	27532241	27532550	649.17	320.52	553.6	485.34	17.55	65.34	17820.5	8535.76	1476.26	1161.69
chr1	116492361	116492550	346.89	494.61	601.46	320.26	240.78	198.62	182.87	371.65	504.74	425.06
chr1	116733561	116733730	100.06	192.11	164.21	91.88	120.63	318.29	420.99	329.79	7021.24	6088.66
chr1	116827281	116827510	6543.83	3334.04	5259.33	2065.78	438.96	483.58	5716.63	4263.44	4775.07	3707.13
chr1	116881921	116882090	3094.71	2091.81	1833.12	980.13	1519.99	1402.71	527.23	639.03	2026.3	2503.29
chr1	116991281	116991450	80.26	2.6	97.3	66.77	347.21	210.65	1040.64	514.47	485.76	544.93
chr1	234722541	234722710	224.73	186.7	281.15	246.2	172.17	78.39	935.72	241.51	778.93	261.87
chr1	223153481	223153650	930.39	249.41	1308.53	734.72	2157.12	1735.16	2486.16	2038.36	4049.99	3616.22
chr1	234760401	234760650	210.14	312.11	275.97	105.24	528.95	219.53	432.83	261.55	230.07	484.17
chr1	234781361	234781570	1160.96	1032.08	1083.85	767.85	283.22	245.63	624.58	351.61	301.23	293.19
chr1	234957041	234957210	689.41	524.46	530.25	357.14	304.13	150.4	171.03	197.87	138.76	0
chr1	223870761	223871050	5101.85	2815.19	2329.96	1005.61	348.16	246.19	866.65	633.71	787.7	658.2
chr1	223908041	223908190	60.66	50.08	126.41	56.66	566.13	550.87	1744.82	759.28	587.99	783.01
chr1	223912901	223913050	51.28	31.45	45.52	49.52	176	221.57	672.6	444.2	364.08	113.51
chr1	58784081	58784230	16556.8	12187.3	12361.6	5522.39	10995.9	9170.21	26270	23875.4	28410.9	27347.5
chr1	89994881	89995030	9353.77	5707.11	6250.18	2707.89	17746.5	11760.5	19602.2	12211.2	10154.7	9450.79
chr1	90114661	90114830	261.63	174.08	38.1	46.48	791.43	565.03	256.54	286.66	61.67	0
chr1	90347441	90347630	59.62	67.31	38.1	29.67	368.11	289.04	2477.94	4386.99	461.33	637.24
chr1	90579321	90579490	275.8	224.37	156.11	107.98	1481.53	506.35	514.4	185.19	249.76	244.91
chr1	90730701	90730870	184.7	128.21	98.27	72.61	531.18	640.09	0	44.65	693.78	535.75
chr1	199084421	199084590	0	75.12	61.84	70.45	662.02	464.61	794.3	698.14	1130.2	795.49
chr1	199095621	199095790	67.54	64.1	56.85	49.3	1128.42	1173.46	3837.62	2156.84	7927.54	7696.37
chr1	199096341	199096530	66.5	145.24	98.27	76.65	82.97	119.85	128.27	319.14	309.77	183.68
chr1	199097341	199097490	100.06	32.05	116.54	78.89	367.15	144.66	171.03	0	306.68	478.05
chr1	199109301	199109450	202.21	138.63	15.63	88.28	273.49	313.57	703.85	229.59	5065.15	4859.39
chr1	199123761	199123910	38.57	78.73	49.92	57.74	6227.39	4434.15	9233.57	8063.65	6876.56	7072.31
chr1	199132081	199132250	32.52	96.16	46.89	89.86	370.5	156.5	1083.4	298.33	2259.93	1815.88
chr1	174074861	174075030	124.04	0	26.57	26.42	508.84	260.16	9.87	252.67	60.48	167.2
chr1	27605921	27606090	1012.32	956.76	746.53	590.36	190.68	82	1324.48	1051.27	679.78	877.45
chr1	27607301	27607510	2268.35	2505.09	2376.75	1450.81	111.69	115.23	1044.92	673.54	2376.62	2740.66
chr1	38026741	38026910	1011.49	424.69	583.49	334.26	390.13	447.49	950.2	1213.38	1219.38	789.84
chr1	38046841	38047010	4204.6	3045.97	2157.63	995.79	81.54	2.78	385.8	80.16	1014.69	680.81
chr1	38335021	38335170	162.19	135.42	330.87	293.92	221.15	57.94	1915.19	1948.31	2533.64	2479.5
chr1	38816121	38816350	27032.5	18819	15643	7383.04	206.79	96.07	317.72	101.22	5115.91	6524.79
chr1	38836441	38836590	33.35	128.21	73.46	60.05	0	85.33	1.32	0	997.85	1086.8
chr1	27867281	27867510	5480.01	3154.55	3032.14	1093.45	82.97	87.46	337.12	103	328.27	328.28
chr1	154276901	154277070	742.77	831.76	494.11	325.1	415.66	266.27	1014.99	830.57	549.8	338.64
chr1	154295721	154295890	1.04	0	4.88	52.84	151.9	67.56	0	103	0	61.23
chr1	117564921	117565070	126.75	181.1	1075.06	392.37	1138.32	553.46	1105.77	625.08	2715.33	1853.33
chr1	117596141	117596310	379.62	174.28	895.7	423.33	212.54	119.02	85.51	174.54	108.16	290.36
chr1	117638821	117638990	564.53	318.52	315.43	320.84	47.07	44.42	34.86	139.78	185.01	147.18
chr1	117672161	117672310	1385.9	1088.17	871.96	573.18	753.45	749.85	333.83	161.34	7384.14	6099.49
chr1	117673541	117673730	522.63	409.87	727.29	312.18	283.86	200.74	338.44	150.44	1003.78	1789.51
chr1	117674641	117674790	1514.94	833.36	1204	709.96	724.41	463.04	351.92	342.48	1840.1	2633.98
chr1	117714021	117714190	540.77	382.82	226.83	195.32	866.9	552.63	4318.47	2681.71	9801.33	9641.3
chr1	117806121	117806270	100.06	128.01	106.48	52.26	1072.58	797.42	678.85	390.17	1459.42	872.5
chr1	117810681	117810870	339.8	150.45	165.68	106.83	571.55	401.12	3166.66	2119.8	6377.04	6355.48
chr1	12693321	12693510	0	166.87	85.09	57.89	269.34	94.22	42.76	0	0	30.61
chr1	12783901	12784050	385.04	416.68	382.16	219.28	895.46	589.65	1068.6	645.88	796.48	434.48
chr1	13356901	13357050	397.97	264.03	259.65	173.23	574.26	355.49	326.27	263.83	810.95	323.33
chr1	224014121	224014310	233.28	89.35	59.69	85.53	91.27	46.74	115.12	138	0	0
chr1	234978441	234978650	643.54	369.6	464.02	358.95	2524.43	1589.39	3402.81	2300.17	10375.8	10760.8
chr1	234989121	234989290	60.46	339.75	307.62	175.97	258.81	46.83	318.38	65.96	246.68	693.76
chr1	224106801	224106950	1100.09	749.02	580.27	321.56	3356.23	2298.25	4527.65	1930.04	1914.82	1419.55
chr1	235039441	235039630	0	13.22	31.26	40.71	41.49	10.18	0	0	0	0
chr1	235045401	235045590	323.33	193.52	353.24	130.93	176.64	227.21	690.03	412.24	1462.98	794.32
chr1	235076101	235076310	143.01	299.29	202.7	207.95	816.96	423.89	216.75	692.56	247.15	550.58
chr1	235077281	235077450	77.34	123	75.22	120.97	656.6	327.82	680.83	180.62	355.31	448.61
chr1	235104841	235105050	505.95	500.22	567.76	446.14	195.62	241.84	156.56	629.9	261.86	569.66
chr1	235105161	235105350	288.94	416.68	332.73	194.74	181.74	225.27	85.51	131.92	877.83	451.44
chr1	224338601	224338810	233.28	95.96	312.31	187.59	668.72	395.66	5055.21	3181.73	3064.47	3158.19
chr1	224382241	224382390	208.89	30.25	99.93	104.3	181.26	101.71	83.21	159.57	61.67	213.36
chr1	59879681	59879830	574.33	385.63	222.04	129.2	1460.15	541.52	1141.29	937.12	555.02	612.28
chr1	60157001	60157150	296.44	180.69	58.22	67.49	464.48	370.02	598.6	808.24	541.26	289.18
chr1	175030581	175030750	66.71	38.26	63.99	89.86	456.51	160.3	1130.43	589.06	185.01	266.11
chr1	175743681	175743850	330.21	432.71	183.65	77.23	976.36	660.82	231.88	251.15	203.03	248.44
chr1	175757481	175757650	1774.48	1275.28	1162	506.48	2020.85	1122.84	256.54	542.89	1754.24	1546.95
chr1	175826801	175826990	0	92.55	92.32	57.46	1485.52	1006.04	2485.84	1776.56	7016.5	6320.86
chr1	175840321	175840510	156.77	201.53	421.33	260.93	1946.82	1623.17	5589.35	3565.55	2874.25	2349.51
chr1	175840861	175841070	66.71	121.4	98.08	156.85	391.09	402.32	984.4	837.16	1057.38	625.94
chr1	175888041	175888190	2096.36	1650.89	1632.27	725.48	1325.8	801.68	1055.77	845.28	784.86	510.78
chr1	200699941	200700130	819.28	838.77	929.6	527.42	207.43	12.03	85.51	0	906.06	842.59
chr1	200862361	200862510	48.99	131.21	81.08	25.26	409.28	375.39	1793.83	747.1	1095.57	1562.96
chr1	200869481	200869650	133.42	236.79	251.25	165.29	914.93	597.51	327.59	334.87	875.22	584.73
chr1	200871581	200871730	89.64	94.75	32.43	110.36	653.41	349.01	326.27	292.5	315.22	463.92
chr1	200885821	200886010	123	103.37	66.92	135.12	430.66	232.86	502.23	263.83	353.41	183.68
chr1	27931281	27931450	34.19	96.16	96.22	223.18	43.88	46.74	1317.25	348.82	2071.13	1304.63
chr1	118564481	118564650	130.29	93.55	30.58	114.84	3961.77	3515.76	19080.2	17723	28765	26331.6
chr1	119008781	119008930	188.87	109.38	83.91	79.54	818.39	427.4	510.78	676.33	345.82	610.16
chr1	119782561	119782730	72.96	46.08	62.52	160.24	300.14	445.64	342.06	461.71	263.28	67.59
chr1	119783081	119783270	99.86	128.21	96.52	145.66	341.46	346.14	765.68	692.56	449.71	404.81
chr1	154982501	154982710	370.45	341.16	352.26	197.41	281.79	382.98	276.61	439.64	21.82	143.65
chr1	119786601	119786750	84.64	0	66.53	69.29	653.57	618.25	5117.05	2830.63	5637.96	6373.61
chr1	119787881	119788030	66.71	0	46.89	29.88	2860.95	2069.73	4892.08	4057.96	6801.84	6614.52
chr1	119827181	119827330	233.48	199.53	343.18	122.78	598.68	515.79	755.48	333.09	61.67	244.91
chr1	119873801	119873950	307.7	224.17	207.68	187.16	485.71	530.78	1542.22	436.34	2227.2	2246.6
chr1	154993201	154993410	1207.87	1027.68	1876.98	806.32	2752.29	1788.56	3372.22	1830.09	1433.09	1554.49
chr1	120143461	120143610	100.06	125.2	93.78	105.17	455.55	312.82	3145.28	1974.94	492.17	612.28
chr1	224747721	224747890	133.42	221.56	93.78	110.58	1902.14	1647.23	6496.79	4485.67	3172.63	3331.04
chr1	224751141	224751310	99.02	3	16.02	69.22	2194.93	1640.85	2540.76	1035.04	1227.21	1350.79
chr1	235505701	235505850	397.97	383.63	278.41	100.55	181.74	199.82	303.58	319.14	68.78	144.83
chr1	235511901	235512070	936.44	875.43	579.58	538.82	1129.86	661.84	1345.53	667.7	1052.17	390.92
chr1	224783341	224783510	22.93	85.34	73.66	59.91	916.84	347.07	505.85	311.02	700.65	979.65
chr1	224784721	224784890	47.53	89.35	119.18	75.21	1192.25	668.59	2726.26	2181.19	3839.84	3845.12
chr1	224895041	224895230	210.55	161.26	140.87	163.34	347.85	378.54	511.44	130.14	476.75	306.14
chr1	235657861	235658030	0	32.05	39.66	48.5	210.14	136.61	70.71	0	22.77	61.23
chr1	235658161	235658410	106.32	64.1	81.08	101.7	794.78	393.9	85.51	202.95	569.73	753.81
chr1	225429201	225429450	408.81	294.88	134.32	183.34	281.63	251.37	124.98	163.88	148.48	166.26
chr1	225441501	225441710	238.9	261.63	123.18	257.61	98.93	120.5	376.59	229.84	35.58	142.71
chr1	178061081	178061270	60.66	151.65	96.91	0.94	124.46	118.28	260.49	387.12	6.4	61.23
chr1	178061381	178061530	27.1	31.05	15.63	35.01	145.52	172.05	1423.81	352.62	110.29	364.54
chr1	201266881	201267030	66.71	32.05	52.65	74.99	729.2	706.35	1971.76	1267.92	1529.15	1415.31
chr1	201348201	201348370	1167.84	840.37	884.76	534.13	1645.72	1096.09	1322.51	729.35	826.84	1128.95
chr1	201444881	201445050	214.51	167.67	349.53	284.68	1024.39	499.41	497.96	163.88	1646.56	1611.24
chr1	201451041	201451210	360.86	367	546.37	234.37	2120.26	1241.67	5932.06	5561.3	2015.63	2115.19
chr1	178610781	178610950	92.35	118.79	82.06	103.29	314.66	58.77	85.51	128.11	419.59	762.53
chr1	178702261	178702430	0	89.95	2.54	54.78	1505.47	729.86	598.27	712.86	1206.1	1273.78
chr1	178706601	178706770	133.42	32.05	51.38	73.05	2839.09	1765.52	1106.75	755.22	3513.7	3305.38
chr1	178933381	178933550	93.81	128.21	34.19	138.51	286.25	186.49	288.12	147.39	61.67	88.55
chr1	178934041	178934190	33.35	97.16	63.2	103.65	4348.54	2866.6	5746.89	2709.36	2287.68	2082.22
chr1	178934641	178934850	311.66	136.02	249.89	214.45	7203.59	4829.72	28991.7	18746.4	14865.8	14508.2
chr1	178946961	178947170	119.66	159.66	124.65	104.44	695.21	313.94	835.74	322.69	478.65	184.86
chr1	178954521	178954710	214.1	215.35	225.07	231.12	414.54	236.56	353.9	80.16	462.75	733.09
chr1	179229921	179230090	677.52	691.13	745.46	427.01	503.26	300.98	660.43	722.75	149.9	152.6
chr1	28286201	28286370	314.79	174.28	288.38	259.49	94.14	27.3	6042.9	6216.57	2456.08	3024.43
chr1	28368241	28368390	794.68	804.51	677.56	334.19	236.79	237.86	1276.14	1392.48	2107.65	2626.92
chr1	28501121	28501290	11927.9	6950.33	7942.91	3867.89	67.49	123.19	585.44	264.09	378.79	450.03
chr1	28540981	28541170	200.13	201.33	207.49	224.7	226.58	117.08	342.06	397.02	514.7	731.44
chr1	120414561	120414710	111.53	32.05	78.15	47.57	62.23	48.13	455.86	0	61.67	82.42
chr1	120913001	120913150	169.9	260.42	78.64	118.74	816.96	806.13	596.63	484.54	123.34	274.35
chr1	121160641	121160790	181.37	128.21	223.71	74.99	414.86	265.9	171.03	459.93	185.01	367.37
chr1	121165441	121165610	33.35	64.1	31.36	74.13	287.53	347.44	1082.08	507.88	572.81	671.15
chr1	155166541	155166690	168.44	155.25	180.92	278.04	297.58	198.43	513.41	424.16	194.26	273.64
chr1	121484061	121484230	96.94	88.95	79.13	85.03	417.89	310.23	798.57	263.83	173.15	444.37
chr1	121517601	121517830	43.78	73.32	93.78	69.65	427.79	262.85	939.34	1070.81	61.67	61.23
chr1	125080161	125080370	33.35	96.16	48.94	34.65	124.46	115.23	85.51	197.87	0	61.23
chr1	225657701	225657870	241.82	222.26	477.5	187.88	1584.61	977.72	726.21	272.46	1006.39	493.12
chr1	225678601	225678770	73.17	64.1	53.34	0	0	108.38	85.51	128.11	61.67	61.23
chr1	225679461	225679610	95.06	96.16	128.07	171.35	1081.51	612.88	55.91	65.96	2392.52	2016.29
chr1	225754981	225755170	759.87	355.38	671.02	468.09	396.03	68.58	526.24	370.63	1030.11	727.67
chr1	235901521	235901770	222.23	150.24	187.56	218.99	1002.37	966.33	3240.01	1956.42	726.03	615.11
chr1	235902361	235902510	95.9	32.05	33.8	5.49	57.6	60.53	189.45	66.97	73.53	34.38
chr1	235945201	235945370	216.81	299.29	199.87	217.69	9367.25	6866.23	16685.5	5462.11	2087.49	1674.12
chr1	235945861	235946110	101.11	61.1	108.53	150.42	5719.98	3487.26	14118.4	4368.21	6468.83	5580.7
chr1	235972281	235972510	377.74	346.36	347.38	253.28	1670.14	758.28	1462.95	478.45	844.39	1334.3
chr1	225926861	225927030	707.96	344.56	610.55	448.52	463.05	261.27	999.53	673.03	485.05	323.1
chr1	63116101	63116290	98.81	18.03	0.39	90.73	1195.6	1179.2	1434.34	1150.46	1683.09	1755.83
chr1	63317421	63317610	1070.07	438.92	722.89	387.53	1205.01	652.49	788.38	181.13	185.48	318.86
chr1	44212461	44212870	594.76	341.76	661.15	587.4	476.45	355.58	883.76	556.08	977.22	627.59
chr1	63692041	63692210	627.7	468.76	474.76	183.77	1077.52	842.13	1284.03	1517.04	1558.8	1411.31
chr1	64194521	64194730	48.36	0	31.26	33.56	535.65	272.47	173.99	229.84	550.51	499.24
chr1	64320981	64321150	77.34	0	28.52	25.19	145.68	136.7	231.88	176.57	1370	1308.63
chr1	44726841	44727070	327.5	411.27	264.25	228.45	614.63	397.23	1559.98	518.79	0	298.6
chr1	179818821	179818990	2408.23	1382.45	3044.35	1420.42	433.37	455.82	213.79	197.87	192.6	0
chr1	179820341	179820530	181.37	64.1	213.55	299.62	745.79	667.11	2161.54	1554.84	3703.93	3777.07
chr1	179838481	179838630	165.73	160.26	148.88	53.85	292.48	184.18	103.93	0	0	0
chr1	179926041	179926230	33.35	126.81	142.92	150.78	71.16	158.45	222.67	53.27	259.96	190.04
chr1	21956921	21957090	637.29	516.04	765.48	595.41	309.87	354.01	153.27	460.19	1566.15	1462.41
chr1	28668621	28668770	2842.88	1984.04	1597.98	678.42	556.55	407.04	5153.23	1756.27	1473.41	1181.7
chr1	28795601	28795770	222.23	127.21	220.68	182.9	197.38	294.59	7533.15	4900.19	2212.49	2384.36
chr1	22296721	22296970	2260.63	1263.26	1147.93	599.6	77.39	109.67	1057.09	868.11	238.61	181.33
chr1	29133861	29134130	358.77	284.86	327.55	327.33	154.78	78.3	192.41	726.81	259.01	309.2
chr1	22540401	22540570	123.2	113.59	155.03	186.58	489.38	230.64	2108.59	1219.72	617.16	381.5
chr1	22559061	22559250	0	128.21	149.17	141.04	82.97	175.76	169.38	104.01	305.5	367.37
chr1	22611581	22611750	1286.04	927.71	711.56	465.13	256.26	374.28	634.78	399.81	1308.09	1456.76
chr1	22615981	22616150	143.22	177.89	64.08	160.09	119.51	88.48	536.11	143.59	368.83	225.13
chr1	22619781	22619950	59.62	109.38	72.68	126.17	42.28	61.18	602.55	713.87	684.29	1058.3
chr1	125164141	125164310	62.54	64.1	34.68	69.36	0	46.74	0	1.27	0	0
chr1	125169021	125169190	72.96	200.13	53.09	84.41	43.4	19.07	0	0	0	0
chr1	125176461	125176610	21.47	32.05	22.86	43.09	0	0	0	29.17	30.83	0
chr1	125183841	125184010	74.63	157.46	13.97	62.9	0	24.06	54.6	0	28.7	0
chr1	143203701	143203890	139.05	195.52	64.96	137.57	0	25.27	171.03	0	0	61.23
chr1	143207741	143207890	52.12	145.44	22.52	72.9	20.66	20.73	0	0	0	0
chr1	143230841	143231030	33.35	133.42	28.33	102.64	117.52	19.34	0	0	0	0
chr1	143239181	143239330	183.76	660.08	188.93	392.48	41.49	37.58	128.27	6.85	61.67	28.49
chr1	143263401	143263630	193.25	536.68	198.55	156.95	646.7	238.23	238.78	116.44	48.86	84.78
chr1	143270841	143271010	50.03	140.63	23.45	34.65	41.49	93.66	83.87	65.96	0	0
chr1	226001161	226001370	366.9	248.4	132.46	119.24	42.28	227.49	85.51	197.87	0	11.77
chr1	226100641	226100810	66.71	81.33	134.32	150.57	101.48	72.19	107.88	21.82	330.4	260.93
chr1	226121861	226122130	2607.94	1733.23	1055.62	690.61	1098.9	705.89	4995.68	1613.19	154.17	496.89
chr1	44780901	44781050	1194.52	653.06	897.95	405.07	768.45	575.67	1667.53	503.06	658.43	353.71
chr1	45306521	45306690	248.91	229.97	162.65	169.69	290.4	201.02	5082.84	2868.17	2026.54	1802.7
chr1	45328741	45328890	93.81	127.61	72.58	176.05	452.2	124.3	0	140.03	0	134.7
chr1	65771241	65771410	22.1	32.05	31.26	36.6	853.34	528.38	153.27	65.96	468.68	1075.97
chr1	65772721	65772870	33.35	18.03	21.78	22.74	346.41	239.06	886.06	439.38	193.55	155.43
chr1	180154441	180154610	1434.26	1047.71	1367.05	762.22	4534.27	2062.51	3219.45	1937.14	1468.19	1525.76
chr1	180229761	180229990	1417.79	652.46	768.61	343.36	777.39	459.06	829.16	197.87	431.68	531.98
chr1	180503321	180503530	671.89	480.18	500.46	270.67	1174.54	661.19	1283.37	902.61	1013.51	953.27
chr1	180507941	180508130	266.84	96.16	218.82	151	352.95	112.82	256.54	105.53	123.34	6.36
chr1	29183421	29183570	84.64	194.92	120.64	146.96	41.49	0	203.59	6.85	442.36	425.3
chr1	22976801	22976950	456.96	279.26	257.6	138.8	642.56	233.23	859.42	578.4	368.83	748.16
chr1	22984061	22984230	52.53	46.08	168.32	156.77	204.72	53.96	8.88	64.18	354.83	289.89
chr1	29379601	29379750	318.96	308.5	225.85	93.62	130.36	105.97	153.27	263.83	372.39	264.93
chr1	29453621	29453770	915.18	1152.68	844.71	442.32	186.05	183.72	867.64	696.11	598.19	674.92
chr1	23179101	23179250	459.26	305.7	295.99	123.93	1124.75	638.61	1531.36	1729.88	739.32	866.38
chr1	30769001	30769170	20267.6	14174.5	16249.7	7315.84	82.97	170.85	187.47	65.96	294.59	84.54
chr1	143657401	143657570	33.35	64.1	32.82	38.47	119.67	78.67	171.03	131.92	266.84	341.94
chr1	143663181	143663330	33.35	0	15.53	11.55	261.2	173.07	2926.89	3088.88	759.24	857.66
chr1	143665721	143665870	77.76	96.16	77.76	152.88	1144.06	625.83	6780.96	4776.65	6900.04	5420.8
chr1	143675121	143675350	98.61	63.1	135.1	127.04	64.78	91.16	803.18	148.66	466.07	786.31
chr1	143675561	143675730	98.61	77.13	39.08	132.67	41.49	34.24	0	112.89	1620.94	1487.14
chr1	143710021	143710270	150.31	32.05	156.11	88.2	438.64	266.09	8.88	312.03	92.5	122.46
chr1	143720181	143720350	1729.66	1295.91	1518.07	920.58	3134.91	2404.96	10028.5	5253.58	4047.14	4330.24
chr1	143720861	143721030	2901.05	1269.47	2384.27	1163.61	4470.93	2674.56	8659.31	6432.71	3451.09	3580.43
chr1	143845281	143845450	0	32.05	15.63	2.17	843.76	579.56	2665.74	1453.62	1770.13	1143.55
chr1	143861101	143861390	33.35	96.16	25.99	34.65	88.24	135.68	171.03	329.79	30.83	61.23
chr1	145282381	145282530	570.58	191.91	311.33	122.34	165.15	112.17	85.51	69.26	123.34	302.61
chr1	226310701	226310870	391.92	223.76	337.9	397.13	166.74	192.88	1654.7	921.39	177.89	359.36
chr1	226408201	226408370	7356.44	4416.2	4269.85	1882.37	9542.76	5959.03	15790.5	11488.2	9343.32	7872.52
chr1	226419781	226419970	66.71	126.81	0	13.71	2.39	48.13	85.51	131.92	154.41	623.35
chr1	226424621	226424770	996.27	412.47	719.47	352.67	502.62	396.49	1595.5	703.47	871.9	745.57
chr1	226483341	226483490	395.46	129.21	139.01	143.06	913.81	695.9	439.74	166.42	3576.32	2907.86
chr1	207749261	207749410	1005.44	581.15	847.05	213.15	45.79	41.56	319.03	469.06	356.26	145.06
chr1	207751381	207751550	392.34	382.82	261.71	261.65	315.45	212.96	470.66	330.3	72.58	0
chr1	66375241	66375390	2.71	0	24.42	11.55	327.9	242.95	650.57	284.13	336.81	399.4
chr1	66395281	66395490	62.75	96.16	59.69	124.65	2983.33	2120.54	13426.4	5422.78	14872.4	13425.2
chr1	66396281	66396450	66.71	64.1	27.94	23.1	688.67	352.99	2810.79	993.94	7025.04	5117.96
chr1	66402341	66402490	66.71	0	54.02	92.25	3760.56	2437.53	391.39	148.66	240.98	61.23
chr1	66434161	66434350	47.95	64.1	15.63	46.19	352.79	266.92	323.64	373.17	569.49	387.86
chr1	66438201	66438410	33.35	22.04	6.84	3.1	486.82	312.18	1414.27	1053.3	574.23	605.45
chr1	66503941	66504110	454.67	132.02	322.47	191.13	1060.77	925.15	1932.62	1596.19	875.46	1085.39
chr1	67404161	67404450	426.32	255.42	643.08	327.26	680.53	662.02	661.42	578.66	1142.06	1173.93
chr1	180631861	180632010	17146.5	12877.4	12731.1	5365.11	32746.8	18522	20198.8	15784.8	26379.8	26102.9
chr1	160973541	160973730	65.67	78.33	62.52	32.91	166.42	135.68	747.59	620.01	1213.45	829.41
chr1	181130081	181130330	1960.65	1800.34	1507.03	669.9	392.52	415.37	346.99	248.61	113.85	57.22
chr1	181159721	181159950	365.24	65.11	152.3	171.64	409.28	193.43	393.37	219.44	970.1	635.59
chr1	30869181	30869350	397.65	273.45	232.79	134.33	416.94	451.1	4281.31	4067.85	12077.6	10272.2
chr1	30919521	30919690	3782.03	2669.75	2739.66	1186.71	853.82	870.54	279.57	155.51	2174.54	2085.76
chr1	23541641	23541810	54.41	156.46	116.25	154.03	707.98	453.23	660.1	390.17	507.11	401.75
chr1	23665281	23665490	464.88	322.13	257.99	189.9	188.28	259.51	1386.65	938.89	732.91	746.04
chr1	31152481	31152650	469.47	366	636.44	376.2	161.48	198.06	2550.3	2100.52	588.23	554.82
chr1	23699281	23699550	373.37	224.37	213.06	230.9	361.89	176.5	513.09	408.69	231.73	108.56
chr1	23699901	23700090	380.66	218.56	290.13	232.42	406.08	303.2	873.89	645.63	496.43	489.35
chr1	23702101	23702270	53.58	179.09	169.49	178.36	589.58	518.47	839.03	292.25	978.88	673.74
chr1	31241461	31241670	30.23	25.04	98.27	139.38	82.97	204.82	5854.44	2911.8	1302.64	930.9
chr1	31397641	31397830	82.35	128.21	95.15	119.53	237.11	139.2	538.08	857.46	939.27	1151.79
chr1	31401341	31401510	115.91	160.26	146.43	51.25	240.46	98.57	541.7	236.44	177.18	237.14
chr1	109438961	109439110	926.02	783.08	1680.23	858.94	788.56	589.37	2362.17	1322.97	3162.9	2798.59
chr1	145998141	145998350	185.54	130.81	110.39	166.66	281.79	86.54	171.03	225.78	61.67	347.35
chr1	146013621	146013810	228.27	60.5	134.13	148.26	248.92	76.45	0	0	126.9	122.46
chr1	109509761	109509910	227.65	317.52	260.44	188.75	719.31	339.66	83.87	81.18	68.78	425.06
chr1	146038661	146038830	1907.49	1427.33	1091.37	852.87	1370	1285.73	2519.39	2140.85	979.59	1148.5
chr1	147098461	147098610	977.93	567.93	771.93	313.98	1375.27	973.27	311.14	491.39	1489.07	773.83
chr1	109649481	109649690	392.34	451.54	537.48	165.36	253.07	235.91	171.03	263.07	65.23	115.39
chr1	227449201	227449350	773.42	624.62	751.42	359.38	1379.89	910.25	408.17	237.45	323.76	444.14
chr1	207952981	207953170	34.19	0	75.71	22.01	123.66	76.91	1225.15	815.85	203.98	0
chr1	227953981	227954150	3532.71	2899.93	2213.8	1191.61	1658.01	1042.22	4973.31	3800.21	2515.38	2895.62
chr1	208652421	208652590	418.6	354.98	221.26	150.42	2211.53	1707.58	1392.24	1273.5	1036.51	830.82
chr1	227961761	227961910	123	96.16	152.39	152.37	1928.31	1134.87	5175.26	4191.4	5568.23	4966.77
chr1	228004401	228004570	2298.16	1696.17	1591.24	981.57	601.23	599.64	1124.68	982.02	551.94	507.72
chr1	208758881	208759150	0	89.35	58.42	104.37	1098.9	786.6	194.05	461.71	368.35	336.75
chr1	208761741	208761890	14.59	96.16	65.45	35.95	576.66	295.43	169.71	10.15	810.23	602.15
chr1	208988881	208989050	0	58.09	33.9	49.59	4015.54	2674.65	4013.91	3070.36	2382.08	1694.6
chr1	45752401	45752610	471.35	114.19	174.86	99.32	159.88	37.95	314.43	192.8	0	61.23
chr1	45785681	45785870	342.93	219.56	285.15	250.82	672.23	473.86	5768.27	5448.66	3918.82	2573.46
chr1	67431861	67432050	1152	681.11	665.55	262.37	673.03	344.76	844.62	1198.41	233.16	485.35
chr1	67636261	67636430	0	32.05	106.09	68.79	106.27	216.57	427.57	65.96	682.63	428.13
chr1	46245021	46245190	715.46	470.97	298.83	278.54	1130.5	870.36	1006.11	1009.16	682.63	693.05
chr1	181937081	181937250	1059.85	731.59	746.04	463.32	1413.08	1294.24	927.5	755.73	401.32	777.13
chr1	181947541	181947690	65.25	171.08	46.6	27.93	527.51	239.71	3110.09	2084.03	2989.99	2995.7
chr1	182035481	182035690	202.21	88.34	143.31	177.27	506.45	290.98	171.03	324.72	263.28	61.23
chr1	182072001	182072190	66.71	208.54	105.5	101.56	385.5	270.16	171.03	131.92	308.34	346.65
chr1	161255421	161255570	100.06	29.05	31.26	37.97	248.92	355.31	85.51	131.92	856.72	492.89
chr1	161299901	161300070	156.35	93.15	86.45	170.34	214.45	165.85	4390.17	2623.62	0	61.23
chr1	161472781	161472950	66.71	90.15	149.76	191.2	596.76	585.3	204.91	62.15	2167.19	2508
chr1	161498081	161498230	178.45	63.3	87.33	63.88	391.72	265.35	569.66	680.39	942.35	740.62
chr1	161500981	161501190	306.66	143.83	284.17	142.41	154.93	153.17	263.78	331.82	185.01	61.23
chr1	161503121	161503290	4613.83	2855.86	4026.16	1752.23	321.84	104.21	252.92	317.11	2367.14	1288.85
chr1	182338181	182338350	6501.09	4059.42	4079.55	1443.38	564.53	517.09	85.51	62.15	2262.3	1898.07
chr1	182339041	182339190	3474.34	2170.14	2133.21	1130.62	147.91	131.24	431.52	53.27	629.73	680.1
chr1	31445161	31445310	90.89	97.16	38.39	68.28	269.66	115.87	1078.47	442.43	863.84	832.47
chr1	31446061	31446230	143.01	0	108.34	121.26	681.65	708.21	8849.58	7065.66	7948.41	7844.49
chr1	23790201	23790390	4970.51	2704.81	3769.1	2040.23	2102.55	1589.3	3260.07	1965.56	6191.8	6670.33
chr1	31484101	31484270	42.94	64.1	46.89	111.66	106.27	57.29	807.12	351.86	63.8	498.54
chr1	31485261	31485410	13.76	0	48.75	17.47	113.13	62.38	423.95	138.51	159.39	61.23
chr1	23868861	23869030	1013.78	622.82	1140.02	406.23	603.46	387.05	3068.48	1570.06	366.93	184.39
chr1	31707801	31707950	136.55	228.77	239.43	167.02	458.1	346.7	579.85	330.3	3710.1	3576.9
chr1	31714481	31714630	870.56	469.37	512.76	289.01	373.22	228.6	457.5	263.83	1327.54	1333.59
chr1	23963621	23963770	73.8	129.21	81.47	43.52	295.19	74.41	85.51	65.96	11.86	60.29
chr1	23963821	23964110	184.7	387.83	181.02	104.8	233.76	355.49	226.94	0	319.97	261.4
chr1	31828441	31828630	510.75	288.47	241.88	255.66	67.97	179.09	133.53	263.83	864.31	821.4
chr1	1144261	1144570	472.18	349.57	483.16	596.42	1664.87	1490.27	8114.65	6690.2	1490.02	2319.84
chr1	161313481	161313850	633.74	258.42	371.21	349.93	268.06	206.85	1218.58	694.08	409.15	885.45
chr1	200232021	200232210	66.71	54.09	59.2	22.59	1889.22	882.11	3989.9	3293.6	1485.98	1208.08
chr1	223846841	223847010	526.38	487.39	384.7	205.06	748.66	422.59	466.38	509.91	380.21	138
chr1	200483641	200483790	1103.42	493.4	1266.33	816.35	2422.63	1541.26	6796.42	3651.81	2920.74	2604.08
chr1	1596981	1597190	1092.79	578.74	820.77	614.68	428.9	363.45	622.94	660.34	492.64	370.19
chr1	1782761	1782910	743.82	605.59	629.89	501.22	2491.72	1822.53	6695.11	3271.28	6184.92	6044.15
chr1	119001641	119001830	139.67	209.54	390.46	362.99	1605.83	1814.85	2251.99	1661.64	1588.21	1511.86
chr1	120356261	120356430	2043.41	1250.04	1139.14	717.18	546.34	457.11	256.54	263.83	370.01	489.82
chr1	36412001	36412150	5693.9	4131.54	3592.38	1494.33	184.45	114.86	11539.5	9119.24	3824.18	2933.77
chr1	36486701	36486870	548.27	315.71	1281.96	644.85	1941.07	1538.12	14909.4	11342.3	6632.73	6235.61
chr1	225777661	225777810	19956.1	13741.8	13165.7	6120.83	21692.8	14578.1	39235.3	31138.4	33023.7	30966.1
chr1	201955321	201955490	21222.1	15399.7	15386	6386.96	16072.4	11086.8	32070.5	24140.5	36887	35455.5
chr1	202058261	202058410	313.75	357.58	1689.32	928.66	1891.45	1326.45	1267.58	1042.14	4447.04	3924.72
chr1	121511981	121512150	74.63	17.23	73.95	58.39	2836.37	2017.54	6412.58	4563.05	6627.51	6863.2
chr1	143234401	143234550	200.13	384.63	132.86	205.64	35.58	28.04	0	32.98	0	0
chr1	37485501	37485750	459.67	301.09	426.41	356.86	165.94	160.95	537.75	563.44	687.61	361.48
chr1	37514801	37514970	2577.09	1755.66	1630.32	842.99	1010.83	840.83	11681.3	5452.97	4488.78	5603.31
chr1	226099521	226099730	199.3	237.39	164.51	181.53	291.52	169.37	692.01	349.07	1145.38	954.45
chr1	226121581	226121790	3514.78	1922.94	1331.29	688.02	1635.51	1118.86	6682.62	2331.37	2120.46	1428.97
chr1	202983161	202983330	33.35	32.05	78.83	32.19	334.12	157.8	28.29	3.3	908.43	1048.65
chr1	3483961	3484150	1296.47	728.39	758.45	420.74	562.14	469.98	755.81	771.97	634.24	629
chr1	3621161	3621330	1008.78	746.02	821.26	554.92	692.66	610.38	1335.01	1716.44	2453.24	1679.77
chr1	4638441	4638610	35.23	207.94	91.63	101.77	41.49	113.93	546.3	587.03	1102.45	1511.39
chr1	5717741	5717930	33.35	34.66	70.24	154.1	204.08	154.56	199.31	255.21	3589.13	2793.65
chr1	144560181	144560350	3123.07	2084	2593.81	1350.48	59.04	48.13	920.59	778.82	1289.83	1070.08
chr1	91063521	91063670	33.35	85.34	50.11	78.53	492.57	237.21	1746.79	598.19	3066.84	2173.36
chr1	145983241	145983390	0	89.55	186.19	64.75	370.34	223.88	405.21	162.87	351.51	414.23
chr1	145985801	145985950	911.84	742.21	1433.38	772.18	1735.87	2288.34	2936.43	4036.9	6436.57	5389.25
chr1	145997101	145997370	1535.37	1079.16	1012.63	623.02	1023.59	442.4	1943.48	917.07	1892.29	1412.72
chr1	92194581	92194750	47.95	73.32	96.91	25.19	1979.85	1364.68	3632.06	3259.1	4281.96	3542.75
chr1	39044881	39045030	1293.34	791.29	1686	741	195.46	293.94	1158.06	1056.35	1137.32	785.13
chr1	39832421	39832590	2846.22	1114.22	3394.27	1547.53	41.49	103.38	598.93	71.54	550.04	307.79
chr1	203006481	203006650	1999.21	948.95	1548.16	666.8	411.03	234.34	2258.89	1374.72	3404.36	3315.26
chr1	203440961	203441130	409.64	259.42	443.5	267.86	352.95	571.97	659.78	564.45	3716.26	1908.43
chr1	203447281	203447470	96.1	60.5	108.24	56.16	827.97	435.46	1162.66	583.73	1370.47	910.18
chr1	6101381	6101550	184.29	150.24	270.89	238.55	873.76	393.9	2458.54	769.18	1073.51	863.08
chr1	6240481	6240650	822.62	345.56	575.77	329.86	338.59	495.15	752.53	326.75	1404.15	1388.23
chr1	6743901	6744070	1092.17	518.45	1240.74	596.85	2392	1830.3	8629.38	7431.72	9710.96	9682.99
chr1	6753341	6753550	92.56	0.8	93.29	137.21	222.43	115.32	0	61.39	250.47	105.97
chr1	92968221	92968390	356.9	610.4	1115.6	545.17	1770.82	1077.39	1941.5	1114.44	6545.21	5810.78
chr1	147539121	147539310	533.47	304.9	866.59	484.18	2365.99	1256.3	171.03	131.66	2260.4	2434.05
chr1	93014261	93014430	47.11	0	115.66	74.2	485.07	578.26	1727.72	409.45	5690.62	4429.85
chr1	147700021	147700210	542.02	528.66	425.92	188.32	1198.63	517.09	439.41	98.94	981.25	664.56
chr1	93373701	93373890	41.9	32.05	134.91	103.87	992	574.1	2746.65	1867.13	1674.31	2868.3
chr1	93438081	93438250	327.3	189.51	220.97	112.09	802.76	481.82	816.33	663.39	493.35	601.21
chr1	93559161	93559330	121.12	22.04	48.84	69.15	431.77	395.2	1127.47	1088.06	329.69	791.73
chr1	24864501	24864690	66.71	197.72	261.71	183.41	288.01	133.46	1878.02	2041.66	1738.11	1959.06
chr1	40029661	40029890	589.13	394.64	1659.52	596.93	20.1	128.83	571.3	345.01	586.57	420.59
chr1	24973441	24973590	258.29	141.03	186.68	132.67	154.14	195.28	1433.68	704.74	221.06	537.63
chr1	25007521	25007670	113.82	98.36	74.24	113.9	216.21	179.55	1978.01	1810.81	424.33	585.67
chr1	25008061	25008330	69.42	120.4	320.03	226.86	539.64	259.79	1188.65	899.32	392.55	337.23
chr1	40153141	40153310	598.1	333.74	165.09	135.91	497.67	321.25	1249.17	489.36	456.35	470.75
chr1	25012341	25012510	287.06	195.32	178.77	125.74	148.39	210.65	593.01	691.8	541.74	444.61
chr1	25032301	25032490	35.86	64.1	139.69	59.62	0	94.5	426.91	962.74	42.46	7.06
chr1	25039281	25039530	868.9	1010.45	824	642.98	390.29	437.86	698.26	653.24	301.94	900.76
chr1	203861441	203861590	13292.4	9489.08	8862.65	4050.5	10723.5	8628.97	14946.9	13167.6	20055.2	17540.4
chr1	204127761	204127910	668.77	291.48	323.15	175.68	1438.93	996.04	1396.84	1248.89	1150.13	1383.75
chr1	7783501	7783650	4782.68	3207.03	2701.07	1170.47	1799.86	1259.72	5427.53	4167.8	1274.89	1123.54
chr1	149775681	149775870	2018.39	979.6	1515.14	746.63	383.59	303.48	1199.5	559.38	2245.46	1648.68
chr1	94599201	94599370	65.67	32.05	46.89	52.11	487.3	310.05	141.43	235.93	2030.09	1733.7
chr1	243851081	243851330	562.45	573.54	810.32	309.29	1262.93	784.75	1053.47	662.88	147.53	183.68
chr1	244210081	244210250	36.07	124.6	267.47	107.19	517.94	486.73	681.81	502.55	478.88	1139.31
chr1	244252341	244252570	0	52.08	20.42	70.95	44.04	22.68	0	0	61.67	0
chr1	40855621	40855790	475.1	489	320.71	298.46	364.28	455.26	539.4	758.52	347.72	171.91
chr1	26016541	26016710	271.22	377.01	725.72	426.22	91.91	88.39	947.56	1335.66	2107.42	1858.98
chr1	172625621	172625810	101.11	64.1	32.53	81.92	361.57	408.89	95.38	93.86	528.22	122.46
chr1	172699321	172699490	136.96	160.26	306.54	215.89	159.72	63.86	4954.89	3675.9	3724.33	3517.79
chr1	205285841	205286050	404.64	283.26	266.49	316.22	1359.31	2005.5	1832.97	2995.77	4267.25	3700.53
chr1	205504401	205504570	300.4	411.67	287.69	355.56	6233.93	4762.99	13054.4	9444.72	15487.4	13075.5
chr1	8889261	8889410	177.41	155.65	243.15	164.14	955.46	637.68	1674.77	1225.56	604.83	681.52
chr1	8925521	8925670	24.81	118.59	152.59	146.24	1504.99	1256.57	4918.39	2797.14	2117.14	2155.46
chr1	96845561	96845730	1344.83	751.83	719.57	427.95	1478.66	924.96	1458.02	1810.3	1366.2	1557.31
chr1	150487261	150487410	11809.5	7260.44	7917.91	3626.31	16874.6	12863.8	34212.3	23178	18495	19177.6
chr1	98388541	98388750	36.48	30.65	15.63	42.23	443.26	347.44	3150.87	1980.27	380.69	436.13
chr1	244906881	244907090	47.95	14.02	194.4	97.66	109.3	148.64	342.06	65.96	468.92	143.65
chr1	41360401	41360610	999.4	778.87	1041.16	707.72	151.11	117.54	561.11	639.54	442.83	309.91
chr1	26378501	26378690	22645.7	14892.1	15681.7	7339.87	749.94	483.4	12838	9543.66	9886.48	9991.48
chr1	26501541	26501710	1198.69	726.18	754.74	489.02	313.7	152.25	395.17	571.55	437.38	368.07
chr1	26581041	26581250	358.36	203.53	352.07	329.36	126.37	143.18	693.65	508.89	358.15	467.69
chr1	26582421	26582590	69.42	96.96	250.77	164.14	89.51	55.53	830.8	619.75	622.14	424.83
chr1	205948121	205948290	108.4	160.26	313.87	240.29	2942.96	1396.7	2992.67	2167.49	4543.58	3826.05
chr1	175023441	175023610	9364.2	6375	7571.11	3112.6	23232.7	14184.2	13371.1	9456.39	13500.3	12470
chr1	175209201	175209410	394.01	201.33	342.1	134.61	849.35	820.01	5516.33	4668.07	643.97	1039.7
chr1	178056301	178056450	188.25	78.33	88.31	149.12	1041.3	998.63	5460.09	3033.57	8276.44	7675.65
chr1	9135561	9135750	66.71	96.16	78.15	76.08	462.25	337.07	2877.89	2077.18	5497.78	4239.57
chr1	9280481	9280650	1927.5	889.25	1323.18	605.59	405.61	321.06	1441.24	678.61	1881.14	2232.71
chr1	9373741	9373910	30.23	64.71	26.38	49.44	740.53	541.98	1170.89	930.77	894.91	850.36
chr1	9626221	9626410	331.26	192.11	268.84	275.94	302.21	226.01	781.47	315.84	6453.18	5833.86
chr1	100866501	100866670	260.59	69.51	79.71	34.65	379.28	105.79	876.85	383.07	185.01	88.55
chr1	101179241	101179390	0	0	89.48	57.74	126.37	139.57	3462.34	2000.31	1670.52	1626.55
chr1	101191181	101191330	12.51	53.29	24.42	90.22	0	44.42	628.53	643.6	166.27	148.6
chr1	101293501	101293690	42.94	96.16	59.2	76.15	363.96	178.25	1028.8	558.62	2951.1	3152.3
chr1	246566281	246566430	17183.8	12030.6	11685.1	5037.49	22962.4	14450.6	21886.4	18050.2	19514.9	19705.3
chr1	246694501	246694670	33.35	50.08	160.89	161.32	242.85	85.98	624.91	536.04	1897.03	2014.41
chr1	246695221	246695390	104.23	146.64	124.45	89.94	135.79	67.56	171.03	80.42	48.86	122.46
chr1	246723981	246724150	1386.11	839.37	781.99	440.8	2292.75	1470.92	3352.16	2402.66	804.54	1486.43
chr1	247079521	247079670	1003.98	519.25	465.29	272.19	234.56	134.29	120.38	88.79	60.48	0
chr1	247173061	247173250	217.22	75.32	141.06	151.43	2324.18	1958.76	6423.44	7073.26	6493.97	6171.08
chr1	247173521	247173670	0	66.71	137.74	90.3	931.36	551.98	2521.36	2370.95	1134.71	807.74
chr1	26609001	26609150	144.26	160.86	138.52	143.13	170.73	50.9	189.45	65.96	627.36	600.74
chr1	26621441	26621630	7160.48	2989.28	3913.87	2208.88	2098.88	1942.11	12857.1	6708.21	9456.22	9321.27
chr1	26814601	26814750	221.19	109.38	133.25	118.09	7.18	0	304.23	240.49	123.34	138
chr1	206748481	206748670	155.52	128.21	187.07	151.87	956.41	605.29	925.53	177.83	628.79	460.39
chr1	206757941	206758130	67.75	35.06	28.33	46.19	220.67	176.77	598.27	599.97	308.34	353.24
chr1	9824501	9824710	761.95	313.71	699.93	753.99	650.06	421.02	1040.64	588.3	793.87	472.4
chr1	9993021	9993190	169.28	128.21	159.43	96.65	109.94	116.71	296.01	131.92	122.15	143.65
chr1	108029121	108029290	33.35	76.73	60.66	90.87	1621.47	968.92	2337.5	2402.4	3384.67	2883.37
chr1	108114341	108114530	139.05	17.23	81.18	66.55	1771.94	1510.26	2644.7	1960.23	797.19	1031.69
chr1	108709121	108709290	1778.03	1125.04	1361.58	673.8	1318.62	917.19	2178.97	1427.49	697.81	470.99
chr1	247853001	247853190	230.36	142.83	212.86	186.15	294.39	366.23	1793.17	1316.63	1845.8	1738.41
chr1	247906761	247906930	870.67	613.6	660.96	326.9	1832.57	832.13	2848.94	1155.79	1080.39	870.85
chr1	27403501	27403670	418.6	277.45	231.91	310.16	97.33	104.21	432.83	210.56	11059.9	10466.5
chr1	27606841	27607010	870.25	629.83	571.96	441.67	82.97	70.06	990.98	933.82	965.36	828.93
chr1	27609261	27609450	253.91	354.98	568.25	347.18	40.85	133.46	670.3	470.84	201.14	389.03
chr1	27609721	27609890	136.55	157.26	108.63	151.07	247.48	85.33	638.73	131.92	212.76	186.27
chr1	207104041	207104210	50.66	21.23	99.15	104.23	134.03	190.1	130.57	0	1097.23	979.88
chr1	181062241	181062390	103.19	42.07	203.48	201.38	3907.99	3102.89	11481.3	7865.52	7842.86	5569.4
chr1	157646221	157646370	33.35	35.06	31.26	36.6	735.58	468.5	1259.69	857.71	1660.32	1262.24
chr1	158117921	158118070	1915.83	2074.18	1483.73	797.3	1595.62	892.48	222.01	64.69	1471.28	1233.04
chr1	158246781	158246950	137.17	80.73	28.52	49.3	291.36	194.36	163.13	230.85	489.08	445.32
chr1	158274861	158275130	161.35	192.31	218.82	143.42	674.15	404.08	1450.45	1616.99	13429.6	14478.6
chr1	158496481	158496650	103.19	160.26	78.54	57.74	607.77	298.11	547.95	624.83	903.45	427.65
chr1	11978401	11978670	740.06	691.13	793.91	725.77	1521.74	1686.94	3022.92	1633.23	2631.13	3152.54
chr1	109084681	109084890	2253.75	1210.98	1865.65	1065.52	481.88	140.03	1015.32	316.85	823.75	841.65
chr1	60394561	60394730	43.78	0	21.2	12.41	1399.04	813.9	3659.35	3159.66	2674.77	2423.93
chr1	248825921	248826090	7527.59	5587.51	4109.25	2024.28	12547.2	7021.81	11210.3	7770.9	8233.04	9472.93
chr1	248874061	248874270	10901	7899.68	7750.96	3247.72	12320.9	8018.96	14627.1	13796.4	6194.88	7308.51
chr1	12148321	12148530	590.38	695.93	574.21	303.73	252.11	234.71	704.84	292.25	1279.16	1031.93
chr1	27659001	27659190	247.24	212.75	429.44	378.51	715.95	605.75	1767.51	1349.35	1157.72	803.27
chr1	12620541	12620770	519.09	376.21	549.89	364.87	2004.9	1504.98	3726.78	3184.77	2659.59	1931.98
chr1	12632501	12632670	66.71	134.22	166.17	155.69	382.31	306.53	2487.81	2151.51	1470.8	528.92
chr1	181064121	181064290	213.05	244.6	364.47	199.07	329.34	285.89	769.63	455.62	1623.79	2368.82
chr1	181100661	181100810	305.61	131.21	776.81	481.15	279.23	150.12	55.91	131.92	158.92	113.27
chr1	181128321	181128470	319.37	171.68	291.4	177.13	130.36	370.85	49.34	345.52	342.03	633.24
chr1	181131401	181131610	530.97	495.41	1289.38	771.38	2890.47	2068.99	2755.21	2997.55	2664.57	2515.3
chr1	159250781	159250970	83.39	42.07	66.72	73.41	422.04	264.98	256.54	112.89	600.09	776.42
chr1	159821261	159821430	138.01	89.35	229.57	183.05	1064.6	575.58	250.29	246.33	5634.64	4042.47
chr1	109649741	109649910	264.76	62.7	185.22	86.04	263.76	262.85	0	236.94	240.98	57.93
chr1	109819741	109819910	105.9	138.23	163.92	268.72	163.55	152.34	1048.54	463.48	355.31	448.85
chr1	109893081	109893270	481.15	311.31	212.57	310.16	522.88	390.94	441.39	197.87	6067.98	5478.5
chr1	62335741	62335910	66.71	263.63	149.85	118.09	4565.87	2238.83	1286.99	467.54	2638.48	3389.92
chr1	62356561	62356730	66.71	32.05	239.53	136.92	5229.17	3078.92	11803	7747.05	8004.39	7187.71
chr1	109931201	109931390	7341.84	4009.74	4207.62	1896.09	3860.12	2620.14	501.9	410.46	1620.94	1499.38
chr1	109934361	109934550	501.37	397.85	917.58	527.49	616.39	390.85	506.01	835.39	2805.94	3678.16
chr1	62746621	62746790	155.52	128.21	129.34	69.87	849.35	465.72	350.94	240.75	454.93	244.91
chr1	62759581	62759770	0	46.08	72.09	58.32	2084.84	1377.54	4610.21	3034.33	5580.56	4886.24
chr1	62775301	62775450	65.25	143.43	111.07	113.68	281.31	64.51	341.4	65.7	496.91	98.91
chr1	28132901	28133050	6.25	47.88	111.07	115.85	106.91	169.37	1023.21	824.99	581.11	306.14
chr1	28315281	28315470	356.06	315.92	348.06	259.92	165.94	48.13	2001.36	881.05	1705.38	1608.65
chr1	15231801	15231950	89.22	40.47	59.2	59.04	1337.45	849.62	10966.5	6402.27	8845.22	10026.1
chr1	159954241	159954410	445.08	251.41	542.07	341.48	244.45	264.7	791.67	161.6	10808	9427.95
chr1	160103021	160103230	330.01	142.23	462.06	301.64	938.54	345.59	427.57	420.1	4724.31	4285.49
chr1	160467061	160467230	0	89.95	40.05	57.45	36.7	0	582.16	252.67	2698.49	2030.18
chr1	228081761	228081970	1905.61	1100.19	1529.11	1008.1	1561.47	1001.59	1529.06	1393.5	806.2	594.85
chr1	228479061	228479230	516.38	510.83	485.31	304.02	228.97	157.52	2909.13	3622.63	4134.19	2831.09
chr1	28885541	28885790	948.53	712.96	714.29	689.53	110.1	59.33	991.31	685.21	308.11	176.62
chr1	29443181	29443350	125.29	222.16	563.56	327.33	167.86	160.95	541.04	77.63	4587.22	4364.38
chr1	15799121	15799270	569.95	566.52	558.29	392.87	1039.39	1013.26	1354.74	1368.13	8109.22	6905.35
chr1	29698121	29698310	2235.82	2120.46	1683.85	1126.15	647.02	232.49	3786.64	1950.59	3346.96	3214.24
chr1	29703641	29703810	303.32	177.29	363.59	101.2	422.84	157.89	944.6	736.45	536.52	534.57
chr1	29712381	29712530	122.79	9.22	34.78	53.63	39.09	29.25	3057.8	2100.52	2721.26	2809.43
chr1	15803461	15803630	688.15	261.03	364.28	303.8	656.92	456.28	1037.35	656.03	354.36	567.77
chr1	15833141	15833310	1175.55	890.05	1372.22	523.45	1270.11	829.45	2960.44	2311.58	2102.2	3170.2
chr1	30111561	30111730	1706.11	1015.86	924.81	651.57	440.39	96.25	1408.36	917.33	1356.72	1463.35
chr1	30191241	30191430	11027.4	8196.47	7740.01	3369.06	269.98	225.09	6581.31	4482.88	15645.9	13385.4
chr1	184152621	184152790	100.9	0	109.02	83.37	1083.75	794.56	9035.9	6382.48	1527.49	1713.44
chr1	184153061	184153330	166.77	128.21	173.2	328.78	248.92	126.24	834.42	776.53	233.16	64.29
chr1	184213081	184213230	185.33	64.1	233.77	141.76	649.42	488.58	911.39	378.25	9454.08	9460.21
chr1	160789841	160790010	50.66	64.1	121.72	159.52	114.88	111.71	673.26	742.79	1500.22	1506.45
chr1	65419721	65419890	2457.01	1189.94	1668.51	815.34	1589.24	969.48	4242.99	3137.58	829.21	1068.43
chr1	111399921	111400090	105.69	117.79	69.65	86.69	330.61	386.87	371	1.27	64.75	103.38
chr1	65691581	65691850	100.06	0	130.12	262.3	4824.68	2812.09	5050.28	2718.24	2763	3025.61
chr1	65765741	65765930	14.59	35.86	65.65	69.29	697.92	537.08	2487.81	1365.84	4282.67	4091.45
chr1	66396621	66396790	60.46	32.05	37.61	78.39	707.66	374.93	15356.4	6369.29	13003.6	11550.7
chr1	228778561	228778830	104.23	192.31	47.38	138.58	230.57	290.24	615.7	262.06	48.86	0
chr1	228864481	228864630	63.58	64.1	106.48	31.47	571.39	500.98	1849.74	957.66	2524.87	2290.4
chr1	228920041	228920190	134.88	128.21	62.42	84.74	0	93.94	595.31	194.32	61.67	121.28
chr1	228928381	228928530	62.96	60.3	35.17	66.84	40.37	155.95	5140.72	2743.61	2839.85	2907.86
chr1	228961681	228961850	33.35	142.23	38.29	88.93	85.53	24.53	0	89.3	185.01	0
chr1	229001701	229001930	56.29	121.6	126.8	80.99	192.91	80.15	222.01	348.31	60.01	122.46
chr1	229066701	229066850	51.28	32.05	24.23	112.09	156.37	215.83	904.48	431.27	358.15	373.96
chr1	229067621	229067890	133.42	149.84	242.46	371	678.46	473.59	663.06	690.79	244.54	215.95
chr1	30780541	30780710	215.35	214.15	283.98	216.83	61.59	65.62	0	329.79	1347.47	946.21
chr1	16164321	16164530	6541.53	4340.08	6786.48	3134.33	965.67	451.47	174.65	438.11	1272.75	1387.99
chr1	31100601	31100790	604.56	528.26	672.39	503.74	398.91	162.61	498.94	822.2	384.96	315.56
chr1	16513341	16513490	217.85	415.48	590.23	329.57	0	48.13	1674.44	882.32	61.67	0
chr1	185405261	185405450	117.99	131.81	88.31	70.23	322.63	266.92	0	113.14	328.74	428.6
chr1	185526741	185526890	96.31	127.21	95.05	42.3	748.82	685.9	2857.49	1861.55	2772.73	2732.19
chr1	185681161	185681310	288.52	467.96	299.32	243.03	1503.39	990.4	1482.03	1503.59	1600.07	1377.63
chr1	161092801	161092990	236.19	198.32	489.81	275.22	483.47	353.92	1345.2	705.25	544.35	327.81
chr1	161242421	161242570	116.74	100.36	807.1	278.97	671.92	343.27	708.78	600.73	395.39	327.33
chr1	161386521	161386810	85.89	96.16	193.52	139.67	243.49	11.66	202.6	177.83	49.81	77.24
chr1	66445561	66445730	10.42	32.05	42.01	40.28	390.61	329.21	1873.09	1006.62	802.88	823.75
chr1	67436801	67436990	122.16	32.05	41.03	135.7	313.86	235.73	760.09	258	604.12	787.96
chr1	67635381	67635590	143.84	0	140.48	119.96	352.63	194.08	292.72	420.1	2752.57	2310.18
chr1	67688921	67689070	2236.45	1824.18	2333.28	1164.47	1272.99	586.59	1560.97	636.5	1645.14	1786.45
chr1	229343581	229343730	148.22	212.35	123.09	128.34	417.89	193.43	1440.26	837.42	663.65	715.19
chr1	229579101	229579250	104.23	157.26	293.16	97.88	2156.96	1235.38	2947.28	1932.83	3067.08	2751.26
chr1	229715081	229715230	1184.1	815.53	774.18	340.18	869.77	584	1148.52	410.97	1172.18	483.23
chr1	17119481	17119650	2236.87	1904.71	1906.28	862.62	569.48	413.24	621.29	357.95	3904.59	4246.64
chr1	17156221	17156410	89.64	106.17	114.1	79.76	80.58	62.56	1100.17	661.1	227.7	61.23
chr1	17304901	17305090	33.35	207.74	114.49	233.07	43.88	40.26	1060.71	647.91	203.03	64.29
chr1	17465361	17465510	126.33	61.1	40.83	133.53	41.49	43.5	335.81	65.96	3965.79	4293.97
chr1	192148361	192148530	165.73	129.41	100.33	57.74	227.7	138.46	1910.59	1110.38	1129.49	833.41
chr1	161643961	161644110	225.35	32.05	55.78	71.46	596.76	432.31	1568.86	1301.41	1098.18	1450.4
chr1	162026961	162027130	14.59	41.87	47.28	23.1	134.19	19.44	423.3	514.47	58.11	108.8
chr1	70410701	70410890	2481.71	1581.38	1291.34	667.23	4818.13	3364.62	8478.91	5490.27	2764.19	3914.83
chr1	77227521	77227730	66.5	32.05	112.05	46.56	414.7	208.8	1131.09	1234.94	740.26	869.2
chr1	18957361	18957550	147.8	355.98	453.08	473.79	86.64	47.94	796.93	691.29	385.19	535.27
chr1	198543781	198543950	33.35	32.05	23.45	26.78	1030.61	621.48	1423.81	1894.27	2353.38	2424.87
chr1	165398081	165398230	237.65	126.81	145.56	274.14	1674.6	793.63	6323.13	4690.65	2707.5	2581.23
chr1	151275441	151275670	143.84	196.52	248.42	164.43	990.56	777.71	3766.25	3919.7	3521.77	2956.14
chr1	151399401	151399550	2672.15	1683.14	2041.58	822.27	4323.33	2502.97	3999.11	2820.73	4516.54	3526.74
chr1	78143281	78143450	25.02	62.7	85.97	119.96	468.63	396.95	779.5	427.46	297.67	120.81
chr1	83999161	83999490	3488.3	2587.22	2688.67	1170.32	7075.3	4842.03	238.78	38.05	2915.52	3482.7
chr1	232655561	232655710	55.45	54.09	14.95	47.71	1519.99	883.78	4365.51	2860.05	6275.52	6866.96
chr1	232726141	232726310	70.05	32.05	35.27	48.36	150.15	243.23	149.98	181.64	354.83	385.27
chr1	232905441	232905610	0	32.05	91.14	69	184.45	64.6	470.99	265.1	61.67	84.31
chr1	19661861	19662010	180.12	200.93	279.88	228.02	289.76	377.61	76.63	348.06	243.36	281.88
chr1	20127701	20127870	100.06	50.08	61.05	74.06	473.42	428.24	1079.12	643.35	2538.86	1764.31
chr1	151611841	151611990	6899.78	5272	4994.01	2471.07	8510.72	6213.09	12596.3	8570.77	8525.02	7765.13
chr1	151972661	151972810	234.11	295.28	148.58	71.82	148.55	213.79	23.02	82.7	84.44	121.51
chr1	167554261	167554450	583.29	139.43	321.39	199.36	516.18	404.08	608.14	225.78	185.01	143.65
chr1	84435301	84435490	33.35	0	5.86	47.71	202.64	122.35	371.99	263.83	105.79	122.46
chr1	84704981	84705150	202.63	95.36	474.67	262.08	982.58	439.44	4097.12	1605.83	979.35	640.78
chr1	84724441	84724630	1853.7	1146.47	871.87	680.58	662.82	485.99	207.21	218.17	177.89	61.23
chr1	234330241	234330410	110.7	84.94	133.83	101.63	755.53	469.79	1181.08	1064.47	1656.76	1657.63
chr1	234515841	234516010	66.5	0	62.52	78.39	801.64	513.57	1034.72	919.86	409.39	310.85
chr1	234518261	234518530	33.35	0	85.87	76.94	1357.55	799.37	631.16	668.72	1450.64	1251.64
chr1	234612021	234612210	498.24	702.75	406.28	414.24	2171.64	1637.8	2609.17	1473.15	2993.55	3152.3
chr1	234613221	234613410	406.51	343.36	1059.62	739.12	1169.75	1180.22	1548.14	1596.95	1787.69	2134.5
chr1	234624121	234624310	47.11	97.16	224.19	145.15	182.86	263.4	673.26	426.95	3665.98	3634.83
chr1	21345841	21345990	905.38	519.05	863.76	361.91	621.33	734.31	1775.74	1451.59	433.11	1030.52
chr1	21365181	21365350	71.92	64.1	104.23	42.87	40.21	97.73	463.75	590.83	1259.47	1100.22
chr1	152067381	152067530	31.9	72.72	40.54	73.84	141.85	187.88	2626.93	2960.51	431.68	247.74
chr1	167713781	167713950	773.63	482.39	601.95	599.74	423.8	406.02	739.04	284.64	412.23	274.58
chr1	167714601	167714770	8863.04	6018.62	6715.56	3145.95	8624.17	5746.26	9885.45	8560.37	6331.03	5119.14
chr1	167716021	167716190	123.62	193.52	185.12	146.81	130.2	93.01	85.19	134.96	0	0
chr1	153288761	153288910	3358.43	2286.53	1746.37	890.62	1517.12	862.58	981.77	1489.9	2640.38	1588.87
chr1	168225641	168225790	1130.73	588.96	751.81	571.88	1355.64	1021.96	880.8	1004.6	778.45	426.95
chr1	153349801	153349950	46.91	95.16	57.15	206	244.93	183.07	177.61	191.79	893.49	771.71
chr1	168520481	168520650	69.84	82.53	145.16	158.58	1960.54	967.44	8336.99	4103.87	1199.46	1245.05
chr1	168520961	168521150	66.71	0.8	67.01	34.65	445.5	249.15	512.43	674.04	77.32	306.14
chr1	168521581	168521870	33.35	62.1	15.63	17.76	151.26	162.06	841.66	255.21	185.01	80.07
chr1	153436881	153437030	98.61	139.43	445.75	285.25	570.43	567.53	4109.62	2776.08	1599.36	1769.96
chr1	153452521	153452690	488.86	454.94	347.96	147.25	497.83	427.77	677.54	289.2	1268.96	1031.46
chr1	153532261	153532430	521.59	181.5	569.81	244.04	282.11	180.94	7784.43	3795.9	224.85	422
chr1	44366501	44366650	33.35	78.13	185.7	144.29	897.7	346.05	2454.26	789.72	343.92	222.78
chr1	86773481	86773650	55.45	67.11	137.15	94.12	337.63	185.47	944.28	429.24	123.34	553.41
chr1	86793201	86793350	506.16	599.98	1512.8	779.76	421.72	306.35	279.57	88.79	699.47	423.65
chr1	87180241	87180410	639.69	340.35	590.04	285.83	3797.1	3034.77	5163.42	3442.26	2619.03	1911.02
chr1	44739661	44739810	13719.1	9688.2	9348.45	4439.48	15265.6	11501.9	22970.5	18327.3	17583.7	19786.5
chr1	234700321	234700570	3235.22	2483.85	4776.36	2478.29	503.26	77.28	794.95	253.94	174.81	194.99
chr1	234768341	234768490	302.07	72.52	195.28	231.12	256.58	159.65	114.79	0	2712.25	2495.75
chr1	234775081	234775250	147.6	160.26	214.13	235.52	1496.05	1810.22	6465.54	6695.78	2176.2	3108.27
chr1	234802681	234802870	0	160.26	137.64	146.52	895.14	225.18	1997.75	1469.35	266.36	520.44
chr1	207996741	207996910	111.53	3	133.64	148.11	513.95	115.23	2119.11	1782.65	1651.3	1465.23
chr1	207997901	207998050	2059.46	1055.12	1197.36	554.77	1555.41	877.85	3190.67	2097.47	925.03	827.05
chr1	21791721	21791890	7627.44	3410.16	4864.28	1831.7	370.34	144.1	2405.91	1567.02	2921.68	2419.45
chr1	153536761	153537010	336.26	224.37	344.74	359.02	1417.07	1030.93	1346.69	708.04	205.41	205.11
chr1	153542081	153542250	156.14	103.97	167.34	248.95	284.66	303.29	1108.72	653.49	338.23	393.51
chr1	153577381	153577550	5.63	83.34	71.51	114.98	344.49	509.68	479.21	227.05	2001.16	1787.39
chr1	170563101	170563290	166.77	191.31	193.03	42.44	876.31	504.96	904.48	575.61	412.47	306.14
chr1	171286421	171286570	113.82	75.72	103.94	92.82	1403.35	1070.82	3898.79	2136.03	4599.55	4230.86
chr1	153783381	153783550	2435.33	1694.76	1587.82	875.32	4921.21	3251.9	5333.79	4117.57	5143.66	4603.65
chr1	88892601	88892790	370.24	173.28	323.74	145.66	10915.5	8403.79	8253.77	6448.69	1112.65	2336.09
chr1	89085921	89086070	443.2	163.07	243.34	76.87	826.85	616.58	1249.83	613.92	268.02	388.09
chr1	89274461	89274630	66.71	0	22.96	14.87	771.96	742.45	248.32	130.65	896.1	678.45
chr1	89287021	89287210	0	7.01	2.64	23.1	792.38	564.57	940	673.54	444.02	768.18
chr1	89310641	89310790	0	0	0	1.95	374.33	251.46	85.51	65.7	123.34	244.91
chr1	89354301	89354470	66.5	0	28.92	36.6	1150.28	583.08	596.63	329.79	1328.49	853.19
chr1	89407481	89407630	34.19	0	14.16	32.48	989.44	631.39	501.25	323.45	495.25	260.45
chr1	45575921	45576090	248.29	195.32	92.02	189.62	557.51	380.39	1262.32	1176.09	3413.61	2976.86
chr1	45582561	45582710	264.55	166.27	260.49	257.61	974.61	719.5	3543.91	1773.01	1054.54	1373.16
chr1	45753541	45753710	1259.36	647.86	1547.87	604.72	422.2	369.65	7674.58	6692.74	1170.52	1090.33
chr1	46039641	46039890	496.99	240.79	584.86	538.75	775.95	286.73	2004.65	1453.11	119.07	301.9
chr1	234945061	234945230	0	64.1	70.92	60.49	707.66	315.42	1847.11	1124.84	2593.89	1988.5
chr1	209513381	209513550	499.7	351.57	382.06	200.15	1586.05	717.28	676.55	699.16	499.04	311.09
chr1	234986441	234986690	220.77	192.31	380.69	206.58	285.14	151.04	170.7	245.06	291.27	363.84
chr1	235015721	235015930	107.36	30.65	164.41	108.12	206.95	43.87	169.38	213.1	1140.16	832.7
chr1	235051001	235051170	885.99	846.38	1330.61	686.21	267.75	177.33	687.07	67.23	235.29	361.72
chr1	235063261	235063450	33.35	161.86	172.61	102.57	1344.31	1305.63	3806.04	2977.51	3538.61	2618.21
chr1	235075921	235076070	86.51	93.15	150.83	107.55	349.76	328	355.87	398.29	204.46	146.71
chr1	235079141	235079310	109.03	183.3	154.84	107.04	328.38	538.65	323.31	264.85	483.15	318.15
chr1	235093381	235093550	2019.43	1286.7	1638.42	753.19	1242.19	704.23	913.85	554.56	2447.54	2819.79
chr1	23537401	23537610	96.31	180.09	130.22	79.18	163.07	42.2	427.24	295.54	157.97	228.9
chr1	211470161	211470350	1639.81	1410.9	1234.39	594.9	806.43	519.31	168.73	227.81	873.8	318.86
chr1	235937281	235937470	446.12	355.18	286.81	332.6	491.77	482.75	335.81	293.77	277.98	218.77
chr1	211551761	211551910	33.15	109.38	16.9	60.41	123.34	88.66	0	66.97	1153.45	717.78
chr1	211579581	211579770	3800.17	2641.51	2294.69	1146.28	1835.44	1001.59	7121.7	3649.27	809.29	1089.15
chr1	211597441	211597610	578.5	308.3	689.29	521.57	2144.03	1772.64	3310.72	1740.03	6046.64	4210.14
chr1	211607521	211607730	941.65	478.98	487.85	310.23	1779.75	1422.15	1604.05	558.87	1411.27	1545.54
chr1	211932921	211933130	158.64	133.22	266.49	130.72	180.78	296.26	2084.9	1406.18	3443.02	2486.8
chr1	211935461	211935670	118.83	96.16	86.45	150.64	208.55	166.41	85.51	131.92	2501.86	2702.04
chr1	212167241	212167430	445.5	536.07	826.54	490.17	206.31	256.28	398.63	180.12	1424.79	1331.47
chr1	48472221	48472410	6623.46	4874.35	5001.04	1981.76	15006	8421.56	398.63	260.79	15699.2	17215.9
chr1	51162701	51162850	33.35	32.05	93	80.62	412.47	329.48	370.01	160.33	493.35	733.32
chr1	212700461	212700670	326.04	276.85	292.38	271.03	764.3	546.61	427.57	372.92	775.61	728.14
chr1	241964641	241964810	96.94	74.12	122.01	97.73	881.1	426.29	684.11	728.33	1806.19	2512.47
chr1	241964961	241965110	232.03	65.11	194.99	120.11	147.59	110.51	323.97	27.91	430.26	656.08
chr1	241984421	241984570	239.53	249.01	521.46	216.11	1070.66	353.18	1393.23	1242.05	2006.61	1746.88
chr1	243015321	243015490	33.35	32.05	0	37.97	167.86	305.24	171.03	103	1272.28	1061.6
chr1	155094501	155094670	842.84	545.09	912.6	459.86	899.45	725.79	1336.32	1134.99	2231.7	1705.67
chr1	113191821	113192030	289.15	116.39	437.06	202.46	167.22	171.41	6468.99	4073.94	1073.51	1148.5
chr1	52111621	52111770	33.35	96.16	71.51	120.97	842.65	392.23	3229.48	2108.64	2258.74	2382.71
chr1	52127541	52127710	713.38	450.53	621.98	377.21	1772.1	994.47	2054.98	1497.51	1282.48	718.02
chr1	52592721	52592910	122.16	0	68.48	71.89	289.29	209.63	537.75	192.55	580.87	545.87
chr1	220330441	220330590	33.15	64.1	48.06	56.3	2728.03	2231.51	795.61	685.97	3741.17	3401.22
chr1	155893721	155893890	62.96	200.33	332.24	150.06	368.59	387.7	3742.24	3370.21	2200.87	1465.71
chr1	155944561	155944750	626.24	203.13	187.37	209.25	2092.98	1698.88	3042.01	2678.67	2246.17	1983.79
chr1	114040781	114040970	166.77	147.44	62.62	104.59	5959.16	4147.98	11455	6193.99	5984.73	6741.68
chr1	114083201	114083430	200.13	96.16	183.36	191.78	1285.27	1070.27	349.29	245.06	2830.13	3062.82
chr1	156054141	156054410	2216.85	1133.45	1167.18	860.74	998.22	695.43	1951.37	1578.18	1591.3	1959.53
chr1	156141301	156141470	688.36	669.89	440.87	249.67	948.6	936.53	537.75	304.68	860.52	554.59
chr1	114764821	114764990	362.11	259.22	271.87	153.6	903.28	454.71	719.31	247.6	91.55	472.87
chr1	115099081	115099250	0	32.85	78.35	69.08	165.94	152.62	692.67	495.7	1233.62	1541.3
chr1	32291861	32292070	13097.9	8895.51	8426.57	3832.52	4885.47	3637.74	36933	28846.1	28334	26424.6
chr1	32351101	32351270	1825.35	1328.57	1279.42	672.64	1491.59	1387.44	6544.48	1982.81	2002.34	2407.91
chr1	54465541	54465710	276.01	222.36	300.88	240.14	310.99	162.52	1081.1	602.76	126.9	240.67
chr1	54801521	54801690	1587.49	1367.23	1474.21	754.35	634.74	442.86	101.96	407.42	61.67	44.74
chr1	220703401	220703590	99.86	64.1	116.25	70.23	617.66	445.73	211.15	311.02	1732.66	1889.83
chr1	220887901	220888090	259.75	128.21	110	191.35	800.84	444.06	1687.26	1817.15	4101.93	4314.23
chr1	221035681	221035850	520.13	238.99	610.35	357	490.01	233.88	63.81	328.27	118.59	513.14
chr1	221543761	221543950	133.42	96.16	68.09	26.78	625.32	426.48	172.67	401.33	389.94	293.89
chr1	221604561	221604710	34.4	31.85	40.05	63.08	73.88	143.55	62.49	64.94	475.33	357.01
chr1	221693201	221693370	175.95	48.08	129.34	92.53	207.43	170.11	256.54	296.81	61.67	0
chr1	115813861	115814030	103.19	89.35	73.27	88.42	221.47	202.13	371.66	222.23	988.13	1669.41
chr1	115827761	115827930	0	32.05	45.13	70.16	81.54	36.28	1.64	65.96	138.28	77.71
chr1	115828441	115828610	243.07	249.41	289.94	291.1	85.05	84.41	149.65	91.58	314.75	498.3
chr1	115830001	115830170	242.24	156.66	235.72	182.04	434.01	438.42	284.83	617.47	247.86	584.02
chr1	115831081	115831230	87.14	138.63	74.83	53.34	205.68	95.98	0	130.14	193.55	122.46
chr1	115832781	115832930	0	62.7	21.1	54.13	1700.13	1355.24	2602.6	2303.21	6080.08	6423.06
chr1	115880081	115880250	38.98	86.34	165.39	209.18	683.4	463.31	1009.72	698.4	980.54	832.47
chr1	115951661	115951830	5.63	0	17.78	29.81	184.45	175.94	32.89	305.94	489.08	151.89
chr1	156458261	156458430	158.64	194.72	205.05	201.02	393.32	514.68	1789.22	420.1	932.39	697.53
chr1	156461901	156462070	364.61	269.04	347.09	186.73	848.23	727.83	2846.31	604.79	1737.64	1913.14
chr1	156501381	156501550	7286.39	3380.92	3633.8	1918.1	7547.12	5354.02	14939.7	10656.3	9090.95	9350
chr1	156525121	156525390	298.11	156.46	183.85	124.58	2199.88	1425.85	13793.1	10833.4	4579.87	4925.45
chr1	116506241	116506390	655.01	348.57	694.66	569.5	219.4	56.46	1195.88	517.01	368.59	379.14
chr1	221777441	221777590	81.3	64.1	0	62.36	338.43	220.27	1328.1	1140.32	2412.44	2491.28
chr1	198986561	198986710	0	66.51	10.35	59.11	1405.9	1173.83	2724.62	3767.23	2137.3	1304.39
chr1	199102361	199102510	95.06	0	30.28	36.09	116.32	159.65	260.49	0	2859.07	3407.11
chr1	222814661	222814810	99.44	285.87	192.54	126.03	1520.63	835.56	774.56	550.75	1430.01	1307.22
chr1	223036221	223036410	585.38	402.26	731	497.53	258.65	139.66	337.12	263.83	655.59	844.24
chr1	199400501	199400650	52.12	62.7	46.89	0	521.77	480.25	1354.41	1896.05	1179.77	1400.71
chr1	199461001	199461190	66.71	32.05	58.22	70.45	681.97	920.33	2503.93	1560.17	1802.16	2384.13
chr1	223143881	223144030	4484.78	2291.54	2243.6	984.1	4138.88	2414.12	5642.3	3643.18	9839.51	10086.6
chr1	199690641	199690810	0	0	34.58	60.7	406.56	153.91	72.03	92.09	101.04	0
chr1	199816061	199816230	114.45	96.16	53.24	76.37	565.65	539.21	1223.18	809.51	2466.52	3200.82
chr1	223190461	223190610	0.83	62.5	96.22	42.3	824.3	581.78	795.61	1130.17	1818.28	2076.34
chr1	199878921	199879090	102.77	58.09	31.65	22.88	723.93	264.33	2263.83	1031.23	1978.39	2062.92
chr1	156661461	156661610	10696.9	6012.41	6932.82	3185.22	6169.78	4234.15	7939.02	4628.24	6050.67	6182.15
chr1	116672661	116672850	1308.35	1236.42	952.75	360.39	322	185.57	0	65.96	221.3	122.46
chr1	157117541	157117690	159.69	142.23	173.3	205.64	733.03	620.28	1697.13	1071.57	1343.67	1652.22
chr1	157138961	157139170	288.73	127.21	325.11	151.5	497.04	499.78	601.56	787.95	924.56	556.94
chr1	157155741	157155930	987.52	679.91	810.81	695.09	360.77	408.62	271.67	454.86	240.98	310.38
chr1	157196821	157197030	213.05	146.44	140.91	95.64	134.83	233.32	23.02	124.31	160.34	44.04
chr1	117735121	117735290	433.61	451.34	206.12	179.44	725.05	336.43	904.48	461.71	243.12	489.82
chr1	35719081	35719270	2531.23	1110.61	1506.74	714.87	1443.4	775.95	6550.4	3488.94	3137.76	2649.76
chr1	244952981	244953330	284.77	288.47	321.2	237.83	2241.53	2328.42	6718.14	3715.99	5644.37	3873.62
chr1	165376401	165376750	549.73	760.04	930.77	712.41	3229.38	2310.18	5184.8	4298.2	10095	9101.55
chr1	200206421	200206590	0	31.65	87.43	45.76	991.36	245.08	1422.82	1001.55	1473.18	1535.41
chr1	224012521	224012790	87.77	199.93	177.21	168.61	124.46	65.34	203.92	131.92	0	0
chr1	119007841	119008010	84.64	88.74	134.03	223.54	124.46	84.04	78.94	185.19	119.78	398.45
chr1	119556521	119556670	72.96	32.05	16.31	74.99	341.62	49.24	828.83	301.89	422.91	1082.32
chr1	119574021	119574190	33.35	82.73	77.37	107.19	123.66	317.17	1976.37	2349.64	791.73	390.45
chr1	119585881	119586070	123	154.25	96.22	120.18	806.43	610.29	2143.45	1982.05	3209.63	3123.1
chr1	119593941	119594090	40.86	124.2	34.19	73.55	373.38	131.42	913.36	548.47	1077.07	872.97
chr1	120117741	120117930	95.9	32.05	111.66	195.97	85.05	144.57	946.91	393.97	2345.55	1725.22
chr1	120126361	120126510	30.23	63.9	62.52	79.25	39.09	94.96	75.65	124.31	0	133.29
chr1	120144261	120144510	33.35	96.56	81.08	29.3	146.32	114.3	421.98	593.37	185.01	360.3
chr1	120354741	120354910	5875.06	3999.72	4936.96	2070.04	778.82	998.35	85.51	0	2939.95	2513.18
chr1	36125261	36125490	451.75	360.19	168.02	154.39	52.66	24.06	171.03	0	249.52	105.74
chr1	36133521	36133770	250.79	351.57	428.07	337.01	434.97	233.14	2260.86	1302.93	2368.8	2839.1
chr1	36218261	36218410	68.38	7.01	203.78	144.86	739.73	539.58	1052.81	1268.94	739.55	727.91
chr1	36339101	36339250	81.3	163.87	232.69	217.4	37.66	68.3	3862.62	2374.25	129.5	251.04
chr1	36339341	36339550	149.05	193.11	371.9	500.85	255.46	213.98	2784.31	1962.77	74	421.77
chr1	36450761	36450930	106.74	64.1	120.74	180.23	342.9	156.88	1390.26	1405.67	1496.89	1886.77
chr1	36485821	36485990	363.78	237.59	480.72	312.54	275.08	77	1061.69	461.96	496.67	335.81
chr1	201186301	201186450	60.46	78.13	29.21	76.65	206.63	192.14	684.11	179.1	1644.9	1013.8
chr1	225445601	225445770	296.44	181.3	280.95	245.99	440.87	96.35	174.98	176.57	116.22	162.96
chr1	201480541	201480810	8117.97	6496.2	6644.44	3123.36	6240.15	4379.36	9305.6	5616.86	10898.8	11409.4
chr1	225478021	225478190	596.43	168.68	671.8	431.71	383.91	152.99	154.58	37.04	2848.39	2196.67
chr1	225951201	225951430	1536.83	691.33	812.28	416.26	1847.25	1934.79	2076.68	1674.33	606.02	497.6
chr1	225999401	225999570	12581.3	9970.26	8870.46	3567.12	21064.2	13631.2	21376.9	20424.2	24173.7	24911.6
chr1	226032201	226032490	128.42	71.32	197.33	226.43	255.94	340.31	404.22	445.47	370.01	258.81
chr1	226033701	226033850	165.52	64.1	120.35	147.39	1270.11	890.07	3706.39	2990.45	1387.31	2010.64
chr1	2314401	2314650	342.93	326.33	297.85	634.31	248.28	282.28	1143.26	417.31	586.8	1140.26
chr1	2570401	2570650	206.38	215.15	164.31	263.96	179.83	132.53	432.5	196.1	158.92	183.68
chr1	2575981	2576130	160.94	135.42	214.43	292.26	165.94	169.93	1107.08	921.39	1421.71	1639.03
chr1	120844261	120844550	6927.82	5397.21	5465.94	2521.23	165.94	166.69	246.68	0	1381.38	1409.19
chr1	120844741	120844890	1755.51	1195.75	920.61	536.01	814.24	842.59	0	52.26	1244.76	1012.62
chr1	121160261	121160410	396.51	295.88	520.97	388.69	261.52	147.9	2449.98	1221.24	2437.35	3294.31
chr1	125166281	125166470	50.03	34.06	38.98	67.85	0	22.21	0	0	0	0
chr1	125179441	125179590	16.68	90.05	40	67.67	4.31	16.94	85.51	0	0	0
chr1	125181221	125181430	112.36	521.55	234.21	243.75	41.49	36.1	0	69.26	0	0
chr1	143193441	143193610	15.22	59.7	113.02	150.71	124.46	80.8	128.11	65.96	10.2	0
chr1	143212121	143212290	83.39	143.23	66.92	48.36	145.2	60.16	171.03	32.98	61.67	0
chr1	143213941	143214090	171.36	501.12	237.48	279.84	269.98	87.65	42.76	26.13	0	111.39
chr1	143219281	143219430	31.48	123.2	36.44	52.01	0	72.98	85.51	0	0	0
chr1	143234961	143235110	194.4	489	233.23	217.8	0	60.16	85.51	0	0	0
chr1	143252861	143253010	129.98	17.53	53.63	86.87	7.34	20.36	171.03	0	0	0
chr1	143275301	143275450	40.23	75.32	45.42	11.04	23.3	0	9.87	18.52	61.67	3.53
chr1	143275621	143275790	142.8	414.68	100.33	186.3	234.24	96.16	0	77.37	181.45	200.17
chr1	143275821	143275990	83.39	80.13	46.11	62.44	45.16	15.36	0	71.79	0	0
chr1	143699241	143699390	0	0	32.73	16.31	41.49	87.92	0	0	516.36	556.94
chr1	36703801	36703950	3654.66	2526.92	2522.99	1054.33	1706.99	1195.95	8791.2	6601.16	7093.11	6822.69
chr1	37995281	37995490	133.84	80.13	273.23	273.06	162.75	186.03	1844.47	1222.26	1493.34	842.12
chr1	226035721	226035930	195.13	64.1	51.09	95.64	268.7	246.65	153.27	185.19	384.25	122.46
chr1	226042761	226042930	163.02	124.6	86.84	87.19	247.96	326.89	874.88	399.56	905.11	780.89
chr1	226044801	226044970	148.22	109.18	189.91	155.55	146.48	86.63	288.12	17.76	271.58	243.26
chr1	226073281	226073430	265.17	219.56	95.05	79.97	117.44	129.76	45.72	73.57	0	0
chr1	226100981	226101170	390.04	433.31	518.92	355.48	71.8	73.39	0	65.96	87.76	0
chr1	226122681	226122850	794.06	463.96	531.42	510.02	1010.98	765.31	1215.62	765.37	697.1	455.91
chr1	226127981	226128150	141.76	209.54	247.93	227.65	498.31	110.78	256.54	78.64	186.67	258.57
chr1	226989681	226989830	130.5	71.72	81.96	93.91	629.79	253.59	353.9	152.47	700.89	915.36
chr1	3630341	3630550	292.9	175.89	274.6	464.04	69.09	100.97	419.68	208.53	58.11	200.17
chr1	3772101	3772270	1851.62	771.86	896.87	379.45	41.49	65.34	253.91	189.25	369.3	68.76
chr1	144408461	144408650	33.35	32.05	28.33	16.89	728.4	391.22	4774.99	3612.23	687.85	762.29
chr1	144551581	144551750	7909.92	5287.22	5833.93	2767.08	674.63	364.28	782.13	372.92	9145.97	9726.79
chr1	145157081	145157270	887.87	941.74	908.79	302.87	13.72	17.21	217.73	189	730.78	683.87
chr1	89946601	89946770	216.81	145.44	89.78	172.44	41.49	48.13	87.16	31.96	291.74	244.91
chr1	89966741	89966890	39.61	69.51	177.6	27.07	160.36	183.99	154.25	7.61	148.72	66.17
chr1	90176641	90176810	0	30.45	0	72.9	193.07	85.24	231.22	3.3	330.88	689.99
chr1	90707041	90707210	298.32	231.58	316.61	159.59	124.46	173.72	74.33	142.06	44.12	61.23
chr1	91031181	91031370	39.61	49.28	41.13	31.04	342.74	333.93	34.86	65.96	1397.04	1486.19
chr1	91591301	91591490	2033.19	1498.84	1113.94	640.23	186.69	83.76	273.32	553.03	185.01	122.46
chr1	146037401	146037570	1405.08	1022.47	857.6	703.68	1723.75	1200.67	2759.15	2478.51	1263.98	1704.26
chr1	23869261	23869410	133.42	126.01	129.53	128.91	610.48	244.98	2633.18	1694.62	823.99	357.95
chr1	23869901	23870070	75.05	85.14	139.3	167.53	192.75	164	1007.42	307.97	134.25	152.83
chr1	23931261	23931430	66.71	32.05	128.85	47.64	124.3	190.19	289.76	65.7	826.6	966.23
chr1	39672761	39672930	1347.75	903.47	577.92	478.55	290.4	218.33	993.28	492.15	502.84	499.72
chr1	39833681	39833890	197	65.11	165.48	79.4	440.55	342.44	7154.92	3545	9649.76	10006.8
chr1	39834081	39834270	120.7	96.96	157.77	94.48	41.49	38.41	606.16	99.19	281.78	510.78
chr1	24694041	24694210	338.76	158.66	146.43	202.1	114.41	27.03	281.54	65.96	691.17	1099.75
chr1	24695541	24695710	1036.92	575.14	942.4	571.81	81.86	41.65	85.51	115.68	117.41	73.24
chr1	203324701	203324910	235.57	224.37	249.4	140.46	480.6	156.88	359.16	418.83	248.57	535.98
chr1	203361981	203362130	66.71	102.17	96.42	139.16	483.79	352.44	3258.76	2348.88	1901.06	2205.62
chr1	6747801	6747970	127.17	99.16	177.99	87.41	79.14	97.83	171.03	65.96	2488.58	1651.04
chr1	6777001	6777170	374.2	219.36	264.44	294.71	106.91	23.6	85.51	67.23	1002.12	554.82
chr1	147080341	147080490	100.06	89.15	126.7	242.88	38.61	52.94	1.64	32.98	851.03	420.12
chr1	92975681	92975890	264.34	96.16	512.76	149.48	697.92	810.57	4050.42	2385.15	13138.1	11915
chr1	92995541	92995690	85.47	99.16	117.03	107.26	513.63	339.66	312.13	109.08	789.84	1321.11
chr1	147717821	147717990	107.36	37.46	185.12	104.52	168.34	251.37	85.51	332.84	1374.03	643.37
chr1	93447181	93447370	823.45	535.87	903.42	443.04	134.51	71.45	8.88	191.79	304.08	121.51
chr1	148289741	148289890	33.35	35.06	74.83	76.08	194.51	155.49	136.82	230.6	2270.84	1625.61
chr1	39886841	39886990	332.09	79.33	136.27	113.47	85.68	0	342.06	210.05	181.92	0
chr1	39892701	39892870	3700.73	2655.33	3511.2	1942.28	143.61	104.68	2203.97	745.33	1339.4	1170.4
chr1	39903261	39903430	417.98	334.04	301.47	259.63	80.74	37.85	95.38	220.71	2884.21	2954.73
chr1	39905281	39905470	73.38	37.46	23.05	99.61	40.37	30.17	380.54	185.19	61.67	82.42
chr1	24718281	24718530	166.77	32.05	80.98	126.31	41.49	20.92	797.59	460.44	457.54	808.92
chr1	39907641	39907790	0	32.05	118.2	62.22	412.79	149.75	1012.03	922.15	3764.41	2836.74
chr1	39937401	39937610	90.89	379.42	183.46	241.73	226.26	51	799.56	960.71	114.8	176.62
chr1	39970021	39970210	225.98	153.25	158.84	249.09	272.21	174.65	303.25	260.03	282.73	307.32
chr1	24871941	24872150	66.71	89.35	110.49	121.77	47.55	25.54	518.68	345.52	353.41	186.04
chr1	39992341	39992490	99.86	106.97	188.24	83.08	103.56	65.9	5719.26	4234.02	2003.53	1705.91
chr1	39996041	39996350	349.39	226.97	599.9	387.1	454.91	144.29	1108.07	1466.3	466.31	467.69
chr1	40003261	40003410	43.78	96.16	15.63	22.16	127.81	88.48	1313.63	838.94	2417.18	2577
chr1	40034161	40034310	33.35	32.05	156.3	159.52	319.76	24.06	849.22	197.87	1310.7	1419.79
chr1	24991101	24991270	92.56	143.23	134.91	257.75	119.19	318.66	398.63	437.35	965.83	708.6
chr1	25006921	25007070	43.78	115.39	127.39	113.11	118.08	89.59	4.93	187.73	116.7	54.16
chr1	25011421	25011610	66.71	124.6	120.16	96.58	41.49	40.35	837.71	474.14	551.23	839.06
chr1	40155281	40155450	33.35	0	54.8	35.01	65.74	8.33	1304.75	983.79	1037.46	665.03
chr1	25017541	25017710	992.73	702.95	1011.75	866.88	556.39	253.78	397.64	592.36	1869.28	2150.28
chr1	25020621	25020790	163.65	146.24	188.93	236.03	345.93	233.42	1674.44	1271.73	2722.68	3098.85
chr1	40241861	40242010	133.42	66.51	133.44	88.71	94.46	24.06	3055.16	921.64	2360.26	2560.98
chr1	40342241	40342390	130.92	64.1	51.29	25.26	23.93	24.06	389.75	192.29	216.08	476.4
chr1	25118561	25118730	52.12	41.27	153.86	27.86	48.67	49.52	695.95	354.91	1279.39	1544.6
chr1	203520421	203520590	56.29	159.06	232.11	145.44	480.12	156.32	665.04	647.41	1615.01	1513.04
chr1	203586621	203586790	126.12	9.22	204.17	102.71	323.11	170.39	246.35	246.08	1485.98	1257.3
chr1	203592861	203593030	24.18	31.85	118.79	162.04	192.43	311.44	133.53	86.25	448.52	364.54
chr1	203601821	203601990	253.71	152.45	117.52	115.78	158.45	165.3	1074.19	461.71	235.77	382.91
chr1	203610221	203610370	165.32	32.05	292.48	137.65	180.3	147.16	531.18	176.56	308.34	424.36
chr1	203744401	203744630	86.72	0	59.98	48.29	73.72	108.01	256.54	0	42.69	691.41
chr1	203795461	203795610	10920.8	7970.8	7404.75	3149.13	10747.5	8689.96	21137.5	14545.3	20740.9	18686.3
chr1	7770721	7770950	854.3	623.02	482.87	350.43	320.88	229.25	2660.48	763.59	1346.04	1363.97
chr1	7782061	7782230	111.53	109.18	89.48	104.52	282.74	294.96	1921.44	1315.87	665.08	708.36
chr1	7886481	7886650	56.29	0	32.04	61.06	202.01	185.84	653.86	363.28	2061.4	2165.59
chr1	7943281	7943470	33.35	29.05	102.57	101.7	104.03	105.14	490.06	558.87	308.11	244.91
chr1	7945541	7945710	100.06	46.08	98.96	168.11	195.14	118.56	330.22	405.14	0	244.91
chr1	8127141	8127350	151.14	78.13	163.63	156.63	1097.95	721.53	1651.08	821.94	2773.91	2369.53
chr1	8169861	8170030	597.89	103.17	412.44	232.06	82.97	172.61	151.29	218.93	0	40.27
chr1	8198641	8198790	123.41	209.54	175.35	170.13	285.3	129.94	256.54	82.7	505.69	181.09
chr1	8217201	8217350	104.03	287.47	134.52	126.17	67.97	0	85.51	64.69	0	0
chr1	8217421	8217670	181.37	114.59	232.5	225.13	0	69.41	67.75	65.96	123.34	147.42
chr1	8225081	8225250	0	74.12	170.27	134.61	223.55	192.51	0	0	4871.13	5113.49
chr1	8238221	8238390	30.23	76.12	149.95	66.77	120.63	143.08	173.66	158.05	1930.24	2004.28
chr1	8239061	8239230	96.94	118.99	206.81	154.75	290.08	232.95	330.87	296.81	419.11	364.07
chr1	8307701	8307870	178.03	69.51	176.82	157.28	194.83	271.82	198.33	163.88	2647.73	2306.65
chr1	93988861	93989030	83.18	95.16	46.4	89.79	250.83	249.33	1880.99	1346.56	1071.38	434.72
chr1	93991381	93991550	33.35	64.1	31.26	37.53	300.46	239.71	256.54	263.83	350.33	321.92
chr1	94411341	94411490	26.27	0	15.63	23.1	82.97	72.65	427.57	470.84	361.95	571.07
chr1	94602821	94602990	0	0	41.62	55.22	819.51	668.32	749.57	540.6	1593.43	648.08
chr1	40425301	40425470	233.48	32.05	224.19	185.72	41.49	199.73	340.74	131.92	836.56	1112.94
chr1	25614861	25615070	183.87	333.74	246.17	308.64	238.07	72.38	384.16	386.11	141.84	254.33
chr1	40783521	40783770	869.73	782.88	938.98	464.76	64.78	15.36	397.97	37.29	590.84	321.21
chr1	25923381	25923570	106.32	235.38	128.95	121.26	211.74	366.97	1604.05	712.86	1202.78	1550.01
chr1	40898461	40898610	33.35	0	71.41	110.94	274.77	96.25	1785.28	451.31	2775.58	1705.2
chr1	40905161	40905330	74.21	58.09	70.24	24.76	135.79	95.61	4276.7	3294.11	1876.16	2345.04
chr1	25931621	25931790	198.46	274.85	160.31	228.74	871.53	685.53	3809.99	1251.43	6940.13	8467.37
chr1	26004181	26004410	89.64	104.17	132.37	176.12	129.88	57.38	299.3	620.26	266.13	354.42
chr1	26049921	26050090	623.95	375.81	618.36	472.27	124.62	132.16	87.16	205.74	672.43	1040.88
chr1	26141921	26142110	140.09	54.29	188.05	114.4	93.34	10.18	113.47	172.51	862.18	576.96
chr1	172498961	172499130	100.06	106.77	66.82	92.32	762.87	733.29	1161.68	415.03	616.45	160.37
chr1	172499681	172499870	695.24	491.2	896.78	375.69	357.58	221.94	368.37	416.04	812.13	428.13
chr1	172697541	172697730	33.35	32.05	93.68	73.7	365.72	239.43	1190.95	857.46	536.05	1181
chr1	205227021	205227250	344.81	261.03	473.98	211.99	450.12	307.18	485.46	361.76	183.11	138.94
chr1	172770201	172770350	59.62	64.1	46.89	34.65	498.95	368.91	2889.4	2143.64	981.25	800.44
chr1	173093841	173094030	0	32.05	78.54	55.22	154.78	79.22	384.49	131.92	539.84	539.28
chr1	173117261	173117450	100.06	0.8	46.89	35.3	43.24	195.47	171.03	124.31	368.59	445.55
chr1	173296081	173296290	99.02	64.1	122.11	106.9	886.69	454.8	2782.51	1177.36	4131.58	4619.42
chr1	173414201	173414430	359.61	528.46	436.57	258.33	292.16	249.89	1460.32	833.1	2264.2	2590.18
chr1	8890001	8890170	243.91	86.14	177.89	213.36	475.34	461.83	239.77	131.92	788.89	407.64
chr1	8900001	8900170	1658.37	842.37	2274.52	1030.51	266.15	142.99	0	124.31	718.92	445.55
chr1	150183721	150183890	27.1	32.05	70.63	68.64	187.01	112.73	316.4	46.42	277.75	260.93
chr1	95095861	95096070	139.67	64.1	139.3	78.6	920.35	492.56	917.31	111.62	4926.87	4565.26
chr1	95098241	95098450	66.71	64.1	18.46	103.22	419.01	233.97	61.18	97.92	5238.77	4292.56
chr1	96682161	96682330	33.35	64.1	18.27	11.55	160.2	181.86	1895.13	1171.01	2448.02	3268.17
chr1	96684061	96684230	73.38	102.97	33.7	0	216.37	284.6	1830.66	1029.71	629.73	754.99
chr1	99700121	99700310	34.4	136.22	15.63	23.39	871.21	406.39	769.3	394.48	6743.5	6866.02
chr1	150777621	150777790	30.23	29.05	82.45	54.13	479.48	313.47	2296.39	1380.3	1641.58	875.33
chr1	100132961	100133110	7722.51	5477.33	5771.51	2253.88	17936.5	10922.3	13883.3	11281.4	9657.83	9959.45
chr1	244349101	244349290	33.35	131.21	171.64	157.57	238.39	153.08	62.49	0	534.38	667.15
chr1	244945301	244945570	115.49	105.77	124.06	89.5	414.06	220.37	688.06	210.81	2073.74	1310.99
chr1	26152661	26152830	134.25	60.5	64.57	73.19	124.46	38.87	1432.36	1566.76	123.34	236.67
chr1	26230801	26230970	98.61	32.05	137.35	99.75	79.78	99.59	1217.26	630.66	1423.13	1302.75
chr1	41423761	41423910	6.67	90.35	233.47	160.02	41.49	21.84	263.45	277.79	10.91	148.6
chr1	41429361	41429550	193.88	140.63	120.35	198.13	65.42	104.95	844.95	358.71	402.03	407.87
chr1	26607681	26607830	47.53	62.8	157.67	169.98	52.66	48.13	89.46	70.02	451.84	62.64
chr1	205962181	205962370	100.06	82.13	84.5	208.17	138.66	195.28	0	0	15.65	338.87
chr1	206006001	206006170	58.37	129.01	143.99	220.22	477.41	318.29	1894.47	766.89	1147.04	733.32
chr1	206032501	206032670	6.25	137.42	46.89	88.42	1372.07	1156.43	3397.55	3464.08	4054.73	3684.28
chr1	9145341	9145510	360.44	478.78	831.13	561.2	310.99	206.85	510.78	842.49	380.21	780.66
chr1	9203481	9203670	135.92	64.1	46.89	122.63	155.25	202.97	366.72	251.15	498.1	796.2
chr1	9279481	9279690	117.99	160.26	130.9	141.9	197.54	323.01	85.51	161.34	359.34	258.1
chr1	100532781	100532930	0	0	53.73	85.03	82.97	121.06	581.17	454.35	523	195.69
chr1	101262581	101262790	275.39	158.26	271.18	167.46	525.6	496.17	2272.05	1229.36	725.8	817.39
chr1	101292141	101292350	0	0	81.08	121.48	153.18	94.68	550.25	360.49	216.08	202.52
chr1	107535181	107535350	84.64	64.1	130.41	46.19	362.37	249.06	705.82	323.7	3795.72	4141.84
chr1	246703681	246703830	45.03	32.05	60.66	24.25	161.64	92	1747.45	454.1	236.48	94.9
chr1	26639721	26639870	67.75	170.48	137.25	125.01	37.18	36.47	86.83	131.66	600.09	678.22
chr1	26805241	26805390	305.82	176.49	331.75	285.9	132.28	236.65	92.75	219.69	99.38	88.55
chr1	26812261	26812430	92.98	96.16	71.7	50.53	174.56	284.69	342.06	305.18	431.68	244.91
chr1	27031761	27031950	293.73	97.76	255.45	280.71	41.49	216.57	508.48	168.95	2799.53	2136.62
chr1	178692701	178692870	81.93	46.08	113.61	130.36	715.8	320.78	103.93	146.12	1682.85	1677.65
chr1	179021961	179022150	92.77	96.16	177.99	241.58	4855.47	3376.38	4025.75	1797.87	1938.54	1759.13
chr1	206738441	206738630	468.22	283.26	463.33	384.5	543.63	312.45	324.3	160.33	1227.69	1017.8
chr1	9846061	9846210	181.58	152.45	182.97	217.12	316.25	187.97	178.26	109.08	1014.69	1003.2
chr1	9991101	9991270	88.18	21.23	30.87	65.11	325.35	210.28	2751.92	3187.31	1554.06	1255.88
chr1	9997001	9997190	188.04	155.65	303.22	163.41	48.83	39.43	171.03	363.53	806.2	849.19
chr1	10029221	10029370	109.45	115.59	264.34	129.71	1657.69	1339.22	1384.02	1579.7	3434.49	2730.54
chr1	108130921	108131090	153.22	132.62	147.22	75.5	786.96	508.94	1803.04	1849.62	1309.52	1602.76
chr1	108557381	108557530	177.41	193.32	176.03	225.27	800.68	354.38	1967.82	985.82	3655.54	4052.59
chr1	248576441	248576630	0	32.05	15.63	0	267.43	128.37	74.33	208.28	321.15	312.97
chr1	248792441	248792650	66.71	32.05	56.95	79.97	1320.38	925.89	804.16	407.67	2100.54	1802.93
chr1	248798901	248799050	66.5	0.8	62.52	0	82.97	147.71	284.5	92.85	152.99	183.68
chr1	27341541	27341770	366.9	237.99	326.47	466.21	1293.73	814.83	12409.1	6657.22	4273.18	5053.2
chr1	27368221	27368410	34.19	64.1	78.44	205.86	814.56	505.8	277.92	460.44	800.51	590.14
chr1	27391681	27391830	417.56	458.15	495.67	431.2	110.1	72.19	10.52	78.64	227.46	168.85
chr1	27403081	27403270	448.83	469.37	434.81	319.47	243.17	124.57	346	441.92	1091.07	727.91
chr1	27490181	27490350	11289.4	8296.93	7802.24	3375.34	5076.63	4617.68	21963.5	17701.7	16984.3	17664.1
chr1	27522381	27522550	275.6	302.29	235.14	326.61	244.93	118.65	812.71	223.5	1029.16	1344.9
chr1	904681	904830	1548.5	1262.26	1014.59	431.13	1730.45	1196.6	5985.01	2653.55	2169.8	2710.05
chr1	180127721	180127870	43.57	315.51	63.01	106.25	370.02	467.29	237.47	332.58	385.43	358.42
chr1	180130881	180131050	166.57	95.36	277.43	155.98	452.84	305.88	2056.62	1192.58	728.64	417.76
chr1	180137941	180138110	162.4	192.31	101.01	45.83	201.21	178.35	1455.71	606.82	144.68	115.39
chr1	206851841	206851990	74.84	0	15.14	34.65	286.41	92.92	342.06	65.7	420.53	801.62
chr1	1069881	1070150	1723.2	1046.91	1488.18	1296.71	608.25	356.32	1170.23	453.08	515.17	1045.82
chr1	206924201	206924490	464.68	541.28	636.88	1014.16	1085.02	430.46	579.85	480.99	306.68	459.21
chr1	206927221	206927430	451.33	173.28	1066.17	621.47	285.62	135.31	207.21	88.79	374.99	233.14
chr1	1201461	1201610	595.18	324.73	531.13	271.11	46.27	36.65	85.51	57.33	967.02	517.85
chr1	180228001	180228170	1.04	2.6	109.9	15.52	153.02	49.7	85.51	131.92	0	61.23
chr1	180229541	180229710	687.11	668.09	719.96	403.27	431.14	246.65	334.16	109.08	307.87	481.82
chr1	206949301	206949470	0	202.13	111.07	88.35	1299.63	527.36	288.78	319.39	3990.45	3253.33
chr1	206952281	206952430	296.65	146.24	263.07	339.24	3488.5	1768.02	643	516.76	7288.08	7725.57
chr1	207018221	207018410	260.59	168.68	115.17	242.38	233.92	240.63	85.51	0	5337.44	4146.55
chr1	180609801	180610050	4375.34	1909.92	2288.73	1026.03	103.08	124.94	427.57	131.92	361.95	428.6
chr1	207155161	207155350	104.65	114.19	139.01	87.99	252.43	271.08	2068.46	1042.39	691.4	626.88
chr1	207194381	207194530	27.1	0	114.98	83.94	91.27	25.45	85.19	203.46	0	15.54
chr1	207205841	207206050	66.71	70.11	39.17	31.54	60.47	144.38	189.45	214.62	466.31	122.46
chr1	180617921	180618090	18.76	164.67	119.67	108.85	807.38	529.49	906.78	554.81	911.51	1470.18
chr1	207313261	207313410	133.21	87.94	55.68	90.51	405.61	276.54	970.26	387.12	612.89	301.67
chr1	207318701	207318850	33.35	109.38	29.5	35.01	0	1.2	0	0	0	0
chr1	157564001	157564210	33.35	64.1	60.76	64.67	182.86	369.37	513.09	395.75	493.35	1101.63
chr1	157651521	157651690	33.35	0	30.87	33.56	145.52	180.85	74.33	194.07	458.72	409.99
chr1	157725321	157725470	0	0	0	13.71	103.72	1.2	67.75	0	579.45	142.71
chr1	157734441	157734610	73.38	64.1	16.12	28.15	237.11	271.36	1193.25	799.11	6088.62	5919.34
chr1	158163641	158163830	0	32.05	8.4	46.99	156.53	169.46	179.91	125.32	472	320.27
chr1	158333521	158333670	0	21.23	0	3.97	128.61	105.51	336.14	65.96	1496.18	659.61
chr1	11732041	11732270	323.96	288.07	273.62	312.25	833.23	667.85	2495.7	1358.74	1557.85	1165.22
chr1	158440761	158440930	33.35	32.05	0	11.48	41.49	93.11	232.2	260.79	588.23	480.64
chr1	11882961	11883170	24773.8	14142.7	13957.5	6618.3	613.52	542.63	2414.13	1558.39	5696.31	5539.49
chr1	11893361	11893510	131.75	58.9	181.02	168.39	149.35	143.92	858.43	926.97	857.67	665.03
chr1	109291241	109291390	342.93	450.53	582.81	320.91	300.14	334.76	7650.24	4020.16	4740.2	4984.44
chr1	27636601	27636790	192.83	64.1	201.63	225.99	114.25	65.8	296.01	500.01	1603.15	1473.95
chr1	12146721	12146890	436.95	159.86	395.93	276.16	114.25	210.74	278.25	208.78	213.23	393.98
chr1	12152141	12152330	263.71	121.2	143.6	254.22	199.61	251	676.55	785.41	637.32	398.92
chr1	27659221	27659470	511.16	715.37	810.42	482.59	650.37	442.21	4363.86	1690.56	631.63	1247.17
chr1	27772381	27772530	0	85.94	113.61	48.36	52.02	24.06	162.15	0	0	7.06
chr1	12210621	12210770	82.14	198.12	204.56	188.53	76.91	112.91	69.07	230.6	284.63	65.7
chr1	27863661	27863810	392.96	72.32	228	304.67	367.47	197.32	2468.4	2191.34	1068.06	813.63
chr1	27968801	27968990	266.63	141.03	304.88	131.01	20.74	4.63	0	65.96	101.04	68.29
chr1	13642741	13642910	14.59	22.64	46.21	9.53	502.94	346.88	2982.15	2456.44	1839.39	1702.14
chr1	181134881	181135090	223.48	283.86	283.78	239.2	2496.35	1818.46	2618.06	4197.48	4656.72	4640.38
chr1	181163181	181163350	33.35	9.22	62.52	89.65	157.97	64.23	233.52	93.86	0	61.23
chr1	158801101	158801250	21.47	32.05	21.78	45.76	64.14	32.02	291.41	14.46	15.65	0
chr1	158802001	158802170	215.76	165.67	152.98	148.91	255.62	55.99	161.16	194.32	0	120.81
chr1	182394781	182394950	73.8	66.71	95.15	133.03	488.1	351.7	897.9	704.49	358.15	484.41
chr1	159274781	159274930	30.23	32.05	31.26	51.25	157.97	62.19	61.18	47.19	2134.46	2565.93
chr1	159282281	159282450	66.5	81.33	63.01	52.69	109.14	19.62	85.51	65.7	1551.68	1874.05
chr1	159315501	159315670	17.93	96.16	13.87	0	542.03	338.18	1389.61	907.69	2597.45	3210.71
chr1	159343181	159343330	18.76	49.28	61.84	23.1	89.51	51.09	182.87	65.96	75.66	50.87
chr1	159664361	159664550	0	0.8	19.15	0	233.92	174.92	513.09	287.68	1533.42	1346.08
chr1	109632781	109633070	560.78	444.52	411.27	469.17	419.33	175.48	427.57	263.83	149.9	120.57
chr1	109634441	109634630	313.33	161.06	202.02	225.71	230.25	123	776.86	272.71	1907.94	1920.91
chr1	61620541	61620750	33.35	92.55	58.71	55.43	253.07	120.87	4362.22	2394.03	5181.14	4353.08
chr1	61641261	61641430	527.22	183.5	314.85	212.79	52.02	53.68	3247.9	1547.48	2184.98	1960.95
chr1	109825581	109825850	38.98	32.05	75.02	39.41	41.49	48.13	483.81	231.87	135.2	61.23
chr1	109901801	109901970	3180.81	1666.52	3567.27	2144.02	379.92	180.75	100.31	382.81	355.31	256.45
chr1	109944541	109944710	136.96	111.98	91.34	53.77	59.36	171.41	2086.22	1611.41	1607.9	2054.44
chr1	109969621	109969790	134.25	137.02	223.51	142.19	225.3	97.46	1414.28	763.59	4366.4	3601.62
chr1	109979701	109979850	1811.8	1166.9	1721.75	975.29	440.87	480.07	807.78	531.98	413.66	348.53
chr1	62716461	62716630	182.2	110.38	83.03	67.99	635.85	690.25	756.47	476.68	2215.1	1755.13
chr1	62722841	62723050	0	99.96	53.34	62.51	302.37	119.76	74.33	11.67	4259.66	4398.06
chr1	28108121	28108350	200.13	61.1	106.38	104.44	77.55	19.07	2140.82	872.17	1405.34	885.22
chr1	28112841	28113010	612.69	532.07	1648.58	690.04	655.48	514.87	2760.47	552.02	5531.7	6322.27
chr1	13697881	13698050	222.23	249.61	82.16	48.36	345.45	15.73	463.09	380.27	246.68	244.68
chr1	13699621	13699810	166.36	78.13	148.97	224.84	41.49	47.48	1478.08	373.17	119.07	475.46
chr1	28127181	28127350	0	32.05	43.96	0	106.91	114.58	1210.03	430.76	754.02	692.82
chr1	28129241	28129390	186.79	166.87	238.16	216.03	35.1	24.06	210.83	127.86	112.66	105.03
chr1	28139941	28140130	66.71	96.16	61.93	73.77	454.75	388.99	5223.28	2687.8	129.74	110.68
chr1	28143641	28143790	111.53	111.38	229.08	193.87	62.23	6.48	3530.1	2143.14	599.37	1019.68
chr1	28326261	28326430	264.96	144.44	131.39	171.5	41.49	83.85	3067.99	3171.83	2266.81	1315.93
chr1	15225061	15225290	85.47	0	95.73	157.35	301.25	194.54	2390.13	831.33	855.54	1376.22
chr1	28354201	28354470	133	108.18	351.77	181.82	222.11	72.19	1704.37	457.14	437.61	428.6
chr1	182615061	182615230	351.06	218.36	202.51	98.31	713.08	626.58	6926.33	4062.02	3037.43	3044.45
chr1	183600721	183600890	47.95	136.62	109.41	136.2	145.2	144.38	370.18	65.96	350.56	110.68
chr1	159945661	159945850	4738.07	4094.68	2845.26	1458.82	688.19	577.15	381.53	108.07	1231.48	975.88
chr1	160400361	160400530	513.04	345.16	253.99	244.54	118.4	111.62	342.06	0	29.89	122.46
chr1	110508101	110508270	266.84	213.15	346.3	371.44	1445.15	528.93	3187.71	2088.09	2585.82	1623.01
chr1	110634841	110635050	99.02	95.16	125.24	121.26	336.68	146.69	929.8	489.61	4911.46	4843.61
chr1	110640101	110640250	30.23	100.16	33.9	83.73	694.73	412.04	1154.44	1346.06	747.38	823.99
chr1	110641741	110641910	166.77	31.25	36.14	108.27	176.79	146.51	818.64	614.68	2679.04	3023.25
chr1	110644021	110644170	84.64	28.45	22.08	105.02	1670.77	968.83	5949.82	3622.38	1689.49	1991.09
chr1	110646101	110646250	39.61	13.22	22.08	38.62	1555.73	1039.63	8847.11	7071.49	7497.04	6436.96
chr1	110647501	110647650	6.25	9.22	31.26	40.71	314.5	190.38	959.73	834.63	1567.58	1386.58
chr1	110687341	110687510	33.35	64.1	22.08	13.5	602.98	455.17	4583.24	3047.02	338.23	193.1
chr1	110688581	110688730	109.65	64.1	63.99	62.22	232.16	119.58	667.67	347.8	278.93	59.58
chr1	110690841	110690990	0.83	0	15.14	0	363.64	243.6	1652.07	581.7	669.58	705.3
chr1	110700901	110701110	200.13	6.01	88.99	106.18	122.22	77.74	466.05	198.89	61.67	61.23
chr1	110707361	110707590	33.35	181.7	114.1	196.47	523.36	625.93	3586.01	1331.34	2181.18	1600.88
chr1	110720021	110720190	39.61	153.45	50.02	48.07	0	42.2	42.76	65.96	329.45	365.72
chr1	110722901	110723090	60.46	41.27	80.69	27.14	325.83	222.03	163.13	164.13	767.78	813.16
chr1	65080061	65080210	128.21	224.37	225.27	191.35	691.54	277.1	1922.76	841.22	1227.69	1086.33
chr1	227885801	227885990	1108.01	523.05	1099.09	728.73	411.83	388.99	74.33	87.78	272.77	61.23
chr1	228099541	228099830	899.75	738.4	766.17	675.17	1399.04	803.9	509.14	420.86	438.8	238.55
chr1	228475821	228476070	521.38	225.17	662.91	345.09	196.26	49.33	1710.29	403.36	466.31	357.95
chr1	228500441	228500610	100.06	104.77	46.4	67.49	371.94	171.41	1450.78	1017.28	1287.46	1698.84
chr1	228646741	228646890	370.03	321.12	622.17	393.31	1423.77	1529.97	4770.38	4513.83	5724.77	4920.38
chr1	15430361	15430510	253.29	138.03	149.37	122.99	43.72	1.67	234.18	65.96	121.68	48.51
chr1	28775221	28775370	259.75	204.53	127.29	112.6	0.64	77	378.57	127.6	8408.32	7925.27
chr1	15431701	15431970	494.07	194.72	487.17	548.64	414.86	211.48	512.1	509.4	141.6	303.31
chr1	15432461	15432670	354.6	224.77	383.52	316.65	195.62	291.45	299.63	131.92	191.17	93.73
chr1	15433001	15433170	641.67	523.65	1024.75	672.64	93.5	94.68	709.77	445.47	1281.76	1128.95
chr1	15617261	15617430	1527.24	1435.34	1124.73	490.6	7517.6	5845.47	8770.81	1918.62	2401.77	2306.18
chr1	29232521	29232670	198.25	186.5	142.62	323.8	100.84	74.69	317.72	92.85	264.7	84.78
chr1	184163761	184163930	376.08	196.32	703.94	315.57	556.71	368.73	5670.26	4660.21	6832.68	5902.86
chr1	184987821	184987970	121.95	22.64	40.05	93.83	220.51	53.12	753.18	257.24	1493.1	1751.12
chr1	160647381	160647570	94.23	64.1	61.35	99.61	55.85	182.14	746.61	789.22	377.37	430.24
chr1	160713281	160713450	66.71	68.11	15.63	77.95	26.49	24.06	559.46	525.13	341.79	576.25
chr1	160718321	160718490	0	32.05	57.25	71.6	133.39	91.16	85.51	0	123.34	61.23
chr1	160727341	160727530	33.35	0	31.26	69.29	10.53	120.32	342.06	522.09	849.85	843.77
chr1	160767801	160767970	604.14	724.38	603.32	333.04	246.2	181.4	4460.23	3159.15	316.65	605.69
chr1	160782321	160782550	131.96	89.35	115.56	220	759.52	363.36	2850.26	1480.26	8740.62	7816.94
chr1	160794441	160794650	66.71	74.32	55.68	54.57	320.08	72.19	177.28	126.84	541.26	546.58
chr1	160867721	160867890	117.78	125.2	46.89	103.58	109.3	64.14	629.85	1219.21	0	122.46
chr1	160875701	160875870	33.35	66.71	54.9	51.75	543.47	437.95	1591.88	989.37	726.74	700.59
chr1	110928321	110928530	33.35	50.48	78.15	69.58	292.16	329.76	317.72	65.96	329.45	160.37
chr1	110967381	110967570	75.26	64.1	62.13	77.88	82.97	37.3	325.61	65.96	64.99	124.34
chr1	111470341	111470570	127.17	63.1	211.98	161.25	219.4	100.51	798.57	338.92	359.34	363.84
chr1	66376261	66376430	52.12	32.05	15.63	60.63	158.13	107.27	85.51	77.63	77.32	222.54
chr1	66412221	66412390	33.35	34.26	39.86	73.05	102.12	145.95	1262.32	118.73	48.86	3.53
chr1	66415361	66415510	0	37.46	0	35.3	184.93	239.43	1219.89	549.23	318.31	327.57
chr1	228778161	228778330	62.96	70.11	31.06	50.24	213.49	131.42	392.71	263.07	61.67	61.23
chr1	228852221	228852390	218.27	246.6	144.97	176.55	282.58	178.72	450.59	480.48	407.73	404.34
chr1	228861901	228862070	66.71	95.76	39.37	12.7	543.95	322.08	384.81	377.48	312.14	250.09
chr1	228943801	228943990	64	105.37	47.38	107.69	193.23	186.68	199.31	131.92	0	3.06
chr1	228944441	228944590	65.67	89.15	31.26	103.36	410.07	78.67	85.51	0	123.34	122.46
chr1	228960821	228960990	49.82	174.48	134.52	76.51	268.38	281.08	2490.77	1326.27	385.67	306.14
chr1	228990141	228990330	66.71	138.63	220.09	164.06	339.87	515.14	4110.28	1705.53	853.64	832.94
chr1	228994761	228994930	14.59	29.05	6.84	11.55	127.65	24.06	0	65.96	0	0
chr1	228995361	228995510	0	32.05	42.1	59.4	151.9	143.46	378.57	97.92	29.89	120.81
chr1	229058661	229058870	52.12	130.21	161.28	189.62	248.92	201.11	1865.53	1124.33	157.97	115.39
chr1	30760861	30761030	306.66	240.59	153.76	192.18	56.8	32.02	1584.65	1469.09	2134.69	1781.97
chr1	30797621	30797870	640	516.04	589.74	378.51	581.76	357.53	431.85	578.91	2154.62	1856.62
chr1	16175981	16176190	2130.76	1119.63	1990.2	832.95	605.86	322.82	140.11	160.84	3402.94	3333.87
chr1	16244821	16245150	373.05	361.59	537.09	446.21	365.4	387.14	589.06	325.99	810.23	847.3
chr1	31109681	31109850	104.23	0	99.64	85.6	108.66	32.02	85.51	65.96	287	115.39
chr1	16500601	16500770	138.21	156.66	89.19	212.71	142.17	84.22	922.24	286.66	2074.68	2145.1
chr1	31471661	31471810	817.4	446.73	864.25	384.36	98.93	24.06	151.95	65.7	116.22	0
chr1	185346461	185346610	33.35	64.1	46.89	116.79	217.32	62.84	170.7	0	1128.07	785.37
chr1	185408801	185409070	105.69	42.07	32.53	73.48	105.31	379.74	2048.72	1118.75	424.57	591.32
chr1	185439821	185439970	131.75	144.24	411.75	168.25	212.86	229.07	1497.16	425.18	2609.31	2537.2
chr1	185440201	185440370	0	0	15.63	42.23	0	37.58	0	21.82	111.95	143.65
chr1	185512541	185512710	36.07	64.1	77.66	95.71	201.21	340.22	2014.19	2240.3	1288.41	1101.16
chr1	185534861	185535010	33.35	61.1	0	39.05	1771.3	919.32	2046.75	1435.35	1519.9	1131.54
chr1	185633121	185633290	38.98	5.41	36.73	90.66	695.69	572.99	1674.43	1122.05	594.87	502.07
chr1	185636901	185637110	115.49	177.49	14.26	62.72	483.79	271.08	643.33	93.86	803.59	1244.58
chr1	185644641	185644870	266.84	262.43	28.62	101.2	167.86	166.13	427.57	197.87	61.67	162.49
chr1	185674261	185674470	132.38	64.1	15.63	69.58	1115.66	607.88	3637.98	2329.85	3391.55	3232.84
chr1	186536381	186536550	53.58	22.04	15.63	44.03	2517.41	1173.74	4895.37	2472.93	6775.52	6380.44
chr1	186614921	186615090	0	147.04	78.15	100.33	233.92	210	83.21	114.67	419.35	183.45
chr1	160982261	160982430	294.77	238.59	227.61	132.88	173.28	73.49	177.61	92.09	1379.49	2455.72
chr1	186643741	186643890	14.59	64.1	0	29.59	1904.69	994.93	1892.83	1377.51	1589.4	856.96
chr1	186653441	186653630	151.56	51.08	55.68	85.6	901.68	548.65	982.76	687.74	2356.94	1836.37
chr1	186656021	186656170	121.12	92.55	66.82	38.98	630.59	385.57	6222.15	2994	1792.91	2416.39
chr1	186660081	186660250	26.27	22.04	84.99	91.52	555.59	364.19	709.77	517.27	1686.41	1326.29
chr1	186662901	186663050	96.94	18.03	0	61.79	187.64	89.78	291.08	65.96	277.51	274.58
chr1	161070841	161070990	196.38	96.96	114.29	113.11	207.43	224.72	710.1	264.85	94.88	61.23
chr1	161220801	161220970	543.06	352.57	282.81	190.84	662.02	381.13	148.01	199.14	26.09	168.61
chr1	66420301	66420490	47.11	86.14	4.49	57.74	570.12	417.5	864.35	264.59	1456.57	887.1
chr1	66752201	66752410	3.13	137.82	153.27	281.72	3288.41	2500.56	85.51	32.98	9414.71	7823.77
chr1	67652941	67653090	500.95	138.03	608.4	284.39	296.94	208.98	280.55	54.8	260.91	389.5
chr1	67682681	67682830	539.1	205.33	448.68	261.8	148.23	203.71	755.49	154.75	167.46	183.45
chr1	67694941	67695110	795.93	474.57	573.62	313.98	475.49	376.5	171.03	325.99	827.08	434.72
chr1	68255421	68255590	0	29.05	0	11.55	133.39	24.06	1.64	49.47	49.81	0
chr1	68269021	68269230	27.52	32.05	38.1	46.19	245.88	122.72	55.91	38.05	0	61.23
chr1	68271101	68271270	38.78	0	16.02	17.03	61.43	53.22	85.51	21.82	532.01	576.01
chr1	68347541	68347690	0	111.38	46.89	32.19	344.33	151.6	2132.6	1592.13	2574.44	3502.01
chr1	229217861	229218030	490.32	408.67	898.63	487.86	831.64	805.94	730.49	131.16	2141.1	2171.71
chr1	229567581	229567750	120.29	1	133.25	55.22	68.61	106.43	260.49	61.39	130.45	389.27
chr1	229582061	229582330	200.13	211.34	434.42	245.77	509.64	691.27	1692.52	1532.26	1156.53	855.78
chr1	17060081	17060250	267.67	194.92	346.79	253.49	197.22	192.97	1435.65	1621.05	221.3	577.66
chr1	17061581	17061770	135.09	201.93	62.52	74.35	94.94	99.96	2104.14	1160.36	628.79	990.48
chr1	17121621	17121770	169.48	205.33	105.11	234.58	151.58	2.5	1504.72	752.69	633.77	840.71
chr1	17141481	17141650	0	31.65	46.79	36.6	225.62	133.37	3761.64	2402.4	4838.4	4301.27
chr1	17141801	17141990	13.76	96.16	15.14	60.63	162.11	89.4	3826.11	3007.19	2769.88	3057.17
chr1	17176781	17176970	33.35	0	63.69	109.42	124.46	23.97	2116.48	1121.54	2831.08	2147.93
chr1	17440821	17441050	623.53	420.69	306.35	310.73	41.49	0	621.95	204.22	235.77	116.1
chr1	186770521	186770690	0	32.05	16.12	23.1	206.31	149.84	256.54	131.92	775.61	559.77
chr1	186802521	186802670	0	0	15.63	2.45	116.64	121.8	251.61	129.13	0	57.7
chr1	186819241	186819410	33.35	109.38	10.35	11.55	1920.01	919.41	1538.93	998	1431.19	2339.15
chr1	186994921	186995070	72.96	46.88	28.33	109.14	96.69	163.91	36.18	202.69	442.59	433.54
chr1	187001661	187001830	33.35	32.05	0	50.96	907.43	479.33	1478.41	768.67	1013.03	1038.52
chr1	192038681	192038850	34.19	64.91	0.39	36.96	118.4	204.54	85.51	0	10.67	276.23
chr1	161487481	161487710	1072.78	964.17	1042.62	356.71	246.84	241.37	156.56	305.95	77.32	24.96
chr1	161632461	161632670	133.42	14.02	31.26	38.26	124.46	52.75	165.11	65.96	61.67	122.46
chr1	161643541	161643790	66.71	0	62.42	23.1	365.72	238.14	631.49	655.27	763.75	675.86
chr1	161739081	161739270	680.65	686.92	551.94	339.17	1416.91	1271.38	7541.7	5384.73	10826.9	9345.05
chr1	161740001	161740170	143.01	124.2	143.99	134.76	170.25	107.55	759.1	428.22	3187.57	3366.37
chr1	70411061	70411210	10697.8	7390.65	7043.4	3170.06	16905.4	11586.3	22840.2	20035.1	14202.1	13904
chr1	76029441	76029610	26.27	0	15.63	11.55	0	30.54	1670.82	1319.17	543.16	306.14
chr1	231040601	231040810	737.56	415.08	524.19	483.24	582.88	262.01	657.14	369.37	438.56	356.06
chr1	231053901	231054090	700.66	705.35	855.26	417.63	565.33	399.36	1950.38	966.29	1864.3	2793.18
chr1	192974841	192974990	146.14	2.6	82.64	24.69	188.76	79.5	61.18	192.04	219.64	62.17
chr1	192998661	192998830	766.12	342.96	231.42	231.7	493.84	524.68	432.83	274.23	123.34	122.46
chr1	193451121	193451290	33.35	0	28.33	57.17	820.47	374.74	85.51	320.91	415.79	190.04
chr1	195908241	195908430	33.35	64.1	31.26	42.59	473.9	190.38	1614.91	2197.68	926.93	1127.3
chr1	197783101	197783250	100.06	42.07	84.5	160.82	59.04	76.17	882.77	1041.89	500.47	659.85
chr1	197976461	197976650	81.3	128.21	41.32	56.16	182.86	30.45	0	65.96	43.64	61.23
chr1	198361461	198361630	33.35	0	79.62	52.69	232.8	96.25	427.57	328.02	431.68	414.94
chr1	150789481	150789670	85.47	128.01	166.36	109.93	605.54	498.48	3282.44	1924.97	1525.83	1115.76
chr1	150791701	150791850	92.35	64.1	72.68	55.58	1307.45	708.58	726.54	83.72	3182.35	3614.58
chr1	150793381	150793550	33.15	29.05	78.15	54.57	23.93	231.66	0	0	447.81	209.12
chr1	198602581	198602750	29.6	32.05	83.82	73.84	138.02	120.32	171.03	65.96	123.34	183.68
chr1	150979141	150979290	222.02	147.84	215.99	201.89	587.99	615.38	1635.96	567.75	1046.47	1115.06
chr1	162919101	162919290	47.11	158.66	62.91	107.84	1238.04	584.09	1332.38	675.82	6488.52	7220.91
chr1	162922341	162922530	130.29	55.29	6.45	23.39	956.41	677.11	3026.55	1870.68	1275.36	1195.83
chr1	165629281	165629430	101.11	92.55	74.24	86.62	168.5	125.22	16.45	131.92	0	95.61
chr1	165631041	165631210	2670.79	2154.11	2002.02	910.76	3971.34	2595.33	5081.2	1836.43	2913.86	3098.14
chr1	78560921	78561090	0	32.05	0	16.6	119.03	17.58	85.51	0	0	122.46
chr1	78561981	78562170	0	78.13	21.59	48.29	1259.74	643.42	333.83	203.71	4078.45	3802.97
chr1	78646441	78646590	0	0	15.43	34.14	36.06	76.45	161.16	65.96	119.07	61.23
chr1	81121441	81121590	59.62	0	15.63	25.26	1466.38	627.59	3892.22	2876.29	3509.67	3300.9
chr1	232634261	232634430	200.76	111.58	71.12	99.03	1111.83	609.36	2801.91	991.4	5510.83	5653
chr1	232657461	232657630	66.71	93.15	32.53	57.67	385.5	255.35	1541.89	1499.03	1994.04	1493.26
chr1	232706241	232706530	170.53	61.1	82.55	84.45	744.36	650.08	235.49	263.07	1335.37	1599
chr1	232765661	232765890	0	96.16	125.04	122.2	229.61	132.81	978.81	335.63	185.01	412.11
chr1	232932861	232933070	50.24	63.1	131.39	148.11	168.5	146.42	115.12	65.96	197.34	424.36
chr1	20124601	20124790	1498.89	917.5	2016.47	1209.51	1845.97	867.39	1899.73	1606.08	3114.76	2956.37
chr1	20493321	20493470	26.27	64.1	35.66	117.36	207.11	196.39	823.9	590.07	896.81	1110.58
chr1	20494401	20494570	275.39	156.66	179.65	134.76	114.09	121.89	1609.32	583.73	323.05	250.8
chr1	20587761	20587970	392.75	169.48	306.84	237.33	124.46	61.36	349.62	444.96	123.34	176.62
chr1	20588801	20589030	690.03	736	767.63	464.11	235.51	266.64	4645.4	5636.64	552.17	823.99
chr1	166512321	166512490	66.71	18.03	15.63	30.68	55.85	150.86	275.95	352.88	0.95	61.23
chr1	151606561	151606730	141.76	135.22	360.57	107.33	138.34	58.12	420.34	169.97	0	183.68
chr1	151608441	151608590	485.52	257.62	1157.21	579.53	2207.06	1606.05	3404.45	1599.99	263.52	321.21
chr1	166884361	166884530	1201.82	774.06	583.1	401.54	135.47	57.47	108.54	131.92	152.27	816.45
chr1	151920201	151920370	113.62	32.05	102.47	67.99	539.8	389.46	304.23	286.66	1451.12	1409.89
chr1	151944641	151944850	209.51	58.7	220.48	114.62	385.34	336.43	111.5	133.18	127.84	267.52
chr1	167562841	167562990	15.84	55.69	33.51	110.22	517.46	148.92	1085.7	461.2	902.5	627.12
chr1	167603481	167603650	47.95	22.04	28.92	89.57	220.2	131.89	115.12	192.55	640.88	432.13
chr1	167604081	167604230	115.7	0	163.82	130	46.59	113.47	292.72	17.76	6.4	68.06
chr1	167605681	167605850	176.36	64.1	160.6	207.01	973.01	303.85	1038.01	437.61	531.54	858.14
chr1	167617401	167617550	333.34	245.8	367.7	250.61	1106.72	662.02	3104.33	1207.8	2848.63	2538.38
chr1	84425301	84425470	0	41.27	45.13	34.65	41.49	32.39	0	179.1	61.67	117.75
chr1	84425601	84425790	33.35	32.05	0	0	191.79	122.08	1328.1	1249.66	910.8	1267.19
chr1	43461041	43461230	375.03	259.22	244.22	217.33	198.65	353.45	256.54	256.22	1805.71	1698.37
chr1	84759161	84759330	100.69	148.64	202.7	144.79	587.51	501.82	268.38	157.03	685.47	824.22
chr1	86324201	86324430	33.15	125.2	77.47	147.53	975.4	814.36	769.3	455.11	5320.37	3921.42
chr1	233389321	233389490	33.35	10.02	26.38	36.09	286.09	146.14	581.5	194.07	491.93	122.22
chr1	234498561	234498790	49.82	159.26	180.63	124.58	349.28	144.47	747.26	404.37	1629.24	1264.6
chr1	234517521	234517690	48.36	63.5	114.39	38.83	434.81	207.69	205.89	373.93	524.19	531.04
chr1	234574001	234574230	196.38	185.5	231.33	94.84	818.39	556.51	464.74	167.43	555.49	535.75
chr1	234594661	234594830	87.56	107.38	164.7	134.61	226.9	175.11	256.54	124.31	510.19	546.11
chr1	234620561	234620730	28.35	0	71.9	144.79	400.34	447.21	768.97	618.99	1905.1	1927.51
chr1	21183301	21183470	61.71	47.68	57.83	60.85	474.86	218.61	318.05	261.55	312.14	638.89
chr1	168149041	168149190	33.35	64.1	61.25	0.36	515.54	431.85	0	64.69	980.77	632.53
chr1	168163781	168163970	95.27	96.16	89.38	189.4	363	182.42	246.68	329.79	540.08	336.75
chr1	153231541	153231710	66.71	257.22	144.77	123.86	243.49	204.54	4531.93	2901.66	2504.94	2395.67
chr1	153231861	153232050	159.48	46.08	97.88	175.97	1232.46	865.08	5850.82	3575.7	5112.83	5915.34
chr1	153232641	153232830	131.96	122.4	88.51	131.29	522.09	402.69	2199.03	848.83	1376.88	856.96
chr1	153357681	153357850	80.26	134.62	139.69	157.21	453.48	561.23	7554.86	5980.64	1781.52	1480.78
chr1	153367201	153367410	66.71	79.13	48.16	24.18	131.16	36.19	0	73.57	0	68.29
chr1	168509361	168509510	26.27	35.26	74.34	109.79	279.39	315.51	358.83	246.84	678.83	647.6
chr1	168510561	168510770	124.04	204.93	194.99	195.03	125.1	1.76	9.87	178.09	123.34	0
chr1	153514981	153515130	85.47	114.39	136.57	167.46	650.06	418.52	896.58	685.97	272.77	166.26
chr1	153526301	153526490	1146.78	766.25	1536.44	624.5	686.28	524.77	85.51	36.78	656.54	379.61
chr1	87176601	87176770	0	146.04	91.44	56.3	634.26	296.07	940	821.43	581.35	383.85
chr1	87301581	87301730	33.35	32.85	6.84	41.86	1312.88	964.3	249.96	131.16	576.6	532.21
chr1	87314221	87314390	33.15	56.69	58.32	12.41	2535.76	1307.39	146.69	31.96	949.7	991.19
chr1	87318161	87318350	76.72	13.02	58.81	55.43	101.48	143.73	74.33	0	1163.17	1237.28
chr1	87402701	87402850	0	49.68	19.83	60.56	55.85	84.41	132.22	27.91	280.36	23.78
chr1	87403141	87403330	33.35	32.05	26.86	12.99	82.97	187.14	238.78	131.92	136.38	323.8
chr1	234746941	234747110	478.23	374.41	443.7	382.19	497.35	240.45	332.19	273.73	1552.87	1459.58
chr1	234748141	234748310	173.03	174.08	109.7	179.37	357.1	198.8	238.78	197.87	407.25	198.99
chr1	234936701	234936870	100.06	5.41	18.37	29.59	49.78	38.96	0	67.23	0	0
chr1	234937001	234937250	51.28	64.1	62.52	77.52	108.02	196.95	85.51	124.81	0	61.23
chr1	22702821	22703050	190.96	113.38	178.09	254.58	339.87	138.46	789.36	439.13	349.85	575.07
chr1	153556441	153556610	0	57.29	30.87	98.6	401.46	180.66	85.19	124.31	79.7	343.82
chr1	171743541	171743690	1133.03	573.74	538.94	382.7	165.94	157.71	204.25	263.83	389.46	135.64
chr1	89277801	89277970	17.93	32.05	25.99	55.36	134.19	143.46	140.11	1.27	123.1	157.78
chr1	89351721	89351890	62.75	42.07	62.52	64.24	1115.02	1109.97	542.69	300.62	5987.81	5874.6
chr1	234943261	234943430	79.43	96.56	80.79	54.71	96.54	133.83	103.93	42.11	284.39	281.18
chr1	234943881	234944150	52.12	73.52	146.83	252.99	343.22	278.58	756.14	384.59	341.31	2.35
chr1	234955861	234956010	33.35	96.16	26.38	130.57	235.67	151.97	1273.18	799.62	419.59	520.2
chr1	209653201	209653370	704.83	583.75	936.34	668.02	669.2	312.82	41.44	156.27	473.9	524.91
chr1	235057001	235057150	239.53	285.47	234.06	183.55	286.73	44.89	80.58	129.13	61.67	35.32
chr1	209749521	209749710	0	73.32	29.79	57.53	71.8	77.37	109.2	124.31	0	103.62
chr1	209750041	209750190	84.64	71.92	15.63	30.68	0	42.2	169.38	130.65	63.09	6.36
chr1	209808181	209808370	5568.61	3269.33	6208.66	2895.49	4006.92	2235.12	4892.08	3526.99	4130.16	5005.4
chr1	235515881	235516130	60.46	98.16	95.64	72.9	254.66	160.3	0	0	75.66	50.87
chr1	23425021	23425230	225.77	32.05	139.21	213	165.47	108.66	174.98	173.27	450.42	402.93
chr1	154354761	154354970	6442.51	5372.56	6500.06	3069.08	1496.53	973.55	1496.5	859.74	2478.38	2794.12
chr1	154385661	154385810	1262.9	950.15	1131.62	539.61	419.49	551.24	1623.79	1149.7	488.61	1080.2
chr1	235908801	235909030	33.35	153.45	166.56	48.29	1186.02	855.18	1113.66	462.72	272.77	820.46
chr1	211515561	211515750	3479.96	2264.29	2335.62	992.25	3507.17	1627.8	18963.8	4201.04	4267.01	4521.7
chr1	235946301	235946470	113.82	60.3	54.31	63.59	2814.04	2475.39	5249.92	2847.12	7591.92	6855.19
chr1	211587201	211587430	69.42	0	55.39	52.33	815.52	689.23	1010.05	527.67	801.7	781.6
chr1	211611941	211612090	322.92	124.6	224.19	146.38	517.3	466.55	85.51	179.61	499.28	255.27
chr1	211739121	211739290	151.35	156.46	289.06	132.38	262.32	157.34	403.23	556.08	0.95	144.83
chr1	236065141	236065330	124.87	133.62	107.46	142.05	61.59	75.8	171.03	161.6	76.61	163.9
chr1	236089541	236089710	109.45	92.55	136.37	85.61	179.83	237.95	230.23	227.3	447.57	498.3
chr1	236141661	236141830	125.91	87.74	155.42	195.97	804.35	296.63	1100.17	699.16	359.58	493.12
chr1	211936661	211936810	56.29	61.9	132.07	126.46	615.75	358.82	682.47	73.57	1189.74	1053.59
chr1	154645181	154645370	33.35	49.28	46.3	30.68	119.03	54.61	0	34.5	211.57	244.91
chr1	155062781	155062990	2530.6	2036.92	2042.56	944.9	2179.3	1190.49	372.97	559.88	2278.43	2475.03
chr1	51088621	51088790	33.35	53.29	65.74	33.92	266.47	195.84	115.12	255.97	153.22	125.75
chr1	51093701	51093890	6.25	86.14	6.84	52.91	124.46	102.27	926.84	332.84	1256.86	936.08
chr1	239364081	239364250	0	0	28.52	37.1	1515.04	504.87	4782.55	2360.8	6500.85	4766.61
chr1	239367521	239367690	47.11	85.34	46.69	64.46	456.99	399.36	1491.9	436.09	3467.22	2858.41
chr1	212488681	212488830	231.82	155.25	473.49	194.38	374.65	284.41	467.7	523.61	1696.84	1620.19
chr1	239936201	239936370	39.61	128.21	26.38	78.89	235.99	176.03	163.13	130.39	5836.49	5044.02
chr1	212542961	212543150	92.35	32.05	56.85	58.03	1704.12	1522.75	3617.25	2148.46	9021.92	8349.15
chr1	239945261	239945430	66.71	0	15.63	46.92	156.37	181.86	505.52	410.97	551.46	275.53
chr1	212635261	212635470	198.67	132.22	263.76	194.31	527.67	518.94	300.94	468.05	2679.28	2686.03
chr1	212710681	212710830	28.14	221.56	196.74	107.76	220.04	223.6	926.18	606.31	1771.8	1609.83
chr1	155193081	155193230	2717.8	1344.19	1125.56	579.46	679.41	326.43	1173.19	893.48	1000.22	673.98
chr1	155194461	155194610	1738.42	1415.31	1069.54	455.74	594.85	474.98	222.99	326.24	1832.99	1545.07
chr1	155244701	155244850	8098.79	5557.06	5338.26	2163.44	13761.8	10700.6	10953.4	8804.16	9668.97	7886.18
chr1	113133101	113133310	72.96	176.29	71.51	68.64	82.97	168.44	743.32	249.12	1772.51	1846.26
chr1	51883381	51883550	129.67	72.12	112.34	123.21	339.07	125.41	244.04	194.07	382.11	292.25
chr1	52140281	52140450	66.71	154.25	129.05	103.22	440.07	207.78	1267.75	975.93	90.84	354.65
chr1	52569541	52569770	165.52	78.13	158.74	94.05	1085.02	758.18	3175.21	3032.56	5481.65	5098.89
chr1	31818381	31818530	239.53	128.01	298.73	134.83	42.28	19.07	120.38	170.73	149.43	209.59
chr1	31826861	31827070	2931.07	1164.3	1256.66	740.71	0	24.06	0	96.65	97.01	61.23
chr1	52677441	52677630	637.5	248.41	616.31	431.42	1179	911.08	4104.03	1725.06	1091.3	633.48
chr1	32007101	32007290	171.36	75.92	157.18	166.88	103.4	24.06	202.93	182.91	562.61	610.63
chr1	213326321	213326510	33.35	0	12.7	13.5	306.04	74.78	272.99	104.01	185.01	162.49
chr1	219460181	219460370	100.06	100.36	27.94	104.08	82.97	184.55	256.54	88.79	210.15	224.19
chr1	219460481	219460650	66.71	64.1	31.26	35.51	249.24	239.62	436.12	380.27	309.53	521.62
chr1	219568941	219569110	585.59	390.44	960.18	500.71	404.81	264.7	180.9	317.11	790.07	674.92
chr1	220487581	220487730	255.79	101.57	114.29	92.61	328.06	144.38	2000.71	880.29	3567.55	3498.71
chr1	114078301	114078510	2447	1645.68	2493.78	1039.75	1242.67	842.78	256.21	223.75	878.31	1107.29
chr1	114154321	114154510	255.58	151.65	136.76	171.35	274.45	94.87	166.1	0	61.67	114.45
chr1	114353341	114353630	914.34	391.04	762.45	592.23	225.78	170.11	245.36	273.98	2389.67	2684.85
chr1	114548341	114548490	127.37	32.05	49.82	57.02	726.96	431.2	220.03	95.39	503.08	582.14
chr1	114549241	114549410	96.94	14.02	128.36	79.4	280.67	143.55	54.6	46.42	1039.36	846.6
chr1	114559481	114559630	106.11	64.1	142.53	134.04	392.68	380.48	2140.49	1200.44	5728.57	5929
chr1	156146901	156147050	82.35	152.05	292.38	216.47	157.65	198.34	436.12	171.49	247.15	505.6
chr1	156179021	156179190	269.34	79.13	134.42	88.71	218.76	63.86	220.36	11.67	705.16	547.52
chr1	53945761	53945990	8822.38	7041.49	6274.4	2869.93	20599.3	12205.7	27421.8	12756.8	14951.6	17931.3
chr1	32250101	32250250	561.41	431.5	990.95	329.5	41.49	12.59	817.32	562.17	94.16	182.04
chr1	32343301	32343550	410.06	369.6	264.34	264.47	344.49	98.75	395.67	295.54	85.15	172.38
chr1	54481521	54481730	495.53	251.61	278.8	394.75	247.64	225.46	166.09	234.91	815.93	649.96
chr1	54489481	54489670	3039.68	2629.09	1557.93	775.28	3968.94	2320.27	7253.26	3170.31	1903.2	2091.88
chr1	220925841	220926010	63.58	10.02	31.26	76.94	1430.31	546.52	342.06	318.63	818.3	686.46
chr1	220928361	220928590	33.35	81.33	23.45	34.93	385.34	304.96	502.56	109.08	2293.85	2645.76
chr1	220962101	220962250	103.4	74.12	47.48	21.65	1295.17	1049.81	1081.1	423.91	3786	3731.14
chr1	220990541	220990690	871.4	406.26	670.92	434.59	299.66	252.67	69.07	509.4	790.07	746.28
chr1	221000161	221000310	66.29	83.34	70.53	127.9	132.44	254.61	710.43	645.63	288.18	107.15
chr1	221016801	221017010	96.94	6.01	42.01	47.35	484.27	427.68	1894.47	901.85	3151.28	2755.74
chr1	221039761	221039930	702.12	497.01	916.8	431.42	1016.09	288.76	825.54	461.71	185.01	460.62
chr1	221045961	221046110	95.06	143.43	249.5	150.13	833.23	492.1	2287.18	1075.88	2055.95	1873.34
chr1	221049041	221049190	0	32.05	62.52	26.71	205.04	56.73	80.58	62.66	513.04	494.53
chr1	221094041	221094190	66.71	85.34	73.27	113.83	584.79	558.09	889.02	911.49	1210.61	966.7
chr1	221149261	221149410	0	25.24	0	53.34	688.19	509.4	85.51	321.93	984.57	975.65
chr1	221187301	221187490	166.77	128.21	146.43	84.96	721.06	448.97	1751.07	1404.41	683.1	176.62
chr1	221439481	221439650	0	78.73	105.8	84.81	232.96	159.74	513.09	131.66	2253.76	1630.79
chr1	221696821	221696990	0	89.75	0	60.78	124.46	160.76	651.22	234.91	1078.49	836.47
chr1	115808421	115808570	36.07	0	14.16	19.49	230.73	150.49	159.85	310.77	308.34	284.48
chr1	116168041	116168210	164.9	242.8	147.31	202.54	224.34	156.13	181.88	35.77	125.71	252.21
chr1	116360901	116361070	166.77	105.37	248.32	80.48	534.53	231.29	171.03	0	185.01	244.91
chr1	156500781	156501050	8764.01	5287.42	6126.7	2672.45	18360.2	12501.5	55509	18348.6	17514	17756.8
chr1	156508641	156508810	109.03	248.2	236.01	197.41	1403.03	1118.95	1255.09	499	2412.44	2271.09
chr1	156516081	156516270	126.12	185.5	120.35	120.61	338.27	356.23	1393.88	642.84	2483.36	2437.58
chr1	116486081	116486250	119.24	143.43	31.26	59.26	83.77	137.9	0	101.98	123.34	35.32
chr1	116510461	116510610	207.43	62.5	171.83	148.91	104.19	85.61	779.82	359.22	86.81	144.36
chr1	54996941	54997210	449.04	138.23	441.94	440.87	165.79	62.01	715.36	263.83	246.68	183.68
chr1	55036041	55036190	988.14	462.55	398.37	218.56	843.76	458.22	130.24	52.26	869.53	376.08
chr1	198620961	198621150	126.12	176.49	66.23	140.17	219.88	209.81	4567.78	3135.56	509.01	672.1
chr1	221751381	221751570	233.48	128.21	55.49	102.71	834.35	364.75	796.93	619.5	3106.22	4038.23
chr1	221776841	221776990	126.75	64.91	129.34	45.11	273.33	237.67	264.11	358.2	558.34	734.97
chr1	221784061	221784250	66.71	58.9	89.97	158.07	946.36	558.83	618.66	197.87	531.54	1005.79
chr1	221809761	221809930	66.71	137.42	15.63	55.94	601.55	358.45	166.09	0	905.82	925.72
chr1	198968981	198969170	0	18.03	15.63	11.19	41.49	4.63	0	0	185.01	184.86
chr1	199098601	199098770	109.65	63.5	46.5	81.64	248.92	211.48	256.54	0	1861.21	1431.32
chr1	223198661	223198830	26.27	114.79	107.85	68.28	534.05	601.31	1483.67	1415.82	972.95	1034.28
chr1	156662221	156662390	336.05	342.16	373.17	371	441.19	286.35	985.39	305.44	1096.28	753.58
chr1	116680821	116681030	434.24	196.92	406.97	304.16	250.51	283.86	606.82	68.49	1024.65	1014.03
chr1	116727201	116727410	48.99	18.23	49.53	89	124.46	108.38	108.54	0	404.64	59.58
chr1	116794501	116794690	34.4	113.18	131.98	150.49	221.79	96.25	1847.77	2204.02	2121.41	2553.21
chr1	116847981	116848150	117.99	108.38	181.21	120.18	227.7	143.18	830.8	248.61	4416.68	4104.64
chr1	116877281	116877450	159.69	176.49	148.1	123.35	143.61	110.6	29.6	64.18	519.92	687.4
chr1	116878081	116878290	377.74	444.32	549.59	384.93	598.52	166.13	0	0	1564.73	1241.52
chr1	157055821	157055990	209.09	67.11	48.94	92.75	867.22	435.46	304.56	65.96	3801.18	3804.85
chr1	116993381	116993550	65.67	128.21	31.26	47.13	0	19.07	245.03	0	61.67	60.05
chr1	116994521	116994670	0	0	22.08	4.19	78.03	47.39	527.89	93.61	387.57	162.73
chr1	157113121	157113270	153.43	101.57	232.6	105.53	581.44	372.43	691.02	343.74	810.47	648.55
chr1	157155021	157155210	1510.98	946.74	1513.28	768.64	622.29	582.34	329.23	271.19	3290.98	3754.93
chr1	157249401	157249610	106.32	45.07	30.48	42.59	119.67	24.43	159.85	65.96	4358.81	4053.53
chr1	157335141	157335290	27.1	32.05	46.89	8.52	146.8	192.79	3766.58	2945.8	2803.57	1779.85
chr1	157469901	157470070	6.25	64.1	44.94	47.86	37.66	59.79	579.19	916.82	173.15	122.22
chr1	58611941	58612230	34.4	90.15	52.26	91.88	331.41	436.84	256.54	69.76	456.11	310.85
chr1	58710821	58710970	6.25	0	54.51	44.9	387.26	345.03	3541.94	1357.47	1200.88	1067.72
chr1	58711181	58711330	33.35	35.66	61.54	115.2	897.54	1129.04	2392.43	2212.14	2118.57	1970.6
chr1	35797521	35797710	109.65	3	120.35	62.29	346.41	226.47	1098.2	534.26	4169.29	3726.2
chr1	35864381	35864530	69.42	105.37	92.71	55.87	583.84	315.32	2225.34	1389.18	239.8	463.68
chr1	199977041	199977230	185.75	211.34	107.46	131.08	739.73	555.31	888.03	1492.69	531.78	661.03
chr1	223698301	223698470	1301.68	854.39	645.72	421.67	2205.31	1240.93	1355.07	970.6	436.66	695.88
chr1	223701021	223701170	8492.17	4787.41	5927.12	2769.32	883.65	642.03	1631.68	1066.24	2539.81	2770.57
chr1	200184341	200184490	33.35	97.16	130.8	29.67	6828.3	4592.23	9700.61	6453.51	5987.81	6202.4
chr1	200207841	200208070	593.93	286.47	236.11	157.5	3255.86	2129.52	8611.29	10204.2	13986.5	13489.2
chr1	200242401	200242570	4.17	89.35	137.06	135.99	1129.06	868.97	2535.5	1011.44	170.06	337.23
chr1	223776081	223776290	2695.71	1575.57	3895.5	1798.07	355.66	92.27	983.09	714.38	266.84	428.36
chr1	223871281	223871470	254.54	147.64	220.77	214.52	3185.66	2006.24	8868.16	3780.68	11150	8149.46
chr1	223913761	223913990	363.15	213.95	146.53	114.12	824.14	297.46	2457.55	2016.04	253.79	310.85
chr1	200488781	200488930	930.81	300.29	463.14	224.62	1925.43	1244.45	1867.17	612.9	490.27	442.02
chr1	200510241	200510390	1840.78	1162.3	1026.7	369.05	2017.82	1301	3344.6	2621.59	1991.19	2059.38
chr1	200545501	200545710	155.52	96.16	222.73	145.23	553.52	322.36	419.68	330.81	1957.75	2102.95
chr1	224050921	224051090	2034.65	946.14	842.75	445.49	1524.93	1436.96	962.36	1154.52	1782.47	1337.83
chr1	224169101	224169270	211.39	91.55	166.85	57.24	4845.1	3003.49	13907.6	8717.66	15726.5	14924.6
chr1	200620781	200620950	12043.4	7647.67	7707.39	3217.7	10337.2	6378.11	18314.9	14225.4	14581.6	13297.3
chr1	200621241	200621390	274.76	159.06	198.31	136.2	449.01	269.42	956.44	734.67	1245.71	956.81
chr1	200622401	200622570	283.52	238.39	151.9	32.41	509	208.89	108.54	337.4	144.68	244.91
chr1	224170781	224170930	213.47	216.15	90.26	114.48	2234.83	2376.26	2784.15	2355.72	2590.81	2634.46
chr1	224203301	224203470	271.84	172.48	421.52	326.47	5555.47	2663.17	5938.31	2406.72	23242.3	22224.6
chr1	224204921	224205090	3426.49	2619.67	3934.58	1891.72	3284.82	1640.57	2950.74	1475.06	4232.27	4776.61
chr1	224205481	224205670	1689.53	1241.02	2562.01	1284.58	1998.99	755.08	4261.57	1230.38	4270.22	4450.93
chr1	224330321	224330510	4570.98	3409.96	3518.67	1645.12	4086.06	3670.14	4086.27	3766.98	4212.46	3319.74
chr1	224333441	224333610	731.52	489.4	583.2	275.08	3397.39	2736.75	3167.97	2459.23	2582.03	1831.66
chr1	224334041	224334230	1028.38	957.96	1408.66	547.63	1320.53	598.25	3492.93	3252.51	4620.19	3835.7
chr1	224334401	224334670	504.08	271.64	418.79	278.54	1034.44	446.56	4331.96	3665.76	2835.58	2131.21
chr1	224341141	224341370	183.45	113.38	187.37	248.3	1065.24	654.8	1014.33	1013.22	394.44	764.64
chr1	200888421	200888670	577.67	167.87	424.55	467.07	39655.5	26074	32431	25080.4	41911.6	37689.9
chr1	224380141	224380330	212.43	145.04	190.49	255.44	3723.54	2683.63	10833.4	8560.12	7469.76	8379.3
chr1	224383341	224383510	0	48.28	47.28	23.46	436.88	78.02	567.68	599.21	588.7	331.81
chr1	1349721	1349990	2230.82	1319.35	1443.54	619.66	1984.47	1479.62	4518.77	2854.73	2459.4	3160.31
chr1	1371381	1371650	1459.07	1013.25	969.26	783.51	10818.3	9057.85	26091.4	28264.1	31543.2	32726.7
chr1	1372101	1372310	4772.47	3020.93	3228.98	1476.22	5477.29	4701.53	9449.5	7358.92	8975.2	6922.31
chr1	1375341	1375530	23096.7	16597.5	17873.4	8043.92	16005	11772.5	39177.1	32531.6	42912.3	39982.9
chr1	1376261	1376530	3381.36	1604.62	2501.11	1270.79	2994.18	2373.21	4956.54	2961.02	2355.75	2406.03
chr1	1407841	1408010	1029	660.68	750.63	281	429.38	154.1	1625.1	854.67	284.39	328.51
chr1	1511941	1512150	9730.27	6507.21	7902.08	3452.79	5067.37	4184.35	19616.7	14101.1	16320.9	16869
chr1	1587201	1587370	252.46	319.72	441.16	261.22	2759.47	2564.42	2637.46	2139.33	10433.9	7508.92
chr1	1597721	1597910	1047.97	510.03	817.06	462.24	1118.53	1033.99	1237.98	1183.19	1239.55	672.33
chr1	1607161	1607350	130.92	199.53	168.61	143.57	1706.36	927.74	5651.18	4262.68	6287.62	5866.83
chr1	1659061	1659230	7672.47	5394	5597.62	2547.72	2233.55	1492.77	7793.64	6608.26	10304.9	11103
chr1	1693101	1693250	1258.11	1072.95	772.61	463.39	3011.89	2551.65	10804.7	7576.83	7724.03	6630.3
chr1	1746061	1746290	4481.86	3275.14	2878.18	1577.85	1331.7	1084.15	256.54	197.87	7049	5647.11
chr1	1746381	1746570	2059.67	1364.43	1450.67	664.56	4961.74	3877.73	6175.45	4507.23	13024.7	11505.5
chr1	1780461	1780610	1888.31	1387.06	1729.66	841.47	4412.05	3759.26	14772.6	12369.2	14464.2	13550.9
chr1	1906301	1906470	8469.03	4971.71	5093.84	2605.11	6421.58	4428.51	6471.13	5963.39	7371.33	8119.08
chr1	1909081	1909330	3677.59	4004.53	2900.06	1021.05	7565.47	5761.07	18911.2	4218.54	5006.8	7569.2
chr1	1919421	1919570	5965.74	5751.78	4202.54	1854.87	13046.9	8116.23	4464.5	3202.27	10762.2	14130.5
chr1	1920601	1920830	1095.08	715.97	744.19	991.1	564.85	430.27	1080.77	716.66	751.17	987.42
chr1	2044901	2045090	954.37	192.31	453.08	193.66	579.21	500.06	5756.76	1658.09	2482.65	2137.57
chr1	2046541	2046710	4543.36	2686.78	2783.82	1405.12	1160.49	644.53	2297.7	1209.07	1859.08	1332.42
chr1	119002101	119002250	203.26	117.99	852.62	399.08	4361.63	3062.54	5366.68	3738.31	4355.72	3910.83
chr1	119475961	119476110	891.83	675.5	642.49	278.69	1555.25	627.59	1730.35	1174.06	465.6	618.4
chr1	119549761	119549910	1510.56	1408.5	1483.29	597.86	2597.99	1980.7	8249.17	7494.64	3638.94	4069.08
chr1	119582921	119583090	1498.89	1083.37	1170.3	681.88	3572.43	2315.64	8177.14	7247.29	4941.82	5845.16
chr1	119611701	119611870	527.43	366.4	567.37	234.29	745.63	368.17	661.09	499.76	123.34	125.28
chr1	119613881	119614030	2749.49	2127.87	2126.47	1069.99	2597.19	2225.41	5658.75	6702.12	4834.13	4220.97
chr1	119783481	119783670	187.41	274.45	416.15	204.7	2813.24	1647.98	7173.01	4251.26	5957.69	5341.44
chr1	119784621	119784790	55.45	64.1	15.63	36.52	2108.45	1932.29	4706.9	3245.4	2772.96	2429.11
chr1	119859721	119859890	3228.55	1280.49	2350.28	1138.42	1613.49	929.77	6778.65	3890.52	1739.06	1611.24
chr1	119871021	119871190	1380.9	985.81	725.43	357.87	2784.04	1960.15	2975.24	2247.15	2785.06	2043.61
chr1	120123941	120124110	65.67	90.15	118.2	92.39	1575.67	1350.79	6676.69	2530.52	2745.45	2990.76
chr1	120132101	120132270	130.92	95.16	274.5	138.37	1399.68	1030.29	1145.23	961.72	2084.17	2120.38
chr1	120142961	120143130	126.33	96.16	123.38	96.94	6327.43	3876.9	12993.2	7726.25	10874.6	9084.84
chr1	120341921	120342070	458.42	558.11	266.49	228.16	461.93	211.85	85.51	193.05	143.74	267.99
chr1	120357181	120357330	185.12	168.67	378.74	152.23	185.89	236.19	739.37	263.83	1082.53	1304.39
chr1	120388881	120389030	322.5	178.69	303.71	110.22	248.92	189.73	0	65.96	231.5	428.6
chr1	36134841	36134990	3376.77	1671.93	2055.94	1093.74	1341.92	1441.68	1759.29	1861.29	2690.43	2191.5
chr1	36188261	36188410	2844.55	2107.84	2626.44	1131.34	5072.32	3274.85	10722.8	7826.46	6588.61	7958.47
chr1	36203601	36203830	261	243.6	384.6	338.67	4878.93	3690.32	947.89	416.04	11388.6	10831.5
chr1	36209421	36209590	308.53	197.12	201.73	225.13	5818.91	3793.51	8565.9	4273.08	6779.31	6379.02
chr1	36212901	36213070	450.5	326.93	762.36	533.98	759.83	567.25	3930.7	1808.53	2009.46	2634.46
chr1	36223421	36223610	2318.17	1405.69	1066.66	645.72	885.73	547.26	2044.45	1336.42	939.74	1013.56
chr1	36224201	36224370	16326.8	10799	11679.9	5121.72	12935.5	9077.38	40224.9	29355.2	37157.4	37942.8
chr1	36385981	36386170	20304.3	14998.7	13705.3	5782.96	7240.76	6495.19	33265.1	26384.6	29079	28640.4
chr1	36386541	36386730	12379.4	6932.11	8072.25	3919.64	5190.71	4488.67	29962.1	25606	26549.9	25251.2
chr1	36387241	36387390	311.45	149.44	355.49	122.2	232.96	180.75	699.9	492.66	501.89	725.55
chr1	36387641	36387850	888.28	559.31	486.68	329.72	277.8	194.91	1650.75	524.37	4981.19	4640.62
chr1	36401081	36401250	7816.73	4988.93	6760.94	2581.87	7842.79	6258.62	28361.1	22389.5	29751.5	27612
chr1	36486981	36487170	154.89	460.75	319.93	170.49	976.52	712.83	4560.54	2944.28	2153.91	3270.29
chr1	36516461	36516630	2396.45	1293.11	1451.94	761.49	444.54	497	2365.79	1765.4	2747.35	1740.29
chr1	36553921	36554090	4324.47	3105.46	2725.89	1285.01	815.04	350.77	4712.82	2345.58	2233.84	1676.24
chr1	201173361	201173590	69.42	335.35	260.53	191.35	304.92	116.34	994.93	466.02	1351.02	1111.76
chr1	224791641	224791830	0	94.75	0	68.72	535.49	399.27	1158.06	521.32	1262.32	1607.94
chr1	201254661	201254810	1323.77	983.2	811.49	697.26	1175.01	780.3	896.91	706.26	1177.88	774.54
chr1	201435801	201435990	1089.25	1072.75	971.9	617.21	4656.5	2889.19	3236.71	2291.04	2645.6	2755.5
chr1	201448181	201448350	4555.87	3011.91	2907.98	1384.62	4784.47	2856.89	3605.42	3034.08	4852.87	5033.42
chr1	201452941	201453130	36.48	211.34	241.19	178.14	1215.54	1177.9	2934.79	1635.77	980.06	1375.51
chr1	201454161	201454330	496.36	384.23	1387.07	752.69	3990.65	4409.07	13471.1	10384.6	10986.5	9117.33
chr1	201456981	201457150	381.29	336.15	657.24	521.57	6031.44	3778.79	14539.7	7891.91	11748.2	10110.9
chr1	225438141	225438330	625.41	545.29	485.22	313.84	1336.65	650.55	444.02	433.55	366.22	829.17
chr1	225445001	225445150	8170.3	5020.39	5279.55	1890.53	11234.1	8893.94	16486.5	14375.1	20174.3	18401.8
chr1	201481861	201482030	1432.39	1004.44	1172.6	783.87	650.69	371.6	938.35	486.06	5383.93	6198.64
chr1	201482161	201482330	5542.97	3855.29	3955.39	2042.32	6788.73	4053.76	5825.17	5157.18	9111.58	7502.09
chr1	225475041	225475210	864.52	577.94	312.99	177.27	3007.11	1842.43	4403.99	455.62	752.36	534.8
chr1	225480941	225481130	1558.51	949.55	767.53	564.44	1909.96	1294.71	790.02	839.7	2912.67	2259.79
chr1	225660661	225660930	214.72	14.62	226.44	175.32	694.73	979.66	1309.68	4468.42	6720.01	5972.33
chr1	225690021	225690190	87.97	134.22	75.51	56.37	1798.11	947.73	3668.56	1539.87	3077.52	2389.54
chr1	225755421	225755570	307.7	134.82	560.14	367.97	2731.06	2428.83	3173.9	2011.47	3630.64	3226.25
chr1	225772401	225772550	3459.53	2935.19	2561.96	1211.61	5020.3	3638.49	6194.86	4395.87	4514.4	4890.24
chr1	225883101	225883310	842.63	430.9	525.95	413.3	308.27	258.87	633.46	306.2	353.41	412.82
chr1	225885461	225885630	152.6	87.94	137.94	132.09	507.41	381.5	434.81	264.59	1696.37	1457.7
chr1	225945021	225945190	254.96	307.1	230.06	224.19	5251.19	2976	6816.15	4924.29	6207.21	5805.13
chr1	225962501	225962690	4884	3289.37	2735.07	1452.4	962.16	665.82	376.92	431.77	993.11	968.58
chr1	225976081	225976230	3806.01	2510.09	1795.21	877.42	4519.91	3234.59	4626.32	3157.63	2759.45	2398.73
chr1	226000861	226001050	651.67	579.14	503.78	197.41	266.79	119.48	159.85	504.07	72.58	61.23
chr1	226002341	226002590	880.78	500.02	900.1	493.71	5414.1	3688.65	11618.8	8614.15	16409.4	15776.1
chr1	226002761	226002990	19596.7	13024	11510.8	4869.17	6730.17	4567.06	9399.67	6141.73	4674.27	4251.82
chr1	226029061	226029250	140.92	334.95	733.83	326.83	1785.34	1070.36	1499.79	1661.9	2628.52	2345.98
chr1	226034621	226034830	1038.17	611.6	2086.91	787.91	10685.4	7542.13	25471.9	17926.2	21582.9	19783.7
chr1	201972741	201972890	1903.94	1012.05	944.55	379.02	2806.06	1653.99	2445.38	1494.72	1594.14	1415.78
chr1	2311561	2311750	2613.15	1643.68	2039.73	1302.12	1712.58	1135.33	1846.12	1733.94	4063.74	3750.46
chr1	2414501	2414670	3211.98	2200.39	1589.48	939.13	2519.17	2040.95	5390.03	4108.95	3296.44	3539.69
chr1	2526821	2527070	1846.2	1758.07	1691.27	933.72	775.79	511.72	2322.37	1865.86	2457.74	3140.06
chr1	2547741	2547890	1115.1	689.93	623.44	504.9	387.9	330.87	1964.36	1717.96	1814.73	1418.37
chr1	2548121	2548290	3450.57	2066.77	1568.77	1240.77	3008.06	2354.79	5139.41	4229.45	5264.39	4869.05
chr1	2548801	2548970	2503.5	995.22	2249.27	1155.52	4166.32	4151.78	14842.6	10508.9	19004.7	16750.3
chr1	2578361	2578550	346.89	361.19	581.63	531.89	488.58	428.88	171.03	237.45	3484.06	3236.85
chr1	120851181	120851350	4355.74	2916.46	2920.38	1189.81	6198.66	4859.24	2958.14	2388.71	4288.6	4547.36
chr1	121076361	121076530	33.35	0	29.31	23.03	320.08	111.8	856.13	461.71	610.05	428.13
chr1	121080361	121080550	3777.45	2111.24	2320.87	1165.2	354.23	211.67	544.66	263.33	2935.2	3064.7
chr1	121164481	121164650	1162.84	821.34	1451.84	593.68	524.96	285.52	960.39	329.79	1602.92	564
chr1	121511621	121511830	33.35	129.01	124.55	108.49	5349.79	2935.18	9668.05	7668.41	13170.8	10661.5
chr1	121516681	121516850	33.35	212.55	10.35	94.05	6252.6	6140.34	11933.9	12158.9	10197	11118.1
chr1	125166541	125166710	33.35	0	12.99	19.92	10.53	24.06	0	26.89	0	0
chr1	125170061	125170250	89.43	217.05	151.12	143.93	89.83	102.73	85.51	0	0	0
chr1	125181521	125181690	518.04	575.54	444.38	542.36	168.98	285.98	146.69	65.96	39.37	55.34
chr1	125181981	125182150	22.93	252.91	136.08	158.65	103.72	24.06	0	0	30.83	0
chr1	125182741	125182970	76.92	57.09	158.4	141.4	186.85	124.2	0	65.96	0	0.59
chr1	125184361	125184530	150.1	160.26	101.6	168.07	0	24.06	85.51	0	0	0
chr1	143184641	143184810	497.2	335.55	148	220.51	477.09	219.35	23.02	210.56	61.67	61.23
chr1	143193841	143194010	50.03	99.96	152.49	90.8	0	45.35	0	0	0	0
chr1	143195381	143195610	259.75	337.15	172.32	171.28	144.08	74.41	0	0	6.4	0
chr1	143197481	143197650	166.77	47.58	21.78	81.92	0	43.13	42.76	0	0	56.99
chr1	143215881	143216070	38.78	297.38	85.23	220.15	149.51	73.25	0	18.52	0	0
chr1	143216181	143216370	100.06	262.43	121.43	153.96	60.87	50.58	0	1.9	0	0
chr1	143218101	143218250	140.3	290.17	133.83	160.06	223.39	124.11	0	0	0	0
chr1	143221741	143221890	137.28	397.45	166.51	147.28	263.92	86.91	85.51	87.78	0	109.74
chr1	143222181	143222370	363.46	526.06	221.26	426.47	79.78	9.81	171.03	114.16	7.83	77.71
chr1	143223481	143223650	248.29	142.43	129.93	125.88	71.8	27.3	0	0	0	0
chr1	143232061	143232250	236.72	264.53	161.23	137.5	563.97	303.38	42.76	11.67	0	0
chr1	143238281	143238530	158.54	518.65	205.63	216	86.16	109.91	0	30.7	24.9	0
chr1	143244941	143245090	149.89	288.47	90.41	121.15	684.12	354.1	256.54	197.87	0	61.23
chr1	143246981	143247130	793.12	1164.4	457.03	635.61	658.59	288.67	134.85	38.05	117.65	84.78
chr1	143253201	143253350	40.03	261.83	66.53	63.27	191	190.01	117.75	0	0	0
chr1	143256161	143256350	163.96	404.36	171.15	246.35	178.55	139.43	85.19	0	0	0
chr1	143264201	143264350	386.5	456.44	176.52	307.2	410.31	397.05	226.94	260.54	61.67	0
chr1	143265281	143265450	102.57	243	80.64	163.99	11.17	21.29	0	98.94	0	30.61
chr1	143265661	143265870	156.98	463.86	251.89	323.18	88.24	41.65	0	49.09	0	107.15
chr1	143266321	143266490	608.21	824.14	351.19	449.86	163.55	156.64	121.69	80.16	7.12	40.03
chr1	143271481	143271690	0	199.12	68.67	37.97	0	39.89	0	0	0	0
chr1	143273041	143273210	216.81	416.68	281.34	281.86	103.72	126.15	85.51	65.96	0	61.23
chr1	143698141	143698310	417.35	616	336.44	177.92	2205.79	1056.85	283.51	457.14	482.92	277.65
chr1	143709701	143709890	1652.32	1238.82	1241.03	731.83	2034.1	1490.73	3011.42	1710.35	198.05	488.41
chr1	143729681	143729830	1187.23	820.74	886.62	460	82.97	48.13	403.23	420.1	485.05	375.61
chr1	143804041	143804230	1124.69	709.96	632.72	374.03	900.25	324.95	777.85	942.44	153.22	284
chr1	36576161	36576350	2531.64	2117.45	1924.16	1041.19	815.52	577.24	2641.73	3028.75	2139.91	1672
chr1	36650561	36650750	1081.33	610.8	734.71	340.4	487.62	399.18	1477.09	1105.82	447.81	488.18
chr1	37484741	37484950	333.55	444.12	335.56	361.33	146.48	201.39	288.12	65.96	308.58	244.44
chr1	37486921	37487090	314.37	278.85	290.43	303.88	519.21	468.22	4439.84	4988.73	5281.47	4525.93
chr1	37487401	37487610	2125.13	1514.27	1225.4	635.33	1869.11	1417.15	5509.75	4742.66	2653.9	2645.52
chr1	37692281	37692450	21416.8	14642.3	15224.2	7025.17	8530.03	6473.16	41341.2	37133	40348.8	38412.8
chr1	37860181	37860330	4394.52	2896.53	2796.42	1260.26	2208.34	1665.56	11567.1	8322.41	7872.75	8141.92
chr1	38030101	38030310	627.91	471.57	837.38	641.46	621.49	576.78	9779.88	7983.49	4520.57	4867.63
chr1	38559581	38559790	131.54	126.81	86.45	167.38	164.83	34.61	85.51	131.92	1245	958.22
chr1	38834321	38834550	36.48	32.05	102.67	62.58	147.28	48.13	3435.37	2279.62	1183.81	1150.15
chr1	38835341	38835490	1639.81	1294.51	1106.32	531.75	917	446.65	4370.11	1826.03	2008.98	2215.04
chr1	202119041	202119210	3962.57	2591.62	2689.35	1536.27	5289.64	3358.98	4311.57	3391.27	9128.42	8405.44
chr1	226083021	226083230	1653.05	1523.68	1419.21	1089.91	2289.88	1793.47	1732.32	1739.27	2031.52	1491.14
chr1	202145421	202145650	1027.33	345.96	725.92	444.05	981.94	867.21	4738.81	1962.77	1207.29	1620.43
chr1	226109841	226110050	2762.21	2076.39	1744.51	967.57	4220.73	2639.76	3686.65	2082.76	2755.65	2547.32
chr1	226110641	226110830	2182.35	2002.46	963.3	518.47	1427.44	905.06	3888.6	1968.09	3073.49	3295.25
chr1	226125281	226125430	2115.75	1650.69	1635	826.17	3656.04	2060.85	3110.09	2384.14	2197.07	1793.98
chr1	202162141	202162310	3280.88	1673.13	2290.98	1164.69	2293.7	1392.9	3404.13	2597.49	2162.92	2116.84
chr1	202162981	202163150	3066.99	1492.43	2847.8	1567.74	1800.5	1216.78	7596.3	2652.79	1760.17	1812.59
chr1	202192921	202193090	1434.47	1417.91	1141.78	636.05	2391.36	1390.03	926.51	1019.31	1095.1	1039.94
chr1	226197061	226197230	2905.01	2138.49	1893	851.21	5190.39	3199.42	4965.42	5443.33	3498.76	3818.28
chr1	202343861	202344030	539.72	489.2	363.11	106.1	1079.12	582.71	1008.41	554.05	315.7	289.66
chr1	202348521	202348670	21390.3	14799.3	13800.3	6516.09	21607.2	16316.2	30360.2	24768.1	33833.2	30683
chr1	226547821	226547990	1855.58	1393.87	1257.83	520.49	1075.93	771.7	256.54	149.67	1853.86	1532.35
chr1	226626581	226626750	1826.18	843.37	902.83	597.94	4358.44	2366.92	3686.65	2693.89	2514.67	1933.39
chr1	226627861	226628090	181.16	56.09	143.99	203.62	367.95	254.05	1380.73	384.33	1279.39	1560.61
[truncated: 35,972 more rows]
