# Supplementary material for: The ncBAF Complex Regulates Transcription in AML Through H3K27ac Sensing by BRD9
Source: Cancer Res Commun. 2024 Jan 30;4(1):237–52. doi: 10.1158/2767-9764.CRC-23-0382 (PMC10831031; doi:10.1158/2767-9764.CRC-23-0382)
Supplement: Table S4 — Genomic coordinates and normalized signal over curated myeloid gene-distal DHSs for all CUT&RUN experiments. [file crc-23-0382-s04.xlsx]

## Sheet: BAF57
#chr	start	end	Kasumi-1_DMSO	Kasumi-1_I-BRD9	KG-1_DMSO	KG-1_I-BRD9	ML-1_DMSO	ML-1_I-BRD9	MV-4-11_DMSO	MV-4-11_I-BRD9	U937_DMSO	U937_I-BRD9
chr1	148038601	148038750	1651.39	1523.52	3502.11	3655.89	2597.57	2229.84	1898.82	2078.49	0	14.02
chr1	109806981	109807130	188.82	9.7	96.89	0	103.32	79.95	110.7	47.88	691.74	775.34
chr1	109814701	109814870	136.14	0	221.9	171.83	68.88	56.77	107.45	164.66	617.94	576.95
chr1	109819201	109819390	11.25	0	169.02	394.65	177.03	86.9	172.72	234.53	480.45	128.64
chr1	109820001	109820170	234.39	81.66	55.02	89.74	287.93	56.77	164.06	9.28	453.37	58.19
chr1	109822241	109822410	1544.85	2073.22	2213.04	2898.2	1953.52	2683.45	2432.84	2494.29	709.79	409.75
chr1	109983481	109983730	507.85	285.82	371.97	248.31	67.51	271.13	322.36	214.98	730.49	341.4
chr1	109984161	109984370	299.5	278.68	793.77	381.4	349.92	490.11	850.61	895.11	1385.07	1098.16
chr1	148529341	148529490	333.83	162.31	687.4	422.7	217.67	282.71	338.95	257.98	183.68	157.38
chr1	149558001	149558170	0	0	17.73	0	0	92.69	54.09	0	47.78	122.33
chr1	149587201	149587370	0	0	0	0	0	0	778.13	293.16	507.52	367.34
chr1	1080221	1080370	162.77	81.66	194.7	619.51	149.48	86.9	42.19	9.28	123.69	0
chr1	1120261	1120470	393.61	81.66	180.94	315.62	0	149.47	135.58	78.18	26.54	55.73
chr1	1122961	1123130	367.57	61.25	81.3	0	157.05	0	382.94	106.51	272.34	62.74
chr1	1123221	1123390	164.55	177.11	309.32	214.15	165.32	92.69	294.23	282.41	84.41	58.54
chr1	1209021	1209170	11.84	334.82	362.19	827.55	137.77	79.95	122.24	254.07	174.13	174.56
chr1	209748761	209748950	377.63	0	30.56	20.4	144.65	0	179.57	78.18	84.94	188.23
chr1	228392221	228392410	602.55	1242.3	1273.64	1536.8	568.97	948.94	1312.15	765.63	84.41	84.12
chr1	211318581	211318870	0	224.06	0	385.98	219.74	0	410.34	126.06	875.95	918
chr1	228505801	228505950	94.7	81.66	145.18	117.27	164.63	0	3.61	19.54	221.38	345.26
chr1	228509141	228509310	0	0	76.11	326.33	217.67	225.94	179.57	86.48	306.85	87.28
chr1	46487901	46488050	142.05	447.11	1027.28	477.76	327.19	629.15	590.63	639.08	221.91	112.17
chr1	46519241	46519470	830.43	34.71	741.2	732.71	425.7	347.6	1652.18	425.08	126.88	76.76
chr1	46521481	46521650	35.51	330.23	847.56	666.93	825.91	381.78	572.6	653.74	62.11	132.5
chr1	46522381	46522550	2907.4	2302.39	7032.35	6686.65	6703.68	4321.79	7618.71	3955.67	237.83	257.98
chr1	46616881	46617030	613.21	296.03	568.2	718.94	411.23	312.84	241.59	254.07	0	73.61
chr1	46622601	46622750	284.11	410.36	434.63	1300.21	603.41	328.48	334.26	379.15	361	313.36
chr1	46719161	46719310	1618.24	1358.16	4148.25	4220.33	2850.37	2908.81	1986.8	3617.57	1929.22	1605.71
chr1	182393021	182393270	140.87	222.53	298.62	411.99	398.83	278.08	954.46	112.38	635.46	752.91
chr1	161635801	161635970	94.11	0	94.45	192.23	150.16	0	272.96	67.43	0	140.21
chr1	161653521	161653670	0	0	24.45	152.97	55.11	46.35	57.69	0	359.94	108.66
chr1	161654041	161654190	94.11	0	54.41	203.95	0	207.98	0	4.89	84.41	0
chr1	161721061	161721270	230.84	364.93	570.64	401.28	315.48	156.42	1130.42	469.05	207.04	233.44
chr1	161734581	161734750	319.62	0	143.04	0	110.21	92.69	277.65	106.51	450.19	227.13
chr1	182624601	182624770	0	0	261.94	294.71	268.64	62.57	918.76	253.58	1066.01	621.81
chr1	182629761	182630010	152.71	0	244.21	162.65	177.72	149.47	320.92	262.87	1274.64	1231.71
chr1	182632621	182632790	141.46	162.31	349.05	191.72	635.79	465.2	1236.79	557.98	342.95	374.35
chr1	162040761	162040930	329.69	117.39	168.11	248.31	164.63	144.25	157.21	229.15	695.98	376.45
chr1	162065561	162065730	0	10.21	197.75	489.49	0	178.43	287.38	194.95	305.79	425.88
chr1	24112621	24112770	253.33	362.38	586.23	1311.94	794.91	693.46	524.64	507.16	496.9	745.9
chr1	24198881	24199030	0	29.6	24.45	81.58	185.98	126.29	226.44	82.57	63.71	62.39
chr1	1367361	1367590	233.8	40.83	270.8	9.69	123.3	139.04	111.78	78.18	0	139.51
chr1	1511041	1511230	138.5	135.77	466.42	494.59	236.96	92.69	578.73	296.58	105.11	233.79
chr1	211633201	211633490	278.19	356.26	664.78	456.86	206.65	260.12	251.69	97.23	0	84.12
chr1	211695281	211695430	0	29.6	279.06	373.24	425.7	133.25	721.16	389.41	1029.37	937.28
chr1	211695621	211695810	520.87	477.73	1317.34	2699.34	914.76	1250.77	974.65	741.69	374.8	432.89
chr1	228797101	228797290	0	419.54	133.87	146.85	367.83	305.89	972.13	812.05	4387.18	4830.45
chr1	228838321	228838510	288.85	786.01	662.03	769.42	612.37	2032.28	893.52	1415.95	1880.38	1113.59
chr1	228889381	228889570	53.27	0	103.31	208.03	0	0	157.21	0	0	146.52
chr1	228955781	228955970	47.35	81.66	133.26	396.69	330.64	311.68	1335.95	550.65	434.79	456.02
chr1	229006161	229006350	0	0	199.89	0	170.83	136.72	57.69	126.55	121.04	111.81
chr1	229086801	229086990	0	0	0	265.14	218.36	115.87	461.18	346.42	355.69	69.05
chr1	47333621	47333770	716.79	488.96	1626.35	650.11	907.19	658.12	781.02	633.71	1233.76	1470.06
chr1	47424461	47424670	258.07	304.2	610.99	499.69	349.24	56.77	364.19	228.17	66.89	313.36
chr1	47431641	47431810	213.08	489.98	267.75	0	137.77	160.47	71.03	78.18	207.04	243.96
chr1	47524441	47524590	34.33	0	62.96	457.37	137.08	126.29	700.61	336.15	220.32	14.02
chr1	47527781	47527950	183.49	0	281.2	457.88	480.8	11.01	230.77	9.28	0	48.37
chr1	47679501	47679690	0	19.4	267.14	111.16	365.08	136.72	904.34	165.15	42.47	62.74
chr1	47728481	47728630	189.41	365.44	594.18	503.77	582.75	572.38	1232.83	169.54	84.41	20.33
chr1	48026381	48026550	378.81	163.33	122.26	217.72	238.33	254.9	507.7	568.73	222.44	118.47
chr1	48530861	48531030	197.69	204.16	273.55	197.33	110.21	138.46	115.39	19.54	465.58	248.52
chr1	50346821	50347050	94.7	244.99	118.59	40.79	0	110.07	173.08	112.38	136.97	70.1
chr1	182889221	182889490	230.84	163.33	230.15	147.87	343.04	541.09	409.98	356.19	735	285.32
chr1	182890141	182890310	142.06	219.47	94.75	192.74	287.93	97.91	1364.08	78.18	2481.33	2273.09
chr1	182893381	182893570	390.06	162.31	356.69	532.83	303.08	139.04	558.9	0	869.05	721.36
chr1	162613781	162613930	34.33	192.93	185.83	803.07	47.53	185.39	328.13	265.8	121.04	164.39
chr1	182996041	182996210	0	122.49	45.85	40.79	526.95	86.9	2104.71	290.72	1532.12	466.89
chr1	162627841	162627990	411.96	163.33	377.78	854.06	164.63	457.09	384.02	78.18	221.91	101.65
chr1	163014001	163014150	0	163.33	48.9	315.11	117.1	86.9	0	0	126.88	222.93
chr1	163014301	163014490	142.06	0	48.9	122.37	0	126.29	219.23	140.23	95.03	79.92
chr1	163359241	163359390	81.68	0	242.68	5.1	67.51	133.25	64.18	67.43	104.05	133.2
chr1	163410081	163410250	0	50.53	51.96	0	438.09	5.79	140.63	549.18	0	188.58
chr1	163528841	163529010	0	0	0	0	0	0	540.87	254.07	222.44	311.96
chr1	163544561	163544710	0	0	106.98	0	110.21	225.36	677.17	73.29	169.88	0
chr1	165114401	165114570	22.49	213.34	91.08	0	27.55	231.73	211.66	116.77	84.94	124.78
chr1	165129661	165129850	399.53	122.49	510.43	163.16	172.21	23.17	566.11	278.5	21.24	287.42
chr1	165144901	165145070	88.78	0	237.79	183.56	0	104.28	248.44	496.9	40.88	126.19
chr1	24732621	24732790	94.7	90.34	70.3	20.4	110.21	23.17	117.55	0	296.76	213.46
chr1	24846781	24846950	0	181.7	91.39	263.1	392.63	275.18	1549.78	73.29	699.7	576.25
chr1	24849121	24849310	284.11	263.36	304.43	70.36	123.3	0	222.48	184.69	179.97	410.8
chr1	25000181	25000330	189.41	162.31	36.68	360.49	162.56	0	93.03	0	52.03	6.66
chr1	25001321	25001530	281.74	0	3.06	0	130.88	0	86.54	37.62	306.85	89.38
chr1	25004481	25004650	94.11	0	12.23	315.11	0	0	403.13	0	191.12	171.4
chr1	25007761	25007930	211.9	69.41	36.68	0	110.21	0	85.46	0	412.49	494.58
chr1	25012061	25012230	661.74	0	66.63	130.02	171.52	139.04	118.63	116.77	363.65	126.19
chr1	25021581	25021750	129.03	204.16	163.52	66.29	95.06	185.39	143.15	77.69	0	42.06
chr1	25029141	25029370	306.01	20.42	308.09	29.57	183.92	206.82	338.22	611.23	73.26	395.03
chr1	110850761	110850930	47.35	0	154.96	242.71	213.54	259.54	266.11	228.66	846.75	1369.11
chr1	150362741	150363030	549.28	587.97	556.89	64.76	157.05	608.29	323.44	145.11	273.93	443.75
chr1	110992441	110992630	623.86	326.65	558.72	630.73	130.19	318.63	356.61	317.59	79.63	699.98
chr1	150485021	150485190	94.7	508.35	762.29	604.22	165.32	184.81	367.07	433.39	351.44	171.05
chr1	150515581	150515750	1200.37	1199.43	2575.08	4176.99	1257.11	1974.35	1692.92	1985.66	5056.09	2348.45
chr1	212161541	212161710	1274.35	1412.77	1873.93	2716.17	1029.8	823.23	5120.61	733.87	565.92	447.61
chr1	229248901	229249050	366.98	61.25	66.63	76.48	80.59	62.57	451.81	39.09	987.44	170.35
chr1	229253701	229253870	258.07	50.02	418.43	976.43	770.8	912.44	347.96	504.23	944.96	281.46
chr1	229255001	229255150	0	0	244.52	158.07	95.06	165.69	382.22	48.37	472.48	566.08
chr1	212671781	212671950	735.73	1282.11	954.84	2281.74	780.44	1105.36	516.71	926.87	654.04	452.16
chr1	229411541	229411790	282.93	153.12	134.49	355.9	247.98	185.39	453.61	19.54	571.76	269.2
chr1	50413181	50413370	0	182.72	3.06	264.63	0	92.69	222.48	145.11	344.01	386.97
chr1	50977341	50977530	1015.7	432.3	982.35	847.94	1170.32	939.67	684.38	772.96	497.43	395.03
chr1	50978901	50979050	201.24	497.63	787.96	720.47	752.2	667.39	329.93	669.38	177.84	205.4
chr1	50979141	50979370	291.21	669.13	1297.17	501.22	596.53	990.07	196.52	345.44	424.17	279.36
chr1	51058861	51059050	0	270.51	218.84	163.16	213.54	103.7	208.05	0	158.2	364.54
chr1	166829301	166829550	94.7	81.15	237.79	273.81	0	225.94	346.16	190.55	164.57	140.21
chr1	15449721	15449890	81.68	244.99	351.8	483.88	55.11	196.39	198.32	262.87	211.82	80.62
chr1	15454521	15454670	188.81	254.18	163.83	818.37	369.9	0	810.23	582.9	495.84	277.96
chr1	25117521	25117710	33.74	213.35	395.81	366.1	0	92.69	280.89	190.55	216.07	97.09
chr1	25126661	25126810	92.34	248.05	747	402.81	369.9	662.75	187.5	330.29	467.17	395.73
chr1	25128381	25128550	219	232.23	99.64	158.06	807.31	213.77	56.61	0	384.36	185.07
chr1	25137661	25137830	94.7	20.42	251.24	5.1	330.64	16.8	670.68	273.61	1282.61	773.94
chr1	25142521	25142670	165.73	0	54.71	70.36	27.55	264.75	334.26	189.58	211.82	121.28
chr1	25198081	25198270	0	540	176.66	40.79	268.64	69.52	467.31	0	355.69	499.13
chr1	25217121	25217330	248	413.42	665.4	304.91	371.97	126.29	633.54	175.89	504.34	1292.7
chr1	25237361	25237530	2082.29	912.58	2620.01	3703.82	721.2	1436.15	639.67	1356.83	559.02	250.62
chr1	111463141	111463390	819.78	772.23	1162.68	829.08	343.04	809.32	962.39	321.5	476.2	562.93
chr1	212700261	212700430	0	142.91	8.86	183.05	171.52	86.9	49.76	0	0	55.73
chr1	212701641	212701790	0	0	207.23	40.79	0	67.78	28.85	117.26	52.56	112.17
chr1	212721621	212721790	1215.76	1410.73	3481.02	3659.46	1653.88	2598.87	2334.76	3271.15	718.81	338.25
chr1	212915381	212915530	0	494.06	217.62	786.76	123.3	0	215.99	321.5	10.09	56.08
chr1	212921041	212921190	11.84	0	437.99	767.38	398.14	0	198.32	0	0	111.81
chr1	213016341	213016490	529.16	735.99	641.56	522.12	537.98	333.69	70.67	160.75	167.76	170.7
chr1	213050341	213050690	1788.71	824.8	1445.71	1016.2	1173.76	965.74	514.19	872.14	115.73	336.5
chr1	213296681	213296850	606.69	408.32	878.74	2064.02	568.28	922.87	2122.74	1446.24	84.94	140.21
chr1	213327081	213327250	0	29.6	189.5	0	329.95	0	1054.7	339.57	301.54	311.96
chr1	213330461	213330630	252.15	0	29.95	121.86	334.77	102.54	539.43	141.2	191.12	56.08
chr1	213332641	213332810	188.22	192.93	151.6	9.69	315.48	62.57	1086.43	106.51	0	230.64
chr1	213374421	213374570	117.79	244.99	210.29	527.73	220.43	601.92	544.48	238.44	212.35	280.06
chr1	39576801	39576950	34.33	0	268.97	318.68	167.39	253.17	85.1	194.95	148.12	207.86
chr1	39677041	39677230	452.21	570.62	1244.9	2230.25	1569.15	1010.35	632.46	549.18	131.66	234.85
chr1	52055201	52055390	522.05	875.33	1469.25	1962.55	1594.64	1577.51	704.94	1132.08	1097.33	1559.79
chr1	25503921	25504070	0	153.12	97.81	212.11	259.69	11.01	10.46	253.09	264.38	268.49
chr1	25505781	25505950	47.35	153.12	274.17	146.85	406.41	103.12	1302.06	286.32	733.67	891.01
chr1	25524761	25524950	305.42	366.97	151.3	246.79	165.32	405.53	176.32	78.18	136.44	84.12
chr1	25529521	25529690	94.7	132.7	155.88	81.58	27.55	172.64	57.69	0	0	56.08
chr1	25569041	25569190	299.5	904.42	1777.04	2772.76	587.57	1438.18	1208.67	1010.91	232.53	421.67
chr1	25610061	25610230	94.7	127.6	226.49	49.97	298.26	327.32	635.34	412.38	63.71	82.02
chr1	25611001	25611170	94.7	140.87	346.3	400.77	212.16	218.99	157.93	273.61	248.98	356.47
chr1	25614381	25614550	599	81.15	339.27	120.84	87.48	144.25	609.74	97.72	590.87	447.61
chr1	16123001	16123190	738.1	485.89	1139.46	2675.89	965.74	607.14	2159.16	1276.21	1354.27	2293.42
chr1	16195201	16195410	494.83	163.33	504.01	475.72	358.19	96.17	147.84	156.35	84.94	84.12
chr1	16195481	16195730	743.42	40.83	371.97	291.15	603.41	173.22	283.78	165.63	169.88	112.17
chr1	112083621	112083770	0	0	124.7	131.55	103.32	80.53	222.48	135.34	0	56.08
chr1	112172441	112172590	0	137.3	642.78	264.63	220.43	179.59	464.79	155.86	594.58	264.99
chr1	112396041	112396190	940.52	345.54	1272.41	2070.65	1337.7	614.09	1088.95	1036.8	533.53	583.96
chr1	2414221	2414370	213.08	40.83	250.94	34.67	19.98	366.14	99.52	380.13	573.88	52.58
chr1	214558081	214558270	252.15	141.38	139.68	581.27	1305.33	363.24	2958.57	623.94	3348.25	2799.22
chr1	214585241	214585410	0	59.21	311.76	407.91	596.53	393.94	999.17	679.15	1948.33	1139.17
chr1	215479681	215479870	0	0	48.9	0	220.43	0	1468.65	254.07	780.39	611.65
chr1	202034901	202035070	612.02	1419.41	1899.91	4298.86	1104.88	3800.97	1612.88	2121.98	0	55.73
chr1	218259881	218260050	355.14	5.1	264.69	528.24	122.61	341.22	387.98	91.86	63.71	274.8
chr1	202146121	202146370	246.23	326.65	365.86	228.43	301.02	185.39	192.55	209.61	238.9	136.7
chr1	218874881	218875090	0	76.56	201.12	346.72	316.86	69.52	57.33	0	369.49	325.28
chr1	202164721	202164950	1156.57	714.55	1004.05	884.14	1346.66	675.5	315.87	340.06	148.65	185.77
chr1	202330041	202330250	179.94	163.33	532.13	219.25	275.53	235.79	370.68	382.57	367.9	139.86
chr1	52574701	52574870	491.27	1624.07	1714.38	3923.58	2647.86	2824.81	4064.83	2415.13	1735.44	1208.93
chr1	52625401	52625650	0	0	84.97	161.12	123.3	11.01	458.66	153.42	788.89	303.9
chr1	52627161	52627330	0	172.51	73.36	122.37	220.43	92.11	86.54	267.75	522.92	220.12
chr1	52674881	52675030	705.54	688.52	1647.14	1076.88	606.17	327.32	1562.04	661.56	1454.61	484.76
chr1	40097621	40097790	85.82	402.7	173	179.99	161.87	75.31	150	213.52	238.36	379.96
chr1	40131041	40131190	81.68	280.72	631.16	407.4	686.07	686.5	1066.96	306.84	726.24	472.49
chr1	155308061	155308230	0	0	334.38	217.21	177.72	194.07	150.72	47.88	115.73	90.08
chr1	167714941	167715170	1209.24	1010.58	1984.57	3646.71	2139.5	1674.26	1372.01	1660.25	1405.77	1133.22
chr1	167716881	167717030	435.04	412.4	496.98	658.26	602.72	488.37	304.33	453.91	458.15	294.78
chr1	167805341	167805490	198.88	353.19	78.55	289.62	315.48	103.7	417.91	253.58	3767.65	2816.04
chr1	25922961	25923170	319.62	163.33	186.45	81.58	158.43	92.69	810.95	342.02	1390.91	462.68
chr1	16509181	16509370	698.44	509.88	708.8	1209.45	495.96	392.78	165.51	405.54	249.51	332.99
chr1	16727361	16727590	941.12	566.54	1062.74	2317.95	529.02	1106.52	652.29	718.24	434.26	353.67
chr1	26127921	26128090	117.2	217.43	799.27	395.16	1245.4	853.35	525.37	364	448.06	191.38
chr1	236282021	236282170	754.67	842.66	1307.87	1796.84	1401.08	1802.29	1528.86	788.59	2144.75	1704.91
chr1	91201321	91201490	0	70.43	35.76	0	0	5.79	150.72	146.09	73.26	286.37
chr1	92210821	92210970	81.68	0	0	0	6.89	46.35	230.41	166.12	813.84	1260.1
chr1	236773901	236774050	0	163.33	209.98	0	0	0	707.82	126.06	5.31	61.34
chr1	236795081	236795250	2651.1	2323.31	6454.67	7559.07	9102.87	5760.84	8499.25	5377.49	8782.87	5969.98
chr1	92403081	92403230	136.14	162.31	210.59	479.29	0	139.04	54.09	0	79.63	0
chr1	92411641	92411790	94.7	463.44	438.61	1051.39	488.38	657.54	392.67	423.12	3298.88	2425.21
chr1	92424481	92424670	47.35	40.83	303.51	61.19	260.38	0	618.04	301.95	819.68	140.21
chr1	237851361	237851510	0	40.83	5.81	81.07	0	0	288.46	580.94	461.86	234.49
chr1	92455341	92455550	0	9.7	48.9	151.44	0	147.73	165.15	0	90.25	62.39
chr1	237975521	237975670	0	0	61.13	0	216.98	0	926.33	87.46	3250.57	3189.69
chr1	92464821	92465090	271.09	0	186.45	0	82.66	329.06	324.52	508.14	929.04	380.66
chr1	92465341	92465490	34.33	0	118.29	0	247.98	92.69	269.71	52.77	466.11	142.31
chr1	92465921	92466210	0	193.95	73.36	213.13	109.52	69.52	86.54	301.95	1419.57	345.61
chr1	92467141	92467410	11.84	0	66.63	59.15	219.74	92.69	329.93	261.89	1406.3	1639.01
chr1	3776041	3776210	339.16	0	430.66	365.08	418.81	224.78	234.02	330.78	323.31	251.32
chr1	3811401	3811570	349.81	176.6	1173.38	1376.69	654.39	185.39	1354.34	707	52.03	56.08
chr1	219325181	219325330	81.68	403.21	200.81	201.92	817.64	97.91	1480.91	706.51	84.94	0
chr1	5847401	5847570	294.17	91.87	197.45	239.65	227.31	92.69	115.39	0	47.78	37.86
chr1	202835701	202835850	0	180.68	148.85	81.58	0	56.77	92.67	210.1	252.7	860.16
chr1	202837961	202838130	81.68	76.56	327.65	362.02	0	86.9	93.39	19.54	84.94	168.25
chr1	220347901	220348050	94.7	326.65	99.95	111.16	137.77	23.17	196.16	0	878.61	1173.18
chr1	202959281	202959490	1219.31	1402.56	3424.79	3315.29	994.67	2156.84	1506.87	2386.8	169.35	185.07
chr1	40319041	40319250	541.59	584.4	801.41	1385.87	479.42	431.6	841.96	296.58	73.26	3.51
chr1	53163501	53163670	342.71	224.57	778.18	478.27	413.3	426.39	201.93	447.55	302.07	84.12
chr1	40476241	40476410	0	0	143.65	9.69	129.5	0	3.61	0	169.88	0
chr1	53444681	53444830	213.08	163.33	835.95	1042.21	385.74	717.21	848.45	1038.27	1240.13	629.88
chr1	40519641	40519790	11.84	213.86	48.9	176.93	165.32	92.69	407.1	4.89	244.2	6.66
chr1	53754821	53754990	213.08	9.7	755.26	456.35	418.81	422.91	358.06	473.45	707.66	1046.64
chr1	53848121	53848290	68.66	0	212.73	20.4	190.81	231.73	455.77	500.32	269.69	227.13
chr1	168154761	168154970	596.63	45.94	601.21	417.09	495.96	110.07	978.62	203.74	1001.77	961.11
chr1	168178761	168178910	2094.13	2961.3	7726.17	8323.39	4968.52	6519.18	5497.78	5550.46	3981.59	2461.32
chr1	168225021	168225170	0	387.9	173	457.37	61.99	0	85.46	19.54	200.67	56.08
chr1	155941441	155941610	284.11	0	216.09	264.12	213.54	334.85	92.67	165.63	809.59	531.38
chr1	168399101	168399270	1189.12	542.04	3388.11	3236.25	590.33	937.35	1412.76	1802.92	127.41	227.13
chr1	168637521	168637670	94.11	651.77	249.41	131.04	6.89	249.11	216.71	173.94	253.76	264.99
chr1	26385701	26385850	153.89	421.07	394.29	451.25	1616.68	363.82	3688.38	771.01	1204.04	1050.14
chr1	26386121	26386290	474.11	311.34	608.85	411.48	526.95	453.03	692.32	198.37	535.13	473.2
chr1	26387501	26387650	461.68	812.55	2120.59	3390.24	1280.53	1368.95	805.18	1765.79	0	231.34
chr1	17305581	17305790	81.68	111.27	175.14	137.67	122.61	179.01	89.78	4.89	0	103.4
chr1	26477001	26477170	163.96	239.89	344.77	390.06	287.24	79.95	283.06	295.11	194.83	85.88
chr1	26477821	26477990	301.87	446.59	398.26	163.16	13.09	407.85	412.86	324.92	216.6	228.89
chr1	26478261	26478450	0	163.33	48.9	214.15	0	115.87	172.72	155.86	185.81	195.94
chr1	26481361	26481610	105.36	456.29	335.3	259.53	219.74	208.56	219.23	145.6	254.82	48.37
chr1	238951901	238952090	0	100.04	0	81.58	0	139.04	288.46	390.88	30.79	56.08
chr1	239123381	239123530	94.7	121.98	5.81	111.15	0	33.6	169.47	112.38	0	209.96
chr1	92487361	92487550	182.9	0	76.11	137.67	80.59	92.11	290.63	121.17	1151.48	730.47
chr1	240004221	240004390	0	0	0	0	0	0	99.88	58.63	0	0
chr1	240732401	240732570	268.13	244.99	48.9	136.65	0	56.77	190.03	78.18	210.23	299.34
chr1	241485821	241485970	94.7	222.53	297.4	341.62	205.96	90.38	225.36	168.57	21.24	70.1
chr1	114083001	114083170	58.6	153.12	73.36	40.79	440.16	39.39	747.48	747.55	47.78	196.29
chr1	114167301	114167570	422.61	0	29.95	0	832.79	272.28	2368.3	991.36	348.79	192.08
chr1	93033081	93033250	623.27	598.18	1264.77	905.56	522.13	952.42	701.33	1284.52	0	178.76
chr1	93056361	93056530	94.7	173.53	261.63	538.44	219.74	218.99	280.53	203.74	169.35	224.33
chr1	203025741	203025930	94.11	437.92	338.35	645.01	351.3	461.72	250.6	178.34	100.34	132.49
chr1	203081521	203081670	58.01	101.06	121.04	107.08	0	0	161.54	67.43	0	42.06
chr1	203082641	203082810	176.38	81.66	240.55	25.49	0	202.76	71.76	290.23	1994.51	1255.89
chr1	221263881	221264030	163.36	0	194.7	239.65	220.43	0	317.31	273.13	0	101.65
chr1	221294361	221294530	0	122.49	29.95	81.58	225.94	0	577.65	315.14	84.94	274.8
chr1	203178181	203178390	0	0	176.66	168.26	6.89	0	294.95	465.14	254.82	118.47
chr1	203187021	203187230	68.66	163.33	103.61	0	370.59	46.35	294.96	482.25	221.91	276.91
chr1	40859821	40860070	112.46	131.68	213.34	163.16	294.13	224.78	334.62	478.82	633.87	415.71
chr1	40890841	40891050	201.24	0	237.49	141.24	149.48	0	543.76	130.94	131.66	213.81
chr1	156053841	156053990	76.95	0	328.88	131.55	385.74	52.14	153.25	272.64	425.77	183.67
chr1	171310661	171310810	23.68	61.25	54.71	0	495.96	0	1160.35	413.84	731.02	254.83
chr1	156248261	156248470	94.7	0	115.23	208.54	107.46	56.77	35.34	126.06	52.03	227.13
chr1	171435081	171435290	105.95	19.4	151.91	446.15	367.15	298.93	1112.39	375.73	834.54	776.39
chr1	17831721	17831890	45.58	172.51	203.56	121.86	27.55	124.56	0	78.18	361	62.74
chr1	17958861	17959070	0	40.83	66.63	314.6	192.87	260.12	759.74	0	84.94	234.85
chr1	17984641	17984810	124.3	0	103.61	157.55	0	188.28	144.23	297.07	21.24	199.09
chr1	18452681	18452830	11.25	0	96.58	131.55	101.95	39.39	157.57	48.37	63.71	213.11
chr1	18573301	18573530	5.92	173.02	321.24	61.19	0	139.04	762.63	234.53	84.94	367.34
chr1	18579401	18579590	183.49	109.73	433.1	178.46	232.82	265.33	492.19	301.95	328.08	353.32
chr1	18581521	18581690	58.01	76.56	168.11	203.95	0	113.55	82.93	47.88	0	265.69
chr1	18597541	18597690	306.6	19.4	246.96	172.34	6.89	173.8	117.55	87.46	84.94	62.74
chr1	18903421	18903630	407.82	514.48	555.36	353.35	233.51	326.16	403.13	467.1	539.9	170
chr1	241896481	241896670	94.7	284.29	73.36	81.58	604.1	168.01	208.05	200.32	254.82	188.58
chr1	114512341	114512590	165.14	212.32	299.23	281.97	122.61	288.51	184.62	472.96	233.59	194.54
chr1	114513021	114513190	382.37	712	806.91	805.62	541.42	767.61	294.23	286.32	297.29	40.66
chr1	242019961	242020110	94.7	76.56	286.09	283.5	328.57	92.69	327.41	558.47	423.64	412.56
chr1	242629521	242629670	11.25	0	17.73	0	110.21	5.79	579.81	151.47	84.41	62.74
chr1	242634841	242634990	0	0	58.07	76.48	489.07	0	1874.3	19.54	79.63	80.62
chr1	243019141	243019310	0	70.43	244.52	244.75	0	0	663.47	390.39	169.88	308.45
chr1	243114101	243114390	0	346.05	119.2	163.16	0	92.11	0	156.35	84.94	28.04
chr1	115012121	115012330	147.97	214.37	106.06	122.37	220.43	0	431.98	0	2600.78	2745.59
chr1	115108501	115108670	22.49	0	12.23	192.74	75.08	166.85	230.05	9.28	735.27	697.53
chr1	203190181	203190350	94.11	249.58	91.08	105.04	67.51	115.87	1032.7	319.54	314.81	45.57
chr1	203196421	203196690	0	81.66	97.81	147.87	95.06	214.35	150.72	19.54	20.17	0
chr1	203197741	203197910	23.68	117.39	113.09	300.32	507.67	126.29	349.76	160.75	84.41	131.79
chr1	203201041	203201230	0	142.91	59.91	0	192.87	85.74	24.88	0	127.41	173.15
chr1	221742601	221742810	339.75	262.85	541.61	471.65	927.16	280.97	563.23	741.2	1310.74	555.92
chr1	222069001	222069170	0	0	103.31	208.54	938.18	79.95	2561.93	212.54	0	0
chr1	222521741	222521930	468.78	413.42	442.58	628.18	929.23	461.72	2647.39	597.55	5249.33	3690.22
chr1	203537001	203537170	177.57	163.33	152.82	295.22	220.43	311.68	1062.99	266.77	434.79	392.23
chr1	203609541	203609710	614.98	229.68	204.78	284.52	252.8	52.14	206.97	364.98	84.94	244.66
chr1	203613321	203613490	767.1	538.98	2012.69	2444.91	2096.79	866.1	571.88	356.19	570.69	412.21
chr1	203622841	203623050	189.41	86.77	414.15	397.2	275.53	265.33	157.57	112.38	610.51	192.78
chr1	203624461	203624670	47.35	346.56	804.16	763.81	351.3	103.12	367.79	257.98	270.75	199.09
chr1	41341161	41341330	0	508.35	545.58	384.96	716.38	67.2	128.73	73.29	169.88	250.97
chr1	41342201	41342350	242.68	361.87	1322.54	2230.76	1608.42	560.79	1370.93	526.71	836.67	385.57
chr1	41342981	41343210	377.63	252.65	262.25	464	225.94	254.33	353.01	457.82	0	272.7
chr1	41344481	41344630	260.43	81.15	422.71	70.87	260.38	0	165.15	273.13	496.9	374
chr1	41353901	41354050	473.52	1073.87	471.61	1708.12	628.9	877.1	2143.29	1687.12	3147.58	4887.94
chr1	41361661	41361890	100.62	315.42	183.08	310.52	275.53	0	201.93	116.77	0	59.59
chr1	41383621	41383770	0	865.12	181.86	239.65	763.91	0	1598.09	398.69	333.92	279.01
chr1	41495681	41495830	105.36	110.76	315.43	550.17	135.01	183.65	247.36	317.1	57.87	56.08
chr1	172530121	172530270	2345.69	786.01	3232.23	2984.37	1127.61	2104.7	757.58	1244.94	0	163.69
chr1	172616761	172616930	319.62	0	0	49.97	55.11	0	61.3	78.18	370.02	633.03
chr1	172630821	172630990	157.44	45.94	0	163.16	67.51	259.54	244.83	117.26	705.01	276.91
chr1	172631401	172631570	0	117.39	209.98	334.49	0	0	213.82	117.26	0	0
chr1	172637641	172637790	899.68	513.46	1470.47	1485.81	143.28	548.04	759.38	451.46	503.27	146.52
chr1	172640161	172640310	0	0	127.76	30.59	274.84	56.77	968.52	509.12	453.9	28.04
chr1	172653141	172653310	351.59	386.88	195.31	365.08	0	115.87	155.05	496.41	407.72	534.89
chr1	19029481	19029650	94.7	163.33	42.18	0	27.55	86.9	0	47.88	63.71	191.38
chr1	898861	899010	111.28	351.66	17.73	121.86	82.66	33.6	0	0	0	124.78
chr1	115608261	115608450	147.97	201.1	170.86	244.75	247.98	126.87	261.78	337.13	444.88	478.8
chr1	244231821	244231970	53.27	243.97	36.68	198.86	0	0	3.61	0	0	56.08
chr1	244246321	244246610	94.7	192.93	351.5	933.09	130.88	39.39	20.91	351.79	127.41	112.17
chr1	94413441	94413590	34.33	234.78	548.33	456.86	798.35	334.85	612.27	154.89	332.33	104.45
chr1	94417421	94417630	651.09	243.97	527.55	445.13	905.12	263.59	228.25	593.16	359.41	315.81
chr1	244284461	244284650	189.41	198.54	99.95	294.71	287.24	139.04	43.27	173.94	0	185.07
chr1	244291301	244291530	23.68	100.04	66.63	224.35	95.06	185.39	0	0	21.24	126.19
chr1	115969601	115969770	538.63	652.28	1441.74	1707.61	1355.61	589.76	298.92	403.09	311.1	56.08
chr1	94527461	94527630	0	163.33	59.3	45.89	110.21	98.49	270.44	126.06	349.32	241.15
chr1	94582661	94582810	0	0	0	181.52	0	79.95	127.65	73.29	0	0
chr1	94608161	94608330	0	0	48.9	0	300.33	0	131.97	164.66	94.5	56.08
chr1	6742221	6742470	493.64	140.87	258.88	436.97	303.08	149.47	373.2	77.69	640.24	953.05
chr1	70499041	70499210	0	0	155.57	61.19	177.72	0	709.98	135.34	1808.7	1224.35
chr1	6783041	6783210	223.74	101.57	152.21	81.58	95.06	0	178.49	398.21	0	281.81
chr1	6783321	6783490	339.16	249.58	820.97	248.82	109.52	103.7	245.19	321.5	385.42	59.24
chr1	203776761	203776930	219	0	146.71	170.81	110.21	5.79	237.26	117.26	252.17	228.54
chr1	203907061	203907230	366.98	1768.01	815.77	1707.1	1102.13	1116.37	3034.65	1503.9	827.64	199.44
chr1	203938061	203938270	105.95	0	427.3	140.22	281.73	185.39	369.6	78.18	4534.77	7305.44
chr1	203966861	203967030	0	76.56	66.63	81.58	0	67.78	165.87	0	0	0
chr1	204057841	204057990	163.36	163.33	268.36	280.44	797.66	195.23	3572.99	1037.78	740.05	332.64
chr1	42135581	42135730	68.66	172.51	121.34	81.58	232.82	104.28	2143.65	126.06	267.56	167.2
chr1	42143381	42143590	0	438.94	203.87	0	122.61	0	981.5	203.74	651.92	716.45
chr1	42157781	42157970	264.58	163.33	109.12	183.56	68.19	115.87	280.53	171.01	90.25	182.27
chr1	42379901	42380090	94.7	0	79.16	686.82	268.64	0	371.4	194.95	0	195.94
chr1	156616541	156616770	432.08	1530.16	3554.99	5112.13	2161.55	3751.15	573.32	3572.13	407.72	136.7
chr1	8134221	8134410	34.33	0	119.2	81.07	803.17	206.24	1178.02	358.14	5.31	0
chr1	19801081	19801250	47.35	59.21	91.08	157.55	480.8	288.5	1655.79	78.18	1214.12	570.99
chr1	19882241	19882390	637.47	804.38	1484.23	1853.18	1210.27	1583.88	2432.48	2729.3	3316.4	2907.52
chr1	20123861	20124030	965.98	466.5	379.16	399.24	452.56	257.8	1216.24	182.74	263.85	617.96
chr1	244713461	244713610	94.11	81.66	242.99	438.5	274.84	196.39	825.01	209.61	668.38	930.97
chr1	95087301	95087470	94.11	710.98	728.97	568.52	874.81	509.23	2252.55	175.41	0	0
chr1	95115861	95116030	506.37	837.05	706.35	1046.8	684.7	97.91	674.65	662.54	84.94	14.02
chr1	96050121	96050270	47.35	0	48.9	0	0	0	103.85	83.06	69.01	0
chr1	96465541	96465730	47.35	0	47.99	0	604.79	218.41	1441.96	1377.35	4410.01	2121.67
chr1	96524261	96524450	34.33	0	29.95	0	165.32	0	572.96	364.49	1537.43	1119.55
chr1	96544881	96545050	0	190.38	54.1	0	6.89	0	49.76	275.57	811.18	336.49
chr1	96565661	96565830	0	0	94.75	0	410.54	0	2300.15	1031.43	2410.19	1579.07
chr1	96596361	96596530	0	0	125.32	0	217.67	136.72	272.6	0	237.83	530.33
chr1	244935881	244936030	0	0	66.33	45.89	103.32	5.79	93.03	329.31	212.35	0
chr1	244952661	244952850	424.98	160.26	35.76	55.07	351.3	202.76	402.41	549.18	1486.46	478.1
chr1	244964141	244964330	352.77	204.16	250.02	311.03	275.53	214.35	337.86	102.61	375.86	1190.7
chr1	244965441	244965590	11.84	181.7	395.81	464	61.99	459.41	377.53	315.14	299.42	374.35
chr1	96843321	96843490	0	0	0	29.57	602.73	0	1437.28	336.15	2102.81	2832.16
chr1	73998441	73998610	94.7	0	48.9	81.58	150.16	11.01	280.89	293.16	392.85	10.16
chr1	74767601	74767750	93.52	0	73.36	0	13.09	0	82.93	0	42.47	72.91
chr1	74772041	74772190	0	81.15	298.62	644.5	220.43	0	438.83	254.07	403.47	315.11
chr1	75795261	75795530	189.41	0	244.52	122.37	275.53	168.01	86.54	39.09	127.41	94.64
chr1	75796101	75796310	0	61.25	222.51	325.82	719.83	404.95	93.03	73.29	406.65	266.39
chr1	204578961	204579130	0	9.7	66.94	49.97	192.87	0	276.2	194.46	158.2	176.66
chr1	205124801	205125030	378.81	251.62	861.01	763.81	6.89	366.71	798.33	156.35	127.41	244.31
chr1	42731081	42731310	318.44	853.38	371.67	935.13	274.84	322.69	158.66	589.74	503.27	280.41
chr1	32345601	32345770	411.96	816.63	1326.21	1132.46	775.62	1227.6	477.77	864.82	452.84	301.09
chr1	32395041	32395290	365.79	91.36	1076.8	888.22	328.57	488.95	426.57	1087.13	502.74	227.13
chr1	156801441	156801630	0	81.15	51.96	385.47	315.48	0	617.31	276.06	570.7	212.41
chr1	156919221	156919370	590.71	513.46	886.68	767.89	412.61	352.81	1686.08	1207.81	212.35	269.2
chr1	157311261	157311410	423.8	395.56	700.85	1412.9	1021.53	167.43	552.41	732.41	386.48	145.11
chr1	157377381	157377550	88.78	0	235.04	522.12	27.55	39.39	194.35	533.06	104.05	0
chr1	157569781	157570010	0	19.4	103.31	40.79	0	34.18	104.21	0	42.47	20.68
chr1	20216741	20216910	58.01	204.16	342.33	749.53	384.37	357.45	717.56	447.55	1040.52	743.09
chr1	20233481	20233630	124.3	0	250.02	264.63	13.78	0	550.61	1043.64	84.94	304.6
chr1	20255741	20255930	242.68	0	151.91	460.43	591.02	69.52	1281.87	287.29	3436.38	3242.97
chr1	20440881	20441030	0	288.88	168.11	341.62	165.32	150.05	111.78	9.28	110.42	297.94
chr1	8858221	8858370	1076.07	928.41	1612.29	2548.41	1022.22	895.64	1975.26	2195.75	2604.5	3341.81
chr1	20585001	20585210	0	111.27	256.13	61.19	95.06	92.69	172.36	156.35	79.1	181.92
chr1	20587401	20587570	0	81.66	47.68	86.17	6.89	121.66	193.99	156.35	84.94	125.84
chr1	8903601	8903770	259.25	283.78	336.82	558.33	471.16	334.85	336.78	249.18	209.7	194.19
chr1	180761	180970	0	91.36	33.32	0	158.43	92.69	0	263.84	63.71	0
chr1	8941941	8942090	200.06	211.81	225.57	952.98	0	380.62	1112.75	872.14	837.73	461.28
chr1	98277181	98277350	221.37	0	0	0	468.4	0	1254.1	200.32	286.14	464.43
chr1	98556641	98556810	94.7	0	115.53	0	0	0	208.42	106.51	30.79	241.15
chr1	98882021	98882190	71.03	81.66	17.73	0	82.66	0	43.27	58.63	0	0
chr1	99374241	99374410	81.68	204.16	15.28	0	351.3	85.74	741.71	636.15	2826.4	2382.1
chr1	99793961	99794130	94.11	100.04	470.39	217.72	213.54	0	582.34	342.02	2139.97	1407.67
chr1	99849561	99849750	613.21	243.46	540.69	413.01	493.89	108.91	311.9	393.32	167.76	126.19
chr1	100184641	100184830	146.79	29.6	433.1	375.28	247.98	33.6	767.68	9.28	641.3	405.2
chr1	77243061	77243250	0	234.78	48.9	59.66	369.9	11.01	374.64	0	10.09	20.68
chr1	184290261	184290410	53.27	282.25	8.86	122.37	95.75	0	115.03	0	0	20.33
chr1	205680621	205680770	257.47	121.47	477.42	219.25	190.81	447.82	121.88	257.98	289.86	82.72
chr1	205693481	205693630	88.78	0	182.17	293.18	95.06	92.69	107.45	292.18	10.09	0
chr1	205706961	205707110	810.31	2374.86	2701.93	4819.45	532.46	2182.33	731.62	1068.56	1390.9	513.5
chr1	184754921	184755070	5411.12	4811.48	14569.6	15101.3	13979.8	12429.5	9393.13	9728.45	14238.7	10489.9
chr1	184755581	184755730	234.98	9.7	384.2	340.6	199.76	92.69	193.99	491.04	247.92	318.97
chr1	32716741	32716890	519.09	634.93	995.5	1791.74	241.09	385.83	275.84	647.39	337.64	104.45
chr1	32741481	32741630	292.4	90.85	96.58	211.6	217.67	133.25	57.69	78.18	0	34.35
chr1	43143681	43143850	327.91	247.54	290.37	696	300.33	258.96	75	271.17	0	143.71
chr1	157626221	157626370	69.25	209.26	217.01	198.86	216.98	271.7	93.39	272.64	281.37	34.35
chr1	157659701	157659870	0	20.42	70.3	70.36	0	86.9	129.81	72.31	5.31	59.59
chr1	157969861	157970010	169.87	0	161.38	366.61	0	0	286.66	733.87	84.94	34.35
chr1	150877221	150877370	82.87	152.1	510.43	146.85	351.3	298.35	257.46	208.63	0	0
chr1	20787401	20787630	420.25	158.22	770.23	437.48	323.75	388.15	710.34	513.03	562.73	455.67
chr1	9098061	9098270	212.49	250.09	204.78	81.58	245.22	264.17	215.99	19.54	122.1	188.58
chr1	9130141	9130390	500.74	382.8	243.3	508.87	177.72	300.67	201.93	364	477.79	461.63
chr1	9234241	9234410	461.68	252.13	766.57	679.17	291.37	774.56	488.23	499.35	1641.48	1602.56
chr1	9380041	9380230	116.01	222.53	48.9	0	0	92.69	86.54	106.51	30.79	90.43
chr1	9400021	9400210	47.35	239.89	309.93	107.08	447.05	162.21	565.39	106.51	84.94	153.88
chr1	9413181	9413330	34.33	325.63	206.92	380.38	95.75	622.2	165.15	209.61	30.79	0
chr1	9413641	9413830	69.25	20.42	182.47	481.84	220.43	98.49	553.13	261.4	132.72	76.41
chr1	229563361	229563530	490.09	29.6	297.4	136.65	316.17	185.38	251.69	339.09	0	112.17
chr1	229563821	229563970	366.98	0	284.86	335	418.12	0	671.04	165.15	221.38	52.58
chr1	229566501	229566710	0	244.99	73.36	152.46	0	92.69	57.69	173.94	188.99	238
chr1	229572361	229572530	347.44	1346.93	1403.54	3481.51	219.74	959.37	834.38	564.33	641.3	582.56
chr1	100597461	100597630	126.67	0	136.93	291.15	411.23	278.08	2144.01	225.73	654.57	472.14
chr1	100622141	100622310	0	0	0	0	686.76	166.27	3004	179.8	73.26	159.48
chr1	100713121	100713290	0	0	182.17	237.61	261.75	0	1016.84	184.2	0	41.01
chr1	100718681	100718850	34.33	0	42.18	0	1017.4	0	2129.23	815.96	0	168.25
chr1	101262161	101262350	0	163.33	110.03	66.29	0	23.17	165.15	97.72	322.24	259.38
chr1	101474161	101474310	0	0	118.59	259.53	110.21	0	247.72	273.61	211.82	283.22
chr1	101506661	101506830	11.25	122.49	0	111.15	0	0	150.72	195.44	148.65	108.66
chr1	101567721	101567870	94.7	0	27.51	0	378.17	0	3.61	244.3	84.41	114.97
chr1	102434581	102434730	0	0	165.05	40.79	206.65	0	6.85	130.46	333.39	209.26
chr1	102693441	102693590	0	0	66.63	0	232.14	156.42	1604.94	209.61	42.47	101.65
chr1	78145161	78145330	105.95	204.16	103.31	244.75	185.98	86.9	942.56	229.64	995.93	1366.31
chr1	78553961	78554150	88.78	70.43	85.58	0	0	0	287.74	78.18	660.94	817.05
chr1	78839821	78839970	0	0	48.6	0	110.21	56.77	190.75	0	84.41	311.26
chr1	79323421	79323570	0	9.7	36.68	29.57	231.45	0	534.74	0	426.83	143.01
chr1	79497301	79497490	0	40.83	73.05	0	0	34.18	200.84	301.95	386.48	264.64
chr1	205752061	205752250	189.41	118.41	259.19	111.16	252.11	224.2	354.81	321.5	577.6	287.07
chr1	206003621	206003810	88.78	392.49	224.04	622.57	632.34	716.63	1346.77	755.86	2514.24	1699.65
chr1	185317401	185317610	3523.56	1971.14	4781.86	3590.62	3955.94	3796.34	4054.37	3970.82	5916.12	4874.97
chr1	206169901	206170050	47.35	213.35	48.6	40.79	158.43	0	501.21	156.35	711.38	665.98
chr1	33130421	33130570	1118.68	244.48	1224.73	1668.35	2122.97	1510.89	2042.33	1034.36	136.97	0
chr1	33143721	33143870	0	122.49	194.7	387	294.82	23.17	622.72	281.43	122.1	52.58
chr1	43978721	43978890	258.66	244.99	403.76	229.45	247.98	79.95	237.26	467.1	104.05	150.02
chr1	150981441	150981590	188.81	90.34	176.05	202.42	53.04	92.69	140.63	117.26	63.71	0
chr1	159775801	159776010	47.35	5.1	64.19	20.4	82.66	0	342.19	47.88	212.35	332.99
chr1	151267901	151268090	0	0	87.42	0	27.55	33.6	86.54	97.72	122.1	90.43
chr1	9455881	9456030	71.03	222.53	192.86	0	192.87	11.01	217.43	156.35	391.26	227.13
chr1	9490701	9490850	126.67	345.03	208.45	86.17	314.79	103.12	172.72	336.15	1158.91	779.9
chr1	21490881	21491050	660.56	76.56	460.31	285.03	150.16	225.94	103.85	73.29	322.77	104.45
chr1	9587141	9587290	0	5.1	64.19	40.79	177.72	57.35	113.94	78.18	169.88	6.66
chr1	21670441	21670710	47.35	768.65	679.15	611.86	997.42	381.2	115.03	435.83	72.2	174.56
chr1	21783621	21783770	1396.87	334.31	3015.22	3057.79	2594.13	1375.9	1309.99	2840.21	2708.55	1114.99
chr1	21788301	21788450	324.95	0	173.91	5.1	110.21	126.29	622.72	317.1	651.39	793.57
chr1	103166321	103166510	0	163.33	0	0	150.16	92.69	1251.94	325.89	1308.09	899.07
chr1	103170721	103170870	0	0	48.6	0	82.66	86.9	107.45	78.18	650.86	734.33
chr1	230304021	230304170	152.12	81.66	106.67	111.16	170.83	138.46	936.43	232.08	400.81	237.3
chr1	104380121	104380290	0	0	27.51	0	376.1	0	1176.21	441.94	338.7	417.11
chr1	104765221	104765390	0	0	73.36	0	571.73	0	617.68	155.86	798.44	568.89
chr1	104780601	104780770	0	0	97.81	0	0	5.79	64.9	145.6	169.88	48.37
chr1	105793661	105793830	0	5.1	36.68	0	110.21	92.69	504.09	268.73	127.41	363.48
chr1	106254761	106254930	0	50.02	48.9	29.57	0	249.11	190.03	0	318.53	111.11
chr1	106268161	106268330	0	0	146.1	111.16	0	92.11	0	67.43	169.88	3.51
chr1	106978741	106978910	94.7	0	0	0	0	126.29	24.52	73.29	329.15	136.7
chr1	107076881	107077030	105.36	162.31	0	101.98	61.99	0	1082.1	67.43	1219.96	696.82
chr1	107529641	107529830	0	0	255.22	294.71	158.43	0	465.15	546.74	396.57	115.32
chr1	107559981	107560170	102.99	0	139.68	29.57	568.28	0	1286.19	419.22	635.46	478.45
chr1	231139301	231139470	552.83	629.32	717.36	1225.26	440.16	726.48	695.56	358.14	1208.81	2039.65
chr1	231279721	231279870	47.35	0	70.3	81.07	0	149.47	761.91	115.31	0	56.08
chr1	206501381	206501550	2232.04	1302.01	2473.61	2840.07	1562.95	1897.88	693.4	1150.16	523.45	549.61
chr1	206502901	206503050	398.94	56.14	305.65	253.92	130.19	110.07	43.27	200.32	201.2	239.75
chr1	186212721	186212890	116.01	263.36	301.98	640.93	314.79	278.08	726.57	803.74	418.86	517.36
chr1	206631201	206631370	562.3	663.51	1139.46	1248.71	577.93	115.87	737.39	444.62	720.4	980.39
chr1	186776301	186776450	94.11	172.51	97.5	0	68.19	0	1706.63	248.21	814.9	1023.15
chr1	186785621	186785790	0	0	0	0	39.95	0	170.92	301.95	450.19	621.11
chr1	34864821	34865070	568.22	321.55	252.47	489.49	117.1	195.23	441.71	28.34	269.16	111.11
chr1	35173481	35173710	185.86	140.87	57.77	442.07	343.04	86.9	186.42	477.85	422.58	443.4
chr1	35221101	35221270	272.27	40.83	197.75	592.49	273.46	177.85	704.94	516.45	667.85	360.68
chr1	159909481	159909650	519.69	436.9	605.18	1402.7	103.32	453.61	798.33	495.44	84.41	223.98
chr1	151381141	151381290	100.62	211.3	289.14	396.69	363.7	0	273.32	97.72	562.73	227.13
chr1	159950161	159950350	34.33	30.11	0	0	110.21	0	362.38	234.53	0	0
chr1	151585721	151585890	81.68	10.21	249.71	1909.53	606.17	422.91	392.67	151.46	746.95	717.86
chr1	151593841	151594130	94.7	497.12	168.11	274.32	220.43	98.49	115.39	28.34	0	0
chr1	9912361	9912530	163.36	354.21	316.35	157.04	122.61	236.37	371.04	126.06	251.11	320.72
chr1	9914481	9914630	116.01	315.42	708.19	288.09	350.61	272.28	464.07	375.73	1101.04	939.38
chr1	10210001	10210150	278.19	435.88	703.3	946.86	494.58	529.51	251.69	215.96	274.46	281.46
chr1	247493261	247493410	0	0	182.78	0	0	113.55	89.78	4.89	0	110.41
chr1	108016541	108016710	706.13	2153.86	3797.98	7329.11	2061.66	4690.24	7129.77	4795.57	3263.84	3621.88
chr1	248288501	248288690	0	70.43	0	49.97	551.06	0	2274.18	351.79	1460.45	1340.37
chr1	108505781	108505950	0	182.72	477.12	313.58	467.71	218.99	765.51	346.9	1353.74	1687.03
chr1	108522041	108522190	1265.47	304.2	1345.16	777.07	314.11	491.27	532.94	463.68	327.02	293.38
chr1	108648041	108648190	94.7	204.16	118.9	0	351.3	86.9	93.03	253.58	551.58	339.65
chr1	84692461	84692630	0	0	117.98	271.77	275.53	277.5	230.05	58.63	264.38	112.16
chr1	84779461	84779670	0	163.33	181.55	81.58	110.21	52.14	283.06	173.45	591.4	464.78
chr1	85135241	85135390	11.25	0	0	183.56	293.44	92.69	514.55	346.41	3091.84	3212.12
chr1	86396641	86396790	23.68	0	88.03	126.45	0	92.11	142.07	163.19	306.32	235.2
chr1	86409521	86409670	40.25	0	525.1	605.75	1511.29	393.94	4671.69	477.36	263.32	357.18
chr1	86502161	86502330	81.68	202.12	97.81	581.27	430.52	229.41	43.27	268.73	242.61	84.12
chr1	206739081	206739230	153.3	376.67	498.51	901.48	0	237.52	419	433.39	73.26	48.37
chr1	187038821	187038990	0	0	97.5	334.49	0	172.64	255.65	67.43	63.71	108.31
chr1	187051721	187051890	11.25	163.33	60.52	132.06	0	113.55	176.32	159.77	387.54	146.87
chr1	187715521	187715730	94.7	0	48.9	0	927.16	278.08	4906.43	1916.28	729.96	643.9
chr1	187854581	187854730	0	91.87	70.3	40.79	370.59	0	492.55	0	188.99	80.62
chr1	187934101	187934250	0	0	66.63	70.87	227.31	0	64.18	78.18	106.18	0
chr1	188422701	188422850	0	0	0	0	103.32	0	270.44	190.06	0	20.33
chr1	188429521	188429690	0	163.33	17.73	5.1	0	0	242.67	0	42.47	248.87
chr1	188782361	188782510	0	140.87	48.9	122.37	39.95	0	244.11	126.55	720.93	318.27
chr1	189429641	189429790	47.35	153.12	73.36	0	103.32	0	147.48	4.89	73.26	10.16
chr1	189859501	189859650	0	0	45.85	0	6.89	0	164.79	19.54	0	0
chr1	192066321	192066470	378.81	223.55	1029.12	1207.92	606.17	85.74	353.37	591.2	136.97	14.02
chr1	35642661	35642830	163.36	263.36	939.87	854.06	367.83	301.25	172.36	380.13	505.93	328.43
chr1	35661061	35661230	152.71	480.79	490.87	464	315.48	275.18	216.35	145.6	106.18	141.61
chr1	35707801	35707970	11.25	0	118.9	385.47	0	185.38	144.23	229.64	0	73.61
chr1	160373821	160373990	106.54	59.21	372.89	279.42	55.11	69.52	389.43	184.2	640.77	423.07
chr1	160375981	160376210	704.36	925.85	983.88	915.76	778.38	692.88	601.45	458.3	84.94	251.67
chr1	160460781	160460930	614.98	0	220.07	202.42	6.89	307.04	164.79	0	110.42	111.46
chr1	151916821	151916990	0	10.21	78.86	96.37	0	50.4	43.27	126.55	106.18	3.51
chr1	151917061	151917250	258.07	200.07	48.9	39.26	117.1	132.67	198.32	115.31	164.57	66.25
chr1	160535361	160535510	5.92	397.6	118.9	122.37	0	86.9	128.37	106.51	0	157.03
chr1	160658961	160659150	188.81	346.05	298.92	203.95	279.66	123.98	612.99	48.37	443.82	582.56
chr1	160722821	160722990	34.33	0	155.88	0	237.65	155.84	409.98	400.16	1739.16	1536.31
chr1	160726621	160726790	516.13	561.43	346.3	171.83	535.22	545.73	161.18	550.65	387.54	443.05
chr1	10389381	10389550	94.7	117.39	91.08	61.19	185.98	0	1225.25	477.85	672.09	797.77
chr1	10635641	10635810	0	59.21	164.44	5.1	220.43	184.81	322	9.28	52.03	0
chr1	10831041	10831210	0	45.94	254.91	70.36	281.73	294.88	403.13	73.29	0	76.41
chr1	10902261	10902410	138.5	76.56	346.61	120.33	40.64	287.93	28.85	67.43	79.63	70.1
chr1	10904961	10905250	142.06	244.99	127.76	127.47	468.4	242.74	1129.7	477.85	5.31	181.22
chr1	10905881	10906050	329.69	81.66	176.36	0	185.98	0	139.91	0	210.76	0
chr1	10910001	10910150	159.81	122.49	210.29	20.4	135.01	137.3	204.45	78.18	5.31	40.66
chr1	10917161	10917330	0	40.83	0	183.56	274.84	136.72	333.9	0	95.56	6.66
chr1	10917501	10917650	0	45.94	145.49	81.58	0	0	3.61	28.34	164.57	20.33
chr1	10940221	10940430	247.41	153.12	128.07	172.85	640.61	33.6	918.04	472.47	136.97	76.06
chr1	11011821	11012050	420.25	234.27	880.88	766.36	413.99	523.13	469.48	291.69	1980.18	833.53
chr1	11053041	11053270	163.36	163.33	591.73	385.47	351.3	201.61	329.93	24.43	470.36	7.01
chr1	11053941	11054090	224.33	254.18	292.2	279.42	343.04	136.14	226.44	173.45	106.18	230.29
chr1	232272061	232272230	0	204.16	73.36	5.1	537.29	0	514.19	286.32	747.48	664.93
chr1	232274401	232274570	0	0	42.79	81.58	268.64	0	192.55	145.6	136.97	110.76
chr1	248925961	248926110	5.92	190.89	91.69	117.27	0	113.55	208.06	326.87	126.88	188.23
chr1	248926921	248927110	1093.83	676.78	1912.13	3065.95	1300.51	1328.4	3529.37	1672.95	1173.77	830.72
chr1	248928241	248928410	47.35	243.97	437.69	469.61	0	97.91	1246.53	399.18	899.84	524.37
chr1	248945561	248945710	0	0	87.72	0	0	0	39.3	0	166.17	108.66
chr1	232704361	232704530	142.06	0	108.81	0	110.21	0	529.69	156.35	256.95	56.08
chr1	108964241	108964390	82.27	76.56	265.3	229.45	611.68	328.48	812.39	379.64	1033.09	374
chr1	232751901	232752070	352.18	222.53	12.23	76.48	109.52	0	863.23	364.98	3744.82	2085.56
chr1	109076601	109076770	434.45	0	237.18	20.4	0	165.11	111.78	0	20.17	76.06
chr1	232793961	232794130	0	0	45.85	0	336.84	0	612.63	376.22	3004.25	2762.41
chr1	109101141	109101290	177.57	254.18	353.94	25.49	343.04	201.03	155.05	165.15	295.7	378.56
chr1	232904681	232904850	69.84	0	35.76	80.05	666.79	33.6	1900.62	106.51	449.65	213.81
chr1	232947001	232947190	336.2	285.82	392.76	518.55	55.11	33.6	43.27	156.35	84.41	56.08
chr1	232950441	232950590	917.44	1372.45	2541.16	2500.49	2816.62	1564.19	2998.23	1699.34	3056.8	1472.86
chr1	86858681	86858850	0	0	280.89	319.19	39.95	0	451.45	228.66	262.25	6.66
chr1	87180781	87180950	0	19.4	201.42	81.58	6.89	92.69	226.8	716.28	379.05	476
chr1	87209021	87209230	0	180.68	73.36	81.07	0	218.99	363.83	182.25	84.41	104.1
chr1	87280281	87280450	47.35	81.15	66.63	90.76	40.64	0	430.89	156.35	73.26	138.45
chr1	54468781	54468970	104.17	0	265.3	5.1	0	231.73	93.39	389.9	720.93	298.99
chr1	54476741	54476930	481.21	81.66	350.27	0	103.32	218.99	296.76	199.35	174.66	168.25
chr1	54481301	54481470	0	222.53	195.31	109.12	137.08	23.17	845.92	184.2	323.84	140.21
chr1	54485281	54485470	191.77	55.12	292.81	178.46	68.19	121.66	142.79	151.46	1594.76	1012.29
chr1	54490361	54490590	163.36	393	438.6	203.95	330.64	92.69	57.69	156.35	710.32	452.52
chr1	54506641	54506830	189.41	540	146.1	520.08	206.65	370.19	691.23	83.06	424.7	212.41
chr1	26619421	26619630	756.44	752.32	912.66	643.48	720.51	941.41	192.91	401.63	810.12	473.9
chr1	26619761	26619930	270.5	273.06	635.44	361	768.04	206.24	214.55	86.97	263.85	461.63
chr1	26666961	26667150	94.7	513.46	795.91	1431.76	489.07	981.96	703.13	842.83	344.01	349.11
chr1	26690721	26690890	475.88	423.63	947.2	340.09	1141.39	373.67	620.56	495.93	758.1	350.87
chr1	26785841	26786030	100.62	489.47	555.06	437.48	740.49	699.83	266.11	820.35	788.36	923.61
chr1	26862821	26863050	378.22	989.14	771.76	1575.04	668.16	1739.14	603.61	840.39	434.26	56.08
chr1	26865861	26866150	384.73	163.33	59.91	216.7	301.02	139.04	171.64	321.5	424.7	392.58
chr1	152474021	152474190	88.78	91.36	67.24	171.83	1075.95	97.91	3172.39	195.44	316.93	68.7
chr1	152497381	152497570	378.81	153.12	73.36	122.37	27.55	0	143.15	87.46	169.88	139.51
chr1	152623321	152623470	0	0	0	339.07	103.32	79.95	56.61	95.76	164.57	0
chr1	152777661	152777810	118.38	0	100.86	303.89	110.21	11.01	175.96	78.18	0	42.06
chr1	153277961	153278150	0	192.93	88.64	223.84	0	185.39	248.08	175.89	89.72	205.4
chr1	153513161	153513330	34.33	172.51	182.78	426.77	68.19	0	215.63	97.72	865.33	321.07
chr1	11060981	11061190	284.11	192.93	356.08	274.32	280.35	92.69	250.96	312.7	470.89	513.5
chr1	11061761	11061930	94.7	0	213.95	208.03	13.09	52.14	455.41	295.6	100.34	400.64
chr1	11062101	11062270	81.68	70.94	93.22	350.8	555.88	44.61	272.6	313.19	407.18	275.15
chr1	11063061	11063230	281.74	15.31	258.88	305.93	955.4	315.73	3953.41	1816.6	4207.75	4998.35
chr1	11320281	11320430	53.27	25.52	115.23	76.48	0	0	217.07	72.31	0	222.58
chr1	11364281	11364450	0	131.68	161.69	323.78	95.75	0	72.12	19.54	94.5	300.04
chr1	11383701	11383990	799.06	536.93	386.64	638.89	729.47	374.25	1560.96	814	4373.38	6494.69
chr1	11384281	11384450	176.38	571.13	1061.82	1466.43	639.92	1524.79	1921.9	755.86	3205.45	4006.04
chr1	11550781	11550950	862.99	431.79	885.46	1286.95	418.81	370.77	1349.65	765.63	483.1	405.9
chr1	233440981	233441170	282.93	507.33	502.49	355.39	274.15	427.54	461.9	681.59	401.34	666.33
chr1	233868581	233868730	170.47	0	0	70.36	615.81	0	3138.14	1249.34	1505.04	1749.07
chr1	234332341	234332490	47.35	364.42	0	0	0	11.01	111.06	77.69	127.41	0
chr1	234369921	234370070	88.78	142.4	399.48	264.63	308.59	676.08	172.72	492.02	435.85	387.67
chr1	87445621	87445790	0	61.25	85.58	91.27	0	398	154.69	78.18	136.97	136.7
chr1	88892041	88892270	188.81	0	255.52	122.37	55.11	185.38	61.3	229.64	391.79	414.66
chr1	55036481	55036650	117.2	204.16	48.9	81.07	267.27	195.81	136.3	110.91	79.63	56.08
chr1	89274681	89274830	0	9.7	69.69	0	123.3	79.95	370.68	417.75	115.73	103.75
chr1	194225921	194226130	177.57	0	0	0	1110.39	305.89	2980.2	2391.19	2544.5	4492.9
chr1	194295801	194295950	0	0	253.38	0	110.21	0	338.95	399.67	200.67	265.69
chr1	195328301	195328450	0	0	0	0	0	11.01	35.34	169.54	62.11	45.57
chr1	195328741	195328970	0	306.24	48.9	20.4	0	92.11	0	198.37	0	0
chr1	196148501	196148670	0	0	281.2	265.14	220.43	513.28	215.99	175.89	264.38	112.16
chr1	196153081	196153250	0	0	78.86	181.52	872.06	115.29	3119.38	952.76	938.59	135.65
chr1	196181301	196181470	632.15	863.08	2181.41	4078.59	1899.79	2355.55	4768.68	1913.34	2240.31	1918.72
chr1	198079601	198079790	645.76	152.1	872.01	812.76	110.21	411.32	751.45	687.94	942.31	727.67
chr1	26961961	26962130	530.34	651.77	678.54	1599.01	577.24	414.22	1707.35	494.95	5524.33	4741.77
chr1	26964141	26964310	69.25	0	222.51	122.37	81.28	0	228.97	131.92	217.13	866.47
chr1	26964561	26964730	142.06	40.83	175.14	172.85	289.31	206.82	108.17	63.52	364.18	143.01
chr1	27037981	27038150	174.61	61.25	199.89	223.33	110.21	121.66	340.75	154.89	215.01	75.71
chr1	36517121	36517290	0	222.02	367.08	319.19	79.9	56.77	1182.71	413.84	514.42	565.73
chr1	36609381	36609530	382.37	192.93	219.46	244.24	211.47	166.85	308.66	380.62	0	617.96
chr1	153554041	153554210	81.68	547.14	48.9	136.14	101.95	103.12	491.83	58.63	717.75	793.22
chr1	153697301	153697470	694.3	140.36	959.73	1163.05	708.12	655.22	279.81	413.84	0	0
chr1	11926861	11927090	127.26	0	84.66	387.51	137.77	201.61	86.54	234.53	426.83	377.86
chr1	11929941	11930090	11.25	797.23	931.92	742.91	613.06	398.58	356.98	346.41	333.92	365.24
chr1	11978681	11978850	325.54	160.77	125.01	191.21	168.76	92.11	128.73	146.58	221.38	284.62
chr1	12033541	12033690	284.7	20.42	41.87	0	0	193.5	111.06	47.88	84.94	56.08
chr1	12034681	12034910	126.67	489.98	290.67	435.95	398.14	69.52	387.62	124.1	169.35	90.78
chr1	12049661	12049810	71.03	86.77	125.32	395.16	19.98	92.69	680.78	56.68	158.2	56.08
chr1	12058061	12058330	22.49	408.32	521.74	477.76	61.99	0	103.49	497.39	565.92	164.74
chr1	234495161	234495450	284.11	116.37	597.85	284.52	1060.8	665.65	788.59	557	575.47	90.43
chr1	234505761	234505970	0	0	127.76	163.16	260.38	162.21	240.51	234.53	263.32	156.68
chr1	234547021	234547250	1641.33	3022.55	4324	5535.33	2789.07	3683.37	1345.33	2708.29	148.65	140.21
chr1	234558521	234558670	1436.53	1269.86	2993.82	2947.15	2233.18	1562.45	665.27	1340.71	0	90.08
chr1	234559441	234559710	525.6	100.04	339.57	376.3	232.82	389.89	112.86	203.74	0	20.33
chr1	234564781	234564990	317.85	1003.43	529.08	2710.56	141.9	1890.35	187.5	1634.35	127.41	324.58
chr1	234599161	234599330	142.06	61.25	91.08	163.16	157.05	231.73	728.73	260.91	506.46	78.87
chr1	234603381	234603670	224.92	326.65	522.66	749.53	1095.24	440.29	539.79	200.32	1056.45	907.83
chr1	234721681	234721910	295.36	163.33	365.56	610.33	440.16	282.71	283.06	330.78	693.33	289.53
chr1	89295301	89295450	142.06	0	195.61	273.81	199.76	265.33	486.78	102.61	42.47	0
chr1	89311861	89312070	188.22	0	91.08	81.58	0	126.29	849.53	1022.14	291.45	84.12
chr1	89312681	89312830	188.22	0	66.63	70.36	446.36	5.79	649.41	398.69	95.03	178.76
chr1	58584101	58584250	0	91.87	108.81	20.4	0	16.8	57.69	19.54	380.11	267.44
chr1	198576121	198576270	221.37	346.05	439.52	852.02	330.64	103.7	3060.61	653.25	328.08	172.8
chr1	198605561	198605710	221.96	10.21	338.96	178.46	185.98	92.69	0	37.62	0	108.31
chr1	173122601	173122770	284.11	426.69	94.45	127.47	0	11.01	230.41	214.49	125.82	108.66
chr1	173225081	173225230	11.25	178.64	17.73	86.17	473.91	0	4488.51	1442.82	2871.53	1511.77
chr1	173329841	173330010	577.69	544.08	1055.71	1144.7	1010.51	502.28	1453.86	456.35	1056.45	1063.81
chr1	198771701	198771870	213.08	0	48.9	269.73	241.09	0	270.08	156.35	842.51	524.02
chr1	37486001	37486190	0	703.32	127.76	101.47	0	69.52	54.09	195.44	395.51	152.82
chr1	27377901	27378090	996.75	306.24	1501.65	2211.38	640.61	531.82	161.18	336.15	143.34	0
chr1	27508381	27508550	549.87	192.42	543.75	614.41	398.14	196.39	481.38	511.56	73.26	132.14
chr1	27524421	27524630	58.6	0	185.83	5.1	143.28	0	3.61	28.34	21.24	34.35
chr1	27532241	27532550	713.83	45.94	564.84	457.37	368.52	264.75	429.09	126.06	698.11	704.19
chr1	116492361	116492550	317.26	408.32	455.42	589.94	330.64	254.33	384.74	443.16	0	6.66
chr1	116733561	116733730	94.7	0	91.08	111.16	162.56	264.75	1701.94	692.34	254.82	126.19
chr1	116827281	116827510	1347.16	3218.54	5718.67	6152.81	3939.41	3971.88	3045.82	4284.5	3295.17	3217.03
chr1	116881921	116882090	833.98	993.23	1972.04	2060.45	1127.61	509.23	1671.29	1311.88	210.23	272
chr1	116991281	116991450	0	304.19	96.89	0	123.3	102.54	250.6	0	301.54	461.63
chr1	234722541	234722710	139.69	491	456.64	367.12	192.18	0	223.56	520.36	379.58	428.33
chr1	223153481	223153650	616.16	599.71	1632.77	1040.68	2043.75	1268.15	2365.77	985.01	601.49	418.87
chr1	234760401	234760650	197.69	81.66	251.85	86.68	287.93	5.79	150.72	165.15	127.41	126.19
chr1	234781361	234781570	742.24	730.37	759.84	1686.2	445.67	530.37	396.28	292.67	249.51	241.15
chr1	234957041	234957210	290.03	672.7	554.75	768.91	89.55	179.59	287.74	390.88	0	132.5
chr1	223870761	223871050	156.85	375.65	976.24	423.21	650.94	392.78	1241.48	523.78	734.74	261.84
chr1	223908041	223908190	0	0	85.58	81.07	0	86.9	49.76	112.38	254.29	171.05
chr1	223912901	223913050	0	0	35.76	76.48	55.11	0	43.27	0	67.42	31.55
chr1	58784081	58784230	2869.52	2292.69	6964.19	8026.64	9393.55	6330.9	8812.24	6736.77	7838.43	6738.31
chr1	89994881	89995030	2949.42	1812.41	6323.24	4884.72	6048.6	4598.71	3176	3427.99	3897.72	2334.43
chr1	90114661	90114830	0	244.99	170.86	320.72	220.43	0	324.16	815.96	249.51	325.98
chr1	90347441	90347630	58.01	0	102.7	192.74	0	92.69	208.42	116.77	993.27	2647.44
chr1	90579321	90579490	163.36	81.66	191.34	234.04	205.27	0	161.18	144.62	84.94	115.32
chr1	90730701	90730870	0	0	240.24	149.91	0	92.69	72.12	0	0	0
chr1	199084421	199084590	136.14	117.39	42.18	0	385.74	0	531.86	151.46	1115.91	1543.32
chr1	199095621	199095790	141.46	100.04	0	9.69	630.28	67.78	1313.24	229.15	2105.47	1155.3
chr1	199096341	199096530	0	170.47	27.51	0	0	56.77	420.44	9.28	184.22	118.47
chr1	199097341	199097490	0	142.91	0	81.58	213.54	0	165.15	52.77	0	143.01
chr1	199109301	199109450	142.06	162.31	115.23	20.4	519.38	86.9	2498.83	755.86	95.03	48.37
chr1	199123761	199123910	94.7	0	42.18	20.4	1058.73	368.45	4560.99	2034.52	6882.32	7576.39
chr1	199132081	199132250	0	0	0	76.48	110.21	138.46	612.27	78.18	449.65	136
chr1	174074861	174075030	0	9.7	475.59	519.06	633.03	79.95	397.36	547.23	285.61	174.21
chr1	27605921	27606090	213.08	311.34	679.61	680.7	130.88	479.68	455.77	549.67	349.85	292.33
chr1	27607301	27607510	1167.22	426.69	1564.31	1290.52	1248.16	673.76	974.65	699.18	207.04	272.7
chr1	38026741	38026910	1060.68	407.8	291.28	167.75	430.52	403.79	372.48	340.06	509.11	366.99
chr1	38046841	38047010	0	126.58	335.3	377.32	27.55	254.9	201.93	326.38	0	52.58
chr1	38335021	38335170	469.37	406.78	486.9	1786.13	425.7	976.17	440.99	1960.25	401.34	244.66
chr1	38816121	38816350	2024.29	4422.05	6134.05	9936.17	6572.12	6364.5	2269.5	4732.06	127.41	112.17
chr1	38836441	38836590	0	0	48.9	39.26	267.95	0	214.91	151.47	10.09	31.55
chr1	27867281	27867510	1943.79	1660.31	5759.94	3134.27	2472.21	1934.38	2473.94	2121.48	493.72	350.16
chr1	154276901	154277070	200.65	0	219.76	631.75	122.61	410.74	173.08	150.98	328.08	225.73
chr1	154295721	154295890	0	19.4	262.25	0	27.55	0	144.23	175.89	0	42.06
chr1	117564921	117565070	1174.91	526.73	1715.3	3105.72	562.77	1202.68	2432.48	1384.68	1109.01	981.79
chr1	117596141	117596310	454.58	833.98	791.63	714.86	110.21	224.2	424.04	272.64	42.47	215.92
chr1	117638821	117638990	105.36	182.72	51.65	262.08	0	97.91	126.2	297.07	0	0
chr1	117672161	117672310	462.86	192.93	119.2	268.71	823.15	253.75	1079.22	237.95	83.35	112.17
chr1	117673541	117673730	314.3	80.64	527.24	716.9	1464.45	629.15	3316.99	1633.38	0	194.54
chr1	117674641	117674790	189.41	315.42	863.46	1433.29	150.16	139.04	867.92	993.81	370.02	259.38
chr1	117714021	117714190	189.41	0	371.97	163.16	487	0	3419.39	331.27	2661.83	1658.99
chr1	117806121	117806270	0	0	45.85	76.48	95.06	92.69	348.68	393.81	148.12	83.07
chr1	117810681	117810870	94.7	0	365.86	129.51	786.64	0	2284.28	340.55	2215.36	2110.45
chr1	12693321	12693510	188.82	131.68	169.33	81.58	300.33	92.69	35.7	0	84.94	212.76
chr1	12783901	12784050	0	0	121.65	151.44	0	0	61.3	73.29	5.31	0
chr1	13356901	13357050	0	10.21	152.21	212.62	165.32	98.49	247.36	390.39	264.38	111.46
chr1	224014121	224014310	0	0	24.45	90.25	0	0	136.66	121.17	122.1	34.35
chr1	234978441	234978650	588.94	120.45	608.55	533.34	535.91	370.77	1594.85	1059.76	751.19	816
chr1	234989121	234989290	176.39	0	303.81	497.14	433.96	143.67	82.21	301.46	169.88	0
chr1	224106801	224106950	92.34	140.87	648.89	259.53	486.31	160.47	467.67	419.22	863.21	817.05
chr1	235039441	235039630	200.65	163.33	29.95	326.33	219.74	104.28	111.78	0	164.04	83.77
chr1	235045401	235045590	45.58	145.97	383.28	409.44	364.39	275.76	671.4	0	396.57	300.74
chr1	235076101	235076310	189.41	163.33	328.88	283.5	0	0	665.27	261.4	144.93	154.23
chr1	235077281	235077450	309.56	81.66	316.96	228.94	110.21	172.64	336.42	228.17	0	151.77
chr1	235104841	235105050	11.84	76.56	433.71	0	385.74	185.38	237.26	210.1	122.1	122.68
chr1	235105161	235105350	213.08	592.06	639.11	520.59	81.97	103.7	478.85	208.14	127.41	276.56
chr1	224338601	224338810	0	81.66	209.37	91.27	162.56	0	1207.95	213.52	1643.6	468.99
chr1	224382241	224382390	88.78	141.89	326.74	116.25	110.21	168.01	155.05	266.77	99.81	0
chr1	59879681	59879830	177.57	81.15	29.95	224.35	103.32	110.07	118.27	194.95	152.89	238
chr1	60157001	60157150	0	0	97.81	0	288.62	69.52	57.69	105.05	0	135.65
chr1	175030581	175030750	0	0	88.64	40.79	110.21	56.77	111.78	78.18	268.09	236.6
chr1	175743681	175743850	189.41	81.66	96.58	264.63	95.06	126.29	57.69	234.53	0	164.74
chr1	175757481	175757650	0	0	230.76	314.09	0	46.35	237.26	280.94	84.94	132.49
chr1	175826801	175826990	34.33	81.66	133.87	280.44	1067	56.77	3927.45	1055.37	1622.9	1202.97
chr1	175840321	175840510	11.84	0	237.49	279.93	247.98	213.77	900.37	247.72	1549.11	1336.16
chr1	175840861	175841070	94.7	0	48.9	151.44	192.87	0	172.36	369.87	136.97	153.88
chr1	175888041	175888190	58.01	20.42	645.22	589.94	225.94	11.01	43.27	73.29	143.34	0
chr1	200699941	200700130	958.28	1878.25	1487.59	3753.28	728.09	775.72	485.34	625.4	0	248.17
chr1	200862361	200862510	88.78	0	85.58	141.24	165.32	79.95	866.84	273.13	762.87	404.49
chr1	200869481	200869650	0	0	115.23	70.36	192.87	115.87	284.14	39.09	180.5	280.41
chr1	200871581	200871730	11.25	0	102.39	0	0	139.04	0	78.18	210.23	112.16
chr1	200885821	200886010	472.93	222.53	139.99	61.19	103.32	133.25	268.63	145.6	435.32	161.24
chr1	27931281	27931450	71.03	0	136.62	0	107.46	115.87	435.22	58.63	291.98	334.39
chr1	118564481	118564650	0	0	0	0	779.75	126.29	5054.62	1802.92	5004.07	6262.31
chr1	119008781	119008930	23.68	316.44	264.69	140.73	371.28	230.57	520.68	78.18	689.08	322.47
chr1	119782561	119782730	5.92	122.49	61.13	0	230.76	103.12	558.9	360.1	560.61	296.54
chr1	119783081	119783270	11.25	0	33.01	224.35	213.54	335.43	508.78	375.73	806.41	698.23
chr1	154982501	154982710	258.07	81.66	331.32	273.81	385.74	589.76	387.98	306.84	625.38	73.61
chr1	119786601	119786750	0	66.35	59.91	0	1785.44	0	5370.13	1267.91	2213.24	1084.14
chr1	119787881	119788030	0	5.1	0	127.47	1050.46	69.52	3552.8	2308.13	3848.88	1765.55
chr1	119827181	119827330	324.95	232.74	230.46	379.87	274.84	322.69	248.08	126.55	322.24	302.14
chr1	119873801	119873950	363.42	310.32	607.63	500.2	398.14	225.94	1589.44	273.13	1067.07	213.11
chr1	154993201	154993410	572.96	122.49	607.93	507.34	351.3	191.18	527.53	158.79	83.35	26.99
chr1	120143461	120143610	81.09	0	24.45	61.19	165.32	69.52	244.11	195.44	1278.36	1273.07
chr1	224747721	224747890	129.03	61.25	155.27	61.19	212.85	149.47	1509.39	449.51	3400.81	1902.6
chr1	224751141	224751310	0	0	36.68	183.56	0	0	475.61	478.82	589.28	662.47
chr1	235505701	235505850	465.23	488.96	240.85	127.47	95.06	136.72	90.15	91.86	413.56	107.96
chr1	235511901	235512070	425.57	170.47	294.03	109.63	0	782.09	230.41	301.95	457.62	132.49
chr1	224783341	224783510	0	81.66	169.94	0	0	225.94	663.47	710.91	529.29	681.05
chr1	224784721	224784890	0	187.83	0	0	1181.34	92.69	3102.08	229.64	751.72	811.44
chr1	224895041	224895230	331.46	81.15	0	70.36	150.16	0	245.2	156.35	52.03	196.29
chr1	235657861	235658030	0	86.77	82.52	81.58	0	115.29	0	28.34	63.71	48.72
chr1	235658161	235658410	350.4	0	220.07	280.44	171.52	184.81	259.62	174.43	90.25	196.29
chr1	225429201	225429450	94.7	204.16	529.08	216.19	699.85	553.84	253.49	450.49	150.24	281.11
chr1	225441501	225441710	562.3	10.21	471.62	344.68	205.27	11.01	57.69	169.05	443.81	87.63
chr1	178061081	178061270	0	100.04	42.18	79.54	0	144.83	158.66	78.18	106.18	48.37
chr1	178061381	178061530	0	0	96.58	81.07	0	103.7	261.42	184.2	845.69	209.26
chr1	201266881	201267030	0	100.04	115.53	380.38	199.07	0	606.5	203.74	858.43	796.37
chr1	201348201	201348370	94.7	81.66	213.04	254.43	377.48	98.49	32.45	0	0	56.08
chr1	201444881	201445050	217.82	782.43	363.72	916.78	437.41	272.28	1449.9	223.78	30.79	365.94
chr1	201451041	201451210	412.55	213.86	200.81	279.42	165.32	265.33	272.24	146.58	1181.21	1820.23
chr1	178610781	178610950	0	81.66	122.26	20.4	316.86	179.01	341.47	200.32	0	174.21
chr1	178702261	178702430	200.06	0	78.86	75.46	82.66	230.57	486.78	677.19	313.22	517.36
chr1	178706601	178706770	47.35	81.66	0	111.15	95.06	0	761.91	515.47	546.81	308.45
chr1	178933381	178933550	0	153.12	161.38	111.16	0	0	225.72	117.26	221.38	131.44
chr1	178934041	178934190	76.95	0	145.49	126.45	273.46	110.07	962.39	229.15	1555.48	1315.13
chr1	178934641	178934850	222.55	50.02	228.93	249.33	2125.04	773.4	5140.08	2197.22	9690.67	7920.59
chr1	178946961	178947170	0	100.04	179.42	131.55	225.25	179.59	388.71	175.89	397.63	272.7
chr1	178954521	178954710	34.33	231.21	222.21	158.06	440.85	0	675.01	105.05	190.59	142.66
chr1	179229921	179230090	71.03	29.6	294.95	158.06	205.27	218.99	42.19	116.77	0	206.45
chr1	28286201	28286370	71.03	181.7	543.44	610.84	349.93	92.69	1534.99	444.62	7166.87	9492.65
chr1	28368241	28368390	0	0	258.27	224.35	192.87	266.49	234.02	0	591.4	118.47
chr1	28501121	28501290	3108.05	5274.92	9424.04	18641.5	3456.54	11244.2	3701	12203.2	185.28	400.99
chr1	28540981	28541170	164.55	86.26	59.91	172.34	110.21	69.52	57.33	73.29	252.7	170
chr1	120414561	120414710	142.06	0	106.98	96.88	164.63	220.14	287.38	78.18	215.54	249.22
chr1	120913001	120913150	0	0	45.85	0	0	0	43.27	39.09	84.94	56.08
chr1	121160641	121160790	0	91.87	265	335	320.99	0	569	0	461.33	73.61
chr1	121165441	121165610	0	81.66	97.5	81.58	205.27	115.87	1126.46	399.18	474.08	181.22
chr1	155166541	155166690	0	10.21	84.66	20.4	150.16	92.69	115.03	86.48	617.41	705.94
chr1	121484061	121484230	384.73	560.41	767.18	339.58	589.64	409.01	740.63	536.48	312.69	363.13
chr1	121517601	121517830	58.01	0	112.48	131.55	330.64	219.57	226.8	238.92	1321.89	1204.02
chr1	125080161	125080370	94.7	303.68	27.51	9.69	259.69	56.77	63.82	39.09	84.94	168.25
chr1	225657701	225657870	157.44	0	390.92	563.93	116.41	92.69	448.92	420.19	162.45	195.24
chr1	225678601	225678770	0	203.65	88.03	0	82.66	184.23	60.94	135.34	195.36	0
chr1	225679461	225679610	94.11	60.23	103.61	152.97	110.21	0	569.72	73.29	0	0
chr1	225754981	225755170	5.92	214.37	868.35	570.56	761.16	700.41	588.11	468.56	5.31	125.13
chr1	235901521	235901770	0	243.97	88.64	86.68	370.59	225.94	665.27	184.69	927.45	383.81
chr1	235902361	235902510	142.06	258.26	91.69	81.58	0	0	146.76	0	0	138.45
chr1	235945201	235945370	258.07	167.92	5.81	0	398.14	205.66	726.93	783.22	4205.63	1501.61
chr1	235945861	235946110	0	122.49	0	0	646.12	225.94	1095.81	117.26	3289.86	1359.65
chr1	235972281	235972510	189.41	255.2	498.21	234.55	363.7	364.98	703.13	219.38	655.64	699.63
chr1	225926861	225927030	588.94	214.37	734.47	526.71	499.4	33.6	355.17	271.66	132.72	242.56
chr1	63116101	63116290	22.49	19.4	145.79	0	599.28	92.69	1619.01	504.23	527.16	276.91
chr1	63317421	63317610	0	106.16	126.54	227.92	204.58	57.35	184.98	193.97	52.03	3.51
chr1	44212461	44212870	161.59	321.55	357.3	336.53	163.94	392.78	388.71	349.35	392.32	336.49
chr1	63692041	63692210	325.54	652.28	1851.62	1289.5	1278.46	1019.62	501.21	620.52	1077.15	1653.03
chr1	64194521	64194730	0	0	73.05	0	109.52	0	428.37	150.49	306.85	157.73
chr1	64320981	64321150	11.84	0	110.03	0	489.07	0	154.33	0	95.03	56.08
chr1	44726841	44727070	248	9.7	440.13	386.49	303.08	184.81	53.37	0	661.48	330.89
chr1	179818821	179818990	504.89	371.57	1209.45	1536.29	304.46	1283.21	393.03	1081.26	0	3.51
chr1	179820341	179820530	170.47	259.28	358.83	350.8	624.77	195.81	1359.39	491.04	361	264.99
chr1	179838481	179838630	0	0	164.13	248.82	82.66	0	100.96	171.01	10.09	135.65
chr1	179926041	179926230	558.75	29.6	176.66	258	150.16	0	210.22	183.71	125.82	141.96
chr1	21956921	21957090	308.97	383.82	1076.8	1174.78	340.28	417.7	540.51	520.84	127.41	96.74
chr1	28668621	28668770	849.37	595.12	1553.91	818.88	1640.79	748.49	896.76	928.82	1694.04	1545.42
chr1	28795601	28795770	200.06	232.74	45.85	70.36	53.04	0	229.33	0	896.65	1207.17
chr1	22296721	22296970	648.13	845.21	690.15	656.22	585.5	932.72	472.36	443.65	318.53	335.44
chr1	29133861	29134130	0	347.07	97.81	222.31	282.42	278.08	201.92	233.06	169.88	56.08
chr1	22540401	22540570	0	0	134.49	101.98	192.87	156.42	126.2	106.51	487.35	307.05
chr1	22559061	22559250	0	0	61.13	81.07	0	0	0	117.26	0	76.41
chr1	22611581	22611750	188.22	111.27	448.69	865.28	247.98	235.21	406.37	438.76	156.61	300.39
chr1	22615981	22616150	0	146.99	100.56	311.03	0	196.39	350.48	136.32	0	293.03
chr1	22619781	22619950	23.68	314.4	42.18	79.54	103.32	52.14	126.2	0	21.24	412.91
chr1	125164141	125164310	0	0	48.9	111.16	0	11.01	183.9	224.75	0	121.28
chr1	125169021	125169190	165.73	0	84.66	237.61	137.77	254.9	280.53	161.24	79.63	248.17
chr1	125176461	125176610	651.68	693.63	488.43	166.73	956.09	617.56	593.52	478.34	374.27	331.94
chr1	125183841	125184010	9547	6522.83	8686.52	8865.4	7168.64	7867.86	15950.3	15237.1	4110.6	4190.58
chr1	143203701	143203890	197.69	81.66	268.36	507.85	13.09	277.5	416.47	301.46	242.08	126.19
chr1	143207741	143207890	707.32	40.83	407.43	383.43	746.69	552.1	803.37	771.49	152.36	215.92
chr1	143230841	143231030	481.8	283.78	528.92	383.43	652.32	579.33	756.5	492.75	115.73	310.56
chr1	143239181	143239330	529.16	782.95	622.3	666.93	661.28	454.77	631.02	642.5	200.67	540.49
chr1	143263401	143263630	1135.26	703.83	178.5	392.61	108.15	471.57	659.5	330.78	73.26	82.72
chr1	143270841	143271010	81.68	53.08	297.7	237.61	192.87	172.64	379.69	386.72	10.09	55.03
chr1	226001161	226001370	116.01	40.83	334.07	162.65	190.81	183.07	265.39	404.56	0	177.71
chr1	226100641	226100810	378.81	162.31	0	81.58	95.75	0	173.08	199.84	125.29	0
chr1	226121861	226122130	104.77	326.65	379	181.52	303.08	11.01	222.84	58.63	200.67	136.7
chr1	44780901	44781050	212.49	285.82	195	151.95	219.74	248.53	265.75	200.32	136.97	124.43
chr1	45306521	45306690	0	127.6	423.63	9.69	377.48	185.38	1691.13	371.33	1847.46	1234.16
chr1	45328741	45328890	354.55	0	0	0	0	125.71	78.61	0	79.63	0
chr1	65771241	65771410	0	140.87	0	9.69	177.72	103.7	845.2	355.21	79.63	0
chr1	65772721	65772870	0	0	0	81.58	219.05	0	543.76	86.97	285.08	112.17
chr1	180154441	180154610	34.33	5.1	712.77	836.72	356.81	297.77	514.55	193.48	708.19	229.94
chr1	180229761	180229990	0	140.87	192.56	363.55	0	278.08	192.19	223.78	84.94	56.08
chr1	180503321	180503530	530.93	467.52	546.19	522.63	150.16	345.28	585.22	407	258.01	350.16
chr1	180507941	180508130	105.36	395.56	1206.39	963.17	444.29	468.1	881.98	600.49	221.91	70.1
chr1	29183421	29183570	105.36	313.89	815.16	299.3	260.38	294.3	207.33	580.94	221.91	188.58
chr1	22976801	22976950	0	434.86	612.82	465.02	148.1	102.54	169.47	275.57	377.99	294.78
chr1	22984061	22984230	201.24	19.4	213.34	49.97	206.65	79.95	96.27	234.53	159.26	0
chr1	29379601	29379750	189.41	81.15	133.87	442.58	177.72	162.21	347.96	19.54	0	226.43
chr1	29453621	29453770	419.66	438.94	809.66	447.68	275.53	185.39	49.76	86.97	299.95	212.41
chr1	23179101	23179250	47.35	5.1	375.95	476.23	274.84	86.9	261.06	136.32	959.3	741.69
chr1	30769001	30769170	2280.58	2152.85	4981.14	6720.31	4212.19	4573.79	1745.93	4727.17	84.94	62.04
chr1	143657401	143657570	0	0	54.71	61.19	0	56.77	256.01	78.18	194.3	297.59
chr1	143663181	143663330	34.33	0	0	0	110.21	0	235.82	154.4	917.36	1473.92
chr1	143665721	143665870	141.46	140.36	23.53	29.57	0	0	612.63	223.78	974.69	823.36
chr1	143675121	143675350	11.25	0	48.9	163.16	0	162.21	144.23	0	84.94	97.09
chr1	143675561	143675730	104.77	0	103	0	123.3	207.98	514.55	677.19	84.94	90.43
chr1	143710021	143710270	198.88	163.33	121.34	364.57	205.27	179.59	57.33	156.35	136.97	181.22
chr1	143720181	143720350	503.11	208.24	1236.04	1616.85	924.41	1024.25	1169	1382.24	3767.65	2737.88
chr1	143720861	143721030	348.03	456.29	1120.51	1351.71	1519.56	884.05	539.07	536.97	1544.86	1019.65
chr1	143845281	143845450	0	0	70.3	0	158.43	0	155.05	73.29	1093.61	325.63
chr1	143861101	143861390	189.41	0	51.96	0	6.89	92.69	294.96	0	523.45	230.64
chr1	145282381	145282530	0	0	42.18	0	0	92.69	0	0	211.29	0
chr1	226310701	226310870	614.39	152.61	383.28	589.94	440.16	92.69	100.96	19.54	482.57	182.27
chr1	226408201	226408370	1212.79	433.83	1023.31	543.03	1093.86	688.82	1356.51	413.6	1833.13	939.38
chr1	226419781	226419970	5.92	76.56	237.79	0	315.48	162.21	54.09	0	334.45	28.04
chr1	226424621	226424770	183.49	163.33	458.47	315.11	361.63	190.6	295.32	310.75	0	59.24
chr1	226483341	226483490	0	275.61	131.43	260.04	553.82	228.83	3161.57	545.76	0	28.04
chr1	207749261	207749410	458.72	252.13	530.3	914.74	368.52	435.65	382.58	476.87	461.33	182.27
chr1	207751381	207751550	280.56	141.38	497.29	319.7	547.62	378.88	289.19	338.11	482.57	82.72
chr1	66375241	66375390	0	0	12.23	0	6.89	0	136.3	102.61	752.79	122.68
chr1	66395281	66395490	58.01	127.6	100.25	80.56	582.75	126.29	3006.17	545.27	5955.4	1194.56
chr1	66396281	66396450	0	163.33	0	0	874.12	0	3441.39	542.34	900.9	475.65
chr1	66402341	66402490	0	0	0	0	103.32	225.36	120.79	112.38	637.05	941.48
chr1	66434161	66434350	142.06	102.08	51.96	81.58	6.89	0	279.45	52.77	77.51	160.54
chr1	66438201	66438410	0	0	183.08	111.15	67.51	92.69	821.4	78.18	1715.8	864.37
chr1	66503941	66504110	163.36	222.53	143.65	759.22	571.04	236.37	557.82	419.22	477.26	654.41
chr1	67404161	67404450	745.79	117.39	525.71	937.68	654.39	504.02	869	1523.44	401.35	126.19
chr1	180631861	180632010	2984.34	2483.06	7437.33	7241.41	6698.86	5026.25	5663.64	6281.89	6619.53	4826.24
chr1	160973541	160973730	94.7	81.66	54.71	142.77	275.53	92.69	572.24	67.43	106.18	328.08
chr1	181130081	181130330	790.77	588.48	906.55	868.34	1137.26	1021.94	416.47	1172.14	5.31	294.43
chr1	181159721	181159950	94.11	325.63	247.57	299.81	27.55	0	289.91	58.63	30.79	168.25
chr1	30869181	30869350	105.95	81.66	173.61	81.07	355.44	162.21	1254.82	72.31	470.89	1147.24
chr1	30919521	30919690	796.69	1546.49	2117.83	3261.24	2879.99	2421.01	2197.74	2185.98	194.83	280.06
chr1	23541641	23541810	189.41	255.2	70.3	122.37	158.43	0	200.12	78.18	0	108.66
chr1	23665281	23665490	284.11	0	416.9	191.21	298.26	278.08	115.03	492.51	248.98	250.62
chr1	31152481	31152650	200.65	437.92	536.41	756.67	692.96	553.26	330.65	573.61	745.35	320.02
chr1	23699281	23699550	0	0	274.17	86.68	82.66	33.6	198.32	232.57	380.64	104.45
chr1	23699901	23700090	94.7	163.33	265.91	132.06	110.21	241.58	244.11	232.08	339.76	201.2
chr1	23702101	23702270	0	0	252.47	244.75	0	101.38	456.86	47.88	295.17	227.48
chr1	31241461	31241670	258.07	0	192.56	0	150.16	0	445.32	180.78	2579.54	1134.27
chr1	31397641	31397830	69.25	19.4	170.86	238.63	385.06	92.69	504.45	52.77	258.01	152.47
chr1	31401341	31401510	176.38	0	131.43	81.07	247.98	156.42	629.57	746.58	594.58	708.04
chr1	109438961	109439110	632.15	982	1984.27	3985.28	2025.15	1998.1	2038	1087.13	724.65	201.2
chr1	145998141	145998350	352.77	888.09	185.83	407.91	530.4	318.63	359.5	77.69	21.24	56.08
chr1	146013621	146013810	88.78	0	235.65	187.64	110.21	185.39	294.59	97.72	164.57	14.02
chr1	109509761	109509910	207.16	0	161.99	147.87	185.98	52.14	3.61	0	21.24	3.51
chr1	146038661	146038830	649.9	703.32	664.48	736.79	974.69	983.12	513.47	491.04	710.85	1026.66
chr1	147098461	147098610	88.78	0	163.83	601.16	0	231.73	293.15	106.51	0	42.06
chr1	109649481	109649690	71.03	0	256.13	686.82	6.89	304.73	280.53	144.62	136.97	42.06
chr1	227449201	227449350	540.4	426.69	768.09	1552.1	520.07	450.72	471.64	661.07	207.04	168.25
chr1	207952981	207953170	271.09	0	130.51	70.36	0	92.69	291.71	73.29	959.83	563.98
chr1	227953981	227954150	176.38	102.08	292.2	351.82	109.52	0	57.69	160.75	127.41	174.56
chr1	208652421	208652590	0	163.33	205.09	407.91	165.32	5.79	147.84	429.97	1128.12	433.59
chr1	227961761	227961910	94.7	5.1	197.75	81.58	67.51	92.69	423.68	273.13	1577.77	1734.7
chr1	228004401	228004570	94.11	325.63	353.63	415.56	109.52	0	208.42	87.46	158.2	180.87
chr1	208758881	208759150	110.68	152.1	139.99	70.36	330.64	113.55	403.85	145.6	94.5	124.78
chr1	208761741	208761890	0	29.6	54.41	20.4	365.08	56.77	209.14	78.18	10.09	41.01
chr1	208988881	208989050	0	0	15.28	0	0	242.16	318.39	251.63	891.35	322.47
chr1	45752401	45752610	459.31	853.38	761.98	208.54	597.21	403.79	215.27	266.77	809.59	110.76
chr1	45785681	45785870	129.03	131.17	134.18	244.24	0	79.95	792.92	252.6	2611.92	3394.39
chr1	67431861	67432050	216.04	709.45	256.74	292.17	143.97	340.64	520.32	209.12	739.51	468.29
chr1	67636261	67636430	174.02	163.33	744.25	458.39	103.32	0	802.29	559.44	254.82	308.45
chr1	46245021	46245190	0	0	219.76	527.73	330.64	277.5	547.72	432.9	1100.51	481.26
chr1	181937081	181937250	509.03	0	815.47	1136.03	606.17	556.15	750.01	892.67	534.6	419.57
chr1	181947541	181947690	0	0	35.76	49.97	936.12	0	1838.24	214.98	1140.33	710.85
chr1	182035481	182035690	197.69	345.03	164.44	198.86	67.51	67.78	324.16	78.18	291.98	118.82
chr1	182072001	182072190	53.27	163.33	105.75	100.45	0	33.6	273.68	0	84.94	83.07
chr1	161255421	161255570	0	5.1	48.6	0	300.33	69.52	257.09	19.54	42.47	0
chr1	161299901	161300070	124.3	0	97.5	0	110.21	0	161.18	4.89	567.51	586.41
chr1	161472781	161472950	23.68	117.39	54.1	86.17	390.57	69.52	891.36	78.18	136.97	28.04
chr1	161498081	161498230	0	29.6	390.01	273.3	358.19	277.5	825.37	502.28	797.91	524.37
chr1	161500981	161501190	217.82	224.57	323.38	335.51	308.6	432.76	262.86	428.01	365.24	59.59
chr1	161503121	161503290	3494.56	3464.56	7913.53	12741.6	8612.42	6877.2	6145.02	5208.93	306.85	251.67
chr1	182338181	182338350	1908.27	721.7	4331.95	1704.55	4390.59	1220.64	1307.83	1205.37	52.03	6.66
chr1	182339041	182339190	1409.9	668.62	3122.5	1656.11	2718.81	1449.48	700.61	1409.6	84.41	0
chr1	31445161	31445310	0	0	48.6	0	27.55	218.99	317.67	78.18	207.04	354.72
chr1	31446061	31446230	496.01	244.99	279.67	183.56	1432.08	287.35	3617.35	1607.48	6095.55	4942.62
chr1	23790201	23790390	2194.75	1077.95	4516.56	4509.44	2402.63	1841.1	3076.48	2677.02	1087.24	878.74
chr1	31484101	31484270	672.99	192.93	94.75	276.36	190.81	358.02	293.15	86.48	263.85	275.15
chr1	31485261	31485410	0	19.4	75.8	9.69	0	120.5	150	48.37	561.14	545.05
chr1	23868861	23869030	125.48	191.91	300.45	536.91	68.19	278.08	219.59	179.31	810.12	411.86
chr1	31707801	31707950	236.76	302.15	716.44	1127.36	741.18	1211.37	891.72	751.46	344.01	308.45
chr1	31714481	31714630	116.01	81.15	228.93	415.05	135.01	324.42	61.3	155.86	0	0
chr1	23963621	23963770	175.79	229.68	217.01	172.34	165.32	126.29	412.87	265.8	169.88	177.71
chr1	23963821	23964110	432.08	326.65	308.7	162.65	411.23	0	90.15	184.2	847.28	380.66
chr1	31828441	31828630	11.25	122.49	244.21	676.11	0	86.9	72.12	234.53	0	52.58
chr1	1144261	1144570	342.12	30.11	314.82	157.04	746.69	0	705.3	156.35	582.37	677.55
chr1	161313481	161313850	300.68	151.59	551.69	416.58	205.27	235.79	330.29	73.29	525.57	293.03
chr1	200232021	200232210	47.35	50.02	88.64	81.07	673.67	438.55	1328.38	595.11	4571.93	3373.71
chr1	223846841	223847010	187.04	244.99	780.01	413.01	560.02	1113.47	186.06	1003.58	575.47	234.14
chr1	200483641	200483790	584.2	1033.55	777.87	2714.64	905.81	1067.7	2360.36	2656.01	2738.8	1561.54
chr1	1596981	1597190	377.63	285.82	533.97	110.65	177.72	0	298.56	228.17	84.94	157.73
chr1	1782761	1782910	5.92	378.2	328.27	536.4	589.64	470.41	704.58	393.81	1578.3	1124.8
chr1	119001641	119001830	94.7	152.1	277.83	392.1	542.8	514.44	606.86	151.47	757.03	171.4
chr1	120356261	120356430	366.98	234.78	552.92	218.23	351.99	97.91	186.06	203.74	195.36	366.99
chr1	36412001	36412150	1654.35	904.42	1875.76	2531.59	2412.28	1590.83	1519.49	2517.25	5047.6	6456.49
chr1	36486701	36486870	630.96	244.99	915.42	1396.58	498.02	213.19	1251.94	134.85	4582.55	3046.68
chr1	225777661	225777810	1380.89	1979.31	5172.79	6178.81	5222.7	4624.2	3516.03	3931.25	7443.99	5679.75
chr1	201955321	201955490	2292.41	2185.51	6732.2	7087.42	5922.55	4833.91	5193.44	5172.77	4682.36	1991.63
chr1	202058261	202058410	715.6	942.7	2104.08	4890.83	1890.83	1269.31	2581.04	2010.58	449.65	234.49
chr1	121511981	121512150	0	0	110.03	45.89	190.81	126.29	746.76	603.91	2068.84	1964.63
chr1	143234401	143234550	755.26	163.33	796.52	917.29	624.08	486.64	681.5	771.49	473.01	653.01
chr1	37485501	37485750	215.45	181.7	274.47	81.58	275.53	5.79	54.09	156.35	0	297.24
chr1	37514801	37514970	580.06	301.13	1221.68	1726.99	1370.08	978.49	1396.89	541.36	1562.91	1018.95
chr1	226099521	226099730	176.38	19.4	309.62	283.5	232.14	79.95	358.78	73.29	191.12	83.77
chr1	226121581	226121790	94.7	223.04	387.56	66.29	110.21	254.9	115.39	0	84.94	14.02
chr1	202983161	202983330	0	140.87	78.86	20.4	110.21	69.52	444.6	469.05	328.08	160.54
chr1	3483961	3484150	0	10.21	45.24	109.12	110.21	326.74	106.37	143.65	5.31	14.02
chr1	3621161	3621330	390.06	40.83	416.29	421.68	196.32	410.74	465.15	291.69	286.67	222.93
chr1	4638441	4638610	47.35	59.21	122.26	252.9	260.38	0	208.06	0	243.14	42.06
chr1	5717741	5717930	0	100.04	0	9.69	713.63	0	250.96	106.51	30.79	0
chr1	144560181	144560350	0	279.7	383.59	1188.04	295.51	560.79	156.85	642.99	84.94	167.9
chr1	91063521	91063670	0	0	24.45	81.58	232.14	0	974.65	409.44	253.23	292.68
chr1	145983241	145983390	519.69	341.96	255.83	507.85	293.44	256.64	683.66	554.56	466.64	279.36
chr1	145985801	145985950	94.7	191.91	1031.56	1149.79	748.07	678.97	932.1	599.51	515.48	908.01
chr1	145997101	145997370	796.1	1055.49	1203.03	761.26	974	629.73	769.84	681.59	475.67	484.41
chr1	92194581	92194750	0	264.38	0	40.79	976.07	121.66	2452.31	350.81	2721.82	1456.74
chr1	39044881	39045030	558.75	641.05	2145.65	1861.6	651.63	583.38	471.28	253.09	42.47	328.43
chr1	39832421	39832590	329.69	1542.41	1439.6	5322.71	809.37	1097.83	753.25	2266.11	148.65	230.64
chr1	203006481	203006650	307.19	530.81	953.93	151.95	821.77	109.49	858.18	768.56	613.7	365.24
chr1	203440961	203441130	22.49	0	185.22	0	55.11	0	230.41	233.06	84.94	0
chr1	203447281	203447470	34.33	5.1	342.02	29.57	440.16	0	1154.22	375.73	397.63	572.04
chr1	6101381	6101550	69.25	81.66	249.71	29.57	0	11.01	14.42	78.18	0	213.11
chr1	6240481	6240650	204.8	163.33	425.77	563.93	480.8	22.01	810.95	438.27	169.88	52.58
chr1	6743901	6744070	413.14	843.17	1258.66	1474.59	1167.56	834.81	2924.67	887.29	3118.38	2904.37
chr1	6753341	6753550	47.35	0	164.44	117.27	165.32	139.04	319.83	409.44	169.88	180.87
chr1	92968221	92968390	366.98	792.64	1628.19	1905.45	905.12	1035.26	2928.28	1430.12	715.63	675.79
chr1	147539121	147539310	404.86	1769.54	2351.96	3820.58	1697.27	1156.34	4006.78	2116.11	84.41	0
chr1	93014261	93014430	118.38	40.83	304.12	540.48	626.83	417.12	3205.93	1087.62	810.65	360.33
chr1	147700021	147700210	447.47	163.33	400.4	381.91	117.1	229.99	173.08	239.41	0	171.75
chr1	93373701	93373890	189.41	0	149.77	213.13	604.1	79.95	1706.27	360.1	2048.66	1993.38
chr1	93438081	93438250	0	81.66	451.14	691.92	80.59	202.19	173.08	117.26	581.84	714.35
chr1	93559161	93559330	446.29	244.99	683.12	752.08	260.38	0	673.57	503.74	1969.56	996.87
chr1	24864501	24864690	71.03	188.85	426.68	69.34	27.55	0	953.38	429.48	401.88	774.99
chr1	40029661	40029890	939.93	1902.75	3290.6	3009.86	2056.84	3200.79	446.04	1028.01	364.71	318.62
chr1	24973441	24973590	34.33	76.56	125.93	151.95	646.12	334.27	178.13	96.25	200.67	62.04
chr1	25007521	25007670	117.79	0	17.73	287.58	232.14	92.11	293.51	164.66	904.62	612.7
chr1	25008061	25008330	88.78	129.64	353.33	396.69	205.27	346.44	384.02	262.38	716.69	619.01
chr1	40153141	40153310	188.82	407.29	1153.82	1178.35	259.69	315.73	345.08	819.86	1591.04	1734.7
chr1	25012341	25012510	0	487.43	100.56	122.37	403.65	155.84	157.93	175.89	556.89	423.42
chr1	25032301	25032490	272.27	61.25	115.53	273.81	82.66	86.9	106.37	0	554.77	569.24
chr1	25039281	25039530	189.41	550.2	381.14	344.17	413.3	556.16	93.39	282.9	73.26	93.59
chr1	203861441	203861590	1244.76	1251.49	3090.1	4058.7	3426.23	2934.88	2994.26	4587.92	5039.1	3292.74
chr1	204127761	204127910	365.2	0	301.98	163.16	110.21	223.04	234.38	301.46	460.8	384.16
chr1	7783501	7783650	339.75	366.46	739.97	556.29	285.86	200.45	92.67	368.89	522.38	346.66
chr1	149775681	149775870	1698.74	1813.43	3390.25	4139.26	4092.33	2104.7	2774.31	1707.64	301.54	361.03
chr1	94599201	94599370	0	0	168.72	0	190.81	90.38	428.01	301.95	189.52	20.33
chr1	243851081	243851330	378.81	5.1	408.35	177.44	13.09	409.01	82.93	301.95	305.79	199.44
chr1	244210081	244210250	213.08	0	157.71	197.84	164.63	23.17	481.74	155.86	137.5	13.32
chr1	244252341	244252570	189.41	163.33	146.71	163.16	275.53	0	49.76	0	179.44	90.08
chr1	40855621	40855790	147.97	140.87	169.94	202.93	67.51	206.24	173.08	0	364.18	353.67
chr1	26016541	26016710	71.03	234.78	610.68	1166.11	337.53	0	821.76	312.21	503.27	381.01
chr1	172625621	172625810	110.68	314.91	161.38	212.62	0	86.9	197.24	171.99	84.94	62.39
chr1	172699321	172699490	436.82	549.18	123.48	314.6	356.81	604.24	1919.37	664.49	2839.67	2022.82
chr1	205285841	205286050	460.5	304.2	198.37	202.42	426.38	370.19	683.66	907.81	672.62	766.93
chr1	205504401	205504570	71.03	70.43	206.31	192.23	321.68	0	2005.19	349.84	2317.82	1062.41
chr1	8889261	8889410	23.68	263.36	292.2	90.76	34.44	34.18	285.94	436.81	1310.21	648.45
chr1	8925521	8925670	47.35	153.12	361.28	402.81	433.27	113.55	1807.95	389.41	1110.6	1024.56
chr1	96845561	96845730	272.27	61.25	97.81	172.34	0	162.21	450	423.61	539.9	311.96
chr1	150487261	150487410	1637.18	1838.44	3738.69	3572.78	3927.7	3601.68	3532.98	4552.74	7576.18	5821.71
chr1	98388541	98388750	0	0	45.85	99.94	110.21	0	230.77	122.15	1700.41	956.91
chr1	244906881	244907090	223.74	66.35	149.46	187.13	95.06	46.35	407.46	619.05	329.15	336.49
chr1	41360401	41360610	503.11	1080.51	790.4	1140.11	723.96	1075.23	125.12	707.98	465.05	171.05
chr1	26378501	26378690	5536.01	5234.09	12532.8	15836	8223.92	11473	5961.12	12493.4	2549.28	4049.15
chr1	26501541	26501710	408.41	233.25	502.79	511.93	369.21	560.79	505.17	160.75	405.59	555.92
chr1	26581041	26581250	189.41	19.4	48.6	201.92	190.81	195.81	340.03	173.94	125.29	134.95
chr1	26582421	26582590	174.61	0	183.08	188.66	110.21	28.97	543.03	116.77	304.19	0
chr1	205948121	205948290	159.81	316.44	188.89	203.95	234.2	172.64	625.25	117.26	486.82	273.4
chr1	175023441	175023610	572.36	1291.81	2815.02	3693.62	2299.31	1691.06	2392.1	1850.8	2566.8	1678.97
chr1	175209201	175209410	667.66	10.21	468.56	265.14	610.3	370.77	503.37	9.77	2826.93	2754.35
chr1	178056301	178056450	0	0	17.73	70.87	177.72	92.69	1392.92	751.95	677.93	418.52
chr1	9135561	9135750	0	0	48.9	283.5	123.3	11.01	1374.17	524.75	1345.25	1076.43
chr1	9280481	9280650	53.27	61.25	603.65	895.36	330.64	480.26	1150.61	508.14	386.48	185.42
chr1	9373741	9373910	0	19.4	188.58	70.36	74.39	282.71	593.52	393.81	763.94	597.98
chr1	9626221	9626410	142.06	90.85	224.04	325.31	150.16	614.09	201.56	165.15	122.1	68.7
chr1	100866501	100866670	189.41	14.8	294.95	513.46	27.55	159.32	490.39	312.21	842.24	861.92
chr1	101179241	101179390	0	29.6	75.19	384.96	212.85	23.17	788.59	433.39	1820.92	1419.59
chr1	101191181	101191330	91.15	91.87	257.36	239.65	0	46.35	258.18	78.18	843.57	512.8
chr1	101293501	101293690	230.84	101.06	213.04	188.15	137.77	121.66	1458.19	556.02	1116.97	1989.53
chr1	246566281	246566430	2256.9	1709.82	4567.6	5968.23	4274.18	7202.21	4400.89	6141.66	5690.49	5881.47
chr1	246694501	246694670	0	182.72	485.06	239.65	110.21	0	681.5	156.35	297.29	403.09
chr1	246695221	246695390	81.68	19.4	161.69	430.34	0	115.87	305.77	273.61	290.92	122.68
chr1	246723981	246724150	651.68	311.34	560.86	198.86	392.63	347.6	165.15	547.23	322.77	406.6
chr1	247079521	247079670	428.53	306.24	530.91	178.46	158.43	190.6	301.45	92.34	0	0
chr1	247173061	247173250	0	20.42	188.28	315.11	640.61	23.17	1550.5	827.19	3206.51	3457.13
chr1	247173521	247173670	146.79	0	91.08	150.42	121.92	218.99	142.79	72.8	1534.77	1830.74
chr1	26609001	26609150	47.35	81.66	54.41	81.58	109.52	160.47	43.27	300.98	127.41	94.64
chr1	26621441	26621630	1699.33	1211.68	3167.43	2066.06	2370.26	2175.96	1899.9	1944.61	4785.35	2443.09
chr1	26814601	26814750	385.32	0	169.63	162.65	205.27	159.89	265.03	277.03	52.03	118.12
chr1	206748481	206748670	104.77	29.6	226.18	413.01	439.47	444.34	827.53	175.89	445.41	0
chr1	206757941	206758130	0	142.4	134.48	81.58	162.56	79.95	129.81	330.29	339.76	230.99
chr1	9824501	9824710	94.7	0	330.1	615.43	515.93	457.09	482.1	410.42	293.58	86.93
chr1	9993021	9993190	189.41	0	3.06	177.44	172.21	131.51	309.02	126.55	132.72	181.22
chr1	108029121	108029290	0	59.21	38.82	0	0	149.47	584.86	184.69	1343.66	1241.88
chr1	108114341	108114530	11.25	0	166.27	0	219.74	381.2	278.01	188.11	886.04	1096.41
chr1	108709121	108709290	163.96	59.72	386.64	1057.51	103.32	92.69	158.66	67.43	382.23	794.27
chr1	247853001	247853190	165.73	0	175.44	183.05	110.21	185.38	446.4	0	115.73	522.27
chr1	247906761	247906930	710.28	635.95	1259.27	720.47	873.43	396.84	946.89	346.41	875.42	647.05
chr1	27403501	27403670	549.28	29.6	349.36	158.07	261.07	139.04	417.19	316.61	204.39	56.08
chr1	27606841	27607010	0	193.95	622.3	651.64	425.7	202.77	376.45	175.89	341.89	296.54
chr1	27609261	27609450	105.95	71.46	242.07	242.71	110.21	98.49	211.3	78.18	195.89	162.64
chr1	27609721	27609890	350.4	344.52	173.91	81.58	170.83	179.59	293.15	78.18	391.79	132.49
chr1	207104041	207104210	183.49	163.33	195.61	131.55	227.31	172.64	908.3	317.59	383.83	185.77
chr1	181062241	181062390	0	0	51.96	197.33	34.44	103.12	743.16	345.44	2357.11	3486.22
chr1	157646221	157646370	0	81.66	70.3	0	213.54	0	453.61	195.44	727.3	803.38
chr1	158117921	158118070	0	81.66	374.42	496.12	384.37	231.15	115.03	350.81	0	59.24
chr1	158246781	158246950	189.41	81.15	185.53	81.58	117.1	185.39	359.5	251.63	0	244.66
chr1	158274861	158275130	118.38	9.7	161.69	99.94	795.6	139.04	5555.47	3227.67	852.59	352.97
chr1	158496481	158496650	284.11	0	97.5	5.1	137.77	102.54	118.27	273.61	126.88	315.11
chr1	11978401	11978670	426.17	107.18	451.14	325.82	578.62	0	716.11	144.14	863.21	643.55
chr1	109084681	109084890	1063.05	1698.59	1789.26	2761.04	477.36	1312.18	835.83	1087.13	189.52	3.51
chr1	60394561	60394730	0	119.43	0	5.1	337.53	0	1501.82	740.22	2417.62	2224.37
chr1	248825921	248826090	472.33	631.36	1182.86	1669.88	940.94	792.52	1200.01	872.63	1079.28	1177.38
chr1	248874061	248874270	1241.21	466.5	2197.91	1646.93	2613.42	2242.58	1987.16	2673.11	1695.63	1013.34
chr1	12148321	12148530	891.4	445.57	672.73	325.31	130.88	81.11	222.84	149.02	206.51	219.07
chr1	27659001	27659190	140.28	111.27	395.51	379.87	0	179.59	823.57	145.6	641.3	562.93
chr1	12620541	12620770	165.73	271.02	510.74	717.92	391.25	604.82	702.05	391.37	1082.46	1494.6
chr1	12632501	12632670	53.27	0	456.03	183.56	67.51	154.68	435.58	329.31	901.96	1206.82
chr1	181064121	181064290	407.23	90.34	329.79	168.26	0	144.83	1049.65	203.26	527.16	155.98
chr1	181100661	181100810	641.62	738.03	3140.84	3329.05	1987.96	1550.86	439.19	1317.74	57.34	240.8
chr1	181128321	181128470	283.52	199.05	587.46	182.54	461.52	139.04	315.87	258.96	627.5	138.1
chr1	181131401	181131610	436.23	467.52	1049.29	488.98	137.77	468.68	679.33	922.47	333.92	790.41
chr1	159250781	159250970	106.54	50.02	91.08	122.37	281.73	0	531.14	0	62.11	28.04
chr1	159821261	159821430	0	91.87	121.34	0	418.81	139.04	720.8	312.21	175.19	126.19
chr1	109649741	109649910	252.15	0	88.03	29.57	150.16	126.29	57.69	220.36	79.63	3.51
chr1	109819741	109819910	146.79	59.72	73.36	131.55	178.41	56.77	49.76	28.34	52.03	90.43
chr1	109893081	109893270	200.06	244.99	148.85	396.69	751.51	231.15	2378.75	368.4	306.32	140.21
chr1	62335741	62335910	0	0	201.12	151.95	128.81	0	673.2	498.37	535.66	174.56
chr1	62356561	62356730	0	314.4	225.57	889.75	2095.42	344.7	3773.84	1258.13	5989.38	4357.61
chr1	109931201	109931390	1973.97	1446.46	3658.3	5113.65	2940.61	3502.04	2634.04	3461.46	615.82	334.74
chr1	109934361	109934550	365.79	731.9	569.42	324.29	315.48	278.08	880.9	520.36	276.06	161.24
chr1	62746621	62746790	0	222.53	228.93	513.46	110.21	224.78	172	78.18	535.66	395.38
chr1	62759581	62759770	0	0	12.23	0	6.89	0	469.84	77.69	474.61	800.93
chr1	62775301	62775450	105.36	0	231.68	161.12	0	103.7	64.54	156.35	5.31	72.91
chr1	28132901	28133050	398.94	172.51	542.83	997.34	907.19	762.4	625.97	771.49	1561.85	1219.79
chr1	28315281	28315470	58.01	520.6	575.84	578.72	728.78	208.56	1240.76	460.75	615.29	413.61
chr1	15231801	15231950	0	0	0	0	774.93	162.21	3075.75	2417.09	5177.13	3438.2
chr1	159954241	159954410	240.9	227.64	743.34	872.93	2578.97	364.4	3421.55	1153.09	0	70.1
chr1	160103021	160103230	284.11	477.22	356.39	81.58	425.01	102.54	858.9	156.35	0	0
chr1	160467061	160467230	94.11	311.85	134.49	203.95	275.53	0	979.34	77.69	164.57	56.08
chr1	228081761	228081970	390.06	158.22	748.53	460.94	144.65	479.68	302.17	0	142.81	168.25
chr1	228479061	228479230	34.33	0	292.2	471.65	219.74	92.69	437.02	169.05	303.66	388.37
chr1	28885541	28885790	520.28	345.03	838.39	291.65	624.08	718.95	35.34	291.2	151.83	264.99
chr1	29443181	29443350	0	162.31	115.53	202.93	82.66	205.66	165.87	224.75	0	0
chr1	15799121	15799270	116.01	229.68	462.75	531.81	429.83	341.8	1188.11	490.55	152.89	20.33
chr1	29698121	29698310	33.74	81.66	744.86	754.63	562.77	538.2	329.93	380.13	826.05	171.75
chr1	29703641	29703810	0	101.57	122.26	81.58	0	79.95	0	198.37	0	115.32
chr1	29712381	29712530	23.68	0	3.06	0	1155.16	90.38	1786.32	383.06	1387.72	783.75
chr1	15803461	15803630	508.44	25.52	417.51	702.62	117.1	139.04	216.35	403.58	297.29	213.81
chr1	15833141	15833310	1032.27	741.09	2062.51	2967.03	1476.85	1682.95	1523.81	2022.79	2180.85	1204.02
chr1	30111561	30111730	23.68	142.91	246.96	81.58	6.89	173.8	43.27	151.47	0	48.37
chr1	30191241	30191430	4598.44	4417.97	13624	14377.8	11187.9	14586.9	9260.08	12147.5	2222.26	792.52
chr1	184152621	184152790	420.25	0	121.34	0	268.64	98.49	667.07	77.69	4394.62	2250.31
chr1	184153061	184153330	0	100.04	54.41	305.93	213.54	0	93.03	39.09	700.76	252.37
chr1	184213081	184213230	398.94	0	246.05	294.2	1543.66	208.56	3099.19	864.82	314.81	150.72
chr1	160789841	160790010	0	191.91	125.01	59.66	150.16	289.08	927.77	364.49	650.86	1034.72
chr1	65419721	65419890	641.62	855.93	1049.9	706.7	609.61	578.17	726.21	355.7	818.62	752.91
chr1	111399921	111400090	5.92	106.67	122.26	131.04	329.95	92.11	528.97	253.09	748.01	363.13
chr1	65691581	65691850	347.44	1006.5	903.8	530.28	771.49	225.94	1992.93	1021.17	4215.71	4295.56
chr1	65765741	65765930	0	61.25	0	0	398.14	0	1263.84	345.44	249.51	393.63
chr1	66396621	66396790	58.01	81.66	0	233.53	637.17	33.6	4092.23	1628.49	3349.85	1199.46
chr1	228778561	228778830	0	0	0	254.94	0	0	193.99	214.98	100.34	56.08
chr1	228864481	228864630	163.36	0	76.41	5.1	162.56	195.81	911.55	213.03	623.25	356.82
chr1	228920041	228920190	23.68	0	0	0	103.32	0	169.47	0	148.12	112.16
chr1	228928381	228928530	104.77	86.77	91.08	29.57	378.86	0	1916.13	355.7	1552.82	1053.65
chr1	228961681	228961850	0	260.3	140.6	9.69	46.84	52.14	193.27	121.17	5.31	84.12
chr1	229001701	229001930	11.25	66.35	199.89	198.86	165.32	142.51	464.07	86.97	285.61	56.08
chr1	229066701	229066850	0	0	51.96	167.75	13.09	0	333.9	9.28	975.23	576.95
chr1	229067621	229067890	0	244.99	48.9	0	0	115.87	219.95	0	258.54	126.19
chr1	30780541	30780710	161.59	131.68	390.92	167.24	557.26	132.09	1617.57	333.71	106.18	279.36
chr1	16164321	16164530	2662.35	1922.14	5398.36	8250.99	2369.57	3934.8	2755.56	4125.71	84.94	114.62
chr1	31100601	31100790	353.36	257.75	825.25	667.44	279.66	195.23	301.09	262.38	354.63	76.41
chr1	16513341	16513490	876.01	716.59	744.56	649.6	739.11	881.16	219.59	482.73	723.06	638.99
chr1	185405261	185405450	325.54	9.7	103	0	95.06	0	118.99	78.18	440.1	0
chr1	185526741	185526890	82.27	122.49	85.28	0	34.44	144.25	561.79	420.19	917.36	869.63
chr1	185681161	185681310	0	50.02	121.34	279.93	158.43	113.55	251.69	73.29	371.08	491.42
chr1	161092801	161092990	142.06	609.92	423.32	966.75	293.44	600.76	100.96	877.52	207.04	0
chr1	161242421	161242570	348.04	1083.57	2013.61	4058.19	542.8	958.79	844.84	1003.58	786.76	304.25
chr1	161386521	161386810	442.15	367.48	259.19	90.25	383.68	52.14	264.67	97.72	443.82	384.87
chr1	66445561	66445730	11.25	204.16	9.17	0	110.21	11.01	311.9	33.22	467.17	237.65
chr1	67436801	67436990	325.54	325.63	142.74	30.08	177.72	214.35	746.04	449.51	725.71	177.71
chr1	67635381	67635590	435.64	29.6	1030.95	639.91	292.06	170.9	1259.87	1200.48	824.99	1294.8
chr1	67688921	67689070	1653.17	833.47	3167.74	1970.2	1797.15	1243.24	1558.43	1531.26	638.65	219.77
chr1	229343581	229343730	58.6	0	234.13	161.12	343.04	126.87	78.61	107	519.2	342.45
chr1	229579101	229579250	94.7	80.64	486.59	510.4	110.21	69.52	539.43	608.79	1437.09	1032.62
chr1	229715081	229715230	361.06	263.36	393.98	742.91	103.32	191.18	223.56	429.48	244.2	248.87
chr1	17119481	17119650	0	193.95	642.78	610.84	328.57	260.12	932.1	331.76	207.04	76.41
chr1	17156221	17156410	0	244.99	230.76	282.99	74.39	75.31	103.49	0	497.43	289.18
chr1	17304901	17305090	69.25	0	120.73	279.93	13.09	0	194.71	73.29	164.57	252.37
chr1	17465361	17465510	0	0	3.06	76.48	629.59	0	1913.6	262.86	189.52	28.04
chr1	192148361	192148530	71.03	0	102.7	0	53.04	139.04	1165.76	9.28	743.76	432.19
chr1	161643961	161644110	0	40.83	8.86	76.48	458.76	56.77	762.99	356.19	1114.85	306.7
chr1	162026961	162027130	0	50.02	72.44	193.76	110.21	195.23	434.86	77.69	0	160.19
chr1	70410701	70410890	595.45	443.02	1027.59	969.8	989.85	993.55	1339.2	641.53	4156.25	2520.2
chr1	77227521	77227730	94.7	0	79.16	81.58	13.09	0	434.5	205.21	2193.06	935.17
chr1	18957361	18957550	118.38	76.56	320.01	203.95	67.51	92.69	172.72	233.55	90.25	157.03
chr1	198543781	198543950	0	140.87	91.08	70.36	418.81	133.25	1383.55	637.62	1993.45	1555.58
chr1	165398081	165398230	229.06	106.16	139.99	244.24	109.52	126.87	847	232.08	1043.71	1374.37
chr1	151275441	151275670	94.7	70.43	321.85	0	39.95	231.73	532.22	262.38	195.36	264.99
chr1	151399401	151399550	736.32	658.41	969.82	1595.44	978.14	911.28	1805.43	2420.02	2526.98	1478.47
chr1	78143281	78143450	0	122.49	204.78	9.69	0	183.07	344.72	155.86	169.88	107.26
chr1	83999161	83999490	568.22	158.22	748.23	754.12	1052.53	353.39	162.26	659.61	0	0
chr1	232655561	232655710	0	111.27	181.86	0	617.19	0	3138.5	1152.6	2592.28	1652.68
chr1	232726141	232726310	0	0	59.91	0	0	0	177.77	86.48	304.72	128.29
chr1	232905441	232905610	0	0	48.6	71.38	204.58	188.86	376.81	227.69	184.75	34.35
chr1	19661861	19662010	0	0	82.52	578.21	385.06	482	156.85	0	247.92	293.73
chr1	20127701	20127870	176.39	183.74	149.16	151.95	268.64	288.51	1705.19	400.16	896.66	579.75
chr1	151611841	151611990	1078.43	642.08	2759.08	2384.23	878.95	1644.71	2018.53	1694.94	1642.01	1734.35
chr1	151972661	151972810	409	100.04	131.12	126.96	0	322.11	211.66	471.5	286.67	463.73
chr1	167554261	167554450	506.07	777.84	1274.86	578.21	300.33	246.21	420.8	560.91	299.95	450.76
chr1	84435301	84435490	272.27	163.33	122.26	80.05	0	115	89.06	48.37	275	139.15
chr1	84704981	84705150	346.85	76.56	619.55	734.24	0	139.04	301.45	370.36	573.35	534.89
chr1	84724441	84724630	23.68	183.74	228.62	519.06	6.89	324.42	230.77	48.86	132.19	0
chr1	234330241	234330410	0	239.89	413.54	687.33	13.09	92.69	703.85	223.78	540.97	364.54
chr1	234515841	234516010	0	150.06	219.15	172.85	95.06	242.16	1210.11	422.64	1120.69	327.38
chr1	234518261	234518530	76.95	0	183.39	122.37	110.21	23.17	636.43	77.69	358.87	322.12
chr1	234612021	234612210	434.45	122.49	544.36	181.52	505.6	297.77	218.87	540.39	537.78	312.66
chr1	234613221	234613410	1377.94	1470.96	6048.16	6077.34	4059.96	1918.15	1708.79	1779.96	1241.2	2243.3
chr1	234624121	234624310	352.77	20.42	246.35	66.29	454.63	46.35	1001.87	800.32	106.18	440.25
chr1	21345841	21345990	259.25	60.23	330.41	90.25	225.94	85.16	20.91	154.89	156.61	107.26
chr1	21365181	21365350	0	162.31	142.74	140.73	495.27	0	843.4	462.21	294.64	34.35
chr1	152067381	152067530	81.68	40.83	358.52	0	0	184.81	240.87	9.28	2041.23	3547.22
chr1	167713781	167713950	224.33	594.61	740.58	451.25	433.27	11.01	200.48	9.28	392.32	241.51
chr1	167714601	167714770	632.15	437.92	986.94	1367.52	940.94	746.17	526.81	446.09	622.72	440.25
chr1	167716021	167716190	385.92	172	681.6	320.21	1107.64	581.65	355.17	524.75	353.03	459.53
chr1	153288761	153288910	34.33	775.29	219.15	366.1	378.86	358.02	317.31	307.82	10.09	112.17
chr1	168225641	168225790	271.09	122.49	382.06	556.8	395.39	242.16	261.42	97.23	547.34	281.81
chr1	153349801	153349950	0	10.21	48.6	0	0	0	0	0	0	0
chr1	168520481	168520650	0	305.22	120.43	9.69	185.98	78.79	301.08	530.62	1526.28	764.47
chr1	168520961	168521150	0	181.7	0	202.93	109.52	0	329.93	331.76	582.37	508.25
chr1	168521581	168521870	11.25	163.33	146.71	29.57	6.89	33.6	118.99	4.89	1047.95	559.77
chr1	153436881	153437030	211.31	254.18	901.05	518.04	266.58	266.49	288.46	355.7	773.49	888.91
chr1	153452521	153452690	325.54	244.99	485.98	998.36	220.43	196.39	320.2	840.39	419.39	406.6
chr1	153532261	153532430	364.61	0	331.63	374.26	315.48	185.38	278.01	91.86	2702.17	644.95
chr1	44366501	44366650	0	140.36	258.88	151.44	95.06	0	99.88	214.49	370.02	248.87
chr1	86773481	86773650	152.71	40.83	96.89	664.38	150.16	103.7	236.9	198.37	469.83	560.47
chr1	86793201	86793350	1502.23	2790.32	3827.93	7230.7	1301.2	4019.38	1599.54	3882.38	244.2	327.73
chr1	87180241	87180410	189.41	438.94	998.55	1326.98	502.16	541.09	1729.71	811.07	2517.96	2418.56
chr1	44739661	44739810	1792.85	1776.17	5153.84	4124.47	5684.21	4525.71	4400.89	3911.21	8428.77	7011.71
chr1	234700321	234700570	1369.06	3239.47	4223.44	9974.41	1643.54	4807.85	1476.58	3515.94	513.36	192.43
chr1	234768341	234768490	426.17	89.83	234.13	318.68	369.21	218.99	262.86	102.12	73.26	34.35
chr1	234775081	234775250	0	172	180.94	626.14	489.76	380.62	1144.84	775.89	1567.69	3984.31
chr1	234802681	234802870	5.92	59.21	60.52	228.43	67.51	23.17	356.61	58.63	848.88	362.78
chr1	207996741	207996910	94.11	59.21	164.44	183.05	0	79.95	489.31	63.52	334.45	751.86
chr1	207997901	207998050	11.84	121.98	418.13	741.89	0	457.67	216.35	237.46	401.88	296.89
chr1	21791721	21791890	3985.83	3850.92	10566.9	8310.39	10615.5	6361.6	4999.82	4001.61	1957.35	2776.78
chr1	153536761	153537010	481.8	222.53	341.1	120.84	300.33	0	280.17	351.3	506.46	338.6
chr1	153542081	153542250	207.16	448.13	57.16	0	245.91	11.01	248.8	0	522.38	274.45
chr1	153577381	153577550	0	29.6	42.18	312.56	39.95	11.01	113.94	202.28	668.91	151.42
chr1	170563101	170563290	142.06	49.51	206.92	320.72	266.58	242.16	575.49	106.51	254.82	245.01
chr1	171286421	171286570	152.71	198.54	59.91	117.27	1080.08	364.98	4012.54	1065.63	1683.42	1144.43
chr1	153783381	153783550	425.57	142.91	1116.23	763.81	332.02	389.31	473.8	298.53	1319.24	672.64
chr1	88892601	88892790	0	81.66	151.91	187.64	494.58	344.7	287.74	573.61	2104.4	1428.35
chr1	89085921	89086070	0	244.99	362.5	639.4	437.41	144.25	342.19	194.95	598.3	514.91
chr1	89274461	89274630	94.7	250.09	371.06	0	467.71	185.39	1629.82	1433.05	174.66	112.17
chr1	89287021	89287210	0	0	66.63	0	205.27	103.7	319.11	589.25	141.74	482.66
chr1	89310641	89310790	0	0	15.28	0	0	98.49	949.77	135.83	291.45	84.12
chr1	89354301	89354470	22.49	76.56	0	183.05	192.18	0	471.28	156.35	84.94	138.1
chr1	89407481	89407630	0	122.49	0	181.01	61.99	0	440.99	426.55	157.67	195.59
chr1	45575921	45576090	94.7	0	246.96	90.25	103.32	57.35	478.13	146.09	826.05	303.9
chr1	45582561	45582710	313.11	214.37	243.6	497.14	55.11	143.67	588.83	173.94	783.05	794.97
chr1	45753541	45753710	713.83	868.69	3233.14	2621.33	1645.61	581.65	410.7	1550.8	6288.26	5958.06
chr1	46039641	46039890	389.47	0	528.16	340.09	514.55	202.19	57.69	122.15	1732.79	1327.4
chr1	234945061	234945230	236.76	259.28	352.72	186.62	315.48	219.57	3351.24	1021.65	2892.23	905.73
chr1	209513381	209513550	71.03	61.25	131.43	406.89	110.21	149.47	133.05	175.89	164.57	167.2
chr1	234986441	234986690	467.6	612.47	574.62	822.96	247.29	422.91	460.46	78.18	132.72	73.61
chr1	235015721	235015930	0	222.53	110.03	112.17	82.66	79.95	708.54	512.05	296.76	290.58
chr1	235051001	235051170	934.01	173.02	1627.57	1053.93	1059.42	902.59	509.14	1143.8	175.19	31.55
chr1	235063261	235063450	265.17	86.77	215.79	136.65	654.39	86.9	1746.3	458.79	1771.01	2033.34
chr1	235075921	235076070	157.44	363.4	176.66	111.66	378.86	56.77	771.64	382.08	206.51	168.25
chr1	235079141	235079310	94.7	267.96	267.44	587.9	190.12	517.92	615.51	9.28	230.93	141.96
chr1	235093381	235093550	767.69	190.89	663.26	785.23	205.27	287.93	543.76	534.52	84.41	72.56
chr1	23537401	23537610	11.84	91.87	213.34	625.63	385.06	201.03	139.91	97.72	398.16	349.11
chr1	211470161	211470350	258.66	167.41	345.69	960.63	129.5	184.23	247.36	9.28	57.34	0
chr1	235937281	235937470	0	244.99	219.76	322.25	137.77	196.39	322.72	369.38	312.69	3.51
chr1	211551761	211551910	23.68	81.66	255.52	0	247.98	33.6	695.2	140.72	82.82	56.08
chr1	211579581	211579770	295.95	411.38	664.48	1222.2	440.85	1637.76	435.94	444.13	1113.25	672.99
chr1	211597441	211597610	698.44	326.65	1196	2104.82	1060.8	347.02	3672.51	800.32	2398.51	1982.16
chr1	211607521	211607730	425.57	752.32	692.6	530.28	247.29	334.27	864.67	387.95	454.96	259.03
chr1	211932921	211933130	355.14	322.06	236.57	136.65	285.86	259.54	962.75	120.19	1289.51	837.73
chr1	211935461	211935670	22.49	29.6	143.65	0	110.21	0	200.84	397.72	0	136.7
chr1	212167241	212167430	104.77	273.06	301.06	633.79	1055.28	46.35	618.4	336.15	0	164.74
chr1	48472221	48472410	376.45	1159.1	1423.4	2016.09	1844.68	1399.08	2515.05	1866.93	0	3.51
chr1	51162701	51162850	23.68	132.19	58.07	239.14	74.39	231.15	530.41	223.78	453.9	55.73
chr1	212700461	212700670	331.46	81.66	313.29	120.33	177.03	0	107.45	175.89	0	100.95
chr1	241964641	241964810	82.87	0	235.35	193.25	427.07	0	620.56	428.5	222.97	216.62
chr1	241964961	241965110	142.06	100.04	286.7	319.19	55.11	92.69	363.47	390.88	52.03	76.41
chr1	241984421	241984570	53.27	0	197.75	151.95	399.52	92.69	621.64	190.06	111.48	115.67
chr1	243015321	243015490	0	0	0	81.07	0	185.38	533.66	364.49	801.63	167.9
chr1	155094501	155094670	199.47	255.2	485.67	1195.18	197.69	416.54	447.12	553.09	912.05	746.25
chr1	113191821	113192030	5.92	287.86	323.38	494.08	495.96	190.6	1282.95	429.48	2262.61	2003.19
chr1	52111621	52111770	0	0	100.25	76.48	0	46.35	375.73	399.67	2127.76	1863.69
chr1	52127541	52127710	112.46	416.48	566.67	263.1	110.21	16.8	222.48	109.93	654.57	328.08
chr1	52592721	52592910	23.68	382.8	115.53	242.71	39.95	218.99	154.69	199.35	306.85	140.21
chr1	220330441	220330590	0	0	0	0	420.19	0	2352.79	1309.93	791.54	505.44
chr1	155893721	155893890	0	541.02	170.25	321.23	275.53	421.75	689.79	238.44	1548.57	1353.69
chr1	155944561	155944750	94.11	70.43	267.75	345.7	220.43	0	435.22	204.23	719.34	467.94
chr1	114040781	114040970	71.03	81.66	42.18	145.83	1019.47	437.97	2345.22	1170.43	799.5	512.45
chr1	114083201	114083430	150.34	306.24	397.04	120.84	220.43	375.4	2408.32	416.28	99.81	158.78
chr1	156054141	156054410	1205.69	793.66	1325.6	1001.93	887.9	950.1	632.82	843.32	948.68	669.48
chr1	156141301	156141470	5.92	341.96	291.59	81.58	117.1	69.52	78.61	86.97	169.88	0
chr1	114764821	114764990	142.05	153.12	228.01	76.48	67.51	170.9	200.12	0	297.29	59.59
chr1	115099081	115099250	0	0	103.92	20.4	342.35	0	1541.48	273.61	1116.44	968.12
chr1	32291861	32292070	1392.14	1968.08	7079.27	5188.61	6184.99	4963.1	4533.59	4485.32	7806.05	6999.44
chr1	32351101	32351270	938.16	59.21	936.51	722	903.05	426.39	474.88	1116.44	845.16	831.07
chr1	54465541	54465710	0	80.64	115.23	116.25	245.91	5.79	28.85	0	84.94	145.81
chr1	54801521	54801690	278.19	308.79	781.24	765.34	219.74	333.11	82.93	321.99	195.36	87.63
chr1	220703401	220703590	0	0	195.61	213.64	103.32	0	292.07	266.29	0	34.35
chr1	220887901	220888090	0	0	57.46	131.55	299.64	0	1232.47	277.03	605.73	672.29
chr1	221035681	221035850	1640.73	1977.27	1759.92	3018.02	2457.74	3554.76	2110.84	3003.4	290.39	101.65
chr1	221543761	221543950	0	70.43	157.71	203.95	6.89	231.73	302.89	190.55	433.73	263.94
chr1	221604561	221604710	102.99	9.7	24.45	172.34	378.86	0	518.52	189.58	84.41	150.72
chr1	221693201	221693370	92.34	0	161.38	127.47	108.15	0	115.03	223.78	158.2	132.14
chr1	115813861	115814030	377.63	102.08	48.9	0	0	46.35	43.27	67.43	158.2	76.41
chr1	115827761	115827930	58.01	10.21	5.81	25.49	213.54	39.39	142.43	193.48	0	20.33
chr1	115828441	115828610	318.44	150.57	194.09	294.71	370.59	23.17	136.66	155.86	5.31	118.47
chr1	115830001	115830170	0	81.66	15.28	151.95	150.16	247.37	200.48	467.59	84.94	14.02
chr1	115831081	115831230	0	81.66	223.12	81.07	95.06	33.6	221.4	145.6	0	20.33
chr1	115832781	115832930	0	0	121.04	81.07	294.82	79.95	2015.29	817.91	1605.38	1255.9
chr1	115880081	115880250	0	0	94.75	258.51	287.24	330.22	409.98	77.69	285.61	62.39
chr1	115951661	115951830	59.19	109.73	0	136.14	0	123.98	388.35	0	275	138.8
chr1	156458261	156458430	461.68	30.11	254.6	473.17	417.43	33.6	1097.97	400.16	762.87	251.32
chr1	156461901	156462070	0	61.25	134.49	219.25	220.43	92.11	147.48	213.03	208.64	369.44
chr1	156501381	156501550	1138.81	1078.97	1828.08	2152.23	1701.41	1023.09	1760.72	2314.97	3483.63	1860.53
chr1	156525121	156525390	235.57	40.83	110.03	172.85	685.38	234.63	340.75	330.29	5934.17	4683.94
chr1	116506241	116506390	268.72	721.7	1403.84	1885.05	769.42	958.21	496.52	773.45	164.57	454.27
chr1	221777441	221777590	0	141.89	51.65	162.65	384.37	287.93	1573.94	431.92	531.94	199.44
chr1	198986561	198986710	0	0	0	111.16	267.95	178.43	1666.97	899.99	5055.03	5180.27
chr1	199102361	199102510	22.49	0	84.36	70.36	116.41	67.78	883.78	296.09	366.31	72.91
chr1	222814661	222814810	11.25	303.17	203.26	339.58	440.16	362.66	651.21	497.39	258.54	257.98
chr1	223036221	223036410	609.06	163.33	709.71	1152.85	953.34	786.15	740.63	302.44	0	90.08
chr1	199400501	199400650	0	50.02	54.71	0	39.95	156.42	615.87	436.81	2685.19	1820.93
chr1	199461001	199461190	0	0	0	0	0	0	365.63	277.03	1001.24	914.14
chr1	223143881	223144030	116.6	478.75	650.42	420.15	1285.35	339.49	1780.55	931.27	757.56	640.04
chr1	199690641	199690810	0	0	29.95	0	13.09	0	100.6	86.97	40.88	229.24
chr1	199816061	199816230	34.92	0	64.19	137.67	440.16	33.6	532.58	150.98	228.28	477.4
chr1	223190461	223190610	0	345.03	231.07	192.74	452.56	224.2	1220.2	272.64	204.39	342.45
chr1	199878921	199879090	142.06	86.77	45.85	0	440.85	0	921.28	536.97	1017.16	1052.6
chr1	156661461	156661610	303.64	821.73	1677.7	1870.77	885.83	906.07	634.62	1129.15	364.71	419.92
chr1	116672661	116672850	472.33	107.18	752.81	1236.99	686.76	513.86	301.45	586.32	0	0
chr1	157117541	157117690	81.68	204.16	24.45	131.55	433.96	162.21	705.66	213.52	657.23	272.7
chr1	157138961	157139170	306.6	295.52	463.06	822.96	918.9	381.2	821.76	393.32	606.26	121.98
chr1	157155741	157155930	544.55	651.77	320.32	497.65	381.61	0	310.82	163.68	157.67	56.08
chr1	157196821	157197030	661.15	530.81	438.91	127.47	116.41	312.84	358.78	171.01	217.66	248.17
chr1	117735121	117735290	265.17	527.75	453.89	732.2	163.94	210.88	594.96	136.81	732.08	353.32
chr1	35719081	35719270	767.69	955.46	545.89	1103.9	328.57	884.63	556.02	906.84	1256.59	311.26
chr1	244952981	244953330	284.11	29.6	329.18	192.74	609.61	92.69	1207.23	752.44	1860.73	1152.49
chr1	165376401	165376750	294.76	448.13	188.89	553.74	535.91	92.69	2004.11	724.59	1410.02	1370.51
chr1	200206421	200206590	0	264.38	94.14	469.1	551.06	63.73	1922.98	642.5	825.52	129.69
chr1	224012521	224012790	627.41	242.95	48.9	152.46	0	0	57.69	312.7	31.32	188.93
chr1	119007841	119008010	188.82	0	0	167.24	110.21	11.01	0	0	0	0
chr1	119556521	119556670	71.03	0	33.32	81.07	89.55	69.52	962.03	233.06	148.65	240.8
chr1	119574021	119574190	159.81	158.22	258.58	81.58	6.89	33.6	99.52	78.18	649.26	1121.3
chr1	119585881	119586070	5.92	0	0	5.1	371.28	23.17	669.6	117.26	424.17	178.41
chr1	119593941	119594090	0	59.21	138.76	0	0	23.17	889.19	340.55	311.63	583.26
chr1	120117741	120117930	183.49	0	76.41	191.72	265.89	149.47	1004.94	956.18	1673.86	3029.85
chr1	120126361	120126510	0	0	0	0	0	0	57.69	0	0	0
chr1	120144261	120144510	94.7	315.42	139.99	146.34	13.09	46.35	158.66	58.63	470.36	420.62
chr1	120354741	120354910	325.54	866.65	2380.08	2179.26	1630.46	1221.22	1018.64	897.06	0	0
chr1	36125261	36125490	68.66	0	0	0	95.06	0	0	0	0	0
chr1	36133521	36133770	94.7	122.49	325.82	81.58	349.92	33.6	1174.77	417.26	824.45	981.79
chr1	36218261	36218410	94.7	120.45	48.9	239.14	110.21	69.52	78.97	95.77	122.1	90.43
chr1	36339101	36339250	239.72	96.46	152.21	81.58	110.21	0	45.79	58.63	588.74	510
chr1	36339341	36339550	71.03	0	85.58	76.48	205.27	92.69	0	78.18	179.97	204.35
chr1	36450761	36450930	94.11	0	125.01	50.48	110.21	0	89.78	0	300.48	381.36
chr1	36485821	36485990	0	162.82	347.52	81.58	115.03	79.95	241.59	117.26	67.95	359.63
chr1	201186301	201186450	152.71	204.16	91.08	183.56	219.74	11.01	436.66	155.86	93.97	261.13
chr1	225445601	225445770	265.17	102.08	223.43	804.6	247.98	275.18	139.91	19.54	52.03	145.11
chr1	201480541	201480810	2974.87	3636.56	6684.83	8495.22	9760.01	9080.97	4197.16	4832.22	1654.75	1564
chr1	225478021	225478190	236.17	70.43	276.61	192.23	46.84	139.04	259.62	155.86	0	20.33
chr1	225951201	225951430	378.81	326.14	419.65	170.3	0	33.6	245.19	214.98	284.02	548.21
chr1	225999401	225999570	1564.97	1984.92	5485.46	6403.67	4879.66	4886.05	4568.56	6108.92	5311.98	4993.79
chr1	226032201	226032490	0	326.65	272.03	325.31	110.21	97.91	385.82	78.18	175.19	93.59
chr1	226033701	226033850	195.33	102.08	246.66	9.69	123.3	202.76	535.82	363.52	1020.88	874.19
chr1	2314401	2314650	0	0	152.52	285.03	220.43	92.69	107.45	0	0	0
chr1	2570401	2570650	317.26	5.1	268.97	125.94	453.25	0	262.14	39.09	114.14	182.27
chr1	2575981	2576130	209.53	102.08	33.01	86.17	0	56.77	71.76	39.09	0	243.96
chr1	120844261	120844550	928.69	868.18	1101.86	1716.79	1412.79	1623.28	449.64	586.8	179.44	87.63
chr1	120844741	120844890	0	163.33	73.36	0	357.5	46.35	270.44	112.38	0	0
chr1	121160261	121160410	377.63	940.15	891.88	1626.54	1508.53	1149.97	3062.05	1743.8	2201.56	1268.16
chr1	125166281	125166470	0	81.66	97.81	239.14	281.73	0	363.1	253.58	0	164.74
chr1	125179441	125179590	34.33	0	84.36	141.24	110.21	0	57.69	67.43	36.1	56.08
chr1	125181221	125181430	1276.72	1245.36	1375.72	1934.51	1119.35	1719.44	2115.53	1935.82	453.9	642.14
chr1	143193441	143193610	666.48	426.69	342.94	510.91	493.2	618.72	391.23	342.99	0	381.71
chr1	143212121	143212290	224.92	0	290.37	584.84	212.85	179.59	334.98	361.56	233.06	154.23
chr1	143213941	143214090	667.66	218.45	412.32	584.84	416.05	56.77	193.63	528.17	232.53	201.2
chr1	143219281	143219430	258.07	0	139.68	117.27	0	147.15	276.57	179.8	115.2	90.43
chr1	143234961	143235110	94.7	0	218.23	163.16	275.53	206.24	455.05	301.95	0	0
chr1	143252861	143253010	88.78	61.25	193.17	158.06	0	0	126.2	92.83	0	206.8
chr1	143275301	143275450	106.54	260.3	115.53	0	0	115.87	132.69	65.96	78.57	6.66
chr1	143275621	143275790	504.3	281.74	495.46	556.29	861.04	323.27	744.24	646.9	84.94	174.56
chr1	143275821	143275990	22.49	100.04	75.5	89.23	53.04	224.2	303.25	754.39	0	83.07
chr1	143699241	143699390	118.38	0	48.9	5.1	0	0	402.41	0	0	41.01
chr1	36703801	36703950	88.19	236.82	390.01	172.85	0	11.01	472	420.19	572.82	601.13
chr1	37995281	37995490	0	81.15	398.87	183.56	170.14	115.87	462.63	144.14	466.11	528.23
chr1	226035721	226035930	165.73	0	134.18	142.77	220.43	69.52	365.63	136.81	329.14	84.12
chr1	226042761	226042930	223.74	222.53	42.18	244.75	220.43	0	218.51	47.88	146.52	160.89
chr1	226044801	226044970	0	81.66	158.02	40.79	0	275.76	252.41	77.69	0	0
chr1	226073281	226073430	88.78	0	93.22	20.4	0	225.94	121.88	77.69	169.88	181.92
chr1	226100981	226101170	258.07	315.42	668.15	748	172.21	202.19	272.6	516.45	106.18	112.16
chr1	226122681	226122850	474.7	244.99	356.08	343.66	367.83	398.58	89.42	152.93	0	150.02
chr1	226127981	226128150	88.78	385.86	198.37	151.95	171.52	79.95	144.23	589.74	84.94	48.37
chr1	226989681	226989830	0	91.36	106.98	90.76	67.51	67.78	169.11	91.86	267.03	142.66
chr1	3630341	3630550	549.28	142.91	375.03	20.4	219.74	69.52	136.3	77.69	152.89	0
chr1	3772101	3772270	58.01	10.21	102.7	198.35	103.32	323.27	72.12	4.89	0	76.41
chr1	144408461	144408650	68.66	91.87	183.39	0	39.95	0	706.38	254.07	3427.35	2654.1
chr1	144551581	144551750	1914.19	2368.23	3042.72	3537.6	1554	2981.22	3124.43	3104.05	370.55	321.07
chr1	145157081	145157270	384.73	0	463.97	411.99	95.75	334.85	360.22	706.02	90.25	56.08
chr1	89946601	89946770	0	81.66	224.04	90.76	220.43	79.95	143.15	106.03	5.31	212.76
chr1	89966741	89966890	246.82	413.42	290.06	335.51	81.28	62.57	56.61	271.66	94.5	215.57
chr1	90176641	90176810	0	0	0	132.06	0	0	514.91	86.48	0	0
chr1	90707041	90707210	23.68	5.1	85.58	264.12	355.44	97.91	0	19.54	0	0
chr1	91031181	91031370	69.25	158.22	125.32	81.58	110.21	139.04	1391.48	135.34	561.14	174.56
chr1	91591301	91591490	601.37	823.78	1274.25	498.16	809.37	952.42	646.16	852.11	63.71	372.25
chr1	146037401	146037570	861.21	758.45	1106.14	1165.6	781.13	795.42	578.01	701.62	1309.15	754.31
chr1	23869261	23869410	138.5	20.42	179.72	132.06	259.69	11.59	3.61	155.86	592.46	362.43
chr1	23869901	23870070	88.78	122.49	169.63	61.19	0	358.02	168.03	209.61	257.48	348.41
chr1	23931261	23931430	0	243.97	194.09	81.58	231.45	341.8	603.25	234.04	443.82	393.63
chr1	39672761	39672930	94.7	204.16	246.05	264.12	0	92.69	129.09	77.69	106.18	73.61
chr1	39833681	39833890	94.7	0	165.05	64.76	990.54	92.69	2916.74	1060.25	2666.61	1417.84
chr1	39834081	39834270	188.81	40.83	150.99	122.37	177.72	254.9	82.21	145.6	146.52	0
chr1	24694041	24694210	246.82	122.49	12.23	70.36	192.87	92.69	274.04	117.26	0	6.66
chr1	24695541	24695710	862.99	399.13	1195.7	1029.97	1505.78	301.25	601.09	488.6	0	108.66
chr1	203324701	203324910	81.68	0	103.31	142.77	129.5	288.51	171.28	242.83	514.95	223.98
chr1	203361981	203362130	58.01	100.04	249.41	9.69	300.33	56.77	698.08	0	910.99	817.75
chr1	6747801	6747970	236.17	163.33	185.53	5.1	220.43	113.55	862.15	112.38	159.26	84.12
chr1	6777001	6777170	0	70.43	359.44	344.68	40.64	56.77	310.1	213.03	5.31	108.66
chr1	147080341	147080490	282.93	0	187.97	81.07	158.43	23.17	155.41	0	0	14.02
chr1	92975681	92975890	165.14	965.67	945.67	1479.18	1153.1	607.14	3854.25	2962.36	1674.39	2160.58
chr1	92995541	92995690	177.57	292.46	17.73	228.43	137.77	0	425.12	67.43	0	94.64
chr1	147717821	147717990	188.22	0	127.46	49.97	95.06	92.69	152.53	67.43	0	0
chr1	93447181	93447370	539.81	741.09	1276.69	2099.71	505.6	253.17	297.48	567.75	5.31	140.21
chr1	148289741	148289890	0	59.21	122.26	40.79	123.99	0	507.7	112.38	217.13	79.92
chr1	39886841	39886990	281.74	152.1	279.97	96.37	156.36	609.45	113.94	97.72	0	178.41
chr1	39892701	39892870	1685.72	2699.99	7262.5	8685.41	5113.17	5545.91	2133.56	6362.5	1229.52	521.57
chr1	39903261	39903430	158.63	188.34	303.81	289.11	600.66	126.29	598.2	350.81	122.1	3.51
chr1	39905281	39905470	52.09	19.4	122.26	76.48	122.61	170.32	215.63	78.18	111.48	34.35
chr1	24718281	24718530	378.81	81.66	194.39	167.75	330.64	0	446.04	185.18	254.82	286.72
chr1	39907641	39907790	81.68	29.6	310.23	158.06	95.06	11.01	775.97	551.14	714.56	466.89
chr1	39937401	39937610	152.71	182.72	139.68	303.38	323.06	329.06	272.24	39.09	507.52	215.57
chr1	39970021	39970210	158.63	284.8	88.64	0	0	0	100.96	0	69.01	164.74
chr1	24871941	24872150	0	244.99	99.64	9.69	204.58	0	235.46	0	549.99	254.47
chr1	39992341	39992490	0	672.7	363.11	1344.06	1322.55	254.9	2838.49	374.75	3329.67	2385.26
chr1	39996041	39996350	327.91	81.15	414.46	725.57	192.87	229.41	569.36	82.57	306.85	248.87
chr1	40003261	40003410	0	80.13	158.94	126.96	110.21	133.25	1464.32	350.32	869.05	458.82
chr1	40034161	40034310	93.52	181.7	0	9.69	95.06	206.82	443.88	0	5.31	20.33
chr1	24991101	24991270	323.77	70.43	237.18	192.74	95.06	119.34	333.18	192.02	84.94	93.94
chr1	25006921	25007070	94.7	116.37	109.12	0	109.52	97.91	72.12	146.09	114.67	136.7
chr1	25011421	25011610	307.79	10.21	158.94	117.27	110.21	264.75	466.23	234.04	565.39	172.28
chr1	40155281	40155450	0	0	27.51	224.35	0	69.52	345.44	179.8	959.83	494.93
chr1	25017541	25017710	423.8	0	625.05	339.07	755.64	426.96	527.17	261.4	30.79	132.49
chr1	25020621	25020790	5.92	140.87	203.56	81.58	329.95	103.12	462.99	58.63	259.6	188.58
chr1	40241861	40242010	34.33	384.84	224.96	324.8	474.6	0	2540.65	493.48	270.22	584.31
chr1	40342241	40342390	284.11	0	413.54	99.94	484.94	254.9	135.22	122.15	461.33	403.44
chr1	25118561	25118730	23.68	163.33	36.68	76.48	247.29	16.8	828.62	250.65	174.66	104.45
chr1	203520421	203520590	387.1	163.33	256.44	246.79	523.51	315.73	640.39	492.02	73.26	132.14
chr1	203586621	203586790	136.14	397.09	35.76	70.36	371.97	67.78	944.72	305.86	21.24	143.01
chr1	203592861	203593030	139.69	0	176.97	76.48	0	137.3	53.37	0	122.1	283.22
chr1	203601821	203601990	75.17	91.36	96.89	59.66	0	5.79	190.39	247.72	398.16	153.18
chr1	203610221	203610370	139.1	405.25	529.08	75.46	382.3	79.95	136.3	179.31	380.64	3.51
chr1	203744401	203744630	5.92	223.55	97.81	183.56	110.21	450.72	449.64	165.15	115.73	84.12
chr1	203795461	203795610	2090.58	2327.91	6344.34	7503.5	6186.37	4730.79	5711.96	4727.66	7027.78	4690.95
chr1	7770721	7770950	29.59	326.65	621.08	313.07	741.18	393.36	425.49	471.5	1589.98	223.63
chr1	7782061	7782230	378.81	180.68	249.41	0	232.82	23.17	492.91	346.41	864.27	523.67
chr1	7886481	7886650	34.33	81.66	87.42	81.58	447.74	46.35	2097.86	156.35	588.74	62.74
chr1	7943281	7943470	142.06	117.39	64.19	140.73	227.31	52.14	399.88	77.69	42.47	238
chr1	7945541	7945710	200.06	0	54.41	117.27	0	0	3.61	78.18	0	0
chr1	8127141	8127350	364.61	40.83	585.32	661.83	520.07	283.87	1451.34	698.69	1383.47	311.96
chr1	8169861	8170030	242.09	357.28	944.15	1055.98	930.26	729.95	115.03	549.18	1170.59	907.83
chr1	8198641	8198790	200.65	382.29	395.51	335.51	149.48	162.21	248.44	102.61	84.94	76.41
chr1	8217201	8217350	0	76.56	29.95	9.69	0	185.38	92.67	0	0	0
chr1	8217421	8217670	0	244.99	279.97	163.16	55.11	0	57.69	78.18	0	0
chr1	8225081	8225250	45.58	201.1	145.49	75.46	1150.34	95.01	3209.53	705.05	0	34.35
chr1	8238221	8238390	366.98	364.93	353.63	564.44	540.73	478.52	474.52	511.56	84.94	56.08
chr1	8239061	8239230	189.41	101.06	73.36	157.55	55.11	0	92.67	126.06	84.94	233.79
chr1	8307701	8307870	69.25	321.55	12.23	81.58	296.2	11.59	86.18	78.18	100.87	56.08
chr1	93988861	93989030	88.78	163.33	45.85	109.63	149.48	0	129.81	73.29	829.23	439.2
chr1	93991381	93991550	0	0	48.9	81.58	27.55	0	169.47	0	212.35	152.12
chr1	94411341	94411490	0	0	0	101.98	605.48	5.79	687.63	78.18	465.58	251.67
chr1	94602821	94602990	0	0	29.95	0	110.21	0	1163.96	654.23	310.03	339.3
chr1	40425301	40425470	71.03	0	87.87	146.85	150.16	92.11	399.16	73.29	73.26	224.33
chr1	25614861	25615070	567.04	407.8	100.25	374.26	170.83	289.09	167.67	288.76	179.97	340
chr1	40783521	40783770	176.38	0	170.25	40.79	6.89	139.04	111.06	0	0	0
chr1	25923381	25923570	117.79	0	470.7	61.19	562.77	5.79	614.43	369.38	439.04	411.51
chr1	40898461	40898610	94.7	153.12	163.83	49.97	27.55	0	237.98	4.89	985.31	751.5
chr1	40905161	40905330	0	100.04	85.58	40.79	165.32	23.17	746.04	24.43	3062.64	1864.39
chr1	25931621	25931790	88.78	353.7	285.48	5.1	487.69	23.17	699.89	461.72	851	269.2
chr1	26004181	26004410	129.03	5.1	0	45.89	275.53	52.14	0	9.28	169.88	3.51
chr1	26049921	26050090	435.64	163.33	792.55	611.35	417.43	486.64	775.61	1232.73	84.94	140.21
chr1	26141921	26142110	0	376.67	220.07	326.33	220.43	282.13	740.63	58.63	84.94	28.04
chr1	172498961	172499130	94.7	0	36.68	76.48	0	0	63.82	210.1	464.52	202.25
chr1	172499681	172499870	257.47	796.21	546.19	1628.58	385.74	1305.81	279.45	885.83	0	34.7
chr1	172697541	172697730	189.41	111.27	301.98	29.57	315.48	0	617.31	214.01	635.99	608.49
chr1	205227021	205227250	117.2	334.82	419.96	325.82	330.64	569.48	237.26	330.78	84.94	192.78
chr1	172770201	172770350	0	163.33	45.85	20.4	0	5.79	765.15	467.59	1502.92	2041.4
chr1	173093841	173094030	47.35	162.31	91.08	29.57	670.23	11.59	2071.18	33.22	440.63	28.04
chr1	173117261	173117450	58.01	0	95.67	137.67	27.55	56.77	64.54	185.67	84.94	0
chr1	173296081	173296290	246.23	406.27	408.04	472.15	1718.63	219.57	3588.5	898.04	914.7	457.77
chr1	173414201	173414430	371.71	412.91	574.62	728.63	591.01	396.84	841.24	619.54	100.87	320.37
chr1	8890001	8890170	0	25.52	337.74	132.06	568.28	79.95	179.93	116.77	84.94	76.76
chr1	8900001	8900170	863.58	2198.78	3234.98	4324.35	2953.01	4209.98	1412.04	2967.73	0	125.13
chr1	150183721	150183890	94.7	9.7	173.61	0	39.95	69.52	314.07	76.71	158.2	56.08
chr1	95095861	95096070	189.41	0	228.62	606.26	1329.44	329.06	2336.92	540.88	286.67	230.99
chr1	95098241	95098450	94.7	222.53	73.36	167.75	541.42	0	1832.47	390.88	0	34.35
chr1	96682161	96682330	0	0	48.9	9.69	1319.11	5.79	5907.4	599.51	2188.29	812.84
chr1	96684061	96684230	0	0	5.81	0	39.95	92.69	398.8	252.12	745.35	336.85
chr1	99700121	99700310	47.35	0	48.6	0	1246.09	208.56	4002.81	834.03	582.91	168.25
chr1	150777621	150777790	0	50.02	151.3	111.15	74.39	0	827.17	340.06	863.74	1499.5
chr1	100132961	100133110	2095.91	2081.39	4263.18	6846.76	3270.56	3322.44	3737.06	5420.98	6814.37	6989.97
chr1	244349101	244349290	459.31	163.33	146.41	212.62	205.27	161.05	794	4.89	122.1	0
chr1	244945301	244945570	53.27	234.78	158.02	55.58	701.23	265.33	1137.99	321.5	201.2	189.28
chr1	26152661	26152830	284.11	0	165.05	9.69	0	0	49.76	0	886.57	511.05
chr1	26230801	26230970	258.07	284.8	51.65	66.29	384.37	52.14	845.92	97.72	248.98	191.38
chr1	41423761	41423910	94.7	20.42	54.41	20.4	0	0	14.42	9.28	5.31	6.66
chr1	41429361	41429550	188.81	0	91.08	122.37	275.53	231.15	61.3	73.29	217.13	110.76
chr1	26607681	26607830	129.63	0	0	81.58	220.43	0	93.39	19.54	0	0
chr1	205962181	205962370	92.34	472.62	91.08	66.29	247.98	183.07	93.03	58.63	30.79	62.39
chr1	206006001	206006170	0	234.78	100.25	563.42	117.1	396.26	393.39	213.03	671.03	202.25
chr1	206032501	206032670	256.88	76.56	88.64	228.43	6.89	92.69	1456.03	448.53	1857.55	3373.36
chr1	9145341	9145510	384.73	61.25	372.28	785.23	391.25	344.7	342.55	242.83	115.73	3.51
chr1	9203481	9203670	0	81.66	115.23	0	165.32	0	253.85	0	106.18	101.65
chr1	9279481	9279690	105.36	244.99	151.3	141.24	123.3	124.56	132.69	341.53	0	23.84
chr1	100532781	100532930	0	59.21	0	86.68	13.09	56.77	139.91	156.35	178.91	243.61
chr1	101262581	101262790	455.17	304.2	534.88	443.6	55.11	92.69	798.33	312.7	3488.41	1873.51
chr1	101292141	101292350	0	0	203.87	346.72	438.09	0	424.76	4.89	401.88	909.94
chr1	107535181	107535350	189.41	346.56	90.78	76.48	343.04	92.69	1775.5	254.07	0	52.58
chr1	246703681	246703830	0	20.42	54.71	71.38	150.16	46.35	57.33	0	1445.58	805.13
chr1	26639721	26639870	282.93	260.3	237.18	40.79	551.75	96.75	150	334.69	261.72	152.82
chr1	26805241	26805390	471.15	381.26	778.49	1109	409.16	465.78	423.68	578.01	252.17	220.12
chr1	26812261	26812430	34.33	0	100.86	176.93	0	23.17	0	126.06	0	0
chr1	27031761	27031950	687.19	91.87	275.39	224.35	355.44	0	111.78	107	0	20.33
chr1	178692701	178692870	63.92	0	48.9	137.67	0	0	183.54	0	21.24	70.1
chr1	179021961	179022150	366.98	355.23	151.91	0	687.45	369.61	611.18	608.79	2854.01	837.03
chr1	206738441	206738630	585.39	577.77	334.99	467.57	171.52	190.6	424.4	231.59	0	112.17
chr1	9846061	9846210	223.15	0	88.33	61.19	13.09	92.11	198.32	190.55	0	117.07
chr1	9991101	9991270	0	122.49	112.48	117.27	275.53	86.9	163.7	269.22	624.31	597.98
chr1	9997001	9997190	0	81.66	48.9	285.54	0	0	150.72	0	0	41.01
chr1	10029221	10029370	186.45	163.33	127.76	0	245.91	133.25	514.19	272.15	62.64	294.43
chr1	108130921	108131090	199.47	5.1	48.9	304.4	123.3	0	305.77	156.35	665.72	547.5
chr1	108557381	108557530	123.71	158.22	288.53	234.04	603.41	126.29	1316.48	541.85	647.14	578.35
chr1	248576441	248576630	0	0	0	0	0	0	89.42	106.51	84.94	131.79
chr1	248792441	248792650	23.68	140.87	78.86	29.57	109.52	0	1524.54	234.53	370.55	418.16
chr1	248798901	248799050	0	5.1	45.85	29.57	82.66	92.11	572.6	72.31	127.41	111.11
chr1	27341541	27341770	351.59	222.53	237.79	283.5	715.69	146.57	1272.13	243.32	2653.87	2356.16
chr1	27368221	27368410	176.38	122.49	240.24	81.07	39.95	172.64	129.45	28.34	0	28.04
chr1	27391681	27391830	336.79	122.49	209.06	81.58	355.44	46.35	107.45	112.38	5.31	14.02
chr1	27403081	27403270	5.92	122.49	316.96	221.8	137.77	166.27	215.63	218.89	104.58	89.38
chr1	27490181	27490350	1811.79	1234.13	5199.38	5192.69	2985.38	2790.62	3526.84	5309.09	5589.09	4194.27
chr1	27522381	27522550	252.15	89.83	258.27	248.82	101.95	0	399.88	82.57	42.47	66.6
chr1	904681	904830	94.7	0	63.57	29.57	110.21	92.69	57.69	0	200.67	83.42
chr1	180127721	180127870	0	0	209.67	126.96	55.11	52.14	0	0	115.73	56.08
chr1	180130881	180131050	94.11	19.4	106.98	344.68	61.99	133.25	326.69	112.38	262.25	377.51
chr1	180137941	180138110	94.7	0	61.13	176.42	0	159.89	114.3	106.51	1297.47	523.67
chr1	206851841	206851990	0	0	3.06	131.04	275.53	11.01	860.35	87.95	164.04	98.14
chr1	1069881	1070150	366.98	345.03	700.85	608.29	110.21	272.28	201.92	266.29	52.03	0
chr1	206924201	206924490	236.76	122.49	184.92	122.37	46.84	92.11	115.39	78.18	52.03	0
chr1	206927221	206927430	1208.06	2057.91	4268.68	3748.69	2027.91	1676.58	1174.41	665.47	0	0
chr1	1201461	1201610	0	0	166.88	370.69	109.52	62.57	115.03	4.89	0	42.06
chr1	180228001	180228170	34.33	0	78.86	190.7	137.08	11.01	157.57	73.29	0	10.16
chr1	180229541	180229710	0	163.33	481.09	329.9	13.09	92.69	61.3	78.18	84.94	34.35
chr1	206949301	206949470	282.93	0	48.9	0	292.06	56.77	980.78	231.59	83.88	55.73
chr1	206952281	206952430	236.76	275.61	411.4	869.87	1449.98	115.87	5464.24	602.93	84.94	239.75
chr1	207018221	207018410	428.53	130.66	548.33	342.64	598.59	0	1650.38	475.89	211.29	0
chr1	180609801	180610050	667.66	1244.34	3244.15	2323.04	2029.29	1477.29	1183.07	1149.18	127.41	266.04
chr1	207155161	207155350	270.5	19.4	292.51	0	329.95	184.81	523.92	156.35	347.19	368.39
chr1	207194381	207194530	0	272.55	326.43	171.83	27.55	144.83	154.69	136.32	0	0
chr1	207205841	207206050	400.12	204.16	550.78	598.61	444.29	252.59	653.73	150.49	364.71	391.88
chr1	180617921	180618090	260.43	0	151.3	208.03	232.14	0	497.96	194.95	556.36	610.6
chr1	207313261	207313410	174.02	0	503.71	303.89	340.97	5.79	614.07	248.7	524.51	131.09
chr1	207318701	207318850	163.36	0	215.79	132.06	55.11	0	57.33	77.69	30.79	97.09
chr1	157564001	157564210	0	0	12.23	49.97	67.51	213.19	150.72	78.18	84.94	390.47
chr1	157651521	157651690	201.24	122.49	103.31	0	0	33.6	273.68	78.18	0	164.39
chr1	157725321	157725470	0	0	0	0	247.98	0	551.33	14.17	90.25	52.58
chr1	157734441	157734610	58.6	91.87	0	81.58	205.27	92.11	2297.98	1828.82	959.83	1007.03
chr1	158163641	158163830	23.68	0	66.02	9.69	109.52	0	1460.71	254.07	382.23	266.39
chr1	158333521	158333670	0	0	48.9	0	158.43	0	1355.43	67.91	84.94	154.23
chr1	11732041	11732270	0	70.43	108.81	5.1	370.59	265.33	1166.12	532.08	1553.35	923.61
chr1	158440761	158440930	136.14	0	0	0	0	0	0	4.89	247.92	125.84
chr1	11882961	11883170	4159.85	2608.62	7330.35	8648.19	6031.38	4514.71	3671.79	3865.78	886.57	1080.99
chr1	11893361	11893510	576.51	182.72	716.13	667.44	452.56	33.6	395.2	77.69	615.82	553.81
chr1	109291241	109291390	678.91	448.13	1600.07	1246.67	971.25	1016.72	1914.32	1261.07	2586.44	1714.37
chr1	27636601	27636790	0	175.58	163.22	0	110.21	86.9	385.1	106.51	136.44	115.32
chr1	12146721	12146890	331.46	91.87	69.99	40.79	110.21	437.39	158.29	47.88	0	111.81
chr1	12152141	12152330	92.93	0	78.25	81.58	0	177.27	77.52	120.68	90.25	132.49
chr1	27659221	27659470	1211.61	25.52	313.9	839.78	542.8	92.69	970.32	718.24	1054.86	684.21
chr1	27772381	27772530	5.92	0	62.96	248.82	247.98	103.7	143.87	19.54	90.25	117.42
chr1	12210621	12210770	562.89	0	180.03	0	82.66	92.69	103.85	73.29	179.44	20.33
chr1	27863661	27863810	47.35	173.02	303.81	76.48	129.5	33.6	448.2	379.64	713.5	633.73
chr1	27968801	27968990	271.09	81.66	313.9	416.58	267.27	138.46	64.54	124.1	79.63	84.12
chr1	13642741	13642910	94.7	0	94.75	0	110.21	185.38	609.74	204.23	1201.38	1744.51
chr1	181134881	181135090	142.06	0	372.89	305.93	178.41	92.69	571.88	331.76	752.79	1264.66
chr1	181163181	181163350	0	239.89	210.29	165.71	95.06	357.45	113.94	78.18	115.73	70.1
chr1	158801101	158801250	22.49	0	87.42	0	110.21	55.62	0	67.43	168.29	96.74
chr1	158802001	158802170	92.34	0	318.49	197.33	315.48	135.56	221.4	195.44	167.23	0
chr1	182394781	182394950	211.9	163.33	108.2	197.84	135.7	67.78	132.33	375.73	158.2	440.6
chr1	159274781	159274930	0	0	73.36	0	275.53	115.87	2881.4	126.06	0	62.39
chr1	159282281	159282450	189.41	497.63	139.68	272.28	1099.37	103.7	4328.41	969.38	147.05	90.43
chr1	159315501	159315670	11.84	0	5.81	0	523.51	86.9	1934.88	316.12	1483.81	441.65
chr1	159343181	159343330	0	0	91.69	132.06	0	23.17	0	0	0	31.55
chr1	159664361	159664550	11.84	0	0	81.58	936.81	0	1430.42	237.46	684.83	132.85
chr1	109632781	109633070	562.3	701.79	502.79	163.16	103.32	97.91	122.24	200.32	84.94	168.25
chr1	109634441	109634630	255.7	19.4	197.14	187.64	473.91	324.42	214.91	154.89	205.98	229.94
chr1	61620541	61620750	0	0	97.5	275.34	1150.34	5.79	2760.97	523.78	1818.26	959.36
chr1	61641261	61641430	210.72	0	655.61	501.22	247.29	172.06	445.32	195.44	1672.8	907.48
chr1	109825581	109825850	189.41	9.7	261.02	142.77	130.19	254.9	406.37	379.64	385.95	177.36
chr1	109901801	109901970	662.33	1694.51	2965.7	4248.38	3121.77	3013.09	1026.21	2109.27	492.66	256.58
chr1	109944541	109944710	0	29.6	204.78	151.44	121.92	139.04	597.84	610.26	2489.29	1460.25
chr1	109969621	109969790	81.68	172.51	260.11	202.43	664.72	340.64	2206.76	798.86	815.96	529.28
chr1	109979701	109979850	896.13	473.13	840.53	1683.65	560.71	1283.79	715.03	321.5	333.39	117.42
chr1	62716461	62716630	94.11	0	145.79	0	55.11	172.64	550.61	28.34	222.44	28.04
chr1	62722841	62723050	0	9.7	51.65	49.97	110.21	0	2261.2	610.75	78.57	0
chr1	28108121	28108350	136.14	5.1	231.07	127.47	0	90.38	736.31	293.16	532.47	1279.03
chr1	28112841	28113010	1718.87	1820.06	2730.05	4849.02	3513.71	1451.22	3862.18	1868.39	869.58	500.19
chr1	13697881	13698050	58.01	9.7	85.58	81.58	0	0	129.81	0	169.88	132.5
chr1	13699621	13699810	34.33	0	73.36	70.87	275.53	120.5	401.69	117.26	252.7	515.26
chr1	28127181	28127350	5.92	285.82	139.99	90.76	13.09	0	1295.93	496.9	1812.95	132.85
chr1	28129241	28129390	540.4	489.98	340.8	809.7	109.52	213.19	226.08	341.53	163.51	83.77
chr1	28139941	28140130	5.92	140.87	5.81	20.4	150.85	23.17	115.39	0	754.91	946.04
chr1	28143641	28143790	317.85	153.12	131.43	504.79	213.54	22.59	318.75	47.88	668.91	408
chr1	28326261	28326430	189.41	59.72	103.92	66.29	204.58	0	265.75	268.24	1305.96	579.75
chr1	15225061	15225290	0	0	169.63	290.64	369.9	0	412.87	164.66	878.07	859.11
chr1	28354201	28354470	624.45	574.7	895.24	406.89	74.39	283.29	811.31	619.54	581.84	432.89
chr1	182615061	182615230	232.62	0	158.02	197.84	402.96	0	338.95	72.31	1154.13	1292
chr1	183600721	183600890	176.38	208.24	236.88	320.72	157.05	236.95	247.36	140.72	242.61	0
chr1	159945661	159945850	163.36	326.65	776.35	594.53	564.15	23.17	423.32	486.15	0	56.08
chr1	160400361	160400530	0	81.66	458.78	680.19	539.35	33.6	154.33	0	0	0
chr1	110508101	110508270	69.25	29.6	288.53	310.01	122.61	11.01	129.81	156.35	334.45	174.56
chr1	110634841	110635050	0	244.99	186.45	162.65	440.16	0	736.31	287.78	164.57	142.66
chr1	110640101	110640250	177.57	81.66	142.43	198.86	177.72	300.09	635.7	795.44	866.93	712.6
chr1	110641741	110641910	142.06	0	45.85	0	103.32	0	272.96	43.97	877.54	425.88
chr1	110644021	110644170	0	153.12	90.78	117.27	451.18	172.64	1421.41	665.47	2527.52	2452.56
chr1	110646101	110646250	0	234.78	54.41	172.34	940.25	115.87	7392.27	1636.8	6173.59	4803.46
chr1	110647501	110647650	257.47	387.9	179.42	0	850.01	254.9	1020.8	536.97	1646.26	802.68
chr1	110687341	110687510	47.35	374.63	57.77	29.57	109.52	0	223.56	43.97	2849.76	832.82
chr1	110688581	110688730	0	50.02	137.54	238.12	80.59	327.32	115.03	0	735.8	217.32
chr1	110690841	110690990	88.78	0	94.75	0	27.55	149.47	459.74	111.4	824.46	3.51
chr1	110700901	110701110	141.46	0	146.71	100.45	0	23.17	232.21	273.13	42.47	112.17
chr1	110707361	110707590	0	0	93.83	285.54	330.64	0	377.89	262.86	353.57	322.47
chr1	110720021	110720190	0	0	30.26	5.1	0	23.17	208.05	78.18	30.79	6.66
chr1	110722901	110723090	0	131.68	63.27	298.28	287.93	166.85	1554.1	280.45	0	26.99
chr1	65080061	65080210	0	406.27	399.48	615.94	411.92	86.9	1217.68	146.09	221.38	230.64
chr1	227885801	227885990	210.72	313.38	124.09	484.39	0	52.14	140.63	262.86	0	56.08
chr1	228099541	228099830	224.92	722.21	509.21	244.75	460.83	92.69	115.39	300.49	249.51	248.16
chr1	228475821	228476070	245.64	733.95	655.61	998.36	885.83	444.92	172.72	547.23	1191.82	894.87
chr1	228500441	228500610	177.57	163.33	203.26	167.24	287.93	185.38	536.9	561.4	450.19	925.01
chr1	228646741	228646890	116.01	75.54	97.5	127.47	13.09	201.61	81.13	83.06	617.41	48.37
chr1	15430361	15430510	0	0	268.66	339.07	110.21	248.53	362.74	223.78	84.94	154.23
chr1	28775221	28775370	58.01	0	45.85	111.16	359.57	46.35	762.63	337.86	122.1	52.58
chr1	15431701	15431970	317.85	243.46	189.2	131.55	192.87	98.49	61.3	254.07	286.14	209.96
chr1	15432461	15432670	104.77	234.78	213.04	156.54	0	0	60.22	194.95	84.94	56.08
chr1	15433001	15433170	581.83	555.82	951.79	2120.11	501.47	1059.59	1316.48	208.14	84.94	112.16
chr1	15617261	15617430	1283.23	860.53	2977.01	4712.37	2497.01	2188.7	2839.21	3236.46	3342.95	2887.55
chr1	29232521	29232670	416.7	435.88	326.13	20.4	429.83	23.17	355.53	76.71	63.71	96.74
chr1	184163761	184163930	353.95	163.33	614.35	448.19	381.61	391.05	2578.87	1278.17	2454.78	2423.46
chr1	184987821	184987970	69.25	271.53	36.68	152.97	327.88	201.61	496.16	212.54	639.71	693.67
chr1	160647381	160647570	81.68	5.1	278.75	0	82.66	0	107.45	141.69	257.48	561.18
chr1	160713281	160713450	0	0	130.21	426.78	103.32	0	740.63	78.18	710.32	160.19
chr1	160718321	160718490	34.33	0	0	70.36	0	56.77	115.03	252.6	0	132.49
chr1	160727341	160727530	182.9	20.42	73.36	0	241.09	90.38	190.39	106.51	407.18	176.31
chr1	160767801	160767970	94.11	129.13	292.81	203.44	412.61	202.77	49.76	200.81	276.06	316.17
chr1	160782321	160782550	0	0	0	131.55	528.33	92.69	2812.89	866.28	788.89	272.7
chr1	160794441	160794650	0	59.72	33.01	70.36	110.21	0	449.64	243.32	158.2	332.99
chr1	160867721	160867890	0	0	212.73	239.14	336.15	149.47	210.58	164.66	714.56	509.3
chr1	160875701	160875870	0	9.7	17.73	151.95	0	231.73	461.54	0	1007.61	140.21
chr1	110928321	110928530	0	233.76	292.81	326.33	121.92	0	139.18	0	386.48	569.94
chr1	110967381	110967570	0	387.9	217.01	81.58	275.53	5.79	450	117.26	84.94	167.9
chr1	111470341	111470570	142.06	204.16	134.49	359.98	273.47	231.73	143.51	67.43	167.76	321.07
chr1	66376261	66376430	0	0	0	96.88	0	0	82.21	0	42.47	195.94
chr1	66412221	66412390	176.38	0	0	70.36	0	56.77	106.01	117.26	381.7	181.57
chr1	66415361	66415510	116.01	0	0	0	116.41	103.12	255.29	9.28	810.65	279.36
chr1	228778161	228778330	0	20.42	73.05	146.85	137.08	0	54.09	145.6	450.19	56.08
chr1	228852221	228852390	5.92	76.56	170.86	320.72	129.84	23.17	198.32	0	30.79	56.08
chr1	228861901	228862070	94.7	0	110.03	0	0	0	280.53	204.23	10.09	199.09
chr1	228943801	228943990	274.05	102.08	75.8	81.58	137.77	0	394.12	43.97	0	100.95
chr1	228944441	228944590	0	0	42.18	152.97	274.84	225.94	6.85	83.06	0	56.08
chr1	228960821	228960990	34.33	10.21	126.84	0	103.32	231.15	115.39	9.28	237.83	194.89
chr1	228990141	228990330	94.7	0	133.26	0	13.09	0	365.63	0	975.76	1477.42
chr1	228994761	228994930	0	0	0	81.58	205.27	0	227.17	0	382.23	62.04
chr1	228995361	228995510	0	140.87	48.9	0	213.54	138.46	115.39	9.28	351.44	55.73
chr1	229058661	229058870	11.84	224.57	262.55	197.33	110.21	52.14	158.66	106.51	355.69	192.78
chr1	30760861	30761030	58.01	170.47	209.06	385.47	273.47	136.14	229.33	285.83	327.55	446.91
chr1	30797621	30797870	152.12	0	291.89	193.25	213.54	92.69	294.96	223.78	0	3.51
chr1	16175981	16176190	295.36	694.14	609.16	558.84	661.28	298.93	773.45	332.25	79.63	208.91
chr1	16244821	16245150	71.03	81.66	543.44	127.47	425.7	218.41	229.33	131.92	110.42	245.01
chr1	31109681	31109850	449.84	0	60.21	122.37	164.63	126.29	100.96	47.88	258.54	90.78
chr1	16500601	16500770	0	0	196.84	213.13	137.77	0	193.99	204.23	254.82	244.31
chr1	31471661	31471810	631.55	252.65	577.06	1161.01	694.34	1230.49	121.88	463.19	84.94	84.12
chr1	185346461	185346610	189.41	81.66	235.04	203.95	103.32	115.87	567.19	122.15	158.73	124.08
chr1	185408801	185409070	94.7	0	24.45	142.77	13.09	86.9	504.81	345.93	474.61	279.71
chr1	185439821	185439970	433.27	872.78	483.23	926.97	1385.24	1270.47	1350.37	589.25	233.59	104.45
chr1	185440201	185440370	0	331.76	258.88	365.08	95.75	488.95	294.23	262.38	204.92	0
chr1	185512541	185512710	100.03	29.6	66.94	0	0	159.89	243.39	155.86	538.84	257.28
chr1	185534861	185535010	117.2	0	127.15	197.84	314.11	23.17	3151.48	801.79	3436.91	2366.33
chr1	185633121	185633290	47.35	100.04	91.39	120.84	13.09	0	980.42	283.87	1006.02	622.16
chr1	185636901	185637110	47.35	0	17.73	81.58	433.96	0	593.52	195.44	84.94	6.66
chr1	185644641	185644870	47.35	163.33	115.53	0	0	0	0	97.72	84.94	247.11
chr1	185674261	185674470	0	70.43	0	0	0	138.46	1612.88	321.01	1903.73	1282.89
chr1	186536381	186536550	0	116.37	94.75	0	1104.88	185.38	3853.53	780.29	3215.01	3218.43
chr1	186614921	186615090	372.3	81.66	200.81	90.25	0	179.01	229.33	117.26	0	307.05
chr1	160982261	160982430	234.39	19.4	162.91	0	0	0	393.75	124.59	100.87	0
chr1	186643741	186643890	0	0	158.63	0	646.12	184.81	2233.8	506.19	893.47	1163.36
chr1	186653441	186653630	81.68	0	97.5	141.24	308.6	86.9	691.59	252.12	207.04	234.14
chr1	186656021	186656170	189.41	280.21	158.02	0	327.88	0	893.88	249.18	2422.4	1282.89
chr1	186660081	186660250	0	0	45.85	81.58	337.53	0	619.84	199.35	317.47	233.79
chr1	186662901	186663050	0	0	5.81	116.25	267.95	92.11	193.63	92.83	285.08	55.73
chr1	161070841	161070990	94.11	76.56	152.21	0	123.3	0	121.52	57.17	152.89	275.51
chr1	161220801	161220970	153.3	296.03	173.91	219.25	398.14	300.67	274.04	117.26	0	56.08
chr1	66420301	66420490	0	0	48.9	9.69	110.21	69.52	1011.79	0	578.13	347.01
chr1	66752201	66752410	265.76	285.82	85.58	285.54	342.35	213.19	2128.51	840.39	5.31	87.63
chr1	67652941	67653090	472.33	651.77	781.24	1767.27	513.87	422.33	309.38	1126.21	0	153.18
chr1	67682681	67682830	829.84	644.12	1465.89	1865.16	555.2	1266.99	290.99	843.32	382.23	216.27
chr1	67694941	67695110	105.95	506.31	483.23	604.73	164.63	195.23	300	106.51	254.82	201.2
chr1	68255421	68255590	0	0	0	0	0	0	214.91	165.15	217.66	84.12
chr1	68269021	68269230	0	81.66	17.73	5.1	0	56.77	57.69	78.18	115.73	56.08
chr1	68271101	68271270	0	0	69.69	81.58	0	0	251.69	195.44	0	70.1
chr1	68347541	68347690	11.25	59.21	17.73	0	274.84	242.16	885.59	304.88	946.56	1079.24
chr1	229217861	229218030	0	0	441.66	738.32	453.25	527.19	1387.51	945.92	276.06	52.58
chr1	229567581	229567750	34.33	100.04	133.57	418.11	177.72	184.81	390.87	127.04	302.07	28.04
chr1	229582061	229582330	88.78	346.56	242.99	335	218.36	115.87	429.09	341.04	539.9	234.85
chr1	17060081	17060250	94.11	19.4	199.28	418.11	268.64	139.04	222.12	115.31	764.47	722.76
chr1	17061581	17061770	152.71	326.65	94.14	191.21	836.24	260.7	1325.5	346.9	2154.31	1091.5
chr1	17121621	17121770	47.35	396.58	219.46	20.4	0	33.6	141.35	0	1233.23	334.04
chr1	17141481	17141650	0	0	97.5	150.42	650.94	79.95	2167.45	376.71	1771.01	785.15
chr1	17141801	17141990	11.25	81.66	58.07	9.69	109.52	34.18	796.16	39.09	2507.87	1270.62
chr1	17176781	17176970	5.92	0	302.59	198.86	110.21	46.35	884.87	234.53	905.15	121.28
chr1	17440821	17441050	506.07	172.51	751.59	411.48	417.43	410.16	434.5	380.62	221.38	166.85
chr1	186770521	186770690	58.01	0	0	0	110.21	0	975.37	140.72	143.34	0
chr1	186802521	186802670	0	0	29.95	106.06	0	0	312.26	116.77	1035.21	703.83
chr1	186819241	186819410	189.41	140.87	12.23	81.58	654.39	139.04	2636.93	758.79	1341.53	793.92
chr1	186994921	186995070	0	10.21	96.89	0	198.38	185.38	20.91	228.66	95.03	70.1
chr1	187001661	187001830	0	76.56	57.46	0	791.46	103.12	2537.41	569.21	924.79	431.48
chr1	192038681	192038850	34.33	29.6	130.51	81.58	220.43	0	352.65	72.31	84.41	76.41
chr1	161487481	161487710	407.82	316.44	775.43	793.38	554.51	207.98	294.59	608.3	10.09	98.14
chr1	161632461	161632670	0	204.16	143.65	0	0	86.9	57.69	0	0	56.08
chr1	161643541	161643790	0	0	12.23	86.68	103.32	236.95	772.36	213.52	941.78	196.29
chr1	161739081	161739270	270.5	466.5	228.01	274.32	1297.06	319.79	3374.32	2167.41	3161.39	3303.96
chr1	161740001	161740170	506.07	70.43	158.33	213.13	245.22	0	1156.38	437.29	216.6	72.21
chr1	70411061	70411210	1132.3	1219.33	3005.13	2960.91	1938.36	2093.69	1581.15	2333.05	3175.19	3510.06
chr1	76029441	76029610	0	0	48.6	0	0	115.87	86.54	73.29	922.14	525.07
chr1	231040601	231040810	236.76	0	209.37	9.69	150.16	0	227.89	28.34	30.79	0
chr1	231053901	231054090	803.2	930.96	1989.77	1382.3	733.6	1001.08	819.24	1187.78	411.43	527.53
chr1	192974841	192974990	0	59.21	53.49	90.76	274.84	52.14	401.33	156.35	0	118.12
chr1	192998661	192998830	68.66	30.11	133.26	163.16	259.69	179.59	115.39	241.37	42.47	14.02
chr1	193451121	193451290	94.7	0	115.23	81.58	89.55	0	169.11	0	0	0
chr1	195908241	195908430	0	59.21	84.36	498.67	260.38	103.7	1461.44	727.03	1562.38	813.9
chr1	197783101	197783250	94.7	193.95	110.03	213.13	165.32	90.95	288.46	150.98	821.8	808.29
chr1	197976461	197976650	46.17	81.66	167.5	222.31	287.93	484.32	54.09	0	195.36	0
chr1	198361461	198361630	0	0	78.55	0	298.26	0	122.24	204.72	260.13	80.27
chr1	150789481	150789670	94.7	81.66	115.53	307.97	259.69	103.7	832.22	106.51	1657.41	652.66
chr1	150791701	150791850	0	79.62	0	0	426.38	0	1842.93	699.67	370.55	208.56
chr1	150793381	150793550	94.7	119.43	35.76	157.55	103.32	23.17	114.3	224.75	278.71	0
chr1	198602581	198602750	63.92	211.3	529.69	297.77	372.66	22.01	263.22	106.51	73.26	6.66
chr1	150979141	150979290	305.42	465.48	184	385.47	150.16	298.93	519.96	131.92	580.25	281.46
chr1	162919101	162919290	189.41	29.6	41.26	9.69	328.57	0	907.22	321.5	231.46	6.66
chr1	162922341	162922530	209.53	0	48.9	81.58	454.63	33.6	1054.34	642.5	1544.86	1350.19
chr1	165629281	165629430	0	61.25	75.5	285.54	123.3	11.01	129.45	97.72	63.71	3.51
chr1	165631041	165631210	1513.48	955.97	1273.94	1617.87	1057.35	1662.09	1061.91	739.74	1168.47	552.41
chr1	78560921	78561090	94.7	0	0	29.57	0	69.52	54.09	136.81	0	108.66
chr1	78561981	78562170	47.35	0	17.73	132.06	1311.53	0	3737.42	994.78	831.36	480.56
chr1	78646441	78646590	377.63	40.83	0	0	0	86.9	14.42	39.09	312.69	0
chr1	81121441	81121590	0	0	76.11	0	1500.27	149.47	3461.22	841.36	1770.48	1584.33
chr1	232634261	232634430	0	40.83	36.68	166.73	365.77	149.47	1008.18	47.88	877.01	76.41
chr1	232657461	232657630	47.35	163.33	45.85	49.97	82.66	56.77	1302.06	131.43	1329.85	871.73
chr1	232706241	232706530	5.92	0	122.26	81.58	158.43	98.49	915.88	410.42	525.04	174.91
chr1	232765661	232765890	129.03	0	73.36	81.58	103.32	92.69	128.01	117.26	787.29	323.88
chr1	232932861	232933070	0	619.62	252.16	0	82.66	0	411.78	72.31	471.42	59.59
chr1	20124601	20124790	668.84	806.42	1353.72	2121.64	1804.73	1244.4	2494.86	1120.84	1112.19	1005.98
chr1	20493321	20493470	189.41	193.95	42.49	116.25	287.93	0	229.69	9.28	121.04	0
chr1	20494401	20494570	195.33	40.83	114.62	0	205.27	264.75	158.66	39.09	104.05	252.02
chr1	20587761	20587970	189.41	223.55	291.89	565.46	275.53	165.69	147.48	222.31	167.76	220.82
chr1	20588801	20589030	254.52	233.76	354.25	40.79	0	115.87	315.51	58.63	651.39	279.01
chr1	166512321	166512490	0	140.87	154.66	81.58	0	0	366.71	306.35	179.97	321.77
chr1	151606561	151606730	452.21	140.87	84.66	203.44	39.95	471.57	452.89	603.42	146.52	271.65
chr1	151608441	151608590	264.58	640.03	1473.22	3258.69	1231.63	1238.02	558.18	2291.52	1862.33	736.78
chr1	166884361	166884530	265.76	263.36	240.85	466.04	150.16	578.75	204.45	0	0	0
chr1	151920201	151920370	129.03	61.25	550.17	478.27	110.21	358.6	837.63	242.83	476.73	252.02
chr1	151944641	151944850	442.15	198.03	408.04	772.48	323.06	0	631.02	199.35	254.29	138.8
chr1	167562841	167562990	242.68	187.82	112.17	115.74	732.91	200.45	1826.34	349.84	535.13	164.39
chr1	167603481	167603650	0	136.79	283.95	0	0	11.01	477.41	154.4	73.26	6.66
chr1	167604081	167604230	23.68	19.4	0	151.44	217.67	92.11	255.65	291.69	78.57	0
chr1	167605681	167605850	170.47	0	198.06	315.62	103.32	0	927.77	175.89	238.9	100.95
chr1	167617401	167617550	539.22	330.22	587.76	503.26	1246.09	258.38	1409.51	213.52	684.83	354.37
chr1	84425301	84425470	47.35	163.33	0	81.58	109.52	218.99	318.75	0	295.17	68.7
chr1	84425601	84425790	0	0	45.24	163.16	370.59	52.14	2191.97	364.49	539.9	308.45
chr1	43461041	43461230	0	81.66	394.29	428.3	220.43	5.79	1031.98	332.25	110.42	139.51
chr1	84759161	84759330	0	541.02	110.03	86.17	27.55	5.79	54.09	67.43	403.47	14.02
chr1	86324201	86324430	200.65	0	45.85	40.79	818.33	0	2291.13	111.89	116.26	62.74
chr1	233389321	233389490	0	81.66	29.95	61.19	0	0	247.36	195.44	200.14	83.77
chr1	234498561	234498790	94.7	326.65	534.58	565.97	839.68	483.16	1732.95	816.44	243.14	386.27
chr1	234517521	234517690	0	0	194.09	227.41	257.62	277.5	672.84	495.93	364.71	164.74
chr1	234574001	234574230	424.98	40.83	216.09	203.95	451.87	103.12	183.54	276.55	328.08	423.77
chr1	234594661	234594830	602.55	224.57	176.66	203.95	0	92.11	301.09	73.29	146.52	55.73
chr1	234620561	234620730	0	76.56	85.58	157.55	943.69	156.42	1851.94	371.33	79.1	125.13
chr1	21183301	21183470	0	0	122.26	59.66	0	11.01	7.21	19.54	0	111.81
chr1	168149041	168149190	100.62	0	115.23	130.53	274.15	86.9	955.9	582.9	110.42	142.66
chr1	168163781	168163970	413.14	0	240.85	532.83	0	0	194.71	214.98	63.71	167.9
chr1	153231541	153231710	0	81.15	145.18	0	477.36	159.89	1524.18	381.11	581.31	500.54
chr1	153231861	153232050	0	0	0	122.37	556.57	63.15	1205.42	179.8	1904.26	912.74
chr1	153232641	153232830	69.25	0	94.75	0	501.47	115.87	1003.14	136.81	238.9	269.2
chr1	153357681	153357850	213.08	91.87	175.75	162.65	321.68	0	95.19	155.86	1535.83	1327.05
chr1	153367201	153367410	142.06	0	0	0	0	0	140.63	0	26.54	56.08
chr1	168509361	168509510	0	153.12	110.03	91.27	110.21	133.25	514.55	101.14	174.13	237.3
chr1	168510561	168510770	189.41	0	271.11	411.48	110.21	0	0	194.95	254.29	20.33
chr1	153514981	153515130	189.41	0	36.68	61.19	137.77	0	0	73.29	5.31	0
chr1	153526301	153526490	672.99	570.62	1418.21	700.58	254.87	276.34	345.08	1141.36	94.5	69.75
chr1	87176601	87176770	195.33	0	97.81	121.86	164.63	0	248.08	4.89	169.88	370.49
chr1	87301581	87301730	0	140.87	73.36	81.58	110.21	69.52	64.54	296.09	73.26	20.33
chr1	87314221	87314390	23.68	0	115.53	0	190.12	92.11	835.47	95.77	15.4	55.73
chr1	87318161	87318350	0	0	48.9	86.68	107.46	92.69	442.07	263.35	31.32	70.1
chr1	87402701	87402850	0	0	45.85	55.07	110.21	0	0	0	0	84.12
chr1	87403141	87403330	0	0	48.9	9.69	110.21	0	287.74	58.63	142.28	55.73
chr1	234746941	234747110	301.87	0	616.8	176.42	287.93	340.07	96.28	154.89	274.46	118.82
chr1	234748141	234748310	0	451.7	237.18	285.03	110.21	139.04	241.23	170.03	84.94	93.59
chr1	234936701	234936870	53.27	0	115.53	131.55	103.32	115.87	121.15	0	136.97	104.45
chr1	234937001	234937250	0	222.53	110.03	176.42	110.21	322.69	286.66	189.58	497.97	196.29
chr1	22702821	22703050	5.92	100.04	374.42	157.55	210.78	121.66	295.32	97.72	0	3.51
chr1	153556441	153556610	47.35	0	0	152.46	95.06	115.87	90.15	101.63	211.82	164.39
chr1	171743541	171743690	598.41	280.72	179.72	226.39	232.82	69.52	348.68	292.67	179.44	0
chr1	89277801	89277970	0	100.04	0	29.57	13.09	11.01	21.27	0	200.67	52.58
chr1	89351721	89351890	294.76	50.02	120.12	20.4	549	195.81	4244.76	1028.5	445.41	79.92
chr1	234943261	234943430	0	265.41	112.17	273.81	157.05	92.69	351.57	184.69	311.63	146.17
chr1	234943881	234944150	94.7	0	341.1	86.68	158.43	0	391.95	214.98	270.75	160.19
chr1	234955861	234956010	136.14	275.1	176.66	233.53	95.75	139.04	892.8	340.06	672.09	291.28
chr1	209653201	209653370	487.72	1031	971.65	3581.45	938.87	1797.66	561.06	1474.09	0	436.04
chr1	235057001	235057150	142.06	385.86	584.09	725.57	304.46	500.54	338.22	488.11	47.78	66.6
chr1	209749521	209749710	58.01	201.1	27.51	86.17	0	92.69	280.53	117.26	84.94	322.12
chr1	209750041	209750190	0	0	0	40.79	0	0	32.45	0	93.97	104.45
chr1	209808181	209808370	2202.45	2347.81	3787.59	6749.37	2112.64	4033.86	3239.82	2667.74	1665.9	726.62
chr1	235515881	235516130	116.01	140.87	290.98	163.16	110.21	182.49	20.91	182.74	212.35	56.08
chr1	23425021	23425230	0	192.42	0	151.95	110.21	11.01	0	0	84.94	0
chr1	154354761	154354970	1412.26	1713.9	3228.56	5458.85	1857.08	3543.75	1132.22	3211.06	477.26	112.17
chr1	154385661	154385810	366.98	365.44	1203.95	704.66	1337.71	293.72	819.24	359.61	775.08	382.41
chr1	235908801	235909030	34.33	5.1	160.16	0	1313.6	92.11	2101.1	126.06	403.47	395.38
chr1	211515561	211515750	35.51	173.02	568.81	746.47	584.13	201.03	405.29	507.65	570.7	205.4
chr1	235946301	235946470	71.03	204.16	144.88	45.89	382.3	357.45	1919.01	816.93	1878.25	974.78
chr1	211587201	211587430	81.68	335.84	258.27	387	391.26	0	1356.15	154.89	588.21	358.93
chr1	211611941	211612090	69.25	116.37	138.76	5.1	67.51	57.35	82.57	72.31	466.64	0
chr1	211739121	211739290	234.98	191.4	284.86	394.14	467.71	208.56	0	204.23	0	0
chr1	236065141	236065330	0	0	47.99	0	0	0	0	4.89	0	14.02
chr1	236089541	236089710	0	390.96	213.65	183.56	185.98	0	701.33	405.54	248.98	128.99
chr1	236141661	236141830	47.35	81.15	145.18	91.27	0	0	175.6	102.61	132.72	374
chr1	211936661	211936810	0	102.08	17.73	0	110.21	80.53	265.03	73.29	0	121.98
chr1	154645181	154645370	235.57	0	115.53	0	103.32	0	129.45	58.63	84.94	76.06
chr1	155062781	155062990	283.52	514.99	654.39	955.53	730.16	386.99	604.69	681.1	231.46	208.91
chr1	51088621	51088790	0	163.33	133.57	244.75	129.5	0	176.32	155.86	794.73	566.08
chr1	51093701	51093890	0	163.33	3.06	70.36	103.32	183.65	782.46	331.76	916.83	472.14
chr1	239364081	239364250	177.57	40.83	0	61.19	631.66	0	2723.47	731.92	889.75	494.23
chr1	239367521	239367690	23.68	122.49	0	81.58	548.31	0	1546.89	285.34	301.54	79.57
chr1	212488681	212488830	395.98	941.68	1832.05	1259.42	1204.07	696.93	712.15	1042.18	227.75	690.87
chr1	239936201	239936370	0	0	78.86	81.58	746	179.59	1859.88	775.4	136.97	0
chr1	212542961	212543150	94.7	0	54.41	0	1786.13	702.72	7402.37	3242.32	2811.54	465.83
chr1	239945261	239945430	188.22	91.87	73.05	5.1	117.1	0	85.1	156.35	136.97	140.21
chr1	212635261	212635470	189.41	660.96	333.16	1302.76	811.44	1287.27	840.51	1234.19	1099.98	868.58
chr1	212710681	212710830	71.03	0	241.16	91.27	135.7	253.17	664.19	56.68	134.84	386.27
chr1	155193081	155193230	609.65	325.63	994.58	183.56	618.57	75.31	74.28	203.74	148.12	178.41
chr1	155194461	155194610	361.06	91.87	276	231.49	281.73	166.85	308.66	503.74	79.63	0
chr1	155244701	155244850	601.37	449.66	2298.78	1338.45	1433.45	824.38	1691.13	857	1704.65	1542.27
chr1	113133101	113133310	142.05	90.85	24.45	209.05	355.44	194.08	1134.03	175.89	451.78	471.44
chr1	51883381	51883550	92.93	193.95	149.77	81.58	267.95	177.85	268.63	210.1	90.25	62.74
chr1	52140281	52140450	307.79	285.82	195	376.3	589.64	67.78	1068.04	425.08	728.9	521.22
chr1	52569541	52569770	555.2	81.66	246.35	162.65	1292.24	229.41	4879.74	2083.86	2907.63	2918.04
chr1	31818381	31818530	657.01	213.34	444.72	40.79	162.56	376.56	542.31	81.6	146.52	104.1
chr1	31826861	31827070	810.9	944.23	1289.53	1284.91	686.76	623.94	1030.9	1579.63	371.62	191.38
chr1	52677441	52677630	142.06	384.33	411.4	416.07	150.16	438.55	239.43	418.73	1937.71	807.59
chr1	32007101	32007290	304.23	359.83	348.44	244.75	0	242.16	205.17	73.29	0	0
chr1	213326321	213326510	0	162.82	45.85	0	130.88	0	328.13	263.84	0	209.61
chr1	219460181	219460370	0	0	48.9	0	0	0	348.32	0	100.87	3.51
chr1	219460481	219460650	94.7	153.12	12.23	91.27	378.17	11.01	557.1	0	339.23	192.78
chr1	219568941	219569110	81.68	182.72	475.89	866.3	39.95	184.81	850.97	173.94	0	111.81
chr1	220487581	220487730	269.9	0	42.18	122.37	288.62	56.77	928.14	300	0	76.41
chr1	114078301	114078510	1148.28	384.84	987.55	2047.2	189.43	340.64	452.17	364.98	63.71	14.02
chr1	114154321	114154510	81.68	0	78.86	186.11	0	56.77	70.67	218.89	0	76.41
chr1	114353341	114353630	284.11	612.47	438.6	417.6	550.37	659.28	800.49	991.85	21.24	115.67
chr1	114548341	114548490	136.14	177.62	76.41	110.65	0	0	232.57	58.63	0	34.35
chr1	114549241	114549410	0	0	54.71	119.82	260.38	52.14	294.59	78.18	115.2	20.68
chr1	114559481	114559630	0	0	81.91	5.1	157.05	69.52	1056.86	351.79	285.08	51.88
chr1	156146901	156147050	45.58	110.76	18.03	161.12	361.63	79.95	161.9	9.28	10.09	153.18
chr1	156179021	156179190	0	0	0	0	0	195.81	0	9.28	0	56.08
chr1	53945761	53945990	2163.97	1613.86	4924.29	6104.36	6222.88	5423.67	3772.76	2977.51	4489.64	4040.04
chr1	32250101	32250250	165.73	314.4	305.65	385.47	205.27	136.72	60.94	0	145.99	96.74
chr1	32343301	32343550	11.25	163.33	128.37	163.16	110.21	0	14.42	370.84	0	139.86
chr1	54481521	54481730	432.08	181.7	291.59	59.15	13.09	97.91	243.75	9.28	253.23	0
chr1	54489481	54489670	34.33	81.66	334.68	213.64	220.43	252.59	313.71	364.98	715.09	430.78
chr1	220925841	220926010	94.7	0	173.61	198.86	95.06	0	557.82	524.26	127.41	98.14
chr1	220928361	220928590	0	9.7	97.81	101.98	329.95	185.38	1161.43	258.96	212.35	181.92
chr1	220962101	220962250	47.35	0	97.2	186.11	1836.42	311.68	2931.89	535.99	440.63	342.1
chr1	220990541	220990690	278.19	1204.02	279.97	1611.75	822.46	2333.53	1258.79	1771.65	174.66	112.16
chr1	221000161	221000310	181.12	76.56	94.45	49.97	0	195.23	54.09	130.46	5.31	310.21
chr1	221016801	221017010	94.11	40.83	73.05	49.97	646.81	293.14	2339.45	761.23	884.44	167.55
chr1	221039761	221039930	965.98	1693.49	1657.22	2488.24	1786.82	2573.95	1634.15	1893.8	351.97	368.04
chr1	221045961	221046110	294.76	172.51	294.64	585.35	735.67	405.53	1513.72	520.84	1342.06	728.72
chr1	221049041	221049190	0	153.12	36.68	122.37	110.21	0	633.18	0	0	118.12
chr1	221094041	221094190	68.66	40.83	79.47	0	82.66	126.29	179.57	311.24	169.35	608.49
chr1	221149261	221149410	0	0	97.81	70.36	303.08	46.35	565.03	456.84	535.66	209.26
chr1	221187301	221187490	47.35	59.21	78.25	161.12	416.05	162.21	667.8	979.15	1524.68	1053.65
chr1	221439481	221439650	94.7	163.33	218.54	262.59	406.41	33.6	1531.39	223.29	10.09	55.73
chr1	221696821	221696990	0	163.33	78.55	91.27	378.17	97.91	759.38	346.42	276.06	192.78
chr1	115808421	115808570	0	299.09	17.73	29.57	0	126.29	89.42	106.51	157.14	111.81
chr1	116168041	116168210	278.19	170.47	222.51	80.05	55.11	103.12	147.12	0	21.24	14.02
chr1	116360901	116361070	211.9	806.42	1107.67	662.34	646.12	618.72	687.63	351.79	296.76	112.17
chr1	156500781	156501050	1439.49	1145.32	2679.31	3662.52	2087.84	2269.23	1673.82	2011.06	5695.27	4473.63
chr1	156508641	156508810	22.49	274.08	291.89	290.13	0	172.64	827.53	345.93	648.2	314.76
chr1	156516081	156516270	23.68	45.94	146.71	252.39	356.12	149.47	1212.27	297.56	52.56	151.07
chr1	116486081	116486250	0	295.01	245.74	224.35	204.58	69.52	226.81	349.35	0	132.5
chr1	116510461	116510610	0	40.83	161.38	151.95	0	79.95	721.88	78.18	191.12	275.15
chr1	54996941	54997210	331.46	244.99	213.34	326.33	275.53	0	92.67	0	84.94	154.23
chr1	55036041	55036190	453.98	479.77	393.37	932.58	1043.57	742.7	984.39	249.67	157.67	76.41
chr1	198620961	198621150	887.25	234.78	143.65	20.4	406.41	266.49	142.79	155.86	1012.92	2391.57
chr1	221751381	221751570	0	61.25	0	423.21	110.21	92.69	1193.52	600.49	293.58	942.89
chr1	221776841	221776990	586.57	516.01	170.86	422.7	1208.89	592.07	518.88	715.79	0	213.11
chr1	221784061	221784250	0	0	15.28	81.58	198.38	69.52	845.56	321.98	115.73	0
chr1	221809761	221809930	34.33	20.42	108.81	203.95	330.64	191.18	626.69	312.21	52.03	28.04
chr1	198968981	198969170	0	163.33	146.41	203.95	0	0	173.08	14.17	0	14.02
chr1	199098601	199098770	0	0	35.76	0	165.32	92.69	654.45	678.66	212.35	48.72
chr1	223198661	223198830	0	119.43	169.94	161.63	177.72	149.47	710.71	508.14	1255.53	866.12
chr1	156662221	156662390	388.28	142.4	230.46	192.74	447.74	286.19	125.48	197.88	289.86	201.2
chr1	116680821	116681030	390.06	183.74	624.74	595.55	548.31	179.59	64.9	380.13	0	87.63
chr1	116727201	116727410	184.67	0	120.43	136.65	274.84	0	449.28	242.83	84.94	90.43
chr1	116794501	116794690	189.41	375.65	47.68	117.27	171.52	69.52	540.87	77.69	242.61	615.86
chr1	116847981	116848150	68.66	81.15	366.17	468.08	544.17	0	2071.18	706.02	100.87	206.8
chr1	116877281	116877450	94.11	40.83	35.76	30.08	150.16	188.28	333.9	145.6	0	125.48
chr1	116878081	116878290	355.73	340.43	440.44	677.64	188.74	474.47	282.7	400.65	73.26	48.37
chr1	157055821	157055990	22.49	10.21	263.47	188.15	1000.87	33.6	1289.08	125.57	131.66	34.35
chr1	116993381	116993550	0	0	158.02	91.27	165.32	86.9	72.12	0	84.94	104.45
chr1	116994521	116994670	278.19	111.27	57.46	76.48	6.89	92.11	164.79	0	162.98	52.58
chr1	157113121	157113270	0	0	58.07	0	122.61	0	28.85	117.26	127.41	34.35
chr1	157155021	157155210	189.41	212.32	1305.73	1450.63	1534.71	1238.02	291.71	840.39	0	56.08
chr1	157249401	157249610	189.41	374.63	283.64	212.62	218.36	0	1382.47	1395.92	84.94	153.88
chr1	157335141	157335290	34.33	111.27	12.23	0	82.66	0	625.25	0	2717.04	898.02
chr1	157469901	157470070	100.03	0	0	81.07	0	0	28.85	0	136.97	442.7
chr1	58611941	58612230	0	0	76.41	81.58	0	85.74	474.52	434.85	84.94	111.11
chr1	58710821	58710970	5.92	0	66.63	76.48	192.87	309.36	866.12	341.04	867.46	660.02
chr1	58711181	58711330	0	111.27	45.85	0	190.12	92.69	343.63	87.46	164.57	361.03
chr1	35797521	35797710	236.76	81.66	149.16	365.59	590.33	79.95	2744.38	1487.29	1016.63	416.76
chr1	35864381	35864530	0	100.04	42.18	81.58	6.89	33.6	72.12	0	826.05	370.49
chr1	199977041	199977230	260.43	0	73.36	81.58	0	0	86.54	126.06	313.22	399.24
chr1	223698301	223698470	851.15	888.09	1534.96	1071.78	1237.14	1470.92	1321.17	1203.9	833.48	860.87
chr1	223701021	223701170	2535.09	1317.33	3486.52	5178.41	2516.29	2667.8	2702.19	2628.65	82.82	160.89
chr1	200184341	200184490	0	0	161.08	0	320.99	341.8	2611.33	921	5315.69	4935.61
chr1	200207841	200208070	211.9	326.65	327.65	345.19	1642.17	1731.61	5652.1	2011.55	4651.56	4659.05
chr1	200242401	200242570	71.03	81.66	88.64	20.4	657.83	92.69	440.99	291.69	1380.82	1702.81
chr1	223776081	223776290	3072.54	3678.41	6676.88	9714.87	5350.13	6688.05	2198.46	5133.19	84.94	104.45
chr1	223871281	223871470	258.07	0	170.55	172.34	788.02	0	546.28	204.72	1372.85	1508.62
chr1	223913761	223913990	0	0	196.84	158.06	39.95	0	363.1	47.88	438.51	249.92
chr1	200488781	200488930	357.51	305.22	575.84	863.24	269.33	409.59	505.17	565.31	1618.65	613.75
chr1	200510241	200510390	58.01	140.87	342.02	183.56	6.89	78.79	731.98	417.26	2145.81	1779.57
chr1	200545501	200545710	0	376.16	481.09	314.6	398.14	229.41	1034.15	302.44	509.64	0
chr1	224050921	224051090	980.18	393	767.79	744.43	410.54	172.64	607.94	634.69	604.67	266.39
chr1	224169101	224169270	94.11	29.6	285.17	269.22	1832.97	666.81	7325.56	3046.89	6385.95	6614.57
chr1	200620781	200620950	1273.17	1045.29	4657.46	3431.03	3694.19	2661.43	3632.85	3053.24	4100.51	4340.08
chr1	200621241	200621390	267.54	323.59	301.37	322.76	291.37	193.5	565.03	379.15	614.23	290.23
chr1	200622401	200622570	477.66	162.31	372.89	362.02	549.69	393.94	1275.74	642.99	1772.61	1124.1
chr1	224170781	224170930	0	40.83	76.11	320.21	110.21	271.7	1214.44	302.44	1225.27	844.39
chr1	224203301	224203470	281.74	406.27	207.84	609.31	832.11	184.81	4492.48	1503.9	1283.13	460.58
chr1	224204921	224205090	451.62	1171.86	2822.66	3731.35	1686.94	1476.13	1765.05	2289.56	1098.39	773.59
chr1	224205481	224205670	503.11	571.64	914.19	772.99	777.69	184.81	1006.38	389.9	370.55	336.49
chr1	224330321	224330510	744.61	654.84	1750.75	2639.17	451.87	1141.86	1304.94	1225.4	1322.42	874.54
chr1	224333441	224333610	364.61	0	1232.07	1079.94	411.23	206.82	1858.44	751.46	3794.72	2079.96
chr1	224334041	224334230	1426.47	202.12	1928.95	1951.34	1390.06	734.01	3476.72	1956.34	1930.81	1577.67
chr1	224334401	224334670	433.86	291.95	556.58	988.67	756.33	305.89	1453.86	816.44	1251.28	1387.69
chr1	224341141	224341370	223.74	0	102.09	161.63	39.95	0	82.21	273.61	0	145.46
chr1	200888421	200888670	568.22	335.84	429.13	147.36	468.4	358.02	3830.81	1804.39	8532.82	4846.57
chr1	224380141	224380330	420.25	414.44	352.72	1038.13	1088.35	589.76	3399.2	2305.69	3590.87	3931.73
chr1	224383341	224383510	0	0	51.96	81.58	110.21	92.69	279.09	86.97	599.89	581.86
chr1	1349721	1349990	189.41	81.66	119.2	81.58	0	92.69	173.08	106.51	0	56.08
chr1	1371381	1371650	271.09	408.32	448.08	323.78	707.43	392.2	792.2	792.99	2104.94	3493.23
chr1	1372101	1372310	188.22	76.56	448.69	122.37	422.94	155.26	192.55	272.15	221.91	464.78
chr1	1375341	1375530	1425.29	1429.1	4099.35	4123.96	4636.5	4981.64	4211.95	3571.64	5574.23	4081.05
chr1	1376261	1376530	810.9	489.47	1053.26	456.86	918.9	855.09	500.85	429.48	832.95	392.58
chr1	1407841	1408010	94.7	70.43	75.8	253.92	192.87	272.28	389.07	77.69	412.49	3.51
chr1	1511941	1512150	765.91	1553.64	2862.7	2941.54	1788.2	2020.12	1941.73	2498.68	3277.65	2231.73
chr1	1587201	1587370	230.84	0	143.35	161.12	150.16	0	984.75	459.28	641.83	734.68
chr1	1597721	1597910	94.7	567.56	399.48	289.62	162.56	422.33	115.03	0	158.2	111.81
chr1	1607161	1607350	94.7	0	246.35	183.05	220.43	185.38	799.77	559.93	884.98	678.25
chr1	1659061	1659230	241.49	51.04	1423.71	849.98	900.3	639.58	781.38	1030.94	1273.05	1431.85
chr1	1693101	1693250	189.41	243.97	125.01	290.13	110.21	57.35	284.5	390.88	922.67	486.52
chr1	1746061	1746290	284.11	488.96	282.72	453.8	232.82	265.91	787.87	392.83	148.65	364.54
chr1	1746381	1746570	378.22	182.72	500.96	239.65	330.64	359.18	230.41	951.79	143.34	55.73
chr1	1780461	1780610	433.86	39.81	887.91	1111.55	362.32	691.72	1157.46	1213.18	1762.52	2443.79
chr1	1906301	1906470	329.09	514.99	1585.7	1519.97	606.17	1193.42	867.56	873.61	638.12	563.98
chr1	1909081	1909330	1000.31	183.74	876.9	1359.87	1011.89	879.42	816.36	185.67	2187.22	966.37
chr1	1919421	1919570	2981.39	3070.02	6365.42	9899.71	8100.62	7705.64	5152.34	6396.21	2347.01	1843.36
chr1	1920601	1920830	189.41	418.01	325.21	233.02	638.54	416.54	276.21	173.45	0	34.35
chr1	2044901	2045090	71.03	10.21	0	0	39.95	52.14	57.69	0	0	0
chr1	2046541	2046710	493.64	576.75	803.85	364.57	382.99	132.09	276.93	87.95	0	56.08
chr1	119002101	119002250	136.14	497.63	614.05	887.2	1197.18	798.89	2683.8	1500.97	2314.1	1632
chr1	119475961	119476110	351.59	90.34	124.4	70.87	303.08	0	308.3	281.43	207.04	390.12
chr1	119549761	119549910	11.25	0	273.55	809.7	254.87	185.39	813.11	558.95	1938.77	1453.94
chr1	119582921	119583090	0	357.28	579.51	346.21	604.79	333.69	731.26	424.59	3209.17	2668.48
chr1	119611701	119611870	105.95	129.64	253.08	362.53	53.04	191.18	128.73	559.93	205.98	410.1
chr1	119613881	119614030	541.59	857.97	695.04	843.86	227.31	966.32	680.78	779.31	2003.01	2197.03
chr1	119783481	119783670	11.25	81.66	91.08	834.68	551.06	601.92	2218.65	1923.6	4559.19	3857.42
chr1	119784621	119784790	136.14	162.31	17.73	171.83	499.4	149.47	842.68	592.18	2236.06	1417.31
chr1	119859721	119859890	857.07	1838.44	2116.61	4307.01	1637.35	2624.94	3094.51	1836.63	2620.42	1785.88
chr1	119871021	119871190	295.95	642.08	1306.34	2127.25	654.39	993.55	1533.91	707.98	1945.67	1597.3
chr1	120123941	120124110	23.68	0	185.22	238.12	385.74	56.77	1160.71	237.95	3145.46	2709.13
chr1	120132101	120132270	0	163.33	171.16	280.44	287.93	79.95	627.77	584.36	1118.56	425.53
chr1	120142961	120143130	0	162.31	12.23	9.69	629.59	309.36	1840.04	1669.05	3765.52	3233.5
chr1	120341921	120342070	347.44	455.27	103.31	167.24	110.21	126.29	140.63	39.09	0	0
chr1	120357181	120357330	91.15	61.25	317.87	162.14	165.32	202.76	437.38	322.47	0	0
chr1	120388881	120389030	177.57	0	173.61	61.19	170.83	79.95	356.97	0	0	0
chr1	36134841	36134990	543.36	427.2	1133.65	1607.67	699.85	254.33	848.09	811.56	833.48	103.75
chr1	36188261	36188410	568.22	602.26	786.74	569.54	261.75	344.12	627.05	741.2	1070.25	893.11
chr1	36203601	36203830	295.36	0	493.93	70.36	110.21	11.01	784.26	497.88	233.59	48.37
chr1	36209421	36209590	223.74	50.02	255.52	264.63	487	196.39	1712.4	667.91	3209.69	1175.98
chr1	36212901	36213070	684.82	253.16	967.99	183.56	370.59	312.26	644	156.35	566.45	265.69
chr1	36223421	36223610	590.71	717.61	1567.06	1231.89	1720	829.02	683.3	816.45	1345.25	648.1
chr1	36224201	36224370	2646.37	2529.51	7255.78	6872.76	4432.61	5513.47	4624.45	6181.72	7497.61	5459.98
chr1	36385981	36386170	3647.86	3993.32	9525.21	10479.7	12195	7968.66	8228.46	7594.74	9464.51	6501.71
chr1	36386541	36386730	3087.93	3114.93	8281.22	10054	6353.76	6494.27	11691.8	8470.31	12321.2	9460.06
chr1	36387241	36387390	47.35	0	403.15	314.6	162.56	143.67	465.87	246.25	104.58	215.57
chr1	36387641	36387850	151.53	163.33	700.24	239.65	53.73	378.88	415.75	389.41	483.1	405.55
chr1	36401081	36401250	1063.05	959.03	2436.63	2317.44	1802.66	710.84	2430.31	1297.71	6648.73	4831.85
chr1	36486981	36487170	23.68	81.15	433.41	163.16	101.95	86.9	437.75	0	1069.19	695.42
chr1	36516461	36516630	189.41	0	509.21	865.79	432.58	184.81	464.79	468.56	476.73	444.45
chr1	36553921	36554090	195.33	214.37	538.25	901.48	454.63	86.9	443.51	190.55	84.41	281.11
chr1	201173361	201173590	349.22	263.36	139.99	402.3	617.88	179.59	707.82	126.06	248.98	300.04
chr1	224791641	224791830	210.72	0	70.3	0	588.26	0	832.94	579.96	582.9	703.48
chr1	201254661	201254810	213.08	19.4	3.06	207.52	0	0	279.81	155.86	0	38.21
chr1	201435801	201435990	5.92	0	370.75	325.31	381.61	311.68	201.2	145.11	273.93	256.93
chr1	201448181	201448350	400.12	454.76	703.6	875.48	792.15	548.62	542.67	526.71	143.34	252.37
chr1	201452941	201453130	142.06	515.5	112.78	111.66	550.37	46.35	724.05	546.25	1334.1	665.28
chr1	201454161	201454330	331.46	1766.98	759.53	3450.91	881.7	1280.89	3566.5	2025.72	4542.73	4124.34
chr1	201456981	201457150	529.16	171.49	655	619	1368.01	884.63	3946.56	2462.04	4613.87	3446.61
chr1	225438141	225438330	554.02	162.82	542.83	622.06	385.74	213.19	486.06	399.18	306.85	180.87
chr1	225445001	225445150	1002.67	1788.42	5586.94	5946.3	3874.66	4926.03	5555.47	5504.53	6796.84	6262.66
chr1	201481861	201482030	142.06	91.36	320.62	241.18	301.71	125.71	512.75	276.06	111.48	75.01
chr1	201482161	201482330	472.93	688.01	1173.69	1354.77	301.02	868.41	726.21	635.18	1267.21	500.89
chr1	225475041	225475210	0	40.83	51.04	147.87	150.16	126.29	75	193.48	291.45	201.9
chr1	225480941	225481130	200.65	831.94	574.31	670.5	287.24	540.51	815.63	97.72	174.13	208.21
chr1	225660661	225660930	366.98	449.15	409.57	854.57	567.59	434.5	3338.98	1484.36	1901.08	2317.61
chr1	225690021	225690190	331.46	0	48.9	265.14	902.37	264.17	2323.94	998.2	1430.19	859.46
chr1	225755421	225755570	752.3	326.65	1316.43	1637.76	1264.69	1003.4	2301.95	1979.31	2093.26	972.33
chr1	225772401	225772550	272.27	402.19	747.61	1148.26	1133.12	364.4	587.39	749.02	1785.35	715.75
chr1	225883101	225883310	112.46	322.57	521.44	447.17	0	114.71	250.96	190.55	5.31	59.59
chr1	225885461	225885630	307.79	61.25	155.57	95.86	218.36	265.33	965.28	480.29	259.07	136.7
chr1	225945021	225945190	0	81.66	97.81	76.48	232.82	23.17	1043.88	156.35	729.43	171.05
chr1	225962501	225962690	257.47	268.47	478.95	249.33	708.8	139.04	234.02	431.92	0	84.12
chr1	225976081	225976230	699.62	187.82	463.36	405.36	217.67	530.09	292.43	651.79	325.43	588.87
chr1	226000861	226001050	913.3	304.2	288.84	417.09	757.02	694.04	200.48	683.55	84.94	262.89
chr1	226002341	226002590	493.64	1004.97	956.07	828.06	1734.47	447.24	4287.67	1446.25	3716.16	2314.8
chr1	226002761	226002990	4297.17	1625.6	5858.66	5382.37	2671.96	3028.15	3549.2	3847.21	2633.16	1243.63
chr1	226029061	226029250	636.88	81.15	1170.02	1449.61	1065.62	767.03	2169.98	781.27	1433.91	1340.37
chr1	226034621	226034830	455.17	648.2	2864.53	2648.35	2668.52	1153.44	7356.21	3260.89	7720.58	6888.68
chr1	201972741	201972890	217.82	751.81	911.44	1079.43	795.6	380.04	938.59	463.19	1181.21	1054.7
chr1	2311561	2311750	165.73	282.76	218.23	219.25	0	403.21	193.27	204.23	0	124.78
chr1	2414501	2414670	624.45	0	788.57	536.4	260.38	241.58	319.11	496.9	667.32	392.23
chr1	2526821	2527070	200.06	546.12	957.29	1415.96	927.16	610.61	790.03	656.67	401.88	727.32
chr1	2547741	2547890	476.48	274.59	442.88	101.47	129.5	103.7	155.05	47.88	143.34	182.27
chr1	2548121	2548290	222.55	285.31	958.21	942.27	287.93	231.73	573.32	688.92	718.81	810.74
chr1	2548801	2548970	561.71	244.99	769.01	650.62	966.43	340.65	1612.52	717.26	2572.11	1233.11
chr1	2578361	2578550	118.38	163.33	66.94	356.92	220.43	283.87	354.09	106.51	0	56.08
chr1	120851181	120851350	88.78	612.47	995.19	1252.79	2172.56	1001.08	741.53	933.22	758.63	487.22
chr1	121076361	121076530	281.74	0	29.95	81.58	205.27	249.11	337.86	195.44	73.26	56.08
chr1	121080361	121080550	3470.29	2026.27	6348.61	4883.69	4966.45	3474.23	4553.41	2563.67	712.44	249.92
chr1	121164481	121164650	1103.29	443.02	1213.42	1743.3	1211.65	600.18	1635.95	1587.45	690.14	473.2
chr1	121511621	121511830	71.03	70.43	97.81	111.16	593.77	231.73	2343.78	992.34	2643.78	2393.32
chr1	121516681	121516850	189.41	181.7	48.9	275.34	585.5	283.29	3635.38	2585.65	5221.73	4608.92
chr1	125166541	125166710	350.99	40.83	336.82	586.37	329.26	393.94	388.35	529.15	207.04	129.69
chr1	125170061	125170250	920.4	522.13	903.04	555.78	753.58	471.57	716.47	853.09	331.8	319.32
chr1	125181521	125181690	2578.89	1715.94	1921	2059.94	1760.3	1780.85	3690.55	3176.37	976.29	690.52
chr1	125181981	125182150	720.93	365.44	861.32	120.84	190.12	395.97	439.19	1085.17	207.04	545.05
chr1	125182741	125182970	399.53	0	301.67	272.28	343.04	194.65	307.58	468.56	212.35	87.63
chr1	125184361	125184530	960.06	479.77	1108.28	650.11	728.78	643.63	1171.17	1179.96	316.4	909.94
chr1	143184641	143184810	366.38	244.99	398.26	122.37	192.87	252.01	233.66	441.2	0	42.06
chr1	143193841	143194010	1001.49	756.4	637.89	326.33	478.05	538.78	585.94	600.49	216.6	170
chr1	143195381	143195610	957.69	483.85	985.1	956.55	1053.91	929.24	1216.24	1489.24	961.95	967.77
chr1	143197481	143197650	221.37	576.75	529.99	1229.34	177.03	357.45	694.48	377.69	485.75	381.01
chr1	143215881	143216070	583.61	744.15	587.46	747.49	700.54	705.04	351.57	473.94	84.94	196.29
chr1	143216181	143216370	815.63	790.09	409.26	203.95	185.98	336.01	288.46	448.53	30.79	122.68
chr1	143218101	143218250	81.68	283.27	172.69	549.15	343.73	237.52	444.24	194.46	461.33	101.3
chr1	143221741	143221890	258.07	825.82	485.06	401.28	661.28	508.94	628.49	253.09	329.14	513.5
chr1	143222181	143222370	887.25	431.79	397.34	935.13	494.58	260.12	503.73	297.56	354.63	444.45
chr1	143223481	143223650	434.45	661.98	482.31	741.89	1182.72	285.61	588.47	614.65	106.18	446.56
chr1	143232061	143232250	198.88	513.46	585.62	326.33	219.74	294.88	631.38	881.92	260.13	224.33
chr1	143238281	143238530	925.13	312.36	537.63	237.61	765.29	404.37	798.33	703.09	321.18	233.79
chr1	143244941	143245090	1705.84	809.49	1373.89	1662.74	903.74	1381.12	1248.69	1636.31	909.93	1067.84
chr1	143246981	143247130	993.2	673.72	962.48	1217.1	771.49	745.02	1501.82	568.73	604.41	1056.45
chr1	143253201	143253350	141.46	183.74	346.3	226.39	356.81	123.98	307.22	590.22	84.94	10.16
chr1	143256161	143256350	715.01	740.07	627.5	769.42	604.1	644.79	644	1072.96	296.76	619.54
chr1	143264201	143264350	1215.75	400.66	1080.16	1140.11	693.65	2031.7	1542.2	1763.34	1317.11	860.52
chr1	143265281	143265450	0	0	152.52	106.57	55.11	69.52	78.97	61.56	302.6	20.68
chr1	143265661	143265870	626.82	568.07	530.91	514.99	0	450.72	825.01	449.51	126.88	607.44
chr1	143266321	143266490	657	1084.59	989.69	875.99	391.25	918.81	875.13	1144.29	227.22	285.67
chr1	143271481	143271690	0	192.93	91.08	95.35	117.1	139.04	293.87	136.81	84.94	111.11
chr1	143273041	143273210	774.79	599.2	343.24	414.54	478.05	529.51	1023.33	761.72	188.99	97.62
chr1	143698141	143698310	275.82	90.34	383.28	361	335.46	399.16	230.77	640.06	84.94	227.48
chr1	143709701	143709890	407.82	81.66	567.59	498.67	212.16	578.75	259.26	737.78	827.64	405.55
chr1	143729681	143729830	0	0	48.9	0	135.01	0	60.94	112.38	0	0
chr1	143804041	143804230	455.76	182.21	209.06	354.37	102.64	396.26	3.61	82.57	311.1	165.79
chr1	36576161	36576350	0	81.66	246.96	187.64	82.66	229.99	273.32	175.89	157.67	125.48
chr1	36650561	36650750	342.71	81.66	235.04	151.95	116.41	5.79	193.99	190.55	10.62	230.64
chr1	37484741	37484950	213.08	102.08	393.98	0	61.99	86.9	144.23	243.81	211.82	0
chr1	37486921	37487090	92.93	9.7	319.4	359.47	315.48	0	811.67	151.46	1499.2	1471.46
chr1	37487401	37487610	398.94	619.62	546.8	488.47	380.23	521.97	341.83	480.29	1576.18	891.01
chr1	37692281	37692450	3879.29	2881.17	7508.55	8720.6	8822.52	8216.61	5638.22	7749.63	7252.6	7559.56
chr1	37860181	37860330	630.37	275.1	655.31	482.86	635.79	453.61	664.19	642.5	2017.87	1583.98
chr1	38030101	38030310	147.38	376.67	493.32	246.78	26.18	224.78	708.18	185.18	616.35	440.95
chr1	38559581	38559790	0	0	94.75	70.36	0	185.39	394.12	78.18	84.94	56.08
chr1	38834321	38834550	176.38	0	0	81.58	397.45	497.06	811.67	325.89	1876.13	887.15
chr1	38835341	38835490	552.83	86.26	530.6	1089.12	582.06	265.33	774.53	801.79	1058.57	1570.31
chr1	202119041	202119210	174.61	637.48	876.29	1782.57	1390.75	752.55	999.53	771.01	397.63	461.98
chr1	226083021	226083230	230.84	374.63	656.84	269.22	633.72	677.23	413.59	314.66	571.76	210.66
chr1	202145421	202145650	531.52	839.09	522.05	375.28	853.46	694.61	811.31	417.75	498.5	544
chr1	226109841	226110050	284.11	517.03	702.07	611.86	218.36	450.72	285.22	386.97	358.87	307.4
chr1	226110641	226110830	117.2	584.91	750.67	1233.42	1133.81	623.36	346.16	190.55	376.92	318.97
chr1	226125281	226125430	94.7	234.78	658.37	1025.89	144.65	190.6	277.29	229.64	546.27	279.71
chr1	202162141	202162310	720.34	204.16	1000.69	368.14	1508.53	589.18	797.97	526.22	716.16	126.19
chr1	202162981	202163150	312.52	248.05	1264.77	501.73	1203.38	318.63	596.4	415.8	776.68	103.05
chr1	202192921	202193090	163.36	507.33	280.58	222.82	47.53	0	276.2	262.86	106.18	226.43
chr1	226197061	226197230	284.11	344.01	1460.08	1846.3	619.26	444.92	1076.33	995.76	525.57	602.19
chr1	202343861	202344030	481.8	64.31	555.36	1298.17	382.99	508.65	623.81	1033.38	711.38	791.81
chr1	202348521	202348670	7401.08	4081.62	16309.4	16599.6	15509.7	14703.4	12049.2	12609.7	12920.5	10558.9
chr1	226547821	226547990	448.66	516.52	340.19	706.19	329.26	652.32	663.83	874.59	212.35	111.81
chr1	226626581	226626750	290.03	0	350.27	605.75	274.15	312.26	499.77	117.26	348.79	264.99
chr1	226627861	226628090	0	0	275.69	329.64	274.84	311.68	352.65	195.44	352.5	52.58
[truncated: 35,972 more rows]

## Sheet: BRD9
#chr	start	end	Kasumi-1_DMSO	Kasumi-1_I-BRD9	KG-1_DMSO	KG-1_I-BRD9	ML-1_DMSO	ML-1_I-BRD9	MV-4-11_DMSO	MV-4-11_I-BRD9	U937_DMSO	U937_I-BRD9
chr1	148038601	148038750	356.63	599.25	403.27	787.75	1122.99	867.79	1091.26	882.59	51.98	0
chr1	109806981	109807130	97.64	109.04	94.22	80.59	138.83	405.2	243.11	0	633.97	211.21
chr1	109814701	109814870	118.26	0	415.87	60.44	15.61	0	121.86	0	453.16	353.93
chr1	109819201	109819390	189.96	91.33	192.03	139.52	139.66	135.06	132.83	259.6	103.97	164.65
chr1	109820001	109820170	206.64	203.17	274.25	169.74	80.51	200.06	313.18	125.42	112.25	0
chr1	109822241	109822410	273.58	753.02	358.26	481.51	1781.02	785.07	431.39	193.48	112.25	145.75
chr1	109983481	109983730	302.54	372.78	261.65	308.75	0	199.22	255.3	164.8	560.89	217.96
chr1	109984161	109984370	216.83	447.34	267.05	85.62	958.69	16.04	584.93	144.87	900.29	890.38
chr1	148529341	148529490	114.78	0	216.04	120.88	291.63	232.14	164.51	96.74	97.19	50.61
chr1	149558001	149558170	4.63	0	0	60.44	0	0	140.14	67.09	67.05	53.98
chr1	149587201	149587370	0	0	0	0	131.44	0	673.89	105.49	73.83	53.98
chr1	1080221	1080370	198.99	437.09	333.66	328.4	56.68	202.6	224.22	0	108.86	0
chr1	1120261	1120470	158.8	260.95	154.83	83.61	262.88	58.25	71.29	246.96	0	6.41
chr1	1122961	1123130	220.19	37.28	96.02	239.75	0	301.36	162.68	105.49	29.01	154.53
chr1	1123221	1123390	196.21	149.11	226.84	219.1	65.72	16.04	230.93	242.1	0	145.08
chr1	1209021	1209170	101.58	372.78	465.68	156.14	426.36	370.58	146.23	19.45	60.27	67.48
chr1	209748761	209748950	169.34	372.78	226.84	0	161.01	303.05	96.88	155.57	228.65	73.55
chr1	228392221	228392410	265.01	819.19	90.02	105.77	327.78	413.64	230.32	144.87	30.14	53.98
chr1	211318581	211318870	99.5	298.23	354.06	230.68	0	310.65	303.43	311.13	357.48	350.89
chr1	228505801	228505950	84.44	0	0	109.8	98.58	65	0	0	0	93.12
chr1	228509141	228509310	191.69	0	239.44	236.73	80.51	135.06	59.71	77.78	207.18	53.98
chr1	46487901	46488050	121.5	240.44	239.44	522.81	441.15	599.35	243.11	280.99	33.9	73.55
chr1	46519241	46519470	201.08	147.25	342.06	326.38	0	0	268.09	155.57	120.54	171.73
chr1	46521481	46521650	196.09	202.23	235.24	184.85	131.44	468.51	146.23	159.94	192.11	53.98
chr1	46522381	46522550	807.31	1000.92	1429.45	757.02	1292.23	1487.4	1813.28	852.21	0	67.14
chr1	46616881	46617030	124.75	186.39	264.05	156.14	230.02	378.18	272.97	48.61	0	114.71
chr1	46622601	46622750	224.7	352.28	72.01	411.5	310.53	250.71	121.86	422.94	25.99	97.51
chr1	46719161	46719310	626.62	492.07	1077.19	415.03	2109.63	1301.69	920.05	1327.17	696.88	542.19
chr1	182393021	182393270	237.91	203.17	35.41	160.67	205.38	0	590.41	772.97	1006.52	386.65
chr1	161635801	161635970	71.35	17.71	6	0	0	67.53	73.12	0	112.25	0
chr1	161653521	161653670	62.43	0	0	0	0	0	0	0	0	118.09
chr1	161654041	161654190	25.37	0	69.61	90.16	65.72	226.23	0	77.3	0	73.55
chr1	161721061	161721270	334.28	0	0	241.76	451.83	199.22	425.29	144.38	127.7	100.54
chr1	161734581	161734750	18.53	596.45	6	150.09	65.72	202.6	35.34	77.78	254.64	87.05
chr1	182624601	182624770	33.59	223.67	96.02	9.57	0	201.75	199.24	105.49	145.78	332.33
chr1	182629761	182630010	163.55	149.11	216.04	80.59	0	337.66	146.23	0	511.92	443
chr1	182632621	182632790	113.86	139.79	34.81	0	178.27	48.96	485	116.67	186.84	170.38
chr1	162040761	162040930	93.36	148.18	95.42	5.04	8.22	8.44	91.4	0	118.66	43.86
chr1	162065561	162065730	68.92	186.39	0	160.67	326.96	0	174.26	37.43	60.27	138.33
chr1	24112621	24112770	188.68	575.95	226.84	306.23	131.44	236.36	231.53	494.41	522.09	137.66
chr1	24198881	24199030	65.91	0	95.42	120.88	221.81	370.58	121.86	77.78	0	200.75
chr1	1367361	1367590	229.8	0	603.11	161.18	196.34	48.96	97.49	77.78	10.92	247.98
chr1	1511041	1511230	384.66	520.96	555.1	239.75	635.84	151.1	279.67	304.81	409.84	479.77
chr1	211633201	211633490	255.98	91.33	273.05	85.62	394.32	0	152.33	262.03	226.01	104.59
chr1	211695281	211695430	52.93	92.26	58.81	185.86	0	16.04	447.84	87.02	105.47	215.93
chr1	211695621	211695810	205.59	186.39	693.12	391.35	570.12	405.2	223.61	155.08	268.58	0
chr1	228797101	228797290	101.93	54.05	0	181.32	15.61	319.09	97.49	618.37	1374.17	1156.25
chr1	228838321	228838510	122.54	166.82	178.83	221.11	98.58	151.1	170.6	429.75	206.43	94.47
chr1	228889381	228889570	66.02	0	0	20.15	0	8.44	97.49	144.87	77.6	59.04
chr1	228955781	228955970	77.49	17.71	95.42	79.08	15.61	0	400.92	125.42	139.38	107.97
chr1	229006161	229006350	111.77	37.28	96.02	0	197.16	150.26	97.49	87.51	116.4	53.98
chr1	229086801	229086990	92.89	258.15	96.02	0	63.26	16.04	0	509.48	150.3	40.49
chr1	47333621	47333770	362.89	807.07	563.5	429.13	310.53	585.85	126.73	526.49	537.54	506.77
chr1	47424461	47424670	162.74	158.43	192.03	179.31	8.22	883.83	107.85	344.67	177.04	72.88
chr1	47431641	47431810	252.85	111.83	178.83	266.44	195.52	135.06	0	0	86.64	110.33
chr1	47524441	47524590	78.18	139.79	191.43	140.53	138.83	116.49	24.37	82.64	0	19.57
chr1	47527781	47527950	108.65	91.33	238.84	211.54	211.13	270.13	0	110.84	120.54	215.93
chr1	47679501	47679690	40.42	0	6	5.04	211.95	251.56	267.48	341.27	59.89	73.21
chr1	47728481	47728630	69.38	335.5	11.4	326.88	252.2	319.09	60.32	0	0	120.11
chr1	48026381	48026550	149.19	83.88	216.04	105.77	15.61	217.79	237.63	193.97	45.2	87.05
chr1	48530861	48531030	198.18	0	34.81	89.65	131.44	48.96	48.74	173.07	60.27	242.92
chr1	50346821	50347050	208.95	186.39	34.81	170.24	0	0	97.49	72.92	210.95	175.45
chr1	182889221	182889490	262.58	54.05	333.66	282.06	253.84	135.07	479.52	231.4	559.01	50.61
chr1	182890141	182890310	193.43	0	120.02	265.44	211.95	150.26	364.97	343.22	1063.02	861.03
chr1	182893381	182893570	38.22	334.57	264.05	49.86	8.22	101.3	0	178.9	240.33	134.96
chr1	162613781	162613930	200.5	454.79	96.02	261.91	508.51	530.13	262	333.98	210.19	104.25
chr1	182996041	182996210	108.53	397.01	124.82	20.15	0	116.49	77.38	228.49	338.27	33.06
chr1	162627841	162627990	144.78	351.35	234.04	277.02	262.88	0	386.91	77.3	109.24	174.43
chr1	163014001	163014150	104.71	193.85	96.02	89.65	0	0	73.12	77.78	143.14	80.97
chr1	163014301	163014490	63.47	37.28	48.01	80.59	65.72	0	266.87	19.45	289.3	0
chr1	163359241	163359390	44.94	139.79	141.63	150.09	0	48.96	54.84	82.64	160.47	97.17
chr1	163410081	163410250	164.13	0	96.02	155.13	188.95	126.62	583.71	694.7	0	3.37
chr1	163528841	163529010	94.28	0	191.43	0	0	0	292.46	77.78	85.89	158.24
chr1	163544561	163544710	24.21	139.79	0	0	0	0	0	110.84	3.77	50.61
chr1	165114401	165114570	218.68	0	287.45	0	310.53	286.17	48.74	250.85	0	202.44
chr1	165129661	165129850	167.14	149.11	0	282.06	178.27	116.49	243.72	4.86	202.66	63.77
chr1	165144901	165145070	149.65	0	191.43	166.21	0	142.66	316.23	585.31	127.7	154.53
chr1	24732621	24732790	124.28	9.32	221.44	60.44	0	261.69	0	86.53	66.67	76.93
chr1	24846781	24846950	150.92	0	95.42	89.65	0	0	467.94	350.02	467.47	146.77
chr1	24849121	24849310	72.86	298.23	107.42	188.88	0	0	11.58	0	448.64	160.6
chr1	25000181	25000330	68.69	0	24	150.1	131.44	8.44	0	139.04	77.6	100.54
chr1	25001321	25001530	95.21	0	226.84	168.73	211.95	0	0	28.2	142.39	316.14
chr1	25004481	25004650	119.88	389.56	24	210.54	0	0	84.08	77.3	210.57	100.54
chr1	25007761	25007930	57.68	297.29	447.08	0	98.58	82.73	35.34	56.88	149.55	185.57
chr1	25012061	25012230	83.63	277.72	0	98.72	128.98	107.21	0	19.45	105.47	0
chr1	25021581	25021750	139.8	203.17	130.82	45.33	360.64	0	286.37	4.86	0	141.03
chr1	25029141	25029370	159.49	371.85	276.05	224.64	262.88	16.04	168.78	567.81	312.28	278.35
chr1	110850761	110850930	202	369.99	95.42	304.72	164.3	210.19	97.49	38.89	316.42	316.48
chr1	150362741	150363030	389.64	203.17	312.06	149.09	548.76	124.94	341.21	358.77	602.71	464.25
chr1	110992441	110992630	151.15	223.67	192.03	310.26	276.85	135.06	279.06	299.46	348.44	192.31
chr1	150485021	150485190	177.33	389.56	198.04	211.54	131.44	135.06	341.21	355.86	171.02	185.57
chr1	150515581	150515750	410.84	962.71	456.08	756.52	1199.39	1642.73	746.39	752.55	1266.06	713.25
chr1	212161541	212161710	241.85	148.18	113.42	85.12	334.35	0	369.24	405.93	71.19	313.1
chr1	229248901	229249050	70.42	0	11.4	170.75	0	0	0	0	471.24	64.1
chr1	229253701	229253870	83.28	557.31	192.03	255.36	131.44	598.51	0	105.98	139.38	19.91
chr1	229255001	229255150	101.23	17.71	87.02	85.12	131.44	175.58	6.09	144.38	229.03	228.42
chr1	212671781	212671950	209.76	214.35	237.64	429.63	131.44	648.31	96.88	183.76	210.95	120.79
chr1	229411541	229411790	204.78	276.79	120.02	120.38	230.02	134.22	146.23	338.84	289.68	107.97
chr1	50413181	50413370	141.89	0	96.02	402.44	65.72	0	0	9.24	67.05	121.12
chr1	50977341	50977530	828.16	219.94	679.32	317.82	938.16	943.77	921.87	514.82	2555.85	1099.9
chr1	50978901	50979050	317.83	369.05	518.49	384.3	664.6	479.48	322.32	628.09	1111.62	1065.15
chr1	50979141	50979370	212.54	447.34	584.5	811.92	460.04	253.25	927.97	560.03	1614.87	704.48
chr1	51058861	51059050	35.67	186.39	250.84	421.07	65.72	0	91.4	155.57	232.42	175.45
chr1	166829301	166829550	222.97	0	11.4	49.36	155.26	135.06	146.23	357.8	177.04	175.44
chr1	15449721	15449890	66.95	149.11	138.02	120.88	98.58	150.26	157.2	0	96.81	178.14
chr1	15454521	15454670	69.96	111.83	0	201.47	47.65	329.22	0	43.75	93.42	0
chr1	25117521	25117710	159.61	260.95	120.02	194.92	310.53	267.6	0	77.3	240.71	302.98
chr1	25126661	25126810	152.2	177.07	0	45.33	0	461.75	0	0	282.52	172.07
chr1	25128381	25128550	149.07	9.32	24	156.14	386.11	396.75	349.13	188.14	205.67	244.61
chr1	25137661	25137830	90.92	223.67	96.02	40.29	179.09	0	91.4	487.6	296.46	491.58
chr1	25142521	25142670	125.44	0	315.06	145.56	32.86	225.39	35.34	222.65	44.07	0
chr1	25198081	25198270	87.91	0	24	119.37	237.41	67.53	0	175.01	137.87	40.49
chr1	25217121	25217330	184.86	288.91	240.04	161.18	358.18	184.03	188.88	163.83	439.98	362.7
chr1	25237361	25237530	565.81	1301.94	778.34	1136.79	369.68	346.1	279.67	790.47	0	127.54
chr1	111463141	111463390	332.31	501.39	525.09	402.44	507.69	0	346.69	116.67	152.94	376.87
chr1	212700261	212700430	169.34	266.54	346.26	40.29	192.23	217.79	97.49	97.23	180.44	6.41
chr1	212701641	212701790	57.33	0	96.02	69.51	0	8.44	65.8	111.81	0	91.1
chr1	212721621	212721790	205.13	695.24	281.45	210.54	538.08	0	6.09	352.45	120.16	39.48
chr1	212915381	212915530	31.27	0	216.04	270.98	0	33.77	0	129.31	58.76	106.28
chr1	212921041	212921190	195.86	223.67	202.24	49.36	0	75.97	126.73	212.93	127.32	107.63
chr1	213016341	213016490	342.85	342.03	660.72	198.95	262.88	218.64	350.35	194.46	502.13	159.59
chr1	213050341	213050690	738.17	186.39	562.3	339.98	1689.83	269.29	352.79	105.98	0	0
chr1	213296681	213296850	117.22	111.83	190.83	289.61	0	160.39	508.16	807.48	0	46.56
chr1	213327081	213327250	43.67	240.44	0	75.55	15.61	48.96	315.62	284.39	97.56	195.01
chr1	213330461	213330630	109.8	0	58.81	70.01	32.86	201.75	383.25	222.65	10.92	134.62
chr1	213332641	213332810	151.15	294.5	203.44	29.21	0	0	541.06	228.49	125.81	0
chr1	213374421	213374570	144.2	0	96.02	80.59	0	135.06	265.66	144.87	120.54	111
chr1	39576801	39576950	62.89	0	0	295.15	373.78	236.36	82.26	77.78	82.12	13.5
chr1	39677041	39677230	239.41	326.18	456.08	256.87	573.41	555.46	0	261.54	59.89	87.05
chr1	52055201	52055390	449.06	406.33	1080.19	541.45	2460.4	734.42	741.52	704.42	673.15	682.89
chr1	25503921	25504070	89.19	0	0	0	8.22	135.06	0	86.53	210.19	93.12
chr1	25505781	25505950	61.27	0	144.03	80.59	130.62	135.06	497.8	193.48	274.61	178.48
chr1	25524761	25524950	223.66	91.33	11.4	562.1	128.98	48.96	84.08	38.89	3.77	19.57
chr1	25529521	25529690	169.11	74.56	48.01	161.18	0	67.53	97.49	33.54	59.89	3.37
chr1	25569041	25569190	96.6	0	124.82	355.09	514.26	329.22	206.55	407.39	25.61	131.58
chr1	25610061	25610230	248.56	0	291.65	210.03	0	337.66	103.58	328.15	75.34	161.27
chr1	25611001	25611170	167.95	37.28	58.81	0	146.23	250.71	121.86	0	59.89	100.54
chr1	25614381	25614550	94.75	186.39	58.81	422.08	161.01	269.29	71.29	0	105.47	120.11
chr1	16123001	16123190	172.93	146.32	191.43	90.16	0	251.56	417.98	573.16	300.6	195.35
chr1	16195201	16195410	197.95	437.09	96.02	310.77	197.16	869.48	261.39	82.64	64.04	134.96
chr1	16195481	16195730	265.59	214.35	58.81	241.26	681.85	0	0	231.89	7.16	90.42
chr1	112083621	112083770	90.23	0	0	29.72	0	0	71.29	125.42	0	123.82
chr1	112172441	112172590	12.63	0	0	175.78	113.37	418.7	120.03	159.94	0	136.64
chr1	112396041	112396190	432.03	307.54	943.37	651.75	833.83	1699.29	365.58	461.83	450.52	87.05
chr1	2414221	2414370	325.47	195.71	426.08	309.26	80.51	284.48	97.49	213.9	252.01	97.84
chr1	214558081	214558270	98.92	0	216.04	80.59	32.86	270.13	814.03	4.86	728.52	380.24
chr1	214585241	214585410	112	0	90.02	0	211.95	303.9	566.65	495.38	499.49	518.57
chr1	215479681	215479870	46.33	74.56	0	141.03	0	168.83	377.77	345.16	177.04	350.22
chr1	202034901	202035070	295.36	363.46	364.86	256.37	614.48	961.49	97.49	300.44	45.2	124.16
chr1	218259881	218260050	26.64	74.56	64.81	161.18	131.44	328.38	169.39	4.86	180.81	120.11
chr1	202146121	202146370	216.71	9.32	46.21	160.67	244.81	360.45	0	154.59	217.73	295.22
chr1	218874881	218875090	151.5	74.56	120.02	5.04	131.44	151.1	121.86	203.21	90.41	222.01
chr1	202164721	202164950	656.62	406.33	1090.39	211.04	1062.2	512.4	637.33	284.88	244.1	26.99
chr1	202330041	202330250	339.26	18.64	239.44	109.8	361.46	83.57	230.32	386.97	301.35	377.21
chr1	52574701	52574870	90.69	0	339.66	480.51	131.44	484.55	168.17	689.35	551.1	178.48
chr1	52625401	52625650	110.38	0	0	0	0	0	450.27	125.42	427.17	125.51
chr1	52627161	52627330	73.67	0	0	100.73	48.47	135.06	97.49	77.78	314.54	39.48
chr1	52674881	52675030	349.68	425.9	352.86	265.44	254.67	143.51	375.94	145.84	525.48	137.99
chr1	40097621	40097790	246.71	642.12	34.81	185.86	409.11	377.34	237.02	124.94	324.71	191.64
chr1	40131041	40131190	98.22	138.86	96.02	175.28	0	269.29	295.51	241.61	134.1	90.42
chr1	155308061	155308230	232.35	149.11	138.02	141.03	211.95	0	46.92	0	212.45	53.65
chr1	167714941	167715170	668.32	880.7	1247.02	913.66	1361.23	1108.38	648.91	252.79	987.68	527.01
chr1	167716881	167717030	142.81	37.28	442.88	463.38	438.68	82.73	35.34	144.87	306.63	293.87
chr1	167805341	167805490	111.08	0	261.05	0	161.84	0	84.08	222.17	879.57	816.83
chr1	25922961	25923170	159.84	0	346.26	14.61	131.44	447.4	273.58	150.7	474.63	377.88
chr1	16509181	16509370	704.23	899.34	234.04	1007.85	409.11	310.65	334.51	887.69	485.93	382.94
chr1	16727361	16727590	258.64	0	690.12	760.55	394.32	574.03	103.58	286.82	361.62	394.75
chr1	26127921	26128090	583.65	148.18	784.34	236.22	1150.1	151.1	97.49	396.69	326.21	167.68
chr1	236282021	236282170	310.76	314.07	355.26	445.75	492.08	877.08	180.96	489.54	992.96	556.7
chr1	91201321	91201490	65.79	74.56	54.01	120.88	196.34	48.96	0	164.32	3.77	70.18
chr1	92210821	92210970	53.05	0	96.02	29.21	123.23	168.83	59.71	0	465.59	241.24
chr1	236773901	236774050	136.33	0	24	89.15	0	0	243.72	212.44	120.54	53.98
chr1	236795081	236795250	1121.67	2081.06	1730.71	1493.9	2750.4	2432.02	2339.1	940.2	2337.37	1849.93
chr1	92403081	92403230	68.34	0	54.01	0	123.23	0	84.08	0	56.5	0
chr1	92411641	92411790	45.98	335.5	0	390.85	130.62	202.6	224.22	157.51	667.5	622.15
chr1	92424481	92424670	130.19	137.93	407.47	0	237.41	135.06	103.58	87.02	96.81	26.99
chr1	237851361	237851510	34.52	0	72.01	40.29	131.44	116.49	200.46	503.64	226.01	147.44
chr1	92455341	92455550	82.01	149.11	144.03	0	193.05	0	194.37	0	126.19	104.25
chr1	237975521	237975670	31.27	0	0	69.51	0	0	261.39	120.56	825.71	137.66
chr1	92464821	92465090	190.65	0	269.45	230.68	0	184.03	290.03	388.91	532.64	337.39
chr1	92465341	92465490	43.32	9.32	58.81	109.3	197.16	116.49	97.49	4.86	386.48	53.98
chr1	92465921	92466210	169.11	54.05	96.02	49.36	328.6	371.43	109.06	211.96	585.75	107.97
chr1	92467141	92467410	97.99	17.71	96.02	0	0	0	212.65	144.38	565.04	621.14
chr1	3776041	3776210	369.72	369.99	527.49	303.72	131.44	82.73	145.62	61.74	120.54	40.49
chr1	3811401	3811570	336.71	438.02	144.03	215.57	131.44	582.47	194.37	125.42	51.98	26.99
chr1	219325181	219325330	4.63	0	0	5.04	0	217.79	70.07	325.71	120.54	80.97
chr1	5847401	5847570	174.09	149.11	381.67	9.57	8.22	8.44	506.94	0	21.85	47.24
chr1	202835701	202835850	105.98	149.11	69.61	80.59	32.86	82.73	0	0	165.74	179.83
chr1	202837961	202838130	174.2	0	72.01	218.09	262.88	135.06	97.49	231.4	45.2	100.88
chr1	220347901	220348050	172.93	274.93	143.43	89.15	0	0	97.49	150.7	326.59	137.66
chr1	202959281	202959490	469.68	1062.43	320.46	443.23	869.15	632.27	644.03	1140.97	60.27	217.96
chr1	40319041	40319250	108.76	9.32	537.1	221.62	0	82.73	91.4	241.61	65.92	107.97
chr1	53163501	53163670	148.84	186.39	240.04	311.27	230.02	135.06	97.49	242.1	97.56	199.06
chr1	40476241	40476410	95.67	260.95	298.25	0	0	266.75	97.49	28.2	0	70.18
chr1	53444681	53444830	174.44	239.51	322.26	265.94	164.3	640.72	170.6	262.52	508.53	357.3
chr1	40519641	40519790	16.1	0	34.81	0	244.81	32.08	0	145.84	183.45	161.27
chr1	53754821	53754990	214.86	410.06	336.06	180.82	47.65	461.75	194.98	155.57	661.47	219.31
chr1	53848121	53848290	140.38	446.41	198.04	100.73	188.95	8.44	181.57	67.09	74.21	59.04
chr1	168154761	168154970	205.82	186.39	274.25	80.59	131.44	0	194.98	155.57	259.16	107.63
chr1	168178761	168178910	715.35	1450.12	1341.24	1125.21	1956	2531.63	563.6	1240.15	1285.65	710.55
chr1	168225021	168225170	185.9	149.11	256.85	93.18	128.15	0	6.09	121.54	0	13.5
chr1	155941441	155941610	170.03	214.35	154.83	226.15	652.27	303.9	194.98	155.57	552.98	393.74
chr1	168399101	168399270	218.8	145.38	645.12	450.28	188.95	231.3	0	144.38	126.94	0
chr1	168637521	168637670	129.26	371.85	117.62	58.93	65.72	286.17	95.66	350.02	45.2	164.31
chr1	26385701	26385850	49.23	332.71	72.01	196.43	335.99	303.05	358.27	204.18	323.2	0
chr1	26386121	26386290	241.73	71.76	288.05	305.73	427.18	151.1	376.55	240.15	411.35	389.35
chr1	26387501	26387650	184.63	762.34	489.09	301.2	517.55	595.97	218.74	625.66	78.73	50.61
chr1	17305581	17305790	83.97	149.11	96.02	0	0	126.62	146.23	0	0	52.97
chr1	26477001	26477170	168.18	128.61	298.85	161.18	361.46	194.16	121.86	183.76	228.65	102.91
chr1	26477821	26477990	316.9	342.96	90.02	190.39	179.91	135.07	570.92	155.08	314.16	199.06
chr1	26478261	26478450	173.74	0	96.02	236.22	131.44	135.06	194.98	0	180.44	87.05
chr1	26481361	26481610	215.9	240.44	0	311.27	0	168.83	230.32	67.09	210.95	13.5
chr1	238951901	238952090	34.4	54.05	0	80.08	47.65	0	352.18	272.24	59.89	188.94
chr1	239123381	239123530	146.29	0	0	89.15	211.95	0	0	0	0	0
chr1	92487361	92487550	84.09	91.33	0	241.76	146.23	0	937.11	173.55	1558.75	1242.96
chr1	240004221	240004390	120.92	0	141.63	0	131.44	82.73	114.55	67.09	7.16	0
chr1	240732401	240732570	133.09	0	90.02	80.59	0	8.44	0	241.61	116.77	146.77
chr1	241485821	241485970	135.05	397.94	309.06	180.82	0	16.04	0	116.67	29.01	19.57
chr1	114083001	114083170	36.95	0	0	60.44	0	0	394.83	183.76	59.89	26.99
chr1	114167301	114167570	200.03	128.61	216.04	99.73	147.05	0	316.84	455.51	214.71	254.06
chr1	93033081	93033250	294.55	323.39	114.02	200.46	179.09	226.23	347.3	184.73	142.39	6.41
chr1	93056361	93056530	85.48	54.05	96.02	58.93	310.53	184.03	96.88	178.41	120.16	106.62
chr1	203025741	203025930	249.95	436.15	24	442.73	8.22	135.06	97.49	125.42	146.53	49.93
chr1	203081521	203081670	177.1	149.11	202.84	176.29	131.44	0	143.8	72.92	3.77	104.59
chr1	203082641	203082810	198.41	352.28	40.81	80.59	425.54	362.14	97.49	344.67	612.88	334.69
chr1	221263881	221264030	76.1	0	240.04	60.44	0	0	219.35	208.55	146.53	365.4
chr1	221294361	221294530	55.48	0	178.83	85.12	0	0	59.71	56.88	101.71	107.97
chr1	203178181	203178390	149.19	0	0	29.21	197.16	633.12	272.36	358.77	142.39	127.2
chr1	203187021	203187230	195.52	0	186.03	180.82	0	329.22	0	47.64	10.92	100.88
chr1	40859821	40860070	256.67	298.23	264.05	281.55	402.54	277.73	185.84	155.57	333.37	274.98
chr1	40890841	40891050	44.94	149.11	118.22	74.54	98.58	0	156.59	309.19	177.04	161.95
chr1	156053841	156053990	129.26	0	36.01	100.73	262.88	135.06	54.84	0	259.16	114.04
chr1	171310661	171310810	39.03	0	0	9.57	0	73.44	374.72	765.19	71.19	197.71
chr1	156248261	156248470	145.94	149.11	346.86	210.54	73.94	143.51	157.81	150.7	116.77	228.42
chr1	171435081	171435290	83.86	145.38	387.07	75.55	0	57.4	438.7	198.83	507.03	274.98
chr1	17831721	17831890	102.51	0	96.02	0	0	33.77	24.37	164.8	7.16	9.78
chr1	17958861	17959070	72.62	0	222.04	75.55	197.16	0	262	396.69	131.09	63.43
chr1	17984641	17984810	114.09	9.32	40.81	90.66	8.22	126.62	205.94	0	0	114.04
chr1	18452681	18452830	140.96	0	0	89.65	211.95	168.83	132.83	221.19	0	80.3
chr1	18573301	18573530	209.07	344.82	143.43	0	131.44	135.06	243.11	164.32	97.56	184.55
chr1	18579401	18579590	43.78	157.5	226.24	255.87	460.04	0	168.17	72.92	82.12	26.99
chr1	18581521	18581690	138.53	223.67	192.03	245.29	131.44	0	252.25	143.41	96.81	151.15
chr1	18597541	18597690	154.51	83.88	17.4	175.28	131.44	260.84	41.43	318.91	60.27	0
chr1	18903421	18903630	213.01	139.79	324.06	180.82	270.27	674.48	48.74	203.69	355.6	80.97
chr1	241896481	241896670	121.15	0	154.23	281.55	0	269.29	97.49	242.58	60.27	161.95
chr1	114512341	114512590	282.27	157.5	329.46	386.82	197.16	135.06	0	252.79	492.71	348.53
chr1	114513021	114513190	302.42	0	183.03	124.91	131.44	405.2	199.85	332.52	202.66	112.35
chr1	242019961	242020110	155.21	166.82	90.02	60.44	262.06	183.18	365.58	721.92	367.27	178.48
chr1	242629521	242629670	34.75	9.32	154.83	221.11	131.44	0	121.86	81.67	60.27	0
chr1	242634841	242634990	83.16	203.17	130.82	0	131.44	0	388.73	72.92	60.27	13.5
chr1	243019141	243019310	18.53	298.23	226.24	0	0	135.06	146.23	77.78	120.54	53.65
chr1	243114101	243114390	56.64	0	226.84	80.08	328.6	0	0	194.46	232.79	215.93
chr1	115012121	115012330	97.18	0	0	0	164.3	135.06	0	277.1	876.94	485.17
chr1	115108501	115108670	100.54	335.5	120.02	216.08	0	0	0	0	438.09	286.45
chr1	203190181	203190350	152.43	0	226.24	85.12	0	82.73	199.85	58.34	257.66	3.37
chr1	203196421	203196690	153.47	149.11	255.65	241.76	147.05	454.16	157.2	77.78	82.12	340.09
chr1	203197741	203197910	91.73	0	401.47	40.29	123.23	135.06	42.04	82.64	94.17	73.55
chr1	203201041	203201230	134.94	0	166.23	80.59	15.61	135.06	341.21	430.24	60.27	94.47
chr1	221742601	221742810	302.89	297.29	429.08	5.04	562.73	682.08	508.77	536.21	202.66	274.64
chr1	222069001	222069170	123.12	139.79	96.02	80.59	47.65	0	274.19	210.5	97.19	0
chr1	222521741	222521930	119.19	368.12	34.81	250.83	262.88	135.06	345.47	211.47	1577.58	946.05
chr1	203537001	203537170	142	0	96.02	75.55	0	135.06	84.08	271.75	127.32	151.49
chr1	203609541	203609710	396.36	17.71	35.41	154.63	375.43	244.81	23.76	242.1	195.69	125.17
chr1	203613321	203613490	257.14	790.3	816.15	322.35	1385.05	269.29	0	149.73	139.38	212.56
chr1	203622841	203623050	329.06	17.71	186.03	210.03	375.43	337.66	194.98	272.24	60.27	289.82
chr1	203624461	203624670	198.87	0	366.67	156.14	926.66	378.18	268.09	155.57	233.55	73.55
chr1	41341161	41341330	184.63	512.58	138.02	156.14	842.86	194.16	35.34	19.45	168.38	86.71
chr1	41342201	41342350	226.44	471.57	168.03	220.61	325.32	503.96	205.33	194.46	534.15	228.75
chr1	41342981	41343210	153.93	35.41	192.03	234.71	245.63	142.66	121.86	228.49	138.62	275.99
chr1	41344481	41344630	120.92	0	96.02	276.01	96.12	243.12	91.4	175.01	355.22	222.01
chr1	41353901	41354050	210.57	260.02	120.02	445.75	262.06	419.55	970.01	1131.25	1537.65	1626.91
chr1	41361661	41361890	74.13	158.43	184.23	351.06	0	270.13	170.6	150.22	15.07	0
chr1	41383621	41383770	74.71	139.79	178.23	94.69	65.72	0	121.25	77.78	153.31	53.65
chr1	41495681	41495830	109.34	0	24	451.8	344.21	513.25	133.44	203.21	210.95	19.91
chr1	172530121	172530270	436.55	177.07	388.27	340.99	390.21	958.96	548.37	209.04	78.35	94.47
chr1	172616761	172616930	109.11	0	96.02	124.91	65.72	0	48.74	233.35	287.79	257.43
chr1	172630821	172630990	82.12	0	83.41	80.08	0	98.77	188.88	75.84	210.95	101.22
chr1	172631401	172631570	80.38	0	96.02	170.75	0	250.71	194.98	189.11	93.42	73.55
chr1	172637641	172637790	108.65	54.05	149.43	421.58	416.5	300.52	108.46	18.47	172.52	0
chr1	172640161	172640310	108.18	194.78	90.02	20.15	0	269.29	194.37	144.87	0	6.75
chr1	172653141	172653310	129.49	74.56	0	409.49	0	336.82	24.37	256.68	81.74	46.9
chr1	19029481	19029650	130.54	212.49	0	156.14	438.68	0	0	111.81	0	104.59
chr1	898861	899010	142.58	17.71	6	160.67	244.81	183.18	166.95	201.75	59.89	0
chr1	115608261	115608450	62.31	186.39	185.43	65.48	8.22	126.62	176.7	276.13	308.13	303.32
chr1	244231821	244231970	59.77	177.07	48.01	170.24	131.44	266.75	146.23	4.86	0	52.97
chr1	244246321	244246610	212.66	584.34	192.03	282.06	369.68	82.73	292.46	58.34	88.9	285.77
chr1	94413441	94413590	129.03	223.67	34.81	60.44	327.78	75.97	231.53	38.89	7.53	67.48
chr1	94417421	94417630	229.92	0	72.01	175.28	0	243.12	204.73	213.9	390.25	160.94
chr1	244284461	244284650	156.02	74.56	144.03	330.91	204.55	101.3	0	0	0	0
chr1	244291301	244291530	191.11	9.32	6	0	113.37	135.06	308.92	4.86	45.2	97.17
chr1	115969601	115969770	208.6	480.89	690.12	299.69	778.79	370.58	138.92	228.49	157.46	67.48
chr1	94527461	94527630	103.78	0	6	80.08	254.67	160.39	365.58	392.8	82.12	306.69
chr1	94582661	94582810	13.55	0	0	0	0	135.06	0	47.64	67.43	120.11
chr1	94608161	94608330	67.06	139.79	130.82	49.36	0	175.58	268.09	272.24	30.14	67.48
chr1	6742221	6742470	126.02	91.33	0	0	131.44	202.6	146.23	343.7	307.38	200.75
chr1	70499041	70499210	108.76	0	6	0	0	0	237.02	0	482.16	608.66
chr1	6783041	6783210	154.86	223.67	292.85	216.58	0	243.12	108.46	280.99	60.27	53.98
chr1	6783321	6783490	160.42	148.18	96.02	20.15	178.27	135.06	24.37	164.8	386.49	420.73
chr1	203776761	203776930	226.91	0	144.03	0	197.16	0	199.85	155.57	206.05	26.99
chr1	203907061	203907230	168.88	109.04	149.43	85.12	0	202.6	11.58	18.47	270.84	205.14
chr1	203938061	203938270	143.05	298.23	0	281.55	459.22	0	369.85	280.99	1676.65	1344.52
chr1	203966861	203967030	41.58	0	90.02	0	123.23	0	0	0	15.07	13.5
chr1	204057841	204057990	29.88	0	96.02	156.14	138.83	150.26	6.09	43.75	75.34	84.35
chr1	42135581	42135730	55.48	587.13	0	0	0	135.06	314.4	77.78	100.95	19.57
chr1	42143381	42143590	138.41	0	96.02	239.25	325.32	101.3	95.05	270.78	256.15	188.94
chr1	42157781	42157970	117.22	0	255.65	98.72	170.87	251.56	262	222.65	274.61	120.11
chr1	42379901	42380090	113.51	0	24	5.04	203.73	352.86	59.71	58.34	299.09	185.57
chr1	156616541	156616770	322.81	559.17	552.1	503.67	1388.34	886.37	376.55	373.84	150.68	150.82
chr1	8134221	8134410	75.29	0	0	190.39	131.44	0	205.94	0	247.49	33.06
chr1	19801081	19801250	228.87	0	202.84	120.88	0	135.06	453.93	178.9	416.24	168.02
chr1	19882241	19882390	304.62	437.09	246.04	1026.99	1118.07	988.51	714.1	812.34	1216.33	693.34
chr1	20123861	20124030	113.86	92.26	226.24	49.36	0	0	0	0	235.43	376.53
chr1	244713461	244713610	57.22	407.26	83.41	266.44	254.67	0	316.84	58.34	348.82	256.08
chr1	95087301	95087470	175.83	297.29	357.06	90.16	460.04	135.06	274.19	67.57	3.77	107.97
chr1	95115861	95116030	165.86	54.05	265.85	165.21	409.93	0	426.51	87.02	15.07	104.59
chr1	96050121	96050270	3.47	37.28	0	0	131.44	33.77	54.84	105.98	7.16	67.48
chr1	96465541	96465730	71.35	260.95	0	0	211.95	0	547.15	937.77	1228.39	612.71
chr1	96524261	96524450	51.66	17.71	96.02	9.57	0	0	24.37	67.09	239.2	222.34
chr1	96544881	96545050	55.13	0	54.01	40.29	80.51	0	121.86	77.78	319.43	126.19
chr1	96565661	96565830	0	139.79	0	0	0	0	0	149.73	388.75	174.77
chr1	96596361	96596530	107.14	54.05	0	5.04	0	0	243.72	232.86	60.27	60.06
chr1	244935881	244936030	50.5	149.11	0	95.19	0	0	24.37	125.42	168.76	22.94
chr1	244952661	244952850	58.38	306.61	216.04	43.82	270.27	270.13	697.65	456.97	413.23	154.53
chr1	244964141	244964330	172.93	0	58.81	75.55	8.22	194.16	388.12	111.81	194.18	289.48
chr1	244965441	244965590	112.93	182.66	107.42	257.38	483.87	42.21	351.57	514.34	134.1	336.04
chr1	96843321	96843490	82.01	0	106.82	100.73	131.44	0	302.82	586.77	713.83	645.77
chr1	73998441	73998610	13.9	139.79	189.03	20.15	0	0	170.6	568.79	172.52	296.57
chr1	74767601	74767750	96.83	139.79	90.02	54.4	0	0	146.23	0	97.19	91.1
chr1	74772041	74772190	69.38	0	0	357.1	80.51	135.06	24.37	87.02	198.52	262.16
chr1	75795261	75795530	151.39	186.39	0	20.15	0	319.09	48.74	155.57	232.8	53.98
chr1	75796101	75796310	212.43	139.79	24	170.24	113.37	552.08	216.91	116.67	397.79	107.97
chr1	204578961	204579130	104.13	195.71	82.81	0	179.09	0	218.13	193.48	94.17	40.49
chr1	205124801	205125030	190.42	0	609.11	49.36	385.29	0	77.38	91.39	0	107.97
chr1	42731081	42731310	202.12	372.78	130.82	0	336	135.06	335.12	155.57	0	187.59
chr1	32345601	32345770	429.49	765.13	375.07	179.31	208.66	134.22	152.33	453.57	245.6	192.31
chr1	32395041	32395290	400.65	1178.92	552.1	340.99	312.17	530.97	346.08	242.1	345.05	191.64
chr1	156801441	156801630	132.74	9.32	11.4	80.08	131.44	16.04	84.08	512.88	157.46	173.08
chr1	156919221	156919370	193.2	37.28	58.81	188.88	0	0	482.57	272.24	59.89	97.51
chr1	157311261	157311410	304.86	334.57	162.03	245.79	377.89	597.66	102.97	174.04	105.1	6.41
chr1	157377381	157377550	61.5	0	130.82	29.21	179.09	202.6	132.83	0	112.25	60.06
chr1	157569781	157570010	23.17	74.56	35.41	0	128.15	0	0	105.98	0	0
chr1	20216741	20216910	115.94	423.11	0	0	295.74	48.96	205.94	125.42	305.12	404.2
chr1	20233481	20233630	68.57	0	0	49.36	0	135.06	558.12	1106.95	7.16	161.95
chr1	20255741	20255930	96.72	149.11	82.81	0	0	0	146.23	466.7	430.93	787.82
chr1	20440881	20441030	216.6	149.11	106.82	333.43	344.21	168.83	11.58	178.9	60.27	79.96
chr1	8858221	8858370	227.95	550.79	131.42	495.62	617.77	258.31	952.95	1403.49	680.3	599.89
chr1	20585001	20585210	193.78	297.29	0	205.5	188.95	606.95	97.49	232.86	172.15	6.41
chr1	20587401	20587570	121.85	0	0	276.01	130.62	270.13	0	125.42	7.16	104.59
chr1	8903601	8903770	177.68	203.17	30.01	225.14	291.63	724.29	219.35	289.25	63.66	157.56
chr1	180761	180970	31.27	0	144.03	0	98.58	67.53	194.37	130.29	0	53.98
chr1	8941941	8942090	27.8	149.11	96.02	5.04	131.44	202.6	0	155.57	157.83	187.93
chr1	98277181	98277350	40.31	223.67	0	75.55	0	0	188.88	236.26	209.06	131.25
chr1	98556641	98556810	13.9	74.56	0	0	131.44	0	24.37	0	127.7	127.54
chr1	98882021	98882190	64.86	74.56	48.01	25.18	0	0	132.83	0	247.49	39.48
chr1	99374241	99374410	119.88	0	0	45.33	65.72	135.06	403.36	245.5	514.18	523.3
chr1	99793961	99794130	65.67	0	0	80.59	211.95	369.74	157.2	596.01	278.37	352.91
chr1	99849561	99849750	259.68	368.12	364.26	359.62	193.87	303.05	0	134.66	40.68	19.57
chr1	100184641	100184830	112.24	149.11	95.42	156.14	8.22	0	103.58	47.64	278	223.69
chr1	77243061	77243250	91.5	74.56	82.81	89.65	131.44	67.53	0	163.83	241.08	6.41
chr1	184290261	184290410	109.34	0	126.02	60.44	0	0	71.29	0	0	73.89
chr1	205680621	205680770	159.03	74.56	243.64	34.25	515.08	42.21	132.83	233.35	255.02	66.13
chr1	205693481	205693630	43.2	0	95.42	215.57	15.61	116.49	11.58	77.78	60.27	3.37
chr1	205706961	205707110	117.91	643.98	270.65	459.85	308.06	135.06	187.66	173.07	120.16	275.99
chr1	184754921	184755070	1412.74	2980.39	3661.25	2405.55	4979.13	6110.01	2234.91	2337.86	3428.27	2193.06
chr1	184755581	184755730	234.9	0	168.03	547.49	164.3	217.79	109.06	77.3	243.72	52.97
chr1	32716741	32716890	517.98	357.87	419.47	404.95	295.74	506.49	201.07	222.65	112.25	185.23
chr1	32741481	32741630	110.27	0	568.9	80.59	146.23	0	164.51	77.78	0	121.46
chr1	43143681	43143850	147.33	139.79	177.03	169.74	277.67	701.49	84.08	0	0	93.46
chr1	157626221	157626370	99.61	369.99	0	69.51	138.83	135.06	0	183.76	36.92	46.56
chr1	157659701	157659870	38.11	0	0	0	0	0	0	97.23	15.07	26.99
chr1	157969861	157970010	40.54	182.66	112.22	0	47.65	82.73	279.06	221.19	154.44	52.63
chr1	150877221	150877370	176.87	0	117.62	54.9	131.44	0	59.71	24.31	0	0
chr1	20787401	20787630	284.93	158.43	96.02	282.06	0	135.07	463.07	301.41	602.71	124.5
chr1	9098061	9098270	220.3	37.28	135.02	89.65	343.39	159.55	241.28	56.88	52.36	208.51
chr1	9130141	9130390	160.3	671.01	0	236.22	131.44	266.75	35.95	217.31	316.42	279.02
chr1	9234241	9234410	394.74	461.32	288.05	190.39	612.84	563.05	406.4	356.83	939.47	597.19
chr1	9380041	9380230	56	148.18	0	69.51	262.88	0	0	0	0	107.97
chr1	9400021	9400210	80.85	288.91	0	337.46	162.66	371.43	206.55	329.6	355.97	80.64
chr1	9413181	9413330	91.04	240.44	0	109.8	0	33.77	243.11	203.21	21.85	53.65
chr1	9413641	9413830	66.72	222.74	191.43	406.46	262.88	253.25	176.7	43.75	312.28	3.37
chr1	229563361	229563530	179.76	0	0	49.36	358.18	166.3	262	47.64	183.45	130.23
chr1	229563821	229563970	146.75	372.78	202.84	230.18	65.72	194.16	119.42	105.98	67.43	87.05
chr1	229566501	229566710	73.9	0	6	85.62	131.44	0	219.35	252.79	130.33	184.22
chr1	229572361	229572530	172.58	415.65	369.07	193.91	589.02	33.77	218.74	125.91	396.66	315.46
chr1	100597461	100597630	112.58	0	0	328.9	32.86	202.6	408.23	136.12	355.97	235.16
chr1	100622141	100622310	103.9	0	144.03	49.36	0	33.77	6.09	4.86	89.28	0
chr1	100713121	100713290	75.29	0	178.83	75.55	0	98.77	182.18	203.69	56.5	148.45
chr1	100718681	100718850	36.6	0	95.42	0	188.95	0	254.69	723.38	0	211.55
chr1	101262161	101262350	99.38	186.39	192.03	20.15	0	0	108.46	19.45	322.07	333.68
chr1	101474161	101474310	55.6	203.17	0	49.36	0	0	254.69	291.69	0	53.98
chr1	101506661	101506830	74.13	54.05	0	0	0	82.73	212.04	87.51	112.25	147.78
chr1	101567721	101567870	66.48	158.43	95.42	0	0	67.53	0	19.45	120.54	0
chr1	102434581	102434730	97.76	37.28	192.03	178.3	0	0	181.57	144.87	67.43	174.1
chr1	102693441	102693590	18.53	0	210.04	0	0	0	157.2	136.12	97.19	3.37
chr1	78145161	78145330	155.79	128.61	72.01	120.88	0	135.06	426.51	352.94	503.26	815.48
chr1	78553961	78554150	38.22	91.33	24	69.51	32.86	101.3	0	189.6	180.44	320.19
chr1	78839821	78839970	0	0	0	0	0	0	0	0	266.32	107.97
chr1	79323421	79323570	17.37	0	0	75.55	98.58	0	194.98	0	56.5	107.63
chr1	79497301	79497490	78.76	0	144.03	0	123.23	0	377.77	189.6	345.43	252.71
chr1	205752061	205752250	95.33	46.6	6	260.4	0	244.81	303.43	492.95	115.64	83.67
chr1	206003621	206003810	50.73	0	298.85	390.85	0	232.14	204.12	67.09	1324.07	493.27
chr1	185317401	185317610	1063.06	787.5	1132.4	1420.36	1445.84	1408.05	1061.71	1278.07	2106.83	1190.66
chr1	206169901	206170050	56.52	148.18	0	0	0	116.49	182.79	77.78	195.88	194.68
chr1	33130421	33130570	206.52	650.5	168.03	181.32	351.6	251.56	310.13	233.35	93.8	238.54
chr1	33143721	33143870	182.66	54.05	148.83	326.38	164.3	0	65.8	187.16	59.89	144.74
chr1	43978721	43978890	296.52	0	604.91	291.12	520.83	67.53	35.34	140.01	182.69	57.36
chr1	150981441	150981590	220.65	0	166.83	85.12	579.98	8.44	24.37	144.87	45.2	60.39
chr1	159775801	159776010	119.19	149.11	239.44	100.73	0	8.44	450.88	247.93	36.92	141.03
chr1	151267901	151268090	82.58	406.33	106.22	0	0	724.29	243.72	0	241.08	0
chr1	9455881	9456030	82.93	54.05	96.02	58.43	130.62	236.36	23.15	203.21	103.97	198.05
chr1	9490701	9490850	137.37	192.91	24	85.62	47.65	82.73	121.86	76.32	576.34	259.46
chr1	21490881	21491050	173.74	352.28	120.02	141.03	276.85	194.16	0	9.24	186.46	63.09
chr1	9587141	9587290	97.87	0	101.42	20.15	0	8.44	0	0	120.16	131.58
chr1	21670441	21670710	405.16	111.83	671.52	296.16	368.03	346.1	236.41	358.77	97.19	134.96
chr1	21783621	21783770	902.87	1208.74	1749.91	797.32	1570.72	1390.33	1469.02	782.69	1186.95	667.03
chr1	21788301	21788450	71.35	200.37	154.83	69.51	80.51	0	219.35	213.9	168.76	53.98
chr1	103166321	103166510	82.12	0	138.02	0	0	0	0	116.67	491.58	417.02
chr1	103170721	103170870	20.62	0	58.81	60.44	65.72	0	35.34	67.09	156.33	80.97
chr1	230304021	230304170	128.68	54.05	120.02	69.51	170.87	125.78	108.46	192.03	36.16	161.27
chr1	104380121	104380290	78.65	0	0	75.55	0	0	210.82	397.66	172.52	134.62
chr1	104765221	104765390	61.85	0	0	109.8	55.86	0	97.49	63.2	229.03	313.1
chr1	104780601	104780770	39.15	0	0	80.59	0	0	206.55	77.78	75.34	73.55
chr1	105793661	105793830	143.86	9.32	6	114.84	0	48.96	146.23	174.52	216.6	164.99
chr1	106254761	106254930	0	0	82.81	40.29	0	8.44	0	77.78	113.01	13.5
chr1	106268161	106268330	54.44	0	0	160.67	0	135.06	169.99	77.78	51.98	93.8
chr1	106978741	106978910	18.42	91.33	0	9.57	47.65	0	71.29	47.64	123.55	163.64
chr1	107076881	107077030	89.88	164.96	0	20.15	0	0	181.57	189.11	213.96	175.44
chr1	107529641	107529830	214.97	9.32	0	0	15.61	16.04	329.02	392.8	30.14	283.41
chr1	107559981	107560170	127.29	109.04	226.84	83.61	98.58	0	181.57	512.88	266.7	379.91
chr1	231139301	231139470	249.72	203.17	130.82	80.59	0	386.62	97.49	144.87	533.39	168.02
chr1	231279721	231279870	73.09	0	154.83	0	98.58	0	73.12	0	79.11	40.49
chr1	206501381	206501550	448.71	500.46	934.37	421.57	1511.57	779.16	230.32	163.34	323.58	16.87
chr1	206502901	206503050	127.87	9.32	24	5.04	176.62	295.46	0	67.09	103.97	202.77
chr1	186212721	186212890	306.25	148.18	168.03	190.39	262.06	405.2	376.55	969.85	241.08	383.95
chr1	206631201	206631370	286.67	277.72	288.05	259.9	230.02	638.18	200.46	522.6	638.87	307.7
chr1	186776301	186776450	43.67	0	48.01	0	0	0	200.46	416.62	374.81	100.21
chr1	186785621	186785790	59.77	128.61	383.47	80.59	0	0	205.33	136.12	141.26	30.37
chr1	34864821	34865070	214.63	378.37	180.03	310.26	139.66	210.19	97.49	111.81	172.52	67.48
chr1	35173481	35173710	78.65	37.28	198.04	80.59	15.61	202.6	0	110.84	333	416.34
chr1	35221101	35221270	127.53	454.79	130.82	371.71	0	379.03	59.71	28.2	271.22	53.98
chr1	159909481	159909650	113.74	223.67	58.81	230.68	0	269.29	436.26	4.86	90.41	53.98
chr1	151381141	151381290	28.61	148.18	144.03	90.16	65.72	0	140.14	144.38	103.97	87.39
chr1	159950161	159950350	91.04	166.82	96.02	0	0	135.06	260.17	155.57	3.77	0
chr1	151585721	151585890	70.31	0	0	9.57	131.44	0	30.47	121.54	391.38	165.32
chr1	151593841	151594130	237.68	277.72	448.88	270.98	0	236.36	59.71	0	82.12	188.27
chr1	9912361	9912530	351.53	0	210.04	230.68	8.22	0	237.63	308.7	60.27	254.73
chr1	9914481	9914630	108.3	157.5	90.02	119.37	221.81	126.62	224.22	210.99	846.05	329.97
chr1	10210001	10210150	339.72	166.82	602.51	144.55	15.61	99.61	119.42	167.23	363.88	252.71
chr1	247493261	247493410	50.5	0	72.01	29.21	309.71	134.22	247.99	19.45	7.16	19.57
chr1	108016541	108016710	238.14	898.4	604.31	874.88	394.32	481.17	689.73	723.86	954.53	835.73
chr1	248288501	248288690	49.69	0	72.01	75.55	41.08	135.06	693.39	475.45	236.19	350.89
chr1	108505781	108505950	116.52	195.71	24	230.68	65.72	158.7	6.09	155.08	582.36	349.54
chr1	108522041	108522190	122.66	139.79	286.25	199.96	431.29	24.48	11.58	173.55	82.12	94.47
chr1	108648041	108648190	60.92	0	24	80.59	400.89	184.03	97.49	28.2	202.28	190.29
chr1	84692461	84692630	45.98	0	357.06	169.74	0	0	0	28.2	284.78	154.19
chr1	84779461	84779670	72.62	0	96.02	169.74	0	116.49	0	202.72	109.24	197.71
chr1	85135241	85135390	70.77	17.71	159.63	145.06	130.62	135.06	194.37	202.72	652.81	433.55
chr1	86396641	86396790	60.23	149.11	90.02	0	131.44	0	0	72.92	103.97	12.82
chr1	86409521	86409670	203.39	149.11	143.43	299.69	0	404.35	194.37	455.51	206.8	254.4
chr1	86502161	86502330	184.16	128.61	0	49.86	194.7	109.74	213.26	0	30.14	130.91
chr1	206739081	206739230	160.77	128.61	226.84	310.77	310.53	445.71	0	0	150.68	40.49
chr1	187038821	187038990	34.52	0	58.81	230.68	0	0	35.34	58.34	138.62	6.41
chr1	187051721	187051890	79.34	0	0	9.57	0	218.64	0	96.26	67.43	222.34
chr1	187715521	187715730	29.88	0	95.42	75.55	244.81	75.97	552.03	1875.53	331.49	206.82
chr1	187854581	187854730	73.67	0	11.4	29.21	0	0	193.76	101.12	247.11	33.06
chr1	187934101	187934250	41.7	0	0	0	65.72	0	138.31	86.05	0	40.49
chr1	188422701	188422850	1.16	0	95.42	0	196.34	134.22	146.23	0	0	0
chr1	188429521	188429690	32.43	0	58.81	0	0	0	0	134.18	152.94	73.55
chr1	188782361	188782510	67.87	0	90.02	69.51	0	0	219.35	271.75	248.24	289.82
chr1	189429641	189429790	51.77	0	12	0	0	149.42	96.88	196.89	90.03	192.99
chr1	189859501	189859650	73.78	37.28	0	89.65	0	135.06	109.06	182.3	15.07	0
chr1	192066321	192066470	61.16	9.32	48.01	80.59	123.23	328.38	35.95	155.57	0	26.99
chr1	35642661	35642830	176.29	287.97	363.06	206.51	358.18	479.48	6.09	222.17	180.44	215.59
chr1	35661061	35661230	98.8	128.61	167.43	80.59	0	202.6	107.85	9.24	36.92	33.06
chr1	35707801	35707970	27.8	164.96	172.83	0	221.81	0	157.2	0	0	26.99
chr1	160373821	160373990	76.91	0	240.04	89.65	15.61	0	432.6	19.45	180.81	80.3
chr1	160375981	160376210	308.1	742.77	549.1	432.15	745.1	433.9	103.58	58.34	60.27	158.58
chr1	160460781	160460930	64.28	276.79	171.63	0	536.44	0	157.81	47.64	22.22	141.03
chr1	151916821	151916990	109.8	0	90.02	105.77	8.22	142.66	0	77.3	60.27	77.6
chr1	151917061	151917250	53.86	219.94	120.02	165.71	15.61	33.77	327.19	105.98	0	125.85
chr1	160535361	160535510	67.53	37.28	0	109.3	73.94	0	0	77.78	60.27	118.09
chr1	160658961	160659150	201.89	149.11	90.02	29.21	243.99	117.34	188.88	38.89	232.8	26.99
chr1	160722821	160722990	81.08	83.88	70.21	5.04	0	0	96.88	368.5	487.44	680.86
chr1	160726621	160726790	97.53	9.32	237.64	226.15	254.67	261.69	370.46	287.8	448.26	144.74
chr1	10389381	10389550	93.36	260.95	165.63	201.47	131.44	67.53	297.95	155.57	183.82	197.71
chr1	10635641	10635810	36.72	111.83	154.83	48.35	285.88	135.06	229.71	110.84	29.01	227.74
chr1	10831041	10831210	131.23	91.33	95.42	108.29	131.44	82.73	6.09	102.09	63.66	194.68
chr1	10902261	10902410	94.75	0	258.05	40.29	0	82.73	84.08	0	82.12	39.48
chr1	10904961	10905250	109.46	0	199.84	114.84	262.88	468.51	97.49	203.21	188.35	6.41
chr1	10905881	10906050	90.34	149.11	59.41	9.57	0	101.3	0	0	60.27	0
chr1	10910001	10910150	129.73	0	186.03	120.38	211.95	210.2	0	19.45	0	46.56
chr1	10917161	10917330	50.73	0	6	49.36	80.51	0	97.49	123.97	0	50.61
chr1	10917501	10917650	15.98	91.33	0	0	0	0	11.58	95.28	45.2	206.49
chr1	10940221	10940430	150.57	223.67	370.27	203.99	197.16	513.25	264.44	154.11	150.3	100.21
chr1	11011821	11012050	323.79	667.28	472.88	201.47	394.32	493.83	138.92	541.56	802.73	801.65
chr1	11053041	11053270	187.06	780.98	96.02	355.59	588.2	8.44	143.19	231.4	60.27	107.97
chr1	11053941	11054090	26.18	139.79	130.82	560.59	309.71	131.69	48.74	309.19	67.43	0
chr1	232272061	232272230	26.64	0	0	161.18	65.72	0	11.58	291.68	120.54	50.61
chr1	232274401	232274570	43.67	0	287.45	49.36	0	126.62	265.66	170.15	139	134.62
chr1	248925961	248926110	117.68	37.28	106.82	179.31	163.48	16.04	0	9.24	292.69	19.57
chr1	248926921	248927110	401.34	222.74	96.02	5.04	0	192.47	623.93	4.86	266.7	316.14
chr1	248928241	248928410	124.86	148.18	168.03	80.59	230.02	126.62	266.26	222.65	498.36	184.89
chr1	248945561	248945710	71.64	0	247.54	0	128.98	276.04	143.8	76.32	44.07	6.41
chr1	232704361	232704530	132.97	191.98	11.4	219.6	123.23	199.22	0	115.22	358.61	57.02
chr1	108964241	108964390	140.96	83.88	58.81	169.74	0	209.35	30.47	451.63	528.12	276.66
chr1	232751901	232752070	43.78	149.11	0	0	0	0	97.49	238.21	1172.64	454.47
chr1	109076601	109076770	157.87	0	48.01	160.67	0	268.44	179.13	221.19	104.34	40.49
chr1	232793961	232794130	76.91	0	72.01	80.08	98.58	0	628.8	402.04	799.72	353.59
chr1	109101141	109101290	162.97	0	186.03	296.16	243.99	175.58	11.58	173.07	169.13	130.57
chr1	232904681	232904850	80.85	149.11	0	0	446.9	101.3	389.95	438.5	60.27	80.97
chr1	232947001	232947190	161.81	111.83	143.43	186.36	227.56	8.44	73.12	135.63	3.77	80.97
chr1	232950441	232950590	535.93	1123.94	1078.39	662.83	1723.52	1474.74	669.01	607.68	883.34	721.35
chr1	86858681	86858850	105.63	149.11	24	5.04	0	135.06	97.49	0	3.77	84.01
chr1	87180781	87180950	64.17	0	249.64	161.18	0	0	201.07	38.89	292.69	50.61
chr1	87209021	87209230	82.24	298.23	0	49.36	0	0	0	193.48	0	67.48
chr1	87280281	87280450	51.43	223.67	0	80.59	0	0	0	123.48	0	76.93
chr1	54468781	54468970	262.46	288.91	90.02	400.42	197.16	329.22	259.56	0	315.67	114.04
chr1	54476741	54476930	362.42	223.67	154.83	60.44	343.39	0	91.4	319.88	59.89	84.35
chr1	54481301	54481470	138.18	0	6	100.73	0	0	292.46	159.45	168.76	93.12
chr1	54485281	54485470	245.84	101.58	226.84	271.48	197.16	312.34	59.71	247.93	456.93	383.95
chr1	54490361	54490590	270.92	149.11	166.83	85.62	310.53	0	394.83	77.78	630.96	276.66
chr1	54506641	54506830	154.98	417.52	0	90.16	260.42	411.95	243.11	192.51	210.57	144.74
chr1	26619421	26619630	509.18	736.24	1072.99	485.04	1720.23	537.73	871.91	489.06	877.31	551.3
chr1	26619761	26619930	391.38	37.28	808.94	49.36	283.42	92.01	648.3	154.59	367.65	408.58
chr1	26666961	26667150	92.2	298.23	0	196.43	591.48	588.38	272.97	270.78	60.27	114.04
chr1	26690721	26690890	507.55	817.32	363.06	239.75	1246.22	293.77	570.31	234.81	945.87	625.53
chr1	26785841	26786030	436.44	335.5	1389.85	416.54	1945.32	386.62	176.09	436.55	457.68	450.42
chr1	26862821	26863050	464.47	410.06	784.34	342.5	287.53	1476.43	486.83	366.55	217.73	3.37
chr1	26865861	26866150	304.28	17.71	240.04	317.31	704.85	0	0	67.09	431.69	511.83
chr1	152474021	152474190	25.25	17.71	0	45.33	81.33	209.35	332.07	155.57	60.27	53.98
chr1	152497381	152497570	34.4	0	112.82	166.21	0	352.86	6.09	131.26	0	93.8
chr1	152623321	152623470	45.06	0	58.81	161.18	0	0	266.87	159.45	97.19	193.33
chr1	152777661	152777810	58.61	0	0	0	0	116.49	91.4	0	75.34	53.65
chr1	153277961	153278150	127.87	111.83	120.02	120.88	351.6	0	121.86	77.78	116.77	215.59
chr1	153513161	153513330	220.07	149.11	114.02	109.8	0	8.44	175.48	77.78	534.52	143.73
chr1	11060981	11061190	293.27	520.96	440.48	139.01	351.6	16.88	477.69	149.73	368.78	308.38
chr1	11061761	11061930	123.47	315	166.23	251.33	123.23	378.18	156.59	47.64	843.79	254.73
chr1	11062101	11062270	140.15	260.95	405.67	161.18	0	82.73	333.29	432.18	119.03	181.52
chr1	11063061	11063230	225.75	186.39	478.89	175.28	96.12	126.62	1387.38	2546.41	1596.79	1707.22
chr1	11320281	11320430	137.14	237.65	202.24	274.5	73.94	269.29	90.79	104.52	60.27	9.78
chr1	11364281	11364450	156.71	193.85	220.24	185.35	123.23	82.73	0	28.2	64.04	204.12
chr1	11383701	11383990	223.08	501.39	202.84	201.47	0	0	620.88	358.77	1619.39	1544.59
chr1	11384281	11384450	148.61	139.79	311.46	170.24	139.66	453.31	0	306.27	866.39	574.92
chr1	11550781	11550950	183.12	331.78	106.82	118.87	244.81	134.22	294.9	247.93	60.27	0
chr1	233440981	233441170	245.55	0	191.43	608.94	0	463.44	289.42	353.91	123.55	389.35
chr1	233868581	233868730	142.47	111.83	130.82	85.62	65.72	266.75	498.41	1321.82	337.89	525.32
chr1	234332341	234332490	6.72	0	106.82	0	131.44	0	0	150.7	60.27	3.37
chr1	234369921	234370070	98.92	409.13	125.42	80.59	0	300.52	238.85	121.54	172.15	107.29
chr1	87445621	87445790	53.86	0	324.06	98.72	131.44	126.62	73.12	121.54	142.01	26.99
chr1	88892041	88892270	163.78	0	226.84	0	98.58	75.97	166.34	184.73	447.13	298.59
chr1	55036481	55036650	57.33	277.72	240.04	0	555.34	236.36	156.59	116.67	149.17	138.33
chr1	89274681	89274830	57.22	0	0	0	0	0	58.49	183.76	52.36	103.92
chr1	194225921	194226130	64.63	0	11.4	0	113.37	8.44	146.23	1080.21	765.06	646.11
chr1	194295801	194295950	65.67	0	93.62	125.92	32.86	168.83	219.35	0	150.68	249.67
chr1	195328301	195328450	42.39	222.74	0	205	0	75.97	48.74	48.13	3.77	0
chr1	195328741	195328970	62.2	0	0	181.32	15.61	0	0	154.11	60.27	0
chr1	196148501	196148670	120	372.78	96.02	161.18	262.88	0	200.46	0	237.32	57.36
chr1	196153081	196153250	32.2	0	0	221.62	0	202.6	418.59	548.37	15.07	53.98
chr1	196181301	196181470	186.6	760.47	333.06	358.62	196.34	184.03	377.16	1023.81	420.39	212.22
chr1	198079601	198079790	162.62	149.11	270.05	0	65.72	478.64	241.89	299.95	209.82	87.38
chr1	26961961	26962130	115.25	157.5	112.22	80.08	0	200.07	54.84	222.65	1545.94	1307.06
chr1	26964141	26964310	36.72	111.83	24	180.82	196.34	0	194.37	0	323.58	184.55
chr1	26964561	26964730	128.22	0	168.03	0	0	126.62	0	0	236.56	111.34
chr1	27037981	27038150	160.54	335.5	64.81	346.53	0	131.69	157.2	130.77	44.07	73.55
chr1	36517121	36517290	166.44	54.05	72.01	275.01	88.72	0	365.58	196.89	241.08	67.48
chr1	36609381	36609530	195.28	223.67	168.03	183.84	418.97	471.88	722.02	440.93	48.97	497.66
chr1	153554041	153554210	53.4	149.11	0	29.21	121.58	135.06	0	81.19	174.41	130.57
chr1	153697301	153697470	220.88	507.92	203.44	241.26	427.18	336.82	126.73	101.12	44.07	168.7
chr1	11926861	11927090	194.59	149.11	96.02	80.59	63.26	253.25	47.53	231.4	225.64	292.18
chr1	11929941	11930090	225.98	219.94	202.84	40.29	0	134.22	48.74	203.21	108.49	141.03
chr1	11978681	11978850	181.5	54.05	271.85	29.21	0	116.49	312.57	121.05	339.02	50.61
chr1	12033541	12033690	173.05	9.32	0	129.95	46.83	0	0	0	101.71	94.47
chr1	12034681	12034910	96.37	54.05	96.02	109.8	327.78	98.77	35.34	0	0	0
chr1	12049661	12049810	121.16	149.11	296.45	120.88	238.24	260	230.32	178.9	143.14	40.49
chr1	12058061	12058330	252.27	298.23	262.25	109.8	131.44	337.66	487.44	311.13	120.54	119.44
chr1	234495161	234495450	250.19	149.11	144.03	236.73	377.07	404.35	260.78	329.12	116.02	148.45
chr1	234505761	234505970	161.46	17.71	11.4	0	98.58	82.73	143.8	38.89	293.07	158.58
chr1	234547021	234547250	560.25	1133.26	1072.39	835.09	1624.11	327.53	486.83	447.25	15.07	242.92
chr1	234558521	234558670	435.86	732.52	741.73	80.59	497.83	640.72	254.69	212.93	0	0
chr1	234559441	234559710	320.38	0	538.9	210.54	474.83	0	73.12	77.78	0	188.94
chr1	234564781	234564990	201.77	437.09	96.02	225.65	172.52	628.9	0	255.71	51.98	165.32
chr1	234599161	234599330	86.18	111.83	178.83	20.15	128.98	210.19	97.49	328.63	155.95	37.11
chr1	234603381	234603670	242.31	111.83	696.12	639.67	490.44	0	1922.95	270.78	1294.31	276.66
chr1	234721681	234721910	269.3	335.5	184.83	241.26	835.47	496.36	511.2	86.53	403.44	255.41
chr1	89295301	89295450	46.91	0	0	104.76	0	0	24.37	19.45	60.27	132.6
chr1	89311861	89312070	130.65	240.44	0	49.36	113.37	202.6	850.59	742.82	120.54	0
chr1	89312681	89312830	74.82	148.18	154.83	0	15.61	135.06	433.82	450.17	0	164.99
chr1	58584101	58584250	23.17	0	0	195.93	0	8.44	194.98	114.73	7.16	262.49
chr1	198576121	198576270	145.36	0	90.02	170.75	131.44	0	394.22	402.52	78.35	49.93
chr1	198605561	198605710	63.24	128.61	153.63	80.08	131.44	217.79	0	0	0	0
chr1	173122601	173122770	49.34	158.43	72.01	0	236.59	0	0	160.43	202.28	185.57
chr1	173225081	173225230	55.13	0	252.05	60.44	179.09	151.95	656.83	352.45	731.16	504.4
chr1	173329841	173330010	235.01	497.66	399.67	0	892.15	191.62	290.03	0	341.28	197.04
chr1	198771701	198771870	99.26	186.39	0	0	123.23	165.45	219.35	164.32	589.9	53.98
chr1	37486001	37486190	133.66	0	106.82	141.03	328.6	269.29	157.2	155.08	51.98	100.54
chr1	27377901	27378090	147.8	372.78	420.08	156.14	400.07	337.66	97.49	9.24	0	0
chr1	27508381	27508550	159.84	276.79	573.7	317.31	483.04	184.03	194.98	90.91	97.19	124.16
chr1	27524421	27524630	65.67	74.56	11.4	166.21	178.27	101.3	0	77.78	149.92	19.57
chr1	27532241	27532550	455.08	547.06	48.01	80.59	211.95	471.88	194.37	155.08	620.41	382.27
chr1	116492361	116492550	124.4	214.35	106.22	245.29	0	269.29	0	47.64	60.27	291.85
chr1	116733561	116733730	101.58	0	0	109.8	0	261.69	297.95	392.8	249.75	103.58
chr1	116827281	116827510	657.67	1167.74	1410.25	918.2	2244.35	1700.98	751.88	1217.78	598.94	806.71
chr1	116881921	116882090	472.34	426.84	72.01	185.86	955.41	839.94	79.21	276.13	138.62	168.02
chr1	116991281	116991450	90.81	372.78	226.84	125.41	131.44	0	70.68	97.23	135.61	0
chr1	234722541	234722710	286.79	447.34	112.82	260.4	0	106.36	162.68	18.47	217.73	195.01
chr1	223153481	223153650	327.79	232.99	387.67	375.24	310.53	0	353.39	426.35	150.68	118.09
chr1	234760401	234760650	205.25	512.57	564.1	346.53	662.95	101.3	327.8	9.24	210.95	0
chr1	234781361	234781570	672.61	139.79	274.85	575.2	1099.17	352.86	132.83	246.47	225.64	114.04
chr1	234957041	234957210	230.73	717.6	220.84	109.8	211.95	16.04	194.37	77.78	222.25	67.48
chr1	223870761	223871050	173.74	0	154.83	195.93	515.9	217.79	192.54	212.93	241.08	97.17
chr1	223908041	223908190	6.72	0	0	0	0	227.92	0	0	96.81	231.12
chr1	223912901	223913050	22.7	148.18	160.23	0	0	33.77	84.08	38.89	60.27	50.61
chr1	58784081	58784230	845.3	2857.37	1232.62	2275.09	4139.56	3745.53	1829.12	1591.14	3403.03	2012.56
chr1	89994881	89995030	509.17	1068.02	1245.22	854.73	1005.52	1353.18	1233.84	801.65	1296.95	462.23
chr1	90114661	90114830	46.33	223.67	108.02	100.73	0	0	687.9	800.67	263.31	293.53
chr1	90347441	90347630	27.68	0	6	0	131.44	0	292.46	125.42	494.97	323.22
chr1	90579321	90579490	93.82	298.23	0	0	131.44	0	0	311.13	146.91	0
chr1	90730701	90730870	92.66	149.11	191.43	198.95	0	0	0	140.01	60.27	0
chr1	199084421	199084590	79.11	0	172.83	80.59	238.24	0	524	261.54	639.62	423.77
chr1	199095621	199095790	60.81	0	0	0	73.94	116.49	332.68	401.55	527.74	325.59
chr1	199096341	199096530	43.9	149.11	96.02	29.21	0	300.52	30.47	72.92	187.97	114.04
chr1	199097341	199097490	104.82	165.89	130.82	49.36	193.87	0	192.54	47.64	50.85	83.67
chr1	199109301	199109450	99.38	111.83	0	119.37	0	531.82	679.37	1024.79	123.55	26.99
chr1	199123761	199123910	66.6	0	0	104.76	0	0	1246.02	1546.9	2220.59	1437.64
chr1	199132081	199132250	23.05	0	0	40.29	0	32.08	143.8	125.42	0	73.89
chr1	174074861	174075030	35.44	149.11	880.96	340.48	531.51	135.06	435.65	203.21	406.83	100.54
chr1	27605921	27606090	369.95	461.32	508.29	355.59	278.49	0	146.23	116.67	101.71	272.28
chr1	27607301	27607510	311.57	220.87	621.71	652.26	607.91	596.82	302.82	193.97	333.75	130.23
chr1	38026741	38026910	137.49	0	246.04	430.14	0	202.6	286.98	144.87	187.97	494.96
chr1	38046841	38047010	106.21	200.37	0	141.03	244.81	168.83	0	170.15	0	0
chr1	38335021	38335170	152.78	554.51	168.03	20.15	368.03	285.32	127.95	408.85	56.5	241.24
chr1	38816121	38816350	841.02	1744.62	1078.99	1536.21	1444.2	1480.65	509.38	792.41	154.07	53.98
chr1	38836441	38836590	66.83	0	0	29.21	0	168.83	6.09	72.92	90.03	106.62
chr1	27867281	27867510	876.93	732.52	2172.99	787.75	1164.89	1041.69	462.46	857.07	301.35	288.47
chr1	154276901	154277070	99.03	0	239.44	431.65	98.58	362.99	216.91	0	293.07	57.02
chr1	154295721	154295890	106.97	17.71	0	0	123.23	48.96	0	77.78	18.83	13.5
chr1	117564921	117565070	201.08	74.56	239.44	156.14	309.71	67.53	462.46	1292.65	104.34	26.99
chr1	117596141	117596310	201.77	148.18	415.87	371.21	0	82.73	212.04	9.24	119.03	40.49
chr1	117638821	117638990	155.09	0	214.24	196.43	0	101.3	146.23	4.86	90.41	111
chr1	117672161	117672310	153.59	139.79	185.43	108.29	128.98	167.99	60.32	0	293.07	87.05
chr1	117673541	117673730	102.16	109.04	336.06	256.37	131.44	135.06	46.92	279.05	187.59	6.41
chr1	117674641	117674790	210.57	239.51	130.82	483.02	123.23	0	559.95	425.86	239.58	6.41
chr1	117714021	117714190	75.06	342.96	34.81	190.39	0	0	389.34	306.27	484.05	295.56
chr1	117806121	117806270	26.64	111.83	58.81	0	113.37	0	243.72	0	7.16	0
chr1	117810681	117810870	197.14	223.67	0	114.33	307.24	116.49	103.58	294.12	305.5	310.74
chr1	12693321	12693510	119.3	298.23	102.02	281.05	65.72	150.26	65.8	9.72	48.97	73.55
chr1	12783901	12784050	131.46	0	0	180.32	0	67.53	0	150.22	86.64	67.14
chr1	13356901	13357050	74.59	0	130.82	80.59	47.65	319.09	205.33	447.25	150.68	161.61
chr1	224014121	224014310	184.16	214.35	11.4	201.47	0	0	127.34	9.24	0	271.94
chr1	234978441	234978650	240.69	37.28	262.25	190.89	989.91	217.79	2002.77	1589.2	832.86	474.04
chr1	234989121	234989290	111.89	288.91	226.84	324.37	188.95	126.62	194.37	206.61	126.94	50.61
chr1	224106801	224106950	89.88	101.58	112.82	38.78	277.67	116.49	259.56	453.57	225.26	195.01
chr1	235039441	235039630	60.11	352.28	72.01	114.84	0	150.26	6.09	19.45	105.47	26.99
chr1	235045401	235045590	134.94	149.11	335.46	249.32	131.44	101.3	290.64	378.22	116.77	107.97
chr1	235076101	235076310	173.16	149.11	24	0	204.55	0	758.58	87.02	185.71	90.08
chr1	235077281	235077450	227.37	0	130.82	175.28	130.62	135.06	485.61	96.74	180.43	190.97
chr1	235104841	235105050	246.48	37.28	298.85	357.61	386.11	337.66	97.49	150.7	199.65	13.5
chr1	235105161	235105350	149.88	287.97	264.05	139.52	343.39	201.75	146.23	213.42	360.87	104.59
chr1	224338601	224338810	124.28	0	90.02	0	310.53	218.64	103.58	276.61	358.61	297.92
chr1	224382241	224382390	30.12	0	224.44	0	262.88	67.53	109.06	0	0	0
chr1	59879681	59879830	63.59	0	72.01	0	0	303.9	132.83	77.78	150.68	235.5
chr1	60157001	60157150	45.75	0	144.03	49.36	138.83	194.16	0	189.6	51.98	104.59
chr1	175030581	175030750	195.28	352.28	0	221.11	98.58	261.69	132.83	0	404.94	46.56
chr1	175743681	175743850	54.32	186.39	58.81	120.88	47.65	134.22	0	77.78	59.89	16.87
chr1	175757481	175757650	136.21	0	143.43	80.59	197.16	0	6.09	0	0	215.93
chr1	175826801	175826990	93.7	0	11.4	80.59	310.53	0	601.99	1015.06	90.41	188.94
chr1	175840321	175840510	38.8	0	0	0	0	101.3	11.58	464.27	365.39	218.63
chr1	175840861	175841070	203.28	203.17	226.24	155.64	0	217.79	375.94	516.77	120.54	106.28
chr1	175888041	175888190	112.12	354.14	273.65	243.78	65.72	126.62	156.59	125.42	195.13	160.26
chr1	200699941	200700130	97.64	288.91	258.05	241.76	685.96	295.46	194.37	47.64	0	151.83
chr1	200862361	200862510	98.34	203.17	11.4	89.65	161.01	98.77	35.34	192.51	478.4	0
chr1	200869481	200869650	103.78	149.11	105.02	144.05	131.44	278.57	322.32	82.64	90.03	148.12
chr1	200871581	200871730	167.95	185.46	238.84	250.83	271.1	101.3	0	144.87	0	111
chr1	200885821	200886010	98.68	54.05	24	0	197.16	135.06	0	77.78	44.07	6.41
chr1	27931281	27931450	182.43	0	106.82	120.38	32.86	33.77	90.18	95.28	88.9	103.58
chr1	118564481	118564650	69.15	0	90.02	334.94	227.56	0	1180.82	1533.78	832.49	1072.58
chr1	119008781	119008930	261.88	17.71	316.26	60.44	227.56	277.73	268.09	373.36	285.53	285.77
chr1	119782561	119782730	27.8	298.23	72.01	156.14	0	270.13	243.72	77.78	187.21	49.93
chr1	119783081	119783270	64.05	158.43	0	60.44	179.09	250.71	35.34	164.8	219.99	341.11
chr1	154982501	154982710	378.75	149.11	240.04	125.41	344.21	200.06	470.99	411.28	259.16	104.59
chr1	119786601	119786750	55.13	0	0	60.44	0	150.26	492.32	310.64	1042.68	271.6
chr1	119787881	119788030	19.57	0	0	139.52	0	98.77	1025.45	1058.82	751.12	381.59
chr1	119827181	119827330	77.95	111.83	117.62	165.21	0	168.83	109.67	227.03	116.77	134.28
chr1	119873801	119873950	152.78	0	553.3	14.61	196.34	150.26	498.41	9.24	183.45	57.02
chr1	154993201	154993410	322.11	195.71	282.05	186.36	179.09	505.65	157.81	272.24	29.01	90.42
chr1	120143461	120143610	46.33	9.32	0	161.18	0	126.62	152.33	105.98	729.65	545.57
chr1	224747721	224747890	134.71	149.11	96.02	80.59	0	0	308.31	284.88	982.41	329.97
chr1	224751141	224751310	4.63	0	0	40.29	0	168.83	292.46	335.44	327.72	232.46
chr1	235505701	235505850	249.14	231.12	144.03	210.54	98.58	16.04	59.71	217.79	86.64	167.68
chr1	235511901	235512070	304.16	0	192.03	161.18	416.5	251.56	59.71	125.42	59.52	57.36
chr1	224783341	224783510	54.67	109.04	96.02	156.14	130.62	0	272.36	220.71	112.25	73.55
chr1	224784721	224784890	99.26	17.71	11.4	179.31	344.21	150.26	265.66	187.65	67.43	113.03
chr1	224895041	224895230	146.64	91.33	24	109.8	246.45	337.66	11.58	0	30.14	116.74
chr1	235657861	235658030	7.88	0	0	200.97	8.22	0	0	150.22	60.27	46.56
chr1	235658161	235658410	213.35	128.61	497.49	141.03	327.78	202.6	0	160.43	108.49	104.59
chr1	225429201	225429450	199.11	240.44	191.43	158.66	605.45	0	97.49	125.91	175.91	53.98
chr1	225441501	225441710	268.72	297.29	70.21	139.01	555.34	0	346.08	174.04	206.05	175.45
chr1	178061081	178061270	37.99	37.28	0	0	0	116.49	48.74	77.78	0	53.98
chr1	178061381	178061530	116.06	91.33	0	80.59	121.58	0	91.4	0	92.67	67.48
chr1	201266881	201267030	102.39	111.83	96.02	118.87	0	0	35.34	144.87	304.37	174.1
chr1	201348201	201348370	168.41	538.67	48.01	145.06	113.37	135.06	11.58	155.57	7.16	80.97
chr1	201444881	201445050	222.74	748.36	394.87	161.18	564.37	732.73	388.13	541.56	86.64	215.59
chr1	201451041	201451210	172.47	149.11	285.05	381.28	400.07	82.73	101.75	144.87	466.34	564.46
chr1	178610781	178610950	59.88	240.44	0	49.36	131.44	167.99	91.4	0	45.2	0
chr1	178702261	178702430	64.75	83.88	72.01	20.15	80.51	184.87	290.03	91.39	60.27	50.61
chr1	178706601	178706770	101	149.11	216.04	85.62	63.26	0	106.63	343.7	288.55	94.13
chr1	178933381	178933550	36.37	0	0	0	286.71	0	0	154.59	33.9	58.71
chr1	178934041	178934190	54.9	0	154.83	80.59	145.41	0	332.68	203.21	887.48	540.84
chr1	178934641	178934850	106.79	0	148.83	301.7	310.53	201.75	909.69	1462.31	4304.82	2411.69
chr1	178946961	178947170	83.97	0	96.02	221.62	0	386.62	91.4	301.41	112.25	181.52
chr1	178954521	178954710	84.79	148.18	0	150.1	310.53	82.73	194.98	90.91	90.41	53.98
chr1	179229921	179230090	108.07	177.07	526.89	80.59	287.53	261.69	97.49	0	119.03	94.47
chr1	28286201	28286370	168.41	9.32	0	20.15	376.25	396.75	0	447.25	2640.99	3566.59
chr1	28368241	28368390	129.61	298.23	490.29	20.15	451.01	202.6	145.62	212.93	180.81	137.66
chr1	28501121	28501290	848.9	1947.79	1526.07	2546.58	1679.97	2717.34	1066.28	1153.61	187.21	13.5
chr1	28540981	28541170	226.67	0	0	230.68	605.45	285.32	72.51	125.42	198.14	32.39
chr1	120414561	120414710	45.17	0	54.01	80.08	0	33.77	0	0	36.92	127.53
chr1	120913001	120913150	27.68	74.56	120.02	80.08	164.3	0	0	63.2	0	0
chr1	121160641	121160790	15.98	139.79	48.01	0	0	0	0	0	120.16	91.1
chr1	121165441	121165610	72.74	149.11	96.02	80.59	63.26	116.49	180.96	349.05	60.27	134.96
chr1	155166541	155166690	109.34	128.61	0	69.51	270.27	0	84.08	47.64	116.02	99.19
chr1	121484061	121484230	315.51	17.71	159.63	29.72	1058.92	199.22	97.49	442.39	366.14	284.76
chr1	121517601	121517830	110.96	149.11	196.23	120.88	309.71	472.73	243.11	150.22	676.91	586.05
chr1	125080161	125080370	100.07	335.5	112.82	121.89	130.62	134.22	0	270.78	182.7	219.31
chr1	225657701	225657870	66.37	54.05	0	179.81	0	0	0	0	0	13.5
chr1	225678601	225678770	71.47	0	0	0	0	210.19	97.49	72.92	135.23	0
chr1	225679461	225679610	28.61	0	0	60.44	80.51	0	24.37	284.88	0	53.98
chr1	225754981	225755170	138.41	335.5	64.81	135.99	113.37	149.42	54.84	133.69	3.77	193.66
chr1	235901521	235901770	109.11	223.67	322.86	190.39	0	529.29	181.57	256.2	472.75	107.97
chr1	235902361	235902510	59.42	335.5	0	0	128.15	217.79	73.12	116.19	0	40.49
chr1	235945201	235945370	99.96	223.67	0	40.29	0	0	1199.11	847.83	4597.14	474.71
chr1	235945861	235946110	97.18	214.35	96.02	141.03	0	135.06	1656.08	155.57	3933.03	418.37
chr1	235972281	235972510	175.59	149.11	202.84	513.24	245.63	148.57	279.06	378.22	457.68	117.75
chr1	225926861	225927030	400.41	149.11	370.87	29.21	131.44	266.75	302.82	377.73	60.27	100.54
chr1	63116101	63116290	46.21	128.61	48.01	0	65.72	0	194.98	559.06	0	262.16
chr1	63317421	63317610	8.92	287.97	130.22	141.03	15.61	236.36	243.11	0	0	30.37
chr1	44212461	44212870	469.33	484.62	0	20.15	336.82	877.08	268.09	136.12	257.66	218.63
chr1	63692041	63692210	231.07	298.23	719.53	432.15	550.41	405.2	140.14	155.08	356.73	1048.96
chr1	64194521	64194730	34.52	0	48.01	166.21	131.44	0	121.86	192.51	127.32	0
chr1	64320981	64321150	27.8	0	0	60.44	131.44	0	0	77.78	172.52	248.32
chr1	44726841	44727070	612.72	203.17	112.82	386.82	0	276.88	90.18	77.78	247.86	176.46
chr1	179818821	179818990	203.86	287.04	202.84	149.59	556.98	0	242.5	222.65	105.1	144.4
chr1	179820341	179820530	172.7	321.52	303.65	143.55	334.35	310.65	466.72	461.83	194	267.89
chr1	179838481	179838630	85.25	0	24	29.21	123.23	243.96	0	155.57	0	3.37
chr1	179926041	179926230	96.83	9.32	120.02	80.59	328.6	0	97.49	183.28	172.15	0
chr1	21956921	21957090	215.21	54.05	177.03	482.02	211.95	151.1	35.34	155.08	73.83	0
chr1	28668621	28668770	499.79	406.33	449.48	536.92	915.15	1683.25	987.68	536.7	742.83	373.83
chr1	28795601	28795770	129.96	0	0	80.59	262.88	0	146.23	77.78	399.67	167.01
chr1	22296721	22296970	293.16	447.34	226.84	362.65	294.92	8.44	262	266.41	21.85	155.2
chr1	29133861	29134130	224.01	186.39	0	233.7	451.83	0	327.8	125.42	107.55	174.43
chr1	22540401	22540570	103.78	91.33	191.43	241.76	113.37	168.83	35.34	116.67	36.92	87.05
chr1	22559061	22559250	58.61	0	0	58.93	277.67	75.97	97.49	183.76	139.38	0
chr1	22611581	22611750	197.72	260.95	339.66	210.03	367.21	201.75	73.12	0	75.34	104.59
chr1	22615981	22616150	163.08	149.11	130.82	110.3	204.55	202.6	132.22	144.87	67.05	80.97
chr1	22619781	22619950	145.48	0	114.02	127.93	352.43	243.12	188.27	105.98	141.64	53.98
chr1	125164141	125164310	105.23	0	0	141.03	340.1	0	472.82	33.06	129.2	70.52
chr1	125169021	125169190	339.26	389.56	233.44	562.1	467.44	33.77	815.25	559.55	400.8	531.4
chr1	125176461	125176610	423.58	754.88	683.52	601.39	1233.9	835.72	683.33	1015.06	547.71	646.11
chr1	125183841	125184010	11205.5	16519.4	13928.5	15275.7	16306.4	14961	26822.1	24968.7	7958.35	8048.54
chr1	143203701	143203890	400.7	270.27	695.52	966.55	409.11	843.31	639.16	671.36	372.92	386.99
chr1	143207741	143207890	464.93	260.95	749.53	400.42	865.04	803.64	823.17	1145.83	292.69	660.62
chr1	143230841	143231030	409.22	277.72	891.76	607.93	1253.61	376.49	975.49	749.39	655.82	844.5
chr1	143239181	143239330	766.08	968.3	836.55	988.71	1371.09	344.42	672.06	816.72	676.91	837.07
chr1	143263401	143263630	542.07	778.18	477.69	358.11	818.22	866.95	751.88	1054.44	352.58	259.46
chr1	143270841	143271010	137.6	128.61	295.85	470.94	437.04	83.57	518.52	561.49	212.45	127.2
chr1	226001161	226001370	217.18	128.61	342.06	190.39	557.8	371.43	254.08	0	254.64	112.01
chr1	226100641	226100810	161.58	74.56	240.04	256.87	106.8	0	11.58	134.66	278.75	0
chr1	226121861	226122130	87.57	109.04	428.48	20.15	197.16	277.73	35.34	105.98	0	0
chr1	44780901	44781050	201.19	0	106.82	219.6	409.11	194.16	24.37	0	142.39	205.14
chr1	45306521	45306690	109.69	0	96.02	216.08	0	201.75	97.49	114.73	327.72	414.32
chr1	45328741	45328890	12.51	37.28	90.02	65.48	187.3	199.22	109.06	0	0	50.61
chr1	65771241	65771410	38.11	91.33	0	340.48	98.58	0	376.55	388.91	0	46.9
chr1	65772721	65772870	55.13	0	0	0	0	277.73	0	71.95	120.16	46.56
chr1	180154441	180154610	299.88	507.92	102.02	532.38	467.44	329.22	475.26	395.72	443.37	218.63
chr1	180229761	180229990	64.86	0	147.63	80.59	394.32	0	0	155.57	60.27	0
chr1	180503321	180503530	440.14	91.33	494.49	169.74	351.6	33.77	201.07	510.93	288.17	270.93
chr1	180507941	180508130	314.24	277.72	292.85	241.76	292.46	150.26	96.88	144.38	75.34	16.87
chr1	29183421	29183570	95.62	333.64	152.43	25.18	204.55	201.75	48.74	130.77	300.6	94.47
chr1	22976801	22976950	154.63	397.94	189.63	238.24	63.26	371.43	103.58	217.79	21.85	79.63
chr1	22984061	22984230	57.57	183.59	106.82	196.43	0	67.53	132.22	198.35	30.14	0
chr1	29379601	29379750	124.28	298.23	96.02	200.97	81.33	337.66	219.35	72.92	0	84.01
chr1	29453621	29453770	132.62	0	90.02	179.31	0	401.82	97.49	131.26	60.27	50.61
chr1	23179101	23179250	83.51	128.61	369.07	109.8	358.18	352.01	145.62	289.25	371.79	172.75
chr1	30769001	30769170	1244.1	1898.39	2705.88	1091.97	4482.94	1579.42	754.92	861.93	0	70.18
chr1	143657401	143657570	79.34	111.83	162.03	45.33	0	0	370.46	38.89	112.25	100.88
chr1	143663181	143663330	48.42	193.85	0	149.59	0	82.73	297.34	140.98	496.48	693.68
chr1	143665721	143665870	95.44	128.61	214.84	74.54	0	116.49	303.43	377.25	195.88	293.2
chr1	143675121	143675350	55.6	0	106.82	69.51	0	329.22	121.86	52.5	0	40.49
chr1	143675561	143675730	76.33	186.39	0	0	0	150.26	96.88	242.58	0	299.61
chr1	143710021	143710270	174.67	149.11	11.4	79.08	98.58	0	279.06	19.45	210.95	191.98
chr1	143720181	143720350	326.17	614.16	336.06	301.2	164.3	132.53	466.73	378.22	1092.03	382.94
chr1	143720861	143721030	252.27	240.44	279.65	109.8	480.58	463.44	273.58	500.73	670.51	373.5
chr1	143845281	143845450	0	0	0	125.41	0	0	0	145.84	150.68	128.21
chr1	143861101	143861390	51.89	0	0	0	0	0	0	212.93	213.96	161.27
chr1	145282381	145282530	18.42	74.56	48.01	49.36	0	150.26	91.4	0	0	0
chr1	226310701	226310870	265.48	229.26	101.42	150.1	32.86	539.42	97.49	97.23	283.27	76.93
chr1	226408201	226408370	284.59	298.23	520.89	161.18	164.3	0	194.98	19.45	473.88	326.6
chr1	226419781	226419970	177.56	0	226.84	190.39	0	236.36	0	58.34	60.27	3.37
chr1	226424621	226424770	183.35	389.56	192.03	119.87	188.95	101.3	79.21	136.12	15.07	46.9
chr1	226483341	226483490	113.74	260.95	106.82	0	8.22	251.56	383.25	260.57	94.17	0
chr1	207749261	207749410	283.43	632.8	256.85	156.14	151.98	48.96	248.59	188.14	45.2	141.03
chr1	207751381	207751550	173.28	9.32	339.06	309.26	358.18	425.45	154.76	298.49	60.27	267.55
chr1	66375241	66375390	10.42	0	0	5.04	188.95	0	188.88	72.92	304.37	26.32
chr1	66395281	66395490	127.76	0	6	9.57	0	310.65	3035.54	478.85	3658.42	222.01
chr1	66396281	66396450	104.48	17.71	48.01	29.21	203.73	0	2498.74	291.69	1070.56	124.16
chr1	66402341	66402490	119.3	0	24	40.29	335.99	0	283.32	86.53	131.09	167.68
chr1	66434161	66434350	27.8	158.43	240.04	90.66	0	0	176.7	38.89	267.07	324.24
chr1	66438201	66438410	77.6	166.82	0	20.15	0	0	97.49	202.72	556.75	376.53
chr1	66503941	66504110	53.16	139.79	0	231.69	131.44	126.62	329.02	4.86	595.17	404.87
chr1	67404161	67404450	120.46	54.05	336.06	322.35	0	135.06	133.44	646.57	331.49	107.97
chr1	180631861	180632010	744.88	1500.45	1000.38	739.9	2732.32	2472.54	1324.01	1094.79	1483.79	1533.79
chr1	160973541	160973730	57.68	0	0	80.59	197.16	0	292.46	0	123.55	84.35
chr1	181130081	181130330	205.01	331.78	1117.4	569.15	262.88	690.52	449.66	280.99	180.81	141.37
chr1	181159721	181159950	365.2	128.61	191.43	241.76	343.39	395.91	157.2	72.92	75.34	70.52
chr1	30869181	30869350	137.02	203.17	95.42	109.8	0	269.29	581.88	396.21	120.54	137.99
chr1	30919521	30919690	464.81	148.18	996.78	429.13	601.34	487.08	483.18	478.85	15.07	77.6
chr1	23541641	23541810	111.66	0	0	0	164.3	0	11.58	0	60.27	26.99
chr1	23665281	23665490	156.37	405.4	0	438.2	65.72	530.97	97.49	265.43	201.15	53.98
chr1	31152481	31152650	255.51	335.5	328.86	644.2	327.78	319.09	205.33	388.43	333.37	261.82
chr1	23699281	23699550	203.74	372.78	239.44	161.18	244.81	16.04	97.49	4.86	60.27	160.94
chr1	23699901	23700090	197.37	0	0	49.36	80.51	0	206.55	189.6	195.5	238.54
chr1	23702101	23702270	120.81	0	191.43	0	113.37	278.57	871.91	192.51	109.24	212.56
chr1	31241461	31241670	143.28	166.82	130.82	140.53	65.72	67.53	132.83	77.78	433.57	301.29
chr1	31397641	31397830	141.54	9.32	82.81	161.18	179.09	0	251.64	198.35	172.52	129.9
chr1	31401341	31401510	168.64	0	226.84	60.44	131.44	0	102.97	305.78	146.53	221.67
chr1	109438961	109439110	165.4	591.79	333.66	379.27	243.99	1119.35	48.74	643.17	339.02	157.9
chr1	145998141	145998350	294.9	17.71	328.86	80.59	713.89	159.55	286.37	177.93	126.94	57.36
chr1	146013621	146013810	166.1	0	0	230.68	236.59	135.06	97.49	154.11	0	107.97
chr1	109509761	109509910	88.03	9.32	168.03	0	65.72	168.83	6.09	0	0	3.37
chr1	146038661	146038830	552.38	537.74	1006.38	371.71	499.47	396.75	102.97	193	318.68	346.84
chr1	147098461	147098610	49.69	0	72.01	0	131.44	0	121.86	9.24	60.27	40.49
chr1	109649481	109649690	263.97	0	342.06	5.04	409.11	428.83	0	209.04	172.52	168.02
chr1	227449201	227449350	154.63	557.31	293.45	276.52	556.98	135.06	84.08	28.2	89.28	127.2
chr1	207952981	207953170	102.04	91.33	0	75.55	131.44	295.46	11.58	183.28	255.77	131.58
chr1	227953981	227954150	56.76	1001.85	90.02	160.67	164.3	0	24.37	63.2	233.55	53.98
chr1	208652421	208652590	187.18	686.85	178.83	241.76	8.22	83.57	84.08	427.32	435.08	385.98
chr1	227961761	227961910	197.95	177.07	24	118.87	131.44	250.71	628.8	519.2	657.33	336.38
chr1	228004401	228004570	169.45	332.71	125.42	200.46	164.3	328.38	118.2	144.87	51.98	6.41
chr1	208758881	208759150	107.49	371.85	0	141.03	384.46	0	146.23	311.13	56.5	53.98
chr1	208761741	208761890	73.67	0	48.01	58.43	0	0	0	106.46	58.76	104.59
chr1	208988881	208989050	71.47	149.11	0	104.76	8.22	33.77	41.43	251.82	62.53	398.8
chr1	45752401	45752610	296.75	270.27	1215.82	282.06	529.87	514.09	242.5	149.73	177.04	346.84
chr1	45785681	45785870	79.57	305.68	0	241.26	80.51	135.06	388.73	149.25	868.65	1254.09
chr1	67431861	67432050	198.41	0	144.03	259.9	0	278.57	194.98	233.35	231.29	123.49
chr1	67636261	67636430	27.68	149.11	6	161.18	0	16.04	0	0	195.88	87.39
chr1	46245021	46245190	265.94	260.95	264.05	85.12	328.6	378.18	485	203.21	389.5	478.43
chr1	181937081	181937250	277.41	0	352.26	628.08	780.43	536.04	181.57	77.78	75.34	0
chr1	181947541	181947690	93.47	352.28	58.81	20.15	113.37	116.49	388.73	67.09	241.08	113.7
chr1	182035481	182035690	171.19	165.89	261.65	5.04	197.16	33.77	0	77.78	44.07	245.62
chr1	182072001	182072190	236.87	0	58.81	190.39	328.6	48.96	48.74	106.46	73.83	26.99
chr1	161255421	161255570	16.91	0	58.81	29.21	0	0	70.68	77.78	7.16	53.98
chr1	161299901	161300070	71.47	0	0	80.08	0	82.73	0	0	297.21	401.5
chr1	161472781	161472950	304.86	275.86	120.02	303.72	262.88	0	346.08	72.92	236.94	87.05
chr1	161498081	161498230	52.01	164.96	0	89.15	131.44	0	121.86	47.64	210.57	203.79
chr1	161500981	161501190	146.52	0	174.03	80.59	197.16	126.62	121.86	4.86	21.85	53.98
chr1	161503121	161503290	1113.68	1162.15	2546.85	944.39	2278.03	1902.73	721.41	1060.76	213.58	154.53
chr1	182338181	182338350	1017.42	128.61	1524.87	636.64	2403.72	435.59	491.71	257.66	51.98	131.58
chr1	182339041	182339190	628.94	435.22	909.16	338.97	1583.86	270.13	108.46	58.34	63.66	84.01
chr1	31445161	31445310	107.14	164.96	202.84	208.52	131.44	521.69	91.4	82.16	138.62	161.95
chr1	31446061	31446230	126.25	164.96	208.84	9.57	80.51	261.69	705.57	1115.69	1406.19	920.75
chr1	23790201	23790390	586.55	1441.73	865.95	527.35	694.99	1717.86	1168.64	1123.47	860.36	252.03
chr1	31484101	31484270	127.99	0	90.02	118.87	63.26	302.21	48.74	61.74	268.58	209.52
chr1	31485261	31485410	59.65	287.97	82.81	160.67	0	281.1	35.95	135.63	285.16	214.25
chr1	23868861	23869030	208.26	342.96	453.08	69.51	145.41	82.73	225.44	123.97	317.93	239.89
chr1	31707801	31707950	135.98	177.07	114.02	139.52	123.23	284.48	525.22	628.58	239.58	0
chr1	31714481	31714630	94.05	438.02	186.03	109.8	131.44	151.1	254.69	145.84	82.12	77.6
chr1	23963621	23963770	64.4	0	6	100.73	0	0	97.49	135.63	21.85	43.86
chr1	23963821	23964110	293.04	447.34	417.07	321.85	197.16	0	243.72	143.41	662.22	322.55
chr1	31828441	31828630	92.08	585.27	154.83	70.01	47.65	0	91.4	0	60.27	26.99
chr1	1144261	1144570	220.88	298.23	555.7	426.11	361.46	328.38	383.86	143.41	457.3	473.7
chr1	161313481	161313850	263.62	378.37	580.9	201.47	920.08	278.57	603.21	193.97	97.56	207.83
chr1	200232021	200232210	96.83	0	263.45	0	0	0	193.15	528.92	576.71	568.17
chr1	223846841	223847010	423.46	334.57	772.94	245.29	320.39	232.99	449.66	315.02	374.05	46.9
chr1	200483641	200483790	168.53	240.44	154.83	440.21	269.45	411.1	541.06	105.98	627.57	168.02
chr1	1596981	1597190	238.14	475.3	240.04	90.16	441.15	352.86	176.7	184.73	3.77	53.98
chr1	1782761	1782910	154.86	74.56	82.81	643.7	292.46	269.29	467.94	333.98	907.83	363.37
chr1	119001641	119001830	198.3	0	144.03	125.92	344.21	42.21	24.37	378.22	339.02	73.89
chr1	120356261	120356430	57.57	128.61	172.83	100.73	343.39	201.75	194.98	77.3	0	22.94
chr1	36412001	36412150	258.29	266.54	630.11	590.81	1225.68	745.39	444.18	442.88	2032.62	1815.52
chr1	36486701	36486870	186.48	326.18	357.66	230.68	123.23	266.75	276.62	203.21	1497.35	587.74
chr1	225777661	225777810	737.93	1969.22	1886.14	1078.87	1857.42	2173.7	1983.88	1827.89	2113.8	1847.57
chr1	201955321	201955490	1167.53	1376.5	1640.69	1376.54	4384.36	4097.54	2879.56	1763.24	1808.49	764.54
chr1	202058261	202058410	244.63	938.48	48.01	120.38	98.58	336.82	239.46	105.98	75.34	131.58
chr1	121511981	121512150	7.88	0	0	80.59	0	116.49	11.58	415.65	601.95	355.61
chr1	143234401	143234550	698.32	1238.57	736.33	1141.33	1654.51	1636.82	1614.04	1430.71	842.28	951.45
chr1	37485501	37485750	242.89	223.67	108.02	70.01	254.67	729.35	0	155.57	82.12	155.2
chr1	37514801	37514970	315.98	0	461.48	281.55	262.88	84.42	359.49	145.36	605.34	408.25
chr1	226099521	226099730	192.85	214.35	0	120.88	0	370.58	241.28	72.92	176.67	39.14
chr1	226121581	226121790	125.9	111.83	258.05	125.92	0	8.44	0	77.78	135.61	0
chr1	202983161	202983330	54.32	0	165.63	180.32	164.3	82.73	279.06	597.47	60.27	46.56
chr1	3483961	3484150	200.38	268.4	83.41	181.32	131.44	192.47	169.99	77.78	0	106.28
chr1	3621161	3621330	134.71	705.49	64.81	711.19	295.74	0	272.36	56.88	232.04	255.41
chr1	4638441	4638610	60.23	9.32	106.82	29.21	8.22	0	126.73	0	51.98	72.88
chr1	5717741	5717930	92.55	111.83	143.43	221.11	130.62	135.06	59.71	145.84	100.58	0
chr1	144560181	144560350	75.98	594.59	358.86	482.52	0	251.56	0	313.56	111.88	39.48
chr1	91063521	91063670	44.01	0	0	60.44	123.23	97.92	97.49	537.19	82.5	53.98
chr1	145983241	145983390	138.88	17.71	87.02	114.33	295.74	48.96	170.6	43.75	173.28	66.8
chr1	145985801	145985950	186.6	223.67	64.81	467.41	193.87	275.2	338.16	9.24	194.37	296.57
chr1	145997101	145997370	656.28	854.6	882.76	848.19	1132.03	500.58	620.88	539.62	329.98	556.36
chr1	92194581	92194750	15.98	0	0	0	0	202.6	291.86	417.6	614.01	561.42
chr1	39044881	39045030	157.18	724.13	339.06	436.69	131.44	379.03	268.09	28.2	386.11	97.17
chr1	39832421	39832590	247.17	277.72	419.47	587.79	164.3	526.75	163.29	266.89	208.69	13.5
chr1	203006481	203006650	387.44	501.39	519.09	246.8	506.87	562.21	569.09	421.48	476.89	130.91
chr1	203440961	203441130	147.45	371.85	298.85	119.37	0	236.36	425.29	436.07	0	40.49
chr1	203447281	203447470	111.54	223.67	0	199.96	130.62	184.03	212.65	267.38	371.79	185.57
chr1	6101381	6101550	169.8	195.71	245.44	231.19	292.46	0	59.71	91.39	89.28	50.61
chr1	6240481	6240650	228.41	149.11	58.81	465.39	488.79	149.42	97.49	534.27	202.66	177.13
chr1	6743901	6744070	151.62	91.33	237.64	512.74	0	217.79	534.97	880.89	661.47	1136.01
chr1	6753341	6753550	113.16	258.15	40.81	80.59	0	151.95	152.33	0	202.28	84.01
chr1	92968221	92968390	115.25	587.13	138.02	60.44	0	210.19	887.14	1812.33	401.55	73.55
chr1	147539121	147539310	267.91	313.14	96.02	260.4	131.44	619.61	416.15	403.5	94.17	80.97
chr1	93014261	93014430	173.86	149.11	96.02	80.59	138.83	149.42	279.06	242.58	124.31	201.09
chr1	147700021	147700210	82.01	177.07	0	351.56	0	226.23	0	218.76	88.9	138.33
chr1	93373701	93373890	43.67	149.11	239.44	5.04	0	101.3	97.49	155.08	522.09	306.02
chr1	93438081	93438250	132.85	372.78	394.87	80.59	146.23	0	194.37	276.13	409.84	343.8
chr1	93559161	93559330	28.84	223.67	0	0	32.86	0	0	155.57	379.7	373.83
chr1	24864501	24864690	121.5	74.56	96.02	210.03	131.44	227.92	109.06	175.01	289.68	194.34
chr1	40029661	40029890	304.51	200.37	717.73	673.41	442.79	319.94	194.98	328.15	354.09	80.97
chr1	24973441	24973590	101.81	54.05	34.81	260.4	164.3	135.06	132.22	144.87	101.71	80.97
chr1	25007521	25007670	30.93	0	0	203.99	367.21	0	65.8	19.45	272.72	285.44
chr1	25008061	25008330	217.29	991.6	96.02	250.33	262.06	386.62	237.63	269.81	504.01	342.79
chr1	40153141	40153310	312.5	574.08	230.44	305.23	532.33	1269.61	223.61	350.02	589.14	541.18
chr1	25012341	25012510	62.43	305.68	72.01	120.88	188.95	82.73	48.74	47.64	0	225.38
chr1	25032301	25032490	130.54	149.11	24	60.44	0	132.53	0	0	440.73	249
chr1	25039281	25039530	309.14	335.5	239.44	100.73	441.15	233.83	59.71	272.24	150.68	225.04
chr1	203861441	203861590	776.85	1764.19	1163.01	543.46	1057.27	1752.47	1525.69	1673.3	2026.22	2105
chr1	204127761	204127910	211.27	164.96	261.05	270.47	196.34	396.75	24.37	203.21	412.48	53.98
chr1	7783501	7783650	67.76	71.76	393.67	169.74	98.58	274.35	96.88	250.85	337.52	265.87
chr1	149775681	149775870	226.44	879.76	1006.38	135.99	1278.26	910	631.24	222.65	351.83	52.63
chr1	94599201	94599370	59.19	203.17	0	9.57	123.23	243.12	265.66	499.75	120.54	87.05
chr1	243851081	243851330	235.94	0	96.02	347.03	113.37	318.25	181.57	136.12	179.3	104.59
chr1	244210081	244210250	105.63	277.72	34.81	40.29	422.25	0	0	0	0	53.65
chr1	244252341	244252570	94.75	0	24	380.78	98.58	0	146.23	335.44	0	160.6
chr1	40855621	40855790	215.09	148.18	154.83	282.06	0	285.32	0	237.72	241.08	161.95
chr1	26016541	26016710	207.45	480.89	524.49	181.32	89.54	0	145.62	265.43	139.38	52.97
chr1	172625621	172625810	117.45	277.72	0	80.59	376.25	0	35.34	259.6	67.05	146.77
chr1	172699321	172699490	101.12	139.79	88.82	161.18	0	75.97	386.3	600.38	546.96	555.69
chr1	205285841	205286050	102.97	46.6	154.83	141.03	0	168.83	36.56	470.59	169.51	726.07
chr1	205504401	205504570	163.32	0	296.45	159.66	32.86	434.74	370.46	299.95	805.37	118.09
chr1	8889261	8889410	199.45	149.11	58.21	319.83	0	184.03	0	96.26	273.1	123.49
chr1	8925521	8925670	174.44	139.79	138.02	165.71	0	0	248.59	240.15	331.11	371.13
chr1	96845561	96845730	193.78	149.11	186.03	0	147.05	270.13	425.29	121.54	504.77	195.01
chr1	150487261	150487410	773.84	1892.8	1700.7	833.08	1774.45	2511.37	1772.46	2073.39	3084.35	2231.19
chr1	98388541	98388750	61.16	0	0	89.65	244.81	0	132.83	339.33	492.34	312.09
chr1	244906881	244907090	218.68	0	54.01	75.55	409.11	202.6	194.98	291.68	229.03	0
chr1	41360401	41360610	388.72	1026.08	455.48	379.77	32.86	742.86	290.03	250.85	288.92	129.56
chr1	26378501	26378690	1041.05	3698.93	2145.98	1724.58	2982.89	3703.32	2257.46	1632.95	1029.87	836.06
chr1	26501541	26501710	272.08	312.2	390.67	347.03	253.02	194.16	236.41	270.29	235.81	222.01
chr1	26581041	26581250	166.79	149.11	162.03	250.83	409.11	488.77	352.18	256.68	219.99	296.57
chr1	26582421	26582590	116.52	149.11	0	100.73	0	0	0	203.69	51.98	206.82
chr1	205948121	205948290	85.94	128.61	130.82	189.89	236.59	253.25	203.51	199.32	354.09	66.47
chr1	175023441	175023610	523.77	640.25	1221.22	566.63	695.81	1189.42	558.12	995.62	1060.01	860.36
chr1	175209201	175209410	194.59	175.21	186.03	80.08	899.55	132.53	97.49	169.66	669	813.12
chr1	178056301	178056450	77.84	223.67	11.4	69.51	197.16	284.48	357.66	423.43	457.68	60.39
chr1	9135561	9135750	158.22	362.53	11.4	188.88	98.58	0	558.12	520.66	567.3	339.42
chr1	9280481	9280650	142.12	0	0	0	0	217.79	230.32	0	67.05	118.09
chr1	9373741	9373910	66.02	0	96.02	275.51	196.34	48.96	97.49	204.18	214.71	107.63
chr1	9626221	9626410	122.89	0	149.43	141.03	270.28	176.43	157.81	247.93	105.47	0
chr1	100866501	100866670	111.77	288.91	130.82	80.59	131.44	135.06	71.29	238.21	450.9	170.72
chr1	101179241	101179390	68.22	83.88	0	0	0	0	187.06	231.4	299.85	439.96
chr1	101191181	101191330	35.91	0	0	109.8	268.63	227.92	109.06	4.86	104.34	211.88
chr1	101293501	101293690	63.01	0	34.81	120.88	131.44	101.3	504.5	782.69	408.71	635.65
chr1	246566281	246566430	940.51	509.78	1769.72	787.24	2106.34	2439.61	1696.29	1315.99	2527.22	1401.87
chr1	246694501	246694670	39.84	149.11	178.83	282.06	0	328.38	54.84	116.67	424.53	275.65
chr1	246695221	246695390	247.06	0	96.02	80.59	131.44	0	0	155.08	0	67.48
chr1	246723981	246724150	102.39	288.91	90.02	170.24	653.1	0	272.36	105.98	438.85	191.3
chr1	247079521	247079670	232.12	37.28	489.69	100.73	254.67	0	97.49	105.98	60.27	40.49
chr1	247173061	247173250	140.96	186.39	251.44	129.95	98.58	653.38	844.49	1350.02	883.72	1940.02
chr1	247173521	247173670	105.63	139.79	72.01	0	98.58	0	48.74	537.67	460.69	653.2
chr1	26609001	26609150	93.24	148.18	0	149.59	226.73	134.22	46.92	203.21	15.07	79.63
chr1	26621441	26621630	1725.01	304.75	2375.22	1247.6	3788.77	1419.87	2551.75	1289.25	3432.03	1288.17
chr1	26814601	26814750	197.48	17.71	177.63	110.3	8.22	236.36	230.32	159.94	231.29	42.85
chr1	206748481	206748670	164.36	158.43	240.04	5.04	131.44	181.49	91.4	116.19	75.34	215.93
chr1	206757941	206758130	310.42	0	96.02	150.6	0	167.99	157.2	43.75	60.27	236.18
chr1	9824501	9824710	240.46	277.72	556.9	315.8	408.29	299.68	169.99	87.02	263.31	364.05
chr1	9993021	9993190	142.7	37.28	0	245.79	0	0	0	0	179.68	94.47
chr1	108029121	108029290	102.85	37.28	90.02	0	179.09	124.94	382.64	116.67	267.45	247.98
chr1	108114341	108114530	126.48	202.23	48.01	29.21	15.61	217.79	155.37	417.11	500.25	376.19
chr1	108709121	108709290	256.32	446.41	90.02	696.58	221.81	598.51	91.4	232.86	388.37	265.87
chr1	247853001	247853190	200.15	0	117.62	206.51	0	126.62	230.32	58.34	176.67	343.47
chr1	247906761	247906930	183.35	83.88	191.43	205.5	598.05	126.62	11.58	315.51	457.68	211.88
chr1	27403501	27403670	133.55	166.82	82.81	80.59	0	8.44	309.53	328.63	0	208.17
chr1	27606841	27607010	347.25	762.34	349.86	80.59	0	126.62	553.85	131.26	135.23	19.91
chr1	27609261	27609450	220.65	149.11	288.05	199.46	0	67.53	0	0	155.57	292.86
chr1	27609721	27609890	216.6	37.28	206.44	219.6	0	134.22	0	261.06	97.56	50.61
chr1	207104041	207104210	94.75	37.28	150.03	146.07	65.72	202.6	121.25	0	0	50.61
chr1	181062241	181062390	149.88	0	24	114.33	8.22	0	204.73	416.62	1454.03	837.41
chr1	157646221	157646370	13.9	0	0	0	65.72	33.77	262	222.17	7.16	83.67
chr1	158117921	158118070	87.57	149.11	96.02	134.48	130.62	116.49	181.57	37.43	0	0
chr1	158246781	158246950	43.55	0	96.02	60.44	243.99	16.04	187.66	76.32	0	0
chr1	158274861	158275130	81.89	0	604.31	80.59	0	269.29	1520.21	2335.42	116.77	167.35
chr1	158496481	158496650	37.06	0	0	0	130.62	0	0	111.81	165.74	202.44
chr1	11978401	11978670	247.64	74.56	456.08	352.57	80.51	8.44	371.67	280.99	590.65	375.18
chr1	109084681	109084890	334.86	287.97	78.01	809.4	310.53	396.75	370.46	140.01	7.16	164.65
chr1	60394561	60394730	0	0	72.01	9.57	32.86	101.3	243.11	498.3	434.32	182.87
chr1	248825921	248826090	414.08	175.21	1326.84	494.61	614.48	244.81	0	353.91	845.29	550.96
chr1	248874061	248874270	608.9	823.85	643.91	551.02	749.21	701.49	1083.95	774.91	609.49	781.4
chr1	12148321	12148530	282.39	219.94	234.04	250.83	423.9	124.94	102.97	202.72	187.22	244.27
chr1	27659001	27659190	261.77	149.11	95.42	156.14	229.2	602.73	340.6	134.66	581.61	402.85
chr1	12620541	12620770	353.39	277.72	341.46	407.47	434.58	303.9	872.52	662.61	778.62	291.51
chr1	12632501	12632670	135.86	37.28	346.86	0	130.62	418.7	0	134.66	288.55	160.26
chr1	181064121	181064290	118.49	91.33	431.48	366.67	359.82	48.96	456.98	417.11	363.13	218.63
chr1	181100661	181100810	160.88	473.43	536.5	359.62	328.6	1129.48	228.49	284.88	119.03	63.43
chr1	181128321	181128470	251.34	9.32	190.83	354.59	127.33	135.06	267.48	193	139.75	158.24
chr1	181131401	181131610	273.93	288.91	88.82	144.05	402.54	132.53	102.97	345.16	376.31	201.76
chr1	159250781	159250970	129.49	149.11	210.04	130.45	128.15	135.06	146.23	77.3	36.92	154.53
chr1	159821261	159821430	153.24	9.32	180.03	0	0	48.96	620.27	213.9	60.27	275.65
chr1	109649741	109649910	164.24	315	141.63	307.74	131.44	16.04	329.02	29.17	146.91	80.97
chr1	109819741	109819910	219.49	0	0	109.8	0	160.39	121.25	144.87	51.98	103.58
chr1	109893081	109893270	200.15	195.71	202.84	109.8	73.94	176.43	595.9	77.3	209.06	3.37
chr1	62335741	62335910	43.67	223.67	96.02	0	96.12	33.77	454.54	160.43	223.75	172.07
chr1	62356561	62356730	136.21	0	0	108.29	227.56	126.62	284.54	142.93	762.05	966.3
chr1	109931201	109931390	185.9	426.84	377.47	672.91	690.06	438.96	313.79	797.27	526.61	240.9
chr1	109934361	109934550	247.52	298.23	11.4	148.58	123.23	65	97.49	400.58	146.91	194.68
chr1	62746621	62746790	118.61	307.55	0	317.31	131.44	16.04	169.39	116.19	504.77	326.6
chr1	62759581	62759770	39.15	0	93.62	0	123.23	0	218.74	222.65	180.81	501.37
chr1	62775301	62775450	92.2	109.04	0	0	0	0	91.4	0	127.32	134.28
chr1	28132901	28133050	134.48	0	96.02	280.04	8.22	194.16	151.72	194.46	708.93	610.35
chr1	28315281	28315470	127.18	277.72	282.05	289.61	276.85	710.78	91.4	100.15	403.06	222.01
chr1	15231801	15231950	45.52	231.12	0	29.21	0	97.92	547.76	2677.18	1800.58	1067.85
chr1	159954241	159954410	141.77	551.72	65.41	203.99	65.72	91.17	531.31	630.04	113.01	46.9
chr1	160103021	160103230	218.45	278.65	11.4	184.85	424.72	0	96.88	233.35	0	0
chr1	160467061	160467230	31.27	0	0	20.15	131.44	101.3	140.14	324.74	0	53.98
chr1	228081761	228081970	387.79	157.5	538.9	280.55	547.12	437.27	84.08	549.34	286.29	111.34
chr1	228479061	228479230	64.52	352.28	178.83	25.18	65.72	0	213.26	320.85	127.7	93.12
chr1	28885541	28885790	472.11	447.34	360.06	628.08	143.76	398.44	79.21	289.74	176.29	40.49
chr1	29443181	29443350	93.24	0	101.42	0	230.02	167.99	0	125.91	29.01	67.48
chr1	15799121	15799270	106.21	128.61	149.43	183.84	130.62	0	164.51	182.3	103.97	137.66
chr1	29698121	29698310	169.92	109.04	136.82	407.98	63.26	395.91	194.98	203.21	157.46	121.46
chr1	29703641	29703810	153.59	240.44	136.22	80.59	196.34	134.22	6.09	19.45	156.51	224.7
chr1	29712381	29712530	36.72	0	70.21	0	0	0	349.13	268.84	424.53	136.64
chr1	15803461	15803630	178.6	425.9	0	307.24	197.16	135.06	73.12	116.67	134.1	60.39
chr1	15833141	15833310	399.26	794.96	1638.29	883.44	1443.38	555.46	828.04	807.48	649.04	554.68
chr1	30111561	30111730	139.57	149.11	48.01	245.79	8.22	0	107.85	183.76	146.91	201.42
chr1	30191241	30191430	329.64	1304.74	294.05	1260.19	738.53	2140.78	1228.35	1460.37	379.33	623.17
chr1	184152621	184152790	184.86	512.58	261.65	181.32	0	150.26	194.98	77.78	1078.09	294.55
chr1	184153061	184153330	141.89	149.11	288.05	40.29	0	33.77	109.06	77.78	459.19	0
chr1	184213081	184213230	150.23	410.06	0	120.88	15.61	0	591.02	776.37	142.39	40.49
chr1	160789841	160790010	11.47	139.79	268.85	49.36	0	0	254.69	208.07	48.22	331.66
chr1	65419721	65419890	533.73	731.58	813.15	387.83	410.75	341.88	121.86	261.06	154.07	397.79
chr1	111399921	111400090	88.03	176.14	264.05	321.85	328.6	134.22	6.09	82.64	157.08	93.46
chr1	65691581	65691850	437.48	165.89	312.06	209.53	351.6	236.36	882.88	661.15	2055.23	1530.08
chr1	65765741	65765930	78.3	0	0	80.59	0	0	168.17	466.7	246.73	93.46
chr1	66396621	66396790	15.98	0	0	148.08	427.18	0	2713.22	441.9	1317.29	285.77
chr1	228778561	228778830	131.46	74.56	6	80.59	0	16.04	71.29	9.24	135.61	87.38
chr1	228864481	228864630	72.74	128.61	220.84	0	0	75.97	219.35	236.75	236.94	127.54
chr1	228920041	228920190	45.98	0	95.42	0	47.65	0	73.12	155.57	90.41	104.25
chr1	228928381	228928530	24.09	0	48.01	0	73.94	135.06	71.29	264.46	262.55	171.06
chr1	228961681	228961850	19.69	111.83	72.01	29.21	188.95	16.04	0	38.41	165.37	97.51
chr1	229001701	229001930	141.54	0	154.83	104.76	0	606.1	71.29	71.95	180.43	100.21
chr1	229066701	229066850	50.85	0	138.02	0	123.23	151.1	35.34	189.11	210.19	46.9
chr1	229067621	229067890	258.29	158.43	131.42	241.76	131.44	521.69	97.49	194.46	82.12	111
chr1	30780541	30780710	324.89	74.56	214.84	124.91	164.3	142.66	97.49	213.9	231.66	207.5
chr1	16164321	16164530	478.83	1113.69	845.55	535.91	1068.78	1543.96	1069.93	397.66	56.5	161.95
chr1	31100601	31100790	273.24	137.93	597.71	351.06	32.86	396.75	35.95	189.6	154.44	228.08
chr1	16513341	16513490	468.87	698.97	190.83	181.32	262.88	772.4	357.66	527.46	402.31	435.58
chr1	185405261	185405450	143.86	145.38	6	80.59	295.74	48.96	188.88	175.01	60.27	26.99
chr1	185526741	185526890	53.98	270.27	58.81	0	32.86	0	188.88	382.59	236.19	238.54
chr1	185681161	185681310	86.99	149.11	0	0	131.44	202.6	35.34	155.57	64.04	261.82
chr1	161092801	161092990	101.46	121.15	178.83	166.21	197.16	395.07	0	77.78	60.27	93.46
chr1	161242421	161242570	131.12	149.11	118.22	503.17	80.51	116.49	297.34	183.76	111.88	100.21
chr1	161386521	161386810	132.16	164.96	257.45	189.89	164.3	217.79	188.88	417.11	217.73	295.89
chr1	66445561	66445730	44.48	0	130.82	58.93	0	67.53	132.83	144.38	291.56	3.37
chr1	67436801	67436990	181.15	223.67	294.05	190.39	131.44	0	138.92	67.09	183.45	487.87
chr1	67635381	67635590	240.8	0	178.83	80.59	131.44	0	35.34	344.67	421.89	199.06
chr1	67688921	67689070	484.04	912.38	904.36	699.6	1757.2	601.88	1043.73	890.13	142.39	151.15
chr1	229343581	229343730	81.77	27.03	192.03	148.58	0	266.75	302.82	150.22	218.1	117.41
chr1	229579101	229579250	137.6	63.37	456.08	74.54	130.62	158.7	503.28	816.23	594.42	363.71
chr1	229715081	229715230	100.31	204.1	239.44	210.54	368.03	641.56	194.37	19.45	507.78	63.43
chr1	17119481	17119650	133.2	297.29	82.81	310.77	98.58	168.83	536.19	174.52	120.54	46.56
chr1	17156221	17156410	104.71	260.95	24	9.57	343.39	135.06	0	232.86	348.06	150.82
chr1	17304901	17305090	78.07	199.44	138.02	129.95	0	142.66	0	0	45.2	0
chr1	17465361	17465510	64.28	91.33	0	5.04	0	134.22	182.79	213.9	0	13.5
chr1	192148361	192148530	61.27	377.44	148.23	225.65	130.62	33.77	23.15	77.78	422.65	110.67
chr1	161643961	161644110	31.04	0	11.4	40.29	0	0	35.34	379.19	298.34	285.1
chr1	162026961	162027130	44.48	0	58.81	80.08	65.72	67.53	59.71	174.52	120.16	126.19
chr1	70410701	70410890	233.85	166.82	463.88	384.81	640.77	260	192.54	802.62	1479.26	1005.1
chr1	77227521	77227730	116.75	0	0	49.36	0	0	785.39	116.67	614.76	665.34
chr1	18957361	18957550	242.08	111.83	213.04	321.34	80.51	48.96	48.74	81.19	51.98	91.1
chr1	198543781	198543950	113.05	0	24	125.92	113.37	0	206.55	368.98	834.75	281.72
chr1	165398081	165398230	128.45	100.65	96.02	109.8	131.44	16.04	308.31	47.64	307.38	127.87
chr1	151275441	151275670	154.17	223.67	0	139.52	0	0	163.29	0	51.98	164.31
chr1	151399401	151399550	365.32	816.39	208.24	221.62	416.5	594.29	771.38	1933.39	643.77	521.61
chr1	78143281	78143450	108.3	0	184.83	135.49	0	0	132.22	241.61	480.28	53.98
chr1	83999161	83999490	163.78	447.34	437.48	472.45	230.02	607.79	249.2	358.77	0	0
chr1	232655561	232655710	58.84	148.18	0	138.51	0	370.58	672.67	1331.06	357.1	535.11
chr1	232726141	232726310	92.08	372.78	34.81	159.66	15.61	0	108.46	77.78	225.64	197.71
chr1	232905441	232905610	93.36	149.11	148.83	156.14	0	0	108.46	265.43	145.78	96.49
chr1	19661861	19662010	84.9	17.71	0	146.07	139.66	217.79	0	114.73	278	175.11
chr1	20127701	20127870	76.21	223.67	192.03	75.55	205.38	0	471.6	145.84	0	265.19
chr1	151611841	151611990	255.28	260.02	327.06	391.86	679.38	135.06	785.39	332.03	1072.82	652.18
chr1	151972661	151972810	65.79	0	197.44	170.24	196.34	126.62	157.2	101.12	82.12	46.56
chr1	167554261	167554450	509.18	400.74	148.83	640.67	431.29	547.86	260.78	101.12	146.16	454.13
chr1	84435301	84435490	113.16	9.32	96.02	80.08	0	0	0	0	214.71	100.54
chr1	84704981	84705150	68.69	260.95	250.84	25.18	386.11	135.06	11.58	95.77	484.05	296.91
chr1	84724441	84724630	153.7	9.32	216.04	85.62	394.32	167.99	97.49	267.38	60.27	285.1
chr1	234330241	234330410	138.99	0	0	210.03	73.94	75.97	156.59	116.19	318.3	99.53
chr1	234515841	234516010	178.95	220.87	0	29.21	254.67	0	338.77	284.88	1092.03	308.04
chr1	234518261	234518530	253.2	93.2	192.03	30.22	197.16	33.77	580.66	213.9	79.1	137.99
chr1	234612021	234612210	197.83	183.6	346.86	80.59	1190.36	236.36	539.84	233.35	751.5	539.83
chr1	234613221	234613410	501.53	649.57	2812.7	1026.49	3028.88	555.46	1556.76	851.72	1476.63	771.62
chr1	234624121	234624310	150.11	54.05	96.02	199.96	0	631.43	753.71	661.15	178.17	49.93
chr1	21345841	21345990	121.5	35.41	96.02	0	237.41	49.81	0	38.89	67.43	0
chr1	21365181	21365350	105.63	0	178.23	129.95	0	419.55	97.49	261.54	0	84.01
chr1	152067381	152067530	200.84	0	96.02	155.64	243.99	48.96	11.58	159.45	468.98	526
chr1	167713781	167713950	360.8	649.57	387.07	492.09	328.6	352.01	205.94	275.64	141.64	116.4
chr1	167714601	167714770	544.97	259.08	859.95	556.56	591.48	1084.74	224.83	324.74	405.7	297.92
chr1	167716021	167716190	335.55	9.32	526.29	441.22	8.22	354.55	6.09	48.13	209.82	87.05
chr1	153288761	153288910	149.88	0	299.75	201.47	465.79	284.48	0	189.6	177.04	0
chr1	168225641	168225790	181.62	504.19	492.69	241.26	113.37	135.06	205.33	270.29	220.36	86.04
chr1	153349801	153349950	51.89	0	144.03	0	0	0	0	194.46	51.98	73.55
chr1	168520481	168520650	85.13	149.11	0	9.57	80.51	0	170.6	105.98	684.07	107.97
chr1	168520961	168521150	86.29	0	177.63	201.47	138.83	82.73	193.76	72.92	142.39	280.37
chr1	168521581	168521870	157.06	260.95	168.03	0	244.81	202.6	0	24.31	361.62	111
chr1	153436881	153437030	127.99	278.65	153.03	78.57	131.44	126.62	140.14	281.96	262.18	371.13
chr1	153452521	153452690	43.67	0	0	60.44	0	396.75	193.15	437.04	150.68	46.9
chr1	153532261	153532430	276.83	298.23	96.02	120.88	353.25	126.62	91.4	255.22	1046.45	167.35
chr1	44366501	44366650	153.01	149.11	11.4	0	164.3	67.53	11.58	241.61	51.98	195.01
chr1	86773481	86773650	110.38	139.79	0	78.57	0	270.13	48.74	159.94	86.64	107.63
chr1	86793201	86793350	285.28	1004.65	667.92	540.95	683.49	160.39	279.06	338.84	120.16	57.36
chr1	87180241	87180410	126.71	326.18	401.47	235.22	15.61	101.3	436.26	684.49	558.26	335.03
chr1	44739661	44739810	1336.18	2114.61	2468.24	1192.2	3869.28	3570.78	2033.85	2174.51	5411.17	3847.98
chr1	234700321	234700570	445.24	617.89	1091.59	523.32	660.49	1235.85	419.2	669.9	333.75	215.59
chr1	234768341	234768490	134.94	305.68	144.03	155.64	292.46	82.73	82.26	134.66	51.98	118.09
chr1	234775081	234775250	154.63	0	106.22	125.92	197.16	16.04	1343.51	134.66	1930.16	1120.15
chr1	234802681	234802870	87.57	186.39	0	151.1	0	0	97.49	386.97	495.73	26.99
chr1	207996741	207996910	77.26	37.28	24	9.57	0	0	199.24	193	101.71	0
chr1	207997901	207998050	187.18	74.56	72.01	476.98	204.55	143.51	97.49	0	187.59	99.53
chr1	21791721	21791890	1910.22	1833.16	5311.55	2579.82	8562.53	2240.39	1998.51	634.9	444.5	845.85
chr1	153536761	153537010	219.14	315.93	58.81	125.92	131.44	599.35	0	155.57	180.81	524.99
chr1	153542081	153542250	161	297.29	102.02	90.16	47.65	135.06	97.49	278.07	280.64	87.05
chr1	153577381	153577550	30.12	71.76	64.81	249.32	47.65	0	145.62	0	231.29	100.54
chr1	170563101	170563290	114.44	37.28	34.81	0	343.39	0	103.58	77.78	21.85	134.96
chr1	171286421	171286570	66.48	0	72.01	20.15	0	8.44	243.11	617.89	429.8	370.12
chr1	153783381	153783550	139.11	139.79	250.24	282.06	0	126.62	194.98	284.88	695.37	397.45
chr1	88892601	88892790	109.46	0	138.02	0	0	134.22	181.57	295.57	813.65	423.43
chr1	89085921	89086070	124.63	446.41	0	376.24	0	126.62	280.28	222.65	411.35	322.89
chr1	89274461	89274630	89.88	0	0	0	123.23	126.62	591.02	430.72	73.83	12.82
chr1	89287021	89287210	22.7	186.39	90.02	100.73	0	0	290.03	417.11	194.37	382.6
chr1	89310641	89310790	32.43	149.11	0	80.59	0	101.3	97.49	77.78	60.27	6.75
chr1	89354301	89354470	61.04	149.11	69.61	40.29	47.65	0	24.37	173.07	67.43	141.03
chr1	89407481	89407630	36.49	0	34.81	0	0	0	59.71	173.55	135.61	67.48
chr1	45575921	45576090	126.14	111.83	198.03	69.51	123.23	135.06	476.47	222.65	435.46	145.08
chr1	45582561	45582710	174.2	422.18	11.4	219.1	0	260.84	157.81	0	258.41	249
chr1	45753541	45753710	605.08	363.46	2350.02	998.28	1188.71	645.78	283.93	164.32	2262.03	2172.48
chr1	46039641	46039890	195.86	222.74	377.47	109.3	131.44	337.66	84.08	194.46	439.22	504.74
chr1	234945061	234945230	133.9	0	174.03	100.73	8.22	0	2034.45	162.86	1849.55	561.09
chr1	209513381	209513550	82.93	157.5	138.02	239.75	0	547.01	243.11	9.24	67.05	117.41
chr1	234986441	234986690	156.83	222.74	437.48	120.88	32.86	327.53	213.26	335.44	36.92	137.66
chr1	235015721	235015930	132.04	139.79	191.43	120.38	138.83	135.06	583.71	595.52	216.97	86.71
chr1	235051001	235051170	212.43	111.83	333.66	109.8	611.2	665.2	126.73	96.74	206.43	46.56
chr1	235063261	235063450	95.9	223.67	282.05	0	0	0	1373.97	408.36	789.17	456.83
chr1	235075921	235076070	108.65	0	0	0	532.33	135.06	456.98	136.12	90.41	57.36
chr1	235079141	235079310	264.78	298.23	131.42	197.94	197.16	0	285.76	328.63	305.12	348.53
chr1	235093381	235093550	451.61	623.48	562.3	167.22	47.65	334.29	316.84	256.68	244.1	209.18
chr1	23537401	23537610	240.57	0	261.65	490.58	262.88	329.22	0	111.81	93.8	134.28
chr1	211470161	211470350	195.75	298.23	59.41	211.04	113.37	420.39	237.02	477.88	97.19	36.78
chr1	235937281	235937470	20.39	326.18	11.4	109.8	131.44	420.39	59.71	487.11	319.43	80.97
chr1	211551761	211551910	81.43	128.61	311.46	5.04	0	0	48.74	77.78	105.47	13.5
chr1	211579581	211579770	290.26	587.13	510.09	568.14	131.44	859.35	483.18	277.1	548.09	407.23
chr1	211597441	211597610	199.92	223.67	0	387.33	294.92	0	651.95	473.99	850.95	639.7
chr1	211607521	211607730	196.56	277.72	438.08	241.26	47.65	251.56	406.4	711.71	135.61	289.48
chr1	211932921	211933130	190.65	54.05	202.84	39.29	244.81	495.52	175.48	97.23	258.41	162.96
chr1	211935461	211935670	168.76	149.11	178.23	69.51	383.64	0	168.17	0	232.42	164.65
chr1	212167241	212167430	125.21	276.79	167.43	229.17	131.44	135.06	237.63	77.78	21.85	80.97
chr1	48472221	48472410	244.51	372.78	220.84	291.12	197.16	261.69	459.41	518.71	103.97	80.97
chr1	51162701	51162850	151.04	0	0	432.15	48.47	0	146.23	77.78	60.27	181.52
chr1	212700461	212700670	307.06	287.04	438.08	130.45	310.53	260	0	67.09	90.41	134.96
chr1	241964641	241964810	85.02	139.79	11.4	75.55	0	0	522.78	77.78	60.27	53.98
chr1	241964961	241965110	93.7	9.32	279.65	49.36	0	158.7	243.72	237.24	21.85	0
chr1	241984421	241984570	48.42	37.28	298.85	69.51	334.35	168.83	383.86	184.25	51.98	64.1
chr1	243015321	243015490	43.78	0	0	100.73	65.72	0	237.63	252.79	360.12	60.06
chr1	155094501	155094670	276.94	203.17	240.04	179.81	254.67	232.99	194.98	232.86	658.08	479.1
chr1	113191821	113192030	170.73	426.83	101.42	311.27	113.37	690.52	146.23	0	430.56	374.17
chr1	52111621	52111770	104.01	0	0	0	0	48.96	248.59	230.92	275.36	352.91
chr1	52127541	52127710	227.72	326.18	239.44	236.73	0	910	6.09	304.32	243.34	364.39
chr1	52592721	52592910	70.08	111.83	11.4	9.57	230.02	132.53	97.49	246.96	239.2	272.95
chr1	220330441	220330590	0	223.67	0	49.36	0	0	527.35	900.82	95.68	133.27
chr1	155893721	155893890	77.49	148.18	226.84	130.45	262.88	0	290.64	47.64	457.3	251.7
chr1	155944561	155944750	166.44	268.4	330.06	181.32	376.25	194.16	308.31	269.81	183.83	356.29
chr1	114040781	114040970	81.54	0	96.02	0	538.91	0	199.85	507.53	468.6	168.36
chr1	114083201	114083430	199.8	0	78.01	199.96	262.88	0	109.06	330.09	135.61	154.86
chr1	156054141	156054410	826.77	447.34	985.98	678.95	1086.85	909.16	516.69	525.03	736.81	656.23
chr1	156141301	156141470	210.11	232.99	322.26	118.36	172.52	0	35.34	86.05	112.25	0
chr1	114764821	114764990	131.81	342.96	154.83	185.35	179.09	116.49	59.71	222.17	210.57	113.7
chr1	115099081	115099250	55.13	111.83	82.81	185.86	0	0	686.68	275.64	524.35	377.54
chr1	32291861	32292070	1125.14	1270.25	1883.13	1501.96	2791.47	3068.51	1574.43	1175.97	2583.72	2079.7
chr1	32351101	32351270	272.66	516.3	1053.19	191.4	354.07	459.22	465.51	144.38	346.18	382.6
chr1	54465541	54465710	208.14	0	90.02	230.18	197.16	116.49	149.89	271.27	242.97	19.57
chr1	54801521	54801690	223.31	484.62	95.42	145.06	197.16	135.07	97.49	401.55	21.85	114.04
chr1	220703401	220703590	96.6	0	0	0	0	0	138.92	319.4	127.32	0
chr1	220887901	220888090	255.17	111.83	6	155.13	8.22	0	212.04	231.89	146.91	333.35
chr1	221035681	221035850	227.25	892.81	633.71	416.03	2214.78	1018.9	237.63	344.67	116.77	177.81
chr1	221543761	221543950	120.69	0	52.81	80.59	359.82	0	0	257.66	222.25	184.55
chr1	221604561	221604710	17.84	111.83	0	120.88	113.37	268.44	59.71	144.87	7.16	155.2
chr1	221693201	221693370	76.91	288.91	192.03	5.04	523.3	0	0	38.89	127.32	39.48
chr1	115813861	115814030	38.22	260.95	96.02	0	0	0	290.64	43.75	105.1	96.83
chr1	115827761	115827930	138.07	17.71	48.01	158.66	0	0	138.31	105.98	111.88	53.65
chr1	115828441	115828610	41.23	148.18	239.44	80.59	0	0	59.71	37.43	3.77	46.56
chr1	115830001	115830170	91.04	111.83	81.61	0	156.09	215.26	0	183.76	92.67	66.13
chr1	115831081	115831230	89.42	0	343.86	0	0	0	0	222.65	3.77	60.06
chr1	115832781	115832930	29.77	219.01	120.02	9.57	8.22	82.73	779.91	430.72	135.23	288.13
chr1	115880081	115880250	67.99	297.29	96.02	100.73	8.22	0	230.32	441.9	240.33	107.63
chr1	115951661	115951830	22.7	0	64.81	69.51	145.41	292.92	146.23	111.81	90.41	19.57
chr1	156458261	156458430	226.44	351.35	178.83	261.91	15.61	0	389.34	203.69	548.09	50.27
chr1	156461901	156462070	301.73	352.28	441.68	389.84	320.39	294.61	152.33	67.09	320.94	230.78
chr1	156501381	156501550	715.81	287.04	1054.39	965.54	1246.22	673.64	2322.66	1034.02	1786.27	1257.47
chr1	156525121	156525390	150.92	149.11	0	0	131.44	48.96	848.76	261.54	2486.91	1710.93
chr1	116506241	116506390	261.19	286.11	447.68	350.56	466.61	484.55	0	0	240.33	73.55
chr1	221777441	221777590	15.98	17.71	0	160.67	221.81	135.06	243.11	377.73	120.16	53.65
chr1	198986561	198986710	50.85	0	11.4	175.28	80.51	134.22	212.04	392.8	1955.02	736.53
chr1	199102361	199102510	39.84	148.18	96.02	294.65	131.44	134.22	176.09	217.79	154.07	201.76
chr1	222814661	222814810	103.32	0	197.44	40.29	254.67	201.75	271.75	149.25	244.1	173.42
chr1	223036221	223036410	166.79	163.09	226.84	120.88	196.34	135.06	167.56	97.23	0	107.63
chr1	199400501	199400650	34.52	37.28	0	80.08	0	134.22	377.77	523.57	1264.55	265.19
chr1	199461001	199461190	53.98	148.18	0	75.55	0	0	24.37	72.92	394.02	107.97
chr1	223143881	223144030	319.8	148.18	112.82	200.46	788.64	16.04	986.46	308.7	161.6	402.85
chr1	199690641	199690810	1.16	149.11	0	0	211.95	0	11.58	52.5	0	126.19
chr1	199816061	199816230	32.43	0	0	0	0	0	73.12	97.23	75.34	77.6
chr1	223190461	223190610	108.53	0	0	0	145.41	0	386.3	269.81	51.98	121.12
chr1	199878921	199879090	55.02	0	0	29.21	0	143.51	188.88	442.87	334.88	208.51
chr1	156661461	156661610	313.89	882.56	384.67	727.31	548.76	815.46	590.41	594.55	320.94	344.82
chr1	116672661	116672850	251.34	17.71	370.27	315.3	736.07	386.62	146.23	77.78	243.34	188.94
chr1	157117541	157117690	87.57	0	0	80.59	0	0	314.4	0	120.16	138.33
chr1	157138961	157139170	272.08	369.05	150.03	170.75	262.88	282.79	374.11	279.53	215.84	241.91
chr1	157155741	157155930	172.81	369.05	0	181.32	262.06	336.82	307.7	72.92	93.42	104.25
chr1	157196821	157197030	211.73	149.11	204.04	300.19	164.3	8.44	0	4.86	210.95	171.4
chr1	117735121	117735290	163.43	54.05	351.66	29.21	113.37	134.22	336.94	309.67	156.7	3.37
chr1	35719081	35719270	439.56	515.37	897.16	190.39	926.66	101.3	608.08	295.09	861.12	378.56
chr1	244952981	244953330	329.3	743.7	58.81	225.65	131.44	303.9	1958.29	909.08	1069.8	412.3
chr1	165376401	165376750	296.05	223.67	657.12	412.01	106.8	502.27	481.35	318.91	898.41	599.89
chr1	200206421	200206590	122.66	294.5	96.02	89.65	98.58	116.49	194.37	265.92	214.71	6.41
chr1	224012521	224012790	166.21	475.3	312.06	85.62	235.77	520.84	396.05	97.23	123.18	347.52
chr1	119007841	119008010	184.86	0	0	125.92	0	269.29	0	77.3	0	57.36
chr1	119556521	119556670	83.16	91.33	72.01	80.59	128.15	160.39	0	189.11	299.85	80.97
chr1	119574021	119574190	35.67	0	179.43	0	32.86	117.34	97.49	353.42	491.21	295.56
chr1	119585881	119586070	18.42	203.17	11.4	161.18	98.58	168.83	121.86	48.61	218.48	316.81
chr1	119593941	119594090	132.85	74.56	0	0	0	217.79	417.37	334.47	471.99	131.92
chr1	120117741	120117930	99.26	425.9	161.43	0	123.23	0	508.77	422.94	750.37	800.3
chr1	120126361	120126510	40.19	54.05	191.43	80.59	0	0	0	0	30.14	0
chr1	120144261	120144510	84.09	0	96.02	161.18	0	337.66	97.49	47.64	313.41	205.47
chr1	120354741	120354910	356.75	294.5	927.77	466.4	1212.54	354.55	97.49	82.64	36.92	73.55
chr1	36125261	36125490	23.17	37.28	24	69.51	0	0	0	0	59.89	3.37
chr1	36133521	36133770	246.36	145.38	196.83	297.17	386.11	504.81	455.76	305.78	326.59	310.4
chr1	36218261	36218410	52.12	203.17	0	155.64	156.09	211.04	156.59	189.6	21.85	141.03
chr1	36339101	36339250	113.39	17.71	270.05	70.51	131.44	143.51	48.74	0	197.76	272.61
chr1	36339341	36339550	196.33	297.29	379.87	89.65	47.65	531.82	243.72	96.74	60.27	184.22
chr1	36450761	36450930	200.26	342.96	0	215.07	65.72	101.3	0	228.49	146.91	114.04
chr1	36485821	36485990	199.69	139.79	102.02	14.61	146.23	0	157.2	300.92	97.94	161.61
chr1	201186301	201186450	84.44	0	191.43	0	179.09	0	297.95	172.58	51.98	114.04
chr1	225445601	225445770	342.15	128.61	0	145.06	138.83	82.73	103.58	236.26	74.58	97.51
chr1	201480541	201480810	702.26	2754.86	2071.57	1900.36	1840.17	2993.38	1657.91	1454.05	687.46	522.96
chr1	225478021	225478190	184.16	287.04	186.03	264.93	146.23	0	237.63	159.45	165.37	0
chr1	225951201	225951430	210.23	164.96	495.69	418.05	8.22	0	146.23	238.21	426.04	118.09
chr1	225999401	225999570	880.4	1515.36	1751.11	1201.26	3219.47	2436.24	1816.93	1074.86	2598.04	1836.44
chr1	226032201	226032490	150.34	9.32	106.82	80.59	0	236.36	0	0	116.77	80.97
chr1	226033701	226033850	100.19	0	213.64	45.33	123.23	16.04	157.2	385.02	552.23	133.95
chr1	2314401	2314650	168.53	166.82	287.45	201.47	0	82.73	97.49	116.67	224.88	245.62
chr1	2570401	2570650	350.38	0	102.02	80.59	131.44	346.1	327.8	110.84	36.92	60.39
chr1	2575981	2576130	158.57	0	46.21	80.59	217.7	143.51	205.94	0	67.43	50.61
chr1	120844261	120844550	415.82	381.17	888.76	251.33	528.23	939.55	146.23	87.02	0	0
chr1	120844741	120844890	47.14	0	192.03	0	65.72	0	0	0	0	0
chr1	121160261	121160410	36.95	0	216.04	200.97	123.23	335.97	437.48	222.65	259.54	351.56
chr1	125166281	125166470	120	149.11	377.47	140.53	589.02	665.2	394.83	585.8	138.62	316.48
chr1	125179441	125179590	176.4	166.82	0	28.71	130.62	352.86	121.86	139.52	243.34	254.73
chr1	125181221	125181430	1737.92	1913.3	1909.54	2659.9	2784.89	3859.49	4054.29	2818.16	1030.63	1069.54
chr1	143193441	143193610	581.91	849.01	539.5	944.39	841.22	544.48	602.6	488.09	518.7	680.52
chr1	143212121	143212290	264.9	288.91	388.87	699.6	47.65	503.12	443.88	299.95	345.8	182.19
chr1	143213941	143214090	773.9	769.79	571.9	405.96	572.59	261.69	494.14	517.25	506.65	861.37
chr1	143219281	143219430	242.54	231.12	552.1	135.99	131.44	126.62	740.3	556.15	15.07	205.14
chr1	143234961	143235110	284.93	1078.27	482.49	872.36	309.71	573.18	578.84	644.14	481.03	222.01
chr1	143252861	143253010	127.06	0	179.43	185.35	80.51	75.97	265.66	47.64	44.07	83.67
chr1	143275301	143275450	27.8	9.32	0	0	0	0	174.26	0	36.92	220.32
chr1	143275621	143275790	375.97	406.33	464.48	645.21	941.44	395.07	1041.91	877.49	247.86	255.07
chr1	143275821	143275990	115.13	17.71	130.82	188.88	538.91	334.29	368.63	578.99	112.63	57.36
chr1	143699241	143699390	46.33	0	0	0	193.87	0	0	0	59.89	0
chr1	36703801	36703950	156.6	203.17	448.88	376.24	262.88	194.16	290.03	416.14	252.38	508.79
chr1	37995281	37995490	284.7	212.49	197.43	306.23	327.78	8.44	223.61	155.57	670.89	359.32
chr1	226035721	226035930	104.59	37.28	192.03	103.76	0	98.77	6.09	199.32	149.55	140.69
chr1	226042761	226042930	113.97	54.05	58.81	451.8	196.34	0	389.34	77.78	40.68	53.98
chr1	226044801	226044970	94.05	182.66	46.21	119.37	98.58	0	24.37	75.84	0	0
chr1	226073281	226073430	82.24	63.37	130.82	40.29	287.53	126.62	73.12	0	116.77	64.1
chr1	226100981	226101170	184.86	362.53	34.81	40.29	0	371.43	6.09	238.21	0	77.6
chr1	226122681	226122850	273.47	148.18	286.25	103.76	269.45	168.83	327.8	125.42	198.89	50.61
chr1	226127981	226128150	243.35	237.65	46.21	225.65	368.03	0	84.08	116.67	116.77	40.49
chr1	226989681	226989830	100.31	534.94	58.81	189.89	145.41	8.44	0	155.57	75.34	9.78
chr1	3630341	3630550	351.42	706.42	154.83	120.38	450.18	487.92	35.34	37.43	0	215.26
chr1	3772101	3772270	265.82	410.06	502.29	280.04	259.6	0	0	202.23	0	140.02
chr1	144408461	144408650	94.63	149.11	0	0	130.62	0	0	0	1001.62	632.61
chr1	144551581	144551750	577.74	2078.26	1406.05	1079.88	779.61	2177.08	1114.41	1374.32	127.32	157.56
chr1	145157081	145157270	97.76	0	0	80.59	0	0	237.63	153.62	60.27	53.98
chr1	89946601	89946770	117.45	223.67	6	29.21	131.44	124.94	194.37	168.21	178.55	164.65
chr1	89966741	89966890	51.54	0	24	0	197.16	0	35.95	86.53	15.07	198.05
chr1	90176641	90176810	1.16	54.05	124.82	80.59	161.01	269.29	73.12	77.78	36.92	3.37
chr1	90707041	90707210	52.12	0	6	0	131.44	0	91.4	150.7	108.86	26.99
chr1	91031181	91031370	126.71	0	0	0	0	184.03	420.42	427.8	124.31	134.96
chr1	91591301	91591490	220.3	368.12	250.24	160.67	376.25	118.18	54.84	334.95	55.75	60.73
chr1	146037401	146037570	290.49	454.79	430.28	370.2	458.4	396.75	0	513.85	906.32	318.5
chr1	23869261	23869410	79.46	0	292.25	160.67	236.59	67.53	84.08	230.92	427.54	168.7
chr1	23869901	23870070	119.42	465.98	136.82	139.52	15.61	48.96	204.73	72.92	309.26	13.5
chr1	23931261	23931430	121.04	354.14	96.02	29.21	15.61	67.53	54.84	430.72	172.52	222.34
chr1	39672761	39672930	125.79	149.11	192.03	241.26	15.61	277.73	0	222.17	82.12	53.65
chr1	39833681	39833890	61.39	148.18	0	241.76	131.44	345.26	675.72	1212.92	777.49	195.35
chr1	39834081	39834270	210.92	390.49	82.81	89.65	0	202.6	0	213.42	30.14	40.49
chr1	24694041	24694210	102.39	517.23	0	49.36	0	242.27	0	76.32	7.16	6.41
chr1	24695541	24695710	311.23	185.46	466.88	269.47	575.05	454.16	188.88	319.88	60.27	13.5
chr1	203324701	203324910	357.79	158.43	405.67	80.59	98.58	149.42	157.2	155.57	239.95	107.63
chr1	203361981	203362130	140.96	118.82	120.02	49.36	637.49	0	84.08	67.09	278	252.71
chr1	6747801	6747970	77.49	148.18	0	241.26	187.3	0	132.83	77.78	0	188.6
chr1	6777001	6777170	251.58	240.44	72.01	340.99	147.05	135.06	120.64	267.38	111.88	13.5
chr1	147080341	147080490	88.84	0	24	5.04	221.81	101.3	46.92	162.86	32.77	40.49
chr1	92975681	92975890	165.05	9.32	82.81	129.95	591.48	0	620.27	973.74	1028.74	503.05
chr1	92995541	92995690	95.33	490.21	261.65	160.67	164.3	82.73	6.09	28.68	0	157.9
chr1	147717821	147717990	101.12	0	96.02	127.93	0	48.96	0	67.09	36.92	3.37
chr1	93447181	93447370	283.78	0	437.48	340.99	81.33	82.73	321.71	430.72	112.25	50.61
chr1	148289741	148289890	102.04	91.33	0	189.89	0	184.03	145.62	56.88	0	251.7
chr1	39886841	39886990	142.93	149.11	166.23	5.04	164.3	135.06	157.2	95.28	0	154.53
chr1	39892701	39892870	556.08	875.11	2283.4	673.92	1253.61	1319.42	541.67	805.54	60.27	322.55
chr1	39903261	39903430	168.53	203.17	213.64	235.72	211.95	352.01	97.49	420.51	64.04	36.78
chr1	39905281	39905470	142.47	0	11.4	109.8	0	126.62	97.49	134.66	270.09	80.97
chr1	24718281	24718530	257.6	478.09	202.84	201.47	131.44	337.66	157.81	9.24	315.29	70.18
chr1	39907641	39907790	120.92	0	120.02	0	0	194.16	627.58	539.13	187.97	151.15
chr1	39937401	39937610	180.92	298.23	192.03	29.21	245.63	412.79	73.12	155.32	346.18	271.94
chr1	39970021	39970210	138.3	277.72	299.45	243.78	262.88	135.06	188.88	102.09	157.46	181.52
chr1	24871941	24872150	123.7	0	106.82	109.8	104.33	16.04	0	0	216.6	514.53
chr1	39992341	39992490	141.89	91.33	226.24	170.24	196.34	261.69	303.43	164.32	629.83	744.29
chr1	39996041	39996350	276.25	464.11	562.9	443.23	262.88	270.13	73.12	136.12	404.57	215.93
chr1	40003261	40003410	79.8	0	72.01	60.44	0	150.26	286.37	150.7	180.44	167.01
chr1	40034161	40034310	157.99	342.96	245.44	69.51	0	33.77	350.35	284.39	142.39	154.19
chr1	24991101	24991270	179.99	277.72	186.03	190.39	147.05	454.16	97.49	97.23	0	13.5
chr1	25006921	25007070	75.87	111.83	96.02	150.6	47.65	48.96	119.42	120.56	67.05	67.48
chr1	25011421	25011610	62.08	111.83	0	80.59	130.62	135.06	0	97.23	149.17	129.9
chr1	40155281	40155450	126.02	0	95.42	170.24	0	0	97.49	203.21	443.37	210.87
chr1	25017541	25017710	132.16	443.61	24	199.45	0	48.96	327.19	228	64.04	0
chr1	25020621	25020790	171.77	0	11.4	49.36	179.09	236.36	156.59	145.36	292.31	181.52
chr1	40241861	40242010	104.94	291.7	130.22	230.18	139.66	217.79	121.86	276.13	348.06	207.83
chr1	40342241	40342390	62.31	139.79	446.48	49.36	285.88	135.06	0	125.42	161.6	268.57
chr1	25118561	25118730	90.92	148.18	0	40.29	80.51	0	0	271.27	162.73	53.98
chr1	203520421	203520590	147.22	575.95	328.86	385.31	80.51	236.36	194.98	164.32	112.25	112.69
chr1	203586621	203586790	104.82	71.76	192.03	110.3	0	16.04	24.37	77.78	60.27	19.57
chr1	203592861	203593030	91.97	0	90.02	150.09	131.44	48.96	356.44	121.05	0	0
chr1	203601821	203601990	132.85	500.46	0	5.04	131.44	101.3	0	37.43	150.68	158.58
chr1	203610221	203610370	113.39	91.33	90.02	115.85	0	269.29	107.85	125.91	40.68	84.35
chr1	203744401	203744630	136.21	149.11	0	277.02	131.44	135.06	292.46	300.44	164.61	100.54
chr1	203795461	203795610	918.51	1963.63	2322.41	1441.01	2721.64	2503.77	1718.23	1329.11	2916.72	1625.23
chr1	7770721	7770950	177.56	54.05	95.42	211.04	0	404.35	126.73	272.24	443.74	565.81
chr1	7782061	7782230	285.98	91.33	138.02	129.95	131.44	168.83	97.49	125.42	526.24	594.49
chr1	7886481	7886650	64.28	0	96.02	5.04	343.39	135.06	383.86	144.87	161.22	112.69
chr1	7943281	7943470	121.97	0	435.68	80.59	0	149.42	291.86	246.47	247.86	154.19
chr1	7945541	7945710	100.54	17.71	0	29.21	211.95	201.75	6.09	198.35	125.81	33.06
chr1	8127141	8127350	84.55	324.79	96.02	164.2	131.44	101.3	200.46	397.18	331.49	205.47
chr1	8169861	8170030	121.85	780.98	322.86	340.48	507.69	0	71.29	193.97	60.27	404.87
chr1	8198641	8198790	216.71	175.21	154.83	98.72	381.18	215.26	0	136.12	64.04	97.51
chr1	8217201	8217350	31.97	0	94.22	158.66	130.62	65	0	0	7.16	0
chr1	8217421	8217670	175.83	501.39	90.02	230.68	0	0	146.23	77.78	165.74	3.37
chr1	8225081	8225250	108.65	0	0	119.87	276.85	126.62	624.53	909.08	48.97	0
chr1	8238221	8238390	99.61	203.17	58.81	0	80.51	521.69	236.41	286.82	0	40.49
chr1	8239061	8239230	117.56	0	0	149.59	123.23	0	262	67.09	0	0
chr1	8307701	8307870	156.48	0	120.02	109.8	0	202.6	97.49	116.67	135.23	53.98
chr1	93988861	93989030	124.75	54.05	0	0	130.62	0	0	189.6	285.91	248.66
chr1	93991381	93991550	118.84	0	120.02	0	244.81	0	91.4	77.78	104.34	0
chr1	94411341	94411490	40.31	0	6	0	0	0	35.34	110.84	164.99	111.34
chr1	94602821	94602990	39.03	203.17	0	200.97	0	0	635.5	483.71	214.71	266.2
chr1	40425301	40425470	169.34	0	96.02	279.54	73.94	131.69	216.3	77.78	0	53.98
chr1	25614861	25615070	190.19	74.56	141.63	0	728.67	427.14	192.54	37.43	21.85	53.98
chr1	40783521	40783770	61.04	149.11	0	29.21	0	8.44	0	77.78	0	0
chr1	25923381	25923570	126.14	260.95	96.02	254.86	139.66	33.77	181.57	319.4	394.02	97.17
chr1	40898461	40898610	101.12	251.63	0	25.18	0	67.53	17.67	144.38	251.25	188.94
chr1	40905161	40905330	60.92	0	0	80.08	262.06	0	0	155.57	1102.2	822.23
chr1	25931621	25931790	156.95	0	24	154.63	130.62	126.62	84.08	155.57	239.2	100.21
chr1	26004181	26004410	102.85	0	0	60.44	0	67.53	97.49	0	75.34	0
chr1	26049921	26050090	158.22	9.32	220.84	161.18	326.96	386.62	176.7	509.96	0	80.97
chr1	26141921	26142110	58.96	0	303.65	0	319.57	0	79.21	72.92	90.03	0
chr1	172498961	172499130	100.31	148.18	54.01	330.91	131.44	149.42	91.4	169.66	376.31	72.54
chr1	172499681	172499870	80.62	671.01	322.86	362.65	0	82.73	187.66	47.64	67.43	73.55
chr1	172697541	172697730	120.11	0	96.02	10.07	276.03	126.62	121.86	155.57	315.29	73.89
chr1	205227021	205227250	187.41	231.12	192.03	282.06	0	316.56	0	28.2	115.64	53.98
chr1	172770201	172770350	28.96	74.56	24	34.75	0	0	200.46	367.04	244.47	219.31
chr1	173093841	173094030	63.7	0	0	75.55	65.72	319.09	555.68	208.55	180.43	196.53
chr1	173117261	173117450	37.06	91.33	0	49.36	131.44	135.06	84.08	0	92.67	0
chr1	173296081	173296290	131.81	287.04	0	196.43	488.79	194.16	304.04	473.02	119.41	188.27
chr1	173414201	173414430	138.41	128.61	82.81	317.31	131.44	82.73	97.49	289.74	150.3	257.43
chr1	8890001	8890170	115.25	74.56	130.82	265.94	164.3	351.17	187.06	85.07	186.84	13.5
chr1	8900001	8900170	615.62	641.18	664.32	602.39	1663.55	706.56	530.09	311.13	175.91	53.98
chr1	150183721	150183890	109.69	9.32	167.43	69.51	0	270.13	0	175.01	123.55	53.98
chr1	95095861	95096070	133.9	214.35	54.01	258.89	328.6	0	431.99	465.72	293.82	148.45
chr1	95098241	95098450	79.69	203.17	88.82	281.55	0	194.16	691.56	387.45	60.27	0
chr1	96682161	96682330	43.78	0	0	9.57	0	0	595.29	193.97	304.37	107.63
chr1	96684061	96684230	87.45	0	0	129.95	0	16.04	201.07	19.45	209.44	174.1
chr1	99700121	99700310	113.39	0	0	80.08	0	194.16	304.65	345.16	122.8	127.53
chr1	150777621	150777790	47.26	0	0	156.14	0	135.06	146.23	232.38	323.95	554.68
chr1	100132961	100133110	615.62	1076.41	876.76	795.81	1756.38	1259.48	1707.87	912.97	2310.62	1829.35
chr1	244349101	244349290	259.45	390.49	96.02	94.69	244.81	0	35.34	97.23	45.2	246.3
chr1	244945301	244945570	58.61	612.29	6	109.8	262.88	0	587.98	265.43	60.27	117.41
chr1	26152661	26152830	98.22	0	70.21	148.58	319.57	0	192.54	0	56.5	134.62
chr1	26230801	26230970	101.46	0	144.03	225.65	0	0	59.71	67.09	105.47	130.23
chr1	41423761	41423910	65.44	27.03	12	20.15	113.37	135.06	0	0	21.85	19.57
chr1	41429361	41429550	202.81	0	46.81	80.59	0	24.48	73.12	140.98	124.31	292.18
chr1	26607681	26607830	12.63	0	0	109.8	15.61	0	97.49	0	56.5	46.56
chr1	205962181	205962370	136.68	223.67	0	249.82	211.95	48.96	0	194.46	0	90.42
chr1	206006001	206006170	189.38	149.11	101.42	280.55	131.44	371.43	157.81	483.71	15.07	6.75
chr1	206032501	206032670	43.32	139.79	0	150.09	32.86	0	97.49	124.94	746.6	799.62
chr1	9145341	9145510	189.15	260.95	96.02	5.04	130.62	116.49	73.12	349.54	112.25	26.99
chr1	9203481	9203670	53.28	314.07	11.4	0	113.37	33.77	0	0	36.92	87.05
chr1	9279481	9279690	45.06	315	34.81	135.99	390.21	258.31	0	96.74	0	178.14
chr1	100532781	100532930	50.85	743.7	24	181.32	98.58	0	6.09	58.34	0	208.51
chr1	101262581	101262790	262	0	264.05	80.59	130.62	0	91.4	140.98	1112.75	494.28
chr1	101292141	101292350	132.27	74.56	192.03	244.79	277.67	303.9	97.49	63.2	244.47	474.04
chr1	107535181	107535350	36.37	0	106.22	80.59	0	0	84.08	144.87	21.85	53.98
chr1	246703681	246703830	73.67	0	0	25.18	0	48.96	108.46	353.91	801.98	293.53
chr1	26639721	26639870	77.84	111.83	48.01	69.51	32.86	0	248.59	77.78	36.92	138.33
chr1	26805241	26805390	226.44	139.79	583.9	316.31	15.61	167.99	97.49	97.23	131.84	53.98
chr1	26812261	26812430	95.33	111.83	0	118.36	15.61	0	59.71	77.78	134.1	0
chr1	27031761	27031950	288.64	0	0	141.03	409.11	33.77	121.25	192.51	90.41	73.55
chr1	178692701	178692870	56.06	0	0	54.4	0	0	219.35	86.53	189.48	128.21
chr1	179021961	179022150	132.62	182.66	126.02	98.72	0	329.22	447.84	400.58	840.77	453.12
chr1	206738441	206738630	330.92	149.11	186.03	65.48	130.62	708.25	308.92	0	33.9	0
chr1	9846061	9846210	76.21	91.33	90.02	118.87	179.09	0	338.77	299.46	3.77	107.63
chr1	9991101	9991270	20.73	0	0	0	98.58	0	283.32	105.98	323.95	276.33
chr1	9997001	9997190	53.16	9.32	96.02	150.09	0	0	102.97	101.12	7.16	9.78
chr1	10029221	10029370	82.47	0	292.25	0	123.23	217.79	516.08	223.63	67.05	0
chr1	108130921	108131090	167.25	372.78	0	34.25	113.37	0	188.27	450.65	60.27	168.02
chr1	108557381	108557530	159.73	482.75	96.02	0	114.19	16.04	73.12	562.47	201.91	84.01
chr1	248576441	248576630	13.9	0	0	0	0	0	230.92	86.53	0	148.45
chr1	248792441	248792650	116.75	149.11	90.02	65.48	8.22	135.06	65.8	562.47	281.39	185.57
chr1	248798901	248799050	59.77	0	24	120.38	0	0	235.19	131.26	74.96	90.08
chr1	27341541	27341770	285.51	192.91	496.29	60.44	147.87	158.7	303.43	77.78	739.44	918.72
chr1	27368221	27368410	205.71	288.91	0	255.36	131.44	0	249.2	173.07	90.41	73.55
chr1	27391681	27391830	125.32	158.43	106.82	219.6	345.03	16.88	170.6	125.42	126.94	13.5
chr1	27403081	27403270	233.97	183.6	58.81	170.75	131.44	0	425.29	72.44	82.12	92.78
chr1	27490181	27490350	931.6	1572.21	1148	1552.32	3711.55	2730.85	1230.79	1691.29	1996.28	1944.4
chr1	27522381	27522550	56.87	128.61	0	0	0	0	0	0	127.32	294.88
chr1	904681	904830	22.01	0	0	89.15	0	41.36	0	72.92	181.57	45.89
chr1	180127721	180127870	31.04	288.91	70.21	69.51	359.82	151.1	146.23	0	33.9	0
chr1	180130881	180131050	206.29	239.51	242.44	78.57	0	0	254.08	136.12	213.58	168.02
chr1	180137941	180138110	30.93	240.44	90.02	190.39	178.27	346.1	0	56.88	220.36	267.22
chr1	206851841	206851990	38.22	0	0	80.08	0	48.96	6.09	246.96	25.61	134.96
chr1	1069881	1070150	442.11	612.29	790.34	411.5	131.44	250.71	376.55	252.79	239.95	107.97
chr1	206924201	206924490	106.1	260.95	0	176.29	0	413.64	73.12	77.78	36.92	53.98
chr1	206927221	206927430	353.85	574.08	609.11	218.09	753.32	405.2	443.57	427.8	90.41	172.07
chr1	1201461	1201610	4.63	0	48.01	235.72	15.61	328.38	0	0	15.07	0
chr1	180228001	180228170	46.33	149.11	124.82	181.32	131.44	8.44	114.55	67.57	108.86	66.13
chr1	180229541	180229710	118.26	0	274.25	191.4	188.95	126.62	97.49	67.09	0	53.98
chr1	206949301	206949470	168.53	149.11	192.03	80.59	73.94	0	315.62	260.57	0	0
chr1	206952281	206952430	107.26	177.07	95.42	100.73	123.23	168.83	587.37	87.02	206.8	127.2
chr1	207018221	207018410	272.66	37.28	364.87	0	131.44	234.68	303.43	386	0	80.97
chr1	180609801	180610050	976.42	632.8	1855.53	456.83	1415.45	1812.41	11.58	446.76	120.54	107.97
chr1	207155161	207155350	120.92	0	58.81	80.08	80.51	83.57	24.37	87.02	344.67	127.53
chr1	207194381	207194530	72.74	9.32	6	174.77	113.37	0	0	0	105.1	0
chr1	207205841	207206050	170.15	0	298.25	141.03	488.79	134.22	131.61	0	36.92	0
chr1	180617921	180618090	144.78	148.18	78.01	74.54	0	0	201.07	168.69	191.36	75.91
chr1	207313261	207313410	225.51	54.05	370.87	80.59	400.89	126.62	73.12	173.07	226.01	80.97
chr1	207318701	207318850	19.34	0	95.42	188.88	131.44	33.77	0	0	142.39	53.65
chr1	157564001	157564210	146.52	0	155.43	185.35	15.61	168.83	97.49	0	45.2	188.94
chr1	157651521	157651690	1.16	91.33	0	60.44	32.86	0	321.1	136.12	59.89	111.34
chr1	157725321	157725470	0	0	0	0	0	0	188.88	155.57	0	3.37
chr1	157734441	157734610	85.02	149.11	0	0	123.23	362.99	582.49	1727.75	36.92	305.34
chr1	158163641	158163830	48.42	149.11	72.01	0	164.3	0	0	77.78	300.6	181.52
chr1	158333521	158333670	79.46	0	0	0	622.7	168.83	266.26	289.74	97.19	0
chr1	11732041	11732270	297.91	91.33	239.44	190.39	131.44	184.03	383.86	105.98	710.06	652.86
chr1	158440761	158440930	85.36	128.61	0	0	47.65	0	0	0	36.92	0
chr1	11882961	11883170	1286.03	1353.2	3035.94	1043.11	2763.54	2106.17	1709.7	609.62	100.58	262.49
chr1	11893361	11893510	124.4	382.1	90.02	161.18	221.81	396.75	0	87.02	198.14	422.42
chr1	109291241	109291390	192.85	92.26	555.7	366.17	893.8	293.77	188.88	432.67	1233.66	874.53
chr1	27636601	27636790	27.8	203.17	287.45	159.16	130.62	107.21	296.73	82.16	183.83	93.12
chr1	12146721	12146890	58.38	149.11	228.04	38.78	262.88	0	24.37	149.73	60.27	154.53
chr1	12152141	12152330	154.63	428.7	96.02	29.21	0	135.06	91.4	47.64	120.54	248.66
chr1	27659221	27659470	298.25	251.63	768.14	578.72	161.84	295.45	230.92	121.54	932.31	417.02
chr1	27772381	27772530	43.78	111.83	76.21	80.59	32.86	0	140.14	228	126.19	333.35
chr1	12210621	12210770	225.05	166.82	58.81	181.32	80.51	337.66	181.57	86.05	135.61	46.9
chr1	27863661	27863810	246.6	442.68	130.82	9.57	8.22	143.51	205.94	77.3	640.37	181.52
chr1	27968801	27968990	214.16	109.04	144.03	178.8	262.88	194.16	97.49	116.67	276.87	160.94
chr1	13642741	13642910	0	0	82.81	75.55	0	202.6	84.08	19.45	439.22	185.23
chr1	181134881	181135090	247.29	0	316.86	160.67	0	33.77	11.58	91.39	179.68	295.89
chr1	181163181	181163350	65.44	74.56	154.83	68.5	196.34	202.6	102.97	0	44.07	212.56
chr1	158801101	158801250	29.88	241.38	24	0	0	0	0	86.05	0	26.99
chr1	158802001	158802170	74.25	223.67	0	114.84	179.09	135.06	11.58	43.75	60.27	33.06
chr1	182394781	182394950	77.26	91.33	0	78.57	0	75.97	194.37	197.86	198.52	112.69
chr1	159274781	159274930	15.98	0	0	60.44	0	0	73.12	135.63	3.77	53.98
chr1	159282281	159282450	60.58	149.11	82.81	120.88	8.22	135.06	194.37	559.06	51.98	83.67
chr1	159315501	159315670	13.9	0	0	109.8	0	16.04	120.64	159.45	45.2	151.15
chr1	159343181	159343330	24.32	0	96.02	118.87	193.87	48.96	97.49	111.81	116.4	57.36
chr1	159664361	159664550	59.65	149.11	0	0	131.44	0	146.23	0	120.54	0
chr1	109632781	109633070	330.69	148.18	448.88	190.39	131.44	168.83	91.4	0	64.04	0
chr1	109634441	109634630	163.2	0	418.27	40.29	146.23	135.06	355.22	24.31	120.54	121.12
chr1	61620541	61620750	57.68	484.62	0	5.04	0	49.81	662.92	591.15	514.18	103.92
chr1	61641261	61641430	52.35	0	0	69.51	15.61	116.49	59.71	231.89	577.09	164.31
chr1	109825581	109825850	174.2	249.76	240.04	5.04	310.53	413.64	194.37	286.34	149.17	67.48
chr1	109901801	109901970	596.86	1013.03	603.71	954.97	1288.12	900.71	433.21	209.04	25.61	40.49
chr1	109944541	109944710	217.29	0	106.22	215.07	427.18	0	346.08	390.37	702.53	675.46
chr1	109969621	109969790	314.01	137.93	0	80.59	80.51	48.96	237.02	624.21	295.7	213.57
chr1	109979701	109979850	349.45	83.88	340.86	155.64	466.61	318.25	24.37	86.05	304.37	67.14
chr1	62716461	62716630	69.03	139.79	0	115.85	0	0	0	140.01	120.16	184.22
chr1	62722841	62723050	36.72	128.61	239.44	58.93	65.72	16.04	181.57	343.22	60.27	40.49
chr1	28108121	28108350	244.63	0	96.02	241.76	172.52	337.66	254.69	111.81	438.85	420.06
chr1	28112841	28113010	656.04	939.41	1277.03	503.17	2252.57	1227.4	1065.06	592.61	645.65	207.5
chr1	13697881	13698050	166.21	54.05	0	0	460.04	260	35.34	561.98	195.5	118.09
chr1	13699621	13699810	122.78	186.39	54.01	168.73	230.02	0	97.49	0	161.98	208.51
chr1	28127181	28127350	66.02	0	48.01	281.55	143.76	0	286.37	77.78	816.29	60.73
chr1	28129241	28129390	95.67	111.83	120.02	108.79	0	33.77	97.49	77.78	409.84	86.71
chr1	28139941	28140130	65.67	0	0	169.74	0	8.44	146.23	209.04	681.06	379.91
chr1	28143641	28143790	95.33	148.18	6	233.2	327.78	0	121.86	0	258.41	120.45
chr1	28326261	28326430	99.26	195.71	143.43	155.64	113.37	33.77	127.34	0	15.07	188.94
chr1	15225061	15225290	71.12	0	24	89.65	47.65	0	6.09	61.74	389.12	284.76
chr1	28354201	28354470	262.81	400.74	192.03	337.46	0	168.83	97.49	408.36	548.09	173.42
chr1	182615061	182615230	139.34	149.11	249.04	80.59	193.87	16.04	97.49	420.51	421.52	383.95
chr1	183600721	183600890	146.41	54.05	96.02	266.95	138.83	211.04	121.86	77.3	44.07	53.98
chr1	159945661	159945850	72.28	492.07	160.83	0	131.44	82.73	59.71	233.35	0	3.37
chr1	160400361	160400530	67.18	312.2	478.89	70.01	131.44	0	109.06	87.02	81.74	0
chr1	110508101	110508270	108.18	427.77	78.01	80.59	56.68	0	181.57	18.47	7.53	215.26
chr1	110634841	110635050	82.01	0	95.42	170.75	0	0	170.6	155.57	0	148.45
chr1	110640101	110640250	57.91	149.11	0	5.04	0	16.04	194.37	109.38	210.95	187.25
chr1	110641741	110641910	6.83	0	0	40.29	0	0	0	87.02	101.71	0
chr1	110644021	110644170	136.56	0	58.81	38.78	440.33	309.81	372.89	244.53	1093.53	459.87
chr1	110646101	110646250	39.15	54.05	0	80.59	309.71	116.49	255.3	1011.66	1316.16	964.95
chr1	110647501	110647650	28.84	54.05	96.02	0	130.62	0	351.57	373.84	187.59	180.51
chr1	110687341	110687510	117.1	91.33	58.81	80.59	0	0	0	97.23	557.5	222.01
chr1	110688581	110688730	67.76	54.05	82.81	161.18	131.44	0	0	24.31	262.18	0
chr1	110690841	110690990	82.58	0	154.23	0	130.62	0	224.22	4.86	15.07	155.2
chr1	110700901	110701110	72.39	139.79	0	75.55	98.58	135.06	35.34	97.23	172.15	83.67
chr1	110707361	110707590	81.54	128.61	216.04	80.08	123.23	33.77	132.22	102.09	221.49	53.31
chr1	110720021	110720190	49.57	149.11	96.02	19.14	197.16	67.53	0	121.54	60.27	53.98
chr1	110722901	110723090	73.32	139.79	0	109.8	0	0	280.28	175.01	59.89	19.57
chr1	65080061	65080210	49.34	0	95.42	376.24	80.51	101.3	97.49	111.81	105.47	114.71
chr1	227885801	227885990	132.62	492.07	52.81	312.28	65.72	0	292.46	9.24	0	195.01
chr1	228099541	228099830	432.84	0	261.65	924.75	394.32	521.69	417.98	97.23	120.54	114.38
chr1	228475821	228476070	265.48	203.17	216.04	161.18	295.74	454.16	187.66	144.87	482.17	134.96
chr1	228500441	228500610	173.05	17.71	82.81	135.99	179.09	126.62	97.49	831.3	431.69	107.97
chr1	228646741	228646890	47.37	149.11	82.81	129.95	80.51	0	79.21	121.54	127.32	89.07
chr1	15430361	15430510	191.81	111.83	191.43	140.53	164.3	8.44	0	4.86	69.69	94.47
chr1	28775221	28775370	163.66	186.39	186.03	206.51	0	75.97	180.96	72.92	36.92	13.5
chr1	15431701	15431970	354.43	314.07	178.23	210.54	130.62	400.97	6.09	378.22	97.19	121.46
chr1	15432461	15432670	160.88	381.17	166.23	261.91	131.44	0	0	116.67	150.68	46.56
chr1	15433001	15433170	188.68	222.74	0	241.26	234.95	337.66	144.4	226.06	209.44	194.34
chr1	15617261	15617430	405.39	1551.7	565.9	699.6	1191.18	1424.09	873.74	997.56	846.42	1174.13
chr1	29232521	29232670	183.12	279.59	58.81	85.12	154.44	0	145.62	120.56	120.54	148.45
chr1	184163761	184163930	140.5	149.11	24	159.66	0	0	514.86	946.03	736.05	554
chr1	184987821	184987970	112.47	148.18	96.02	98.72	80.51	0	11.58	417.11	254.64	167.68
chr1	160647381	160647570	64.86	0	154.83	0	98.58	134.22	146.23	0	133.35	174.77
chr1	160713281	160713450	74.94	139.79	0	185.86	47.65	168.83	97.49	77.78	217.73	202.44
chr1	160718321	160718490	92.2	128.61	0	80.59	164.3	0	54.84	77.78	14.31	79.63
chr1	160727341	160727530	113.63	277.72	58.81	49.36	275.2	92.01	95.05	162.86	213.96	107.97
chr1	160767801	160767970	116.41	314.07	150.03	110.3	0	0	48.74	0	154.44	251.7
chr1	160782321	160782550	64.52	344.82	154.83	150.1	276.03	260.84	520.34	580.94	323.2	262.16
chr1	160794441	160794650	30	17.71	0	0	15.61	261.69	97.49	0	232.79	0
chr1	160867721	160867890	87.57	149.11	6	214.57	138.83	82.73	0	140.98	36.92	133.27
chr1	160875701	160875870	56.29	37.28	0	5.04	0	48.96	0	0	108.49	0
chr1	110928321	110928530	64.4	0	278.45	80.59	130.62	0	91.4	111.81	120.54	161.27
chr1	110967381	110967570	133.43	307.55	198.04	309.76	80.51	0	132.22	77.78	60.27	118.09
chr1	111470341	111470570	118.72	0	226.84	150.1	164.3	0	382.64	87.02	442.24	187.25
chr1	66376261	66376430	93.7	0	0	250.33	131.44	0	0	0	120.54	114.04
chr1	66412221	66412390	92.08	139.79	0	29.21	0	135.06	170.6	189.6	224.51	111.34
chr1	66415361	66415510	0	0	0	49.36	0	0	119.42	86.53	456.55	225.72
chr1	228778161	228778330	81.43	0	82.81	75.55	0	192.47	140.14	116.67	60.27	120.11
chr1	228852221	228852390	86.41	298.23	178.83	150.09	271.1	201.75	84.08	38.89	45.2	80.64
chr1	228861901	228862070	110.73	240.44	90.02	75.55	0	135.06	180.96	0	64.04	53.98
chr1	228943801	228943990	154.63	238.58	96.02	230.68	287.53	98.77	132.83	309.67	21.85	0
chr1	228944441	228944590	50.62	186.39	319.86	89.65	0	135.06	96.88	105.98	15.07	140.69
chr1	228960821	228960990	127.29	149.11	6	80.59	123.23	135.06	213.26	91.88	224.51	43.86
chr1	228990141	228990330	126.6	109.04	72.01	229.17	130.62	116.49	330.85	319.88	104.34	323.9
chr1	228994761	228994930	12.63	0	90.02	5.04	0	260.84	6.09	82.64	127.7	64.1
chr1	228995361	228995510	69.15	54.05	48.01	0	211.95	165.45	179.74	155.57	111.69	26.99
chr1	229058661	229058870	192.74	612.29	58.81	236.73	131.44	0	97.49	77.78	439.98	0
chr1	30760861	30761030	328.25	288.91	78.01	109.8	409.11	236.36	140.14	9.24	109.24	273.63
chr1	30797621	30797870	154.51	149.11	144.03	336.45	179.09	405.2	24.37	348.08	120.16	181.52
chr1	16175981	16176190	113.63	74.56	366.07	119.37	571.77	202.6	188.27	261.06	205.67	87.05
chr1	16244821	16245150	342.5	410.06	759.74	472.95	671.99	226.23	425.29	622.26	51.98	157.9
chr1	31109681	31109850	126.83	139.79	138.02	201.47	0	0	280.28	0	197.39	107.63
chr1	16500601	16500770	189.26	0	11.4	470.43	131.44	16.04	121.86	210.5	45.2	22.94
chr1	31471661	31471810	107.72	480.89	126.02	100.73	333.53	308.12	91.4	96.74	60.27	146.77
chr1	185346461	185346610	75.06	0	0	80.59	0	0	279.06	131.26	114.51	93.46
chr1	185408801	185409070	148.26	297.29	0	120.88	262.88	405.2	97.49	153.62	375.94	194
chr1	185439821	185439970	89.65	182.66	280.25	221.11	327.78	797.73	970.01	232.86	56.5	6.41
chr1	185440201	185440370	45.87	0	59.41	115.85	123.23	0	265.05	9.24	30.14	0
chr1	185512541	185512710	127.76	0	0	60.44	0	116.49	97.49	294.12	195.13	216.61
chr1	185534861	185535010	56.52	0	0	29.21	327.78	201.75	369.85	488.57	941.73	600.56
chr1	185633121	185633290	129.73	0	0	75.55	82.15	218.64	168.17	114.73	204.92	83.67
chr1	185636901	185637110	178.84	0	34.81	5.04	0	16.04	97.49	135.63	141.26	53.98
chr1	185644641	185644870	161.58	0	24	80.08	188.95	0	11.58	0	7.16	0
chr1	185674261	185674470	150.69	149.11	0	173.77	131.44	202.6	569.7	376.27	1179.8	487.53
chr1	186536381	186536550	78.65	260.02	6	5.04	73.94	202.6	481.35	750.6	777.49	822.57
chr1	186614921	186615090	148.03	149.11	186.03	0	0	101.3	131	178.9	157.46	0
chr1	160982261	160982430	71.12	0	81.61	40.29	0	135.06	228.49	444.33	51.98	93.12
chr1	186643741	186643890	27.8	111.83	0	155.64	130.62	0	97.49	270.29	442.99	93.46
chr1	186653441	186653630	74.59	149.11	24	135.99	0	206.82	237.63	121.54	66.67	57.36
chr1	186656021	186656170	86.99	501.39	130.82	160.67	268.63	0	121.86	123.97	239.58	351.56
chr1	186660081	186660250	6.83	139.79	64.81	176.29	131.44	101.3	382.64	158.48	22.22	46.56
chr1	186662901	186663050	105.98	148.18	96.02	230.18	0	134.22	0	0	74.21	79.63
chr1	161070841	161070990	62.43	9.32	130.82	40.29	32.86	135.06	285.76	105.98	171.77	103.92
chr1	161220801	161220970	211.04	422.18	120.02	148.58	0	472.73	340.6	203.21	3.77	73.21
chr1	66420301	66420490	48.3	149.11	0	80.59	80.51	0	903.59	183.76	439.6	63.43
chr1	66752201	66752410	182.08	83.88	76.21	80.59	226.73	192.47	1692.03	633.93	284.78	73.55
chr1	67652941	67653090	164.13	37.28	58.81	161.18	236.59	0	90.18	140.01	93.42	146.77
chr1	67682681	67682830	215.79	810.8	1080.79	283.57	361.46	639.87	290.03	97.23	7.16	259.79
chr1	67694941	67695110	122.2	0	220.84	69.51	361.46	149.42	97.49	155.57	60.27	53.65
chr1	68255421	68255590	32.43	0	0	45.33	0	0	0	0	36.92	0
chr1	68269021	68269230	97.06	0	239.44	20.15	357.35	386.62	109.06	67.09	0	380.24
chr1	68271101	68271270	0	0	0	29.21	15.61	202.6	268.09	121.54	75.34	49.93
chr1	68347541	68347690	29.77	139.79	0	80.59	15.61	0	35.95	77.3	86.64	201.09
chr1	229217861	229218030	198.53	9.32	0	109.3	270.27	67.53	48.74	77.78	119.79	97.84
chr1	229567581	229567750	58.49	149.11	95.42	140.53	131.44	352.86	352.18	38.89	163.48	40.49
chr1	229582061	229582330	242.43	223.67	166.23	230.18	295.74	217.79	304.04	175.01	207.18	175.44
chr1	17060081	17060250	244.74	203.17	610.31	38.78	113.37	521.69	216.91	115.22	711.57	499.68
chr1	17061581	17061770	220.3	425.9	96.02	5.04	131.44	0	254.69	276.13	492.34	364.05
chr1	17121621	17121770	160.07	74.56	250.84	0	123.23	0	0	140.01	942.1	173.42
chr1	17141481	17141650	92.2	0	35.41	156.14	0	319.94	1164.98	0	843.41	311.75
chr1	17141801	17141990	47.49	0	0	80.59	0	0	235.8	344.19	1012.92	576.94
chr1	17176781	17176970	183.01	0	0	9.57	0	116.49	219.35	193.97	142.39	86.04
chr1	17440821	17441050	521.92	92.26	2455.63	644.7	1676.69	192.47	193.15	67.09	276.49	414.66
chr1	186770521	186770690	59.88	149.11	58.81	0	145.41	168.83	97.49	115.22	82.12	67.48
chr1	186802521	186802670	48.07	0	0	80.08	0	0	146.23	0	225.64	26.99
chr1	186819241	186819410	91.39	0	96.02	120.88	0	192.47	301.6	682.54	443.37	244.95
chr1	186994921	186995070	117.33	0	0	0	65.72	0	84.08	465.72	51.98	0
chr1	187001661	187001830	48.07	111.83	6	234.71	197.16	106.36	230.32	378.22	315.67	160.6
chr1	192038681	192038850	68.34	17.71	0	0	0	116.49	109.06	0	60.27	9.78
chr1	161487481	161487710	399.83	406.33	162.03	129.44	98.58	336.82	466.72	305.3	60.27	53.98
chr1	161632461	161632670	129.73	149.11	0	0	0	194.16	97.49	0	75.34	107.97
chr1	161643541	161643790	83.28	0	0	80.08	123.23	135.06	0	202.72	354.09	86.37
chr1	161739081	161739270	200.73	149.11	339.66	226.65	131.44	83.57	1402.61	1142.43	1611.86	1043.56
chr1	161740001	161740170	201.42	149.11	11.4	190.39	147.05	33.77	443.57	229.94	179.68	87.38
chr1	70411061	70411210	460.41	1564.75	1502.07	688.52	1842.63	1372.6	971.84	1435.58	1312.01	1374.54
chr1	76029441	76029610	19.57	0	0	0	0	0	0	0	161.98	131.58
chr1	231040601	231040810	109.22	314.07	351.66	130.45	259.59	202.6	0	0	51.98	100.54
chr1	231053901	231054090	378.41	17.71	492.09	190.39	478.12	215.26	542.89	490.03	164.24	232.13
chr1	192974841	192974990	68.8	17.71	58.81	104.26	131.44	202.6	179.13	0	74.21	46.56
chr1	192998661	192998830	142	18.64	34.81	0	8.22	166.3	6.09	119.59	21.85	104.59
chr1	193451121	193451290	56.06	17.71	0	40.29	145.41	0	0	125.91	0	0
chr1	195908241	195908430	84.32	0	240.04	80.59	262.06	48.96	230.32	233.35	368.4	329.63
chr1	197783101	197783250	38.69	128.61	112.22	40.29	0	8.44	145.62	97.23	0	168.36
chr1	197976461	197976650	74.25	298.23	58.81	80.59	0	269.29	0	52.5	21.85	107.97
chr1	198361461	198361630	71.58	0	96.02	45.33	196.34	168.83	23.15	9.24	120.54	79.63
chr1	150789481	150789670	90	298.23	210.04	245.79	244.81	33.77	0	175.01	297.59	245.62
chr1	150791701	150791850	20.85	260.95	0	9.57	80.51	236.36	35.34	820.61	127.32	94.47
chr1	150793381	150793550	37.06	0	24	190.39	0	135.06	71.29	189.11	21.85	0
chr1	198602581	198602750	117.45	136.07	186.03	75.55	498.65	0	109.06	37.43	30.14	114.38
chr1	150979141	150979290	209.53	74.56	177.03	78.57	277.67	0	265.66	242.1	51.98	0
chr1	162919101	162919290	145.94	0	6	161.18	113.37	159.55	363.14	368.01	3.77	73.55
chr1	162922341	162922530	44.94	0	72.01	129.44	162.66	0	265.05	426.35	202.66	232.13
chr1	165629281	165629430	111.31	128.61	138.02	155.64	98.58	135.06	179.74	120.08	40.68	321.2
chr1	165631041	165631210	199.57	322.46	226.24	580.74	735.25	73.44	307.09	437.53	362	407.57
chr1	78560921	78561090	39.27	149.11	148.83	0	0	33.77	0	188.62	116.77	0
chr1	78561981	78562170	28.73	17.71	11.4	109.8	0	0	496.58	246.96	399.67	73.55
chr1	78646441	78646590	46.68	17.71	58.81	0	0	0	115.16	9.24	3.77	106.95
chr1	81121441	81121590	27.8	109.04	0	60.44	0	126.62	357.66	406.9	433.19	215.26
chr1	232634261	232634430	109.46	369.05	0	276.01	457.58	150.26	119.42	95.77	60.27	141.03
chr1	232657461	232657630	55.13	149.11	189.03	9.57	451.83	135.06	212.65	464.75	127.32	220.66
chr1	232706241	232706530	124.86	148.18	48.01	146.07	98.58	211.04	292.46	685.46	105.47	148.45
chr1	232765661	232765890	103.67	0	34.81	161.18	0	0	97.49	38.89	157.46	231.79
chr1	232932861	232933070	118.49	0	0	80.59	538.91	261.69	449.06	47.64	232.79	127.2
chr1	20124601	20124790	173.05	381.17	227.44	226.65	230.02	303.9	383.86	271.75	180.81	121.12
chr1	20493321	20493470	102.51	0	0	60.44	0	116.49	73.12	0	240.33	137.99
chr1	20494401	20494570	124.4	182.66	238.24	276.01	147.05	202.6	212.65	175.01	116.77	228.75
chr1	20587761	20587970	96.72	0	48.01	109.8	0	444.87	340.6	105.98	0	161.95
chr1	20588801	20589030	193.08	223.67	287.45	120.88	335.17	622.14	0	265.92	278.37	234.15
chr1	166512321	166512490	36.72	0	96.02	0	0	0	95.66	77.78	36.92	172.07
chr1	151606561	151606730	155.21	186.39	0	110.3	131.44	134.22	73.12	265.92	96.81	141.03
chr1	151608441	151608590	35.79	501.39	400.87	467.41	229.2	253.25	97.49	334.47	631.33	222.01
chr1	166884361	166884530	146.52	128.61	0	189.89	343.39	0	35.34	220.71	44.07	92.78
chr1	151920201	151920370	21.89	223.67	82.81	161.18	8.22	0	97.49	106.46	112.25	259.12
chr1	151944641	151944850	161.35	149.11	226.84	58.93	0	135.06	304.65	110.84	15.07	16.87
chr1	167562841	167562990	181.56	157.5	126.02	0	277.67	48.96	157.2	0	163.86	66.13
chr1	167603481	167603650	132.27	0	330.06	29.21	0	0	243.11	134.66	280.26	33.06
chr1	167604081	167604230	125.79	149.11	126.02	260.4	98.58	184.03	96.88	67.09	105.1	126.19
chr1	167605681	167605850	125.67	0	189.63	598.36	483.04	496.36	188.27	208.55	176.67	83.67
chr1	167617401	167617550	324.2	260.02	471.68	0	791.93	8.44	764.06	212.44	285.53	195.01
chr1	84425301	84425470	88.84	0	95.42	49.36	0	0	108.46	173.07	36.92	0
chr1	84425601	84425790	18.53	0	96.02	0	123.23	0	600.77	0	629.07	322.89
chr1	43461041	43461230	130.65	0	322.86	271.98	130.62	134.22	414.33	204.18	187.59	87.05
chr1	84759161	84759330	152.43	0	64.81	129.95	15.61	434.74	0	295.57	0	127.53
chr1	86324201	86324430	146.41	203.17	0	80.59	0	135.06	335.12	585.8	150.3	53.98
chr1	233389321	233389490	72.97	54.05	96.02	75.55	0	0	24.37	4.86	322.82	145.08
chr1	234498561	234498790	175.71	447.34	107.42	288.61	0	151.1	1245.41	542.53	843.03	242.92
chr1	234517521	234517690	72.74	74.56	40.81	160.67	123.23	0	375.33	256.68	363.88	46.56
chr1	234574001	234574230	244.97	741.84	0	94.69	244.81	0	327.19	9.72	165.37	151.15
chr1	234594661	234594830	163.78	166.82	6	49.36	147.05	49.81	229.1	218.76	45.2	46.56
chr1	234620561	234620730	122.2	149.11	72.01	5.04	197.16	371.43	225.44	464.75	161.98	0
chr1	21183301	21183470	18.42	0	256.85	20.15	221.81	134.22	0	47.64	0	154.53
chr1	168149041	168149190	142.81	37.28	72.01	75.55	8.22	8.44	527.05	260.57	105.47	0
chr1	168163781	168163970	116.06	149.11	212.44	120.88	47.65	82.73	84.08	145.36	36.92	145.08
chr1	153231541	153231710	78.3	240.44	144.03	141.03	254.67	134.22	254.69	114.73	248.24	221.67
chr1	153231861	153232050	194.94	0	82.81	80.08	368.03	0	97.49	351.48	517.2	412.97
chr1	153232641	153232830	66.95	0	48.01	0	611.2	98.77	316.84	28.2	142.39	0
chr1	153357681	153357850	106.33	0	117.62	60.44	196.34	57.4	243.72	149.25	725.13	382.6
chr1	153367201	153367410	119.3	0	0	129.95	15.61	0	243.72	0	51.98	0
chr1	168509361	168509510	49.57	74.56	40.81	70.01	8.22	0	461.85	38.89	73.83	107.97
chr1	168510561	168510770	119.76	74.56	137.42	216.58	0	142.66	0	111.81	110.75	33.4
chr1	153514981	153515130	83.97	74.56	90.02	0	0	202.6	73.12	9.24	0	172.07
chr1	153526301	153526490	267.44	559.17	136.82	360.63	465.79	236.36	350.35	346.13	97.56	173.08
chr1	87176601	87176770	101.93	0	0	145.56	400.07	0	0	67.09	138.62	127.53
chr1	87301581	87301730	38.8	186.39	0	25.18	0	201.75	0	0	90.41	22.94
chr1	87314221	87314390	122.08	0	102.02	80.59	0	82.73	133.44	295.57	0	53.98
chr1	87318161	87318350	112.12	139.79	0	9.57	131.44	0	333.29	223.63	21.85	120.11
chr1	87402701	87402850	41.7	74.56	90.02	0	0	0	0	0	0	206.82
chr1	87403141	87403330	40.08	148.18	192.03	0	188.95	0	194.37	72.44	0	111.34
chr1	234746941	234747110	269.64	91.33	274.25	210.54	0	184.03	24.37	139.52	78.73	39.48
chr1	234748141	234748310	212.43	298.23	155.43	54.9	0	142.66	59.71	105.98	360.49	139.68
chr1	234936701	234936870	119.19	54.05	298.85	90.66	113.37	135.06	132.22	48.13	149.55	13.5
chr1	234937001	234937250	146.41	0	226.84	282.06	123.23	202.6	180.96	47.64	171.39	157.23
chr1	22702821	22703050	209.76	149.11	191.43	89.65	226.73	134.22	188.88	177.44	127.32	214.92
chr1	153556441	153556610	83.86	426.84	0	241.76	0	0	91.4	58.34	60.27	0
chr1	171743541	171743690	179.07	0	292.25	146.07	15.61	143.51	188.27	125.42	36.92	117.41
chr1	89277801	89277970	16.22	0	106.22	0	121.58	0	230.32	242.1	116.77	0
chr1	89351721	89351890	17.37	54.05	6	0	0	227.92	290.64	717.54	45.2	114.04
chr1	234943261	234943430	168.99	0	216.04	58.93	113.37	209.35	118.2	77.78	171.02	53.98
chr1	234943881	234944150	294.66	148.18	208.84	241.76	254.67	472.73	298.56	329.6	357.86	53.98
chr1	234955861	234956010	150.23	222.74	536.5	0	328.6	0	686.07	250.85	1088.26	342.45
chr1	209653201	209653370	222.04	1001.85	237.04	638.66	259.6	421.23	230.32	261.54	103.97	0
chr1	235057001	235057150	200.84	54.05	340.26	426.61	244.81	0	175.48	202.72	123.93	53.98
chr1	209749521	209749710	55.02	83.88	96.02	5.04	0	0	0	91.39	112.25	94.13
chr1	209750041	209750190	47.26	0	0	120.88	0	0	97.49	0	56.5	0
chr1	209808181	209808370	300.22	342.96	710.53	480	234.95	747.92	479.52	771.99	306.25	161.61
chr1	235515881	235516130	173.91	0	120.02	85.12	106.8	334.29	386.91	0	232.04	60.39
chr1	23425021	23425230	98.92	158.43	95.42	0	179.09	0	0	0	0	80.64
chr1	154354761	154354970	278.22	1131.39	953.57	624.56	883.94	1092.34	563.6	475.93	7.16	161.95
chr1	154385661	154385810	341.46	367.19	318.06	260.9	531.51	268.44	270.53	298.49	177.04	70.52
chr1	235908801	235909030	114.9	149.11	155.43	156.14	96.12	0	146.23	314.53	90.41	107.97
chr1	211515561	211515750	122.08	0	198.04	181.32	89.54	580.78	127.95	95.77	67.43	220.99
chr1	235946301	235946470	108.41	0	0	29.72	113.37	166.3	1088.82	526.98	1187.33	699.08
chr1	211587201	211587430	203.86	257.22	0	80.59	0	0	11.58	598.93	218.1	114.04
chr1	211611941	211612090	213.01	9.32	119.42	113.33	15.61	276.04	133.44	24.31	0	79.96
chr1	211739121	211739290	69.15	111.83	190.83	70.01	0	132.53	0	0	0	0
chr1	236065141	236065330	89.88	17.71	268.85	58.93	139.66	8.44	70.68	164.32	36.92	0
chr1	236089541	236089710	117.45	0	186.03	9.57	131.44	160.39	115.77	218.76	0	57.02
chr1	236141661	236141830	213.01	54.05	189.63	0	55.86	184.03	0	172.58	30.14	121.46
chr1	211936661	211936810	123.47	0	82.81	40.29	188.95	116.49	194.37	238.21	93.42	268.9
chr1	154645181	154645370	58.84	111.83	0	20.15	32.86	0	84.08	38.89	177.04	26.99
chr1	155062781	155062990	340.76	203.17	406.27	90.66	262.88	505.65	389.34	417.11	119.03	228.08
chr1	51088621	51088790	65.79	139.79	82.81	5.04	0	166.3	84.08	251.33	120.54	227.74
chr1	51093701	51093890	68.11	0	90.02	0	295.74	0	295.51	82.64	332.24	269.92
chr1	239364081	239364250	113.16	0	72.01	0	131.44	116.49	633.67	1105.49	150.68	46.9
chr1	239367521	239367690	80.5	0	0	115.85	146.23	0	254.69	372.87	73.83	141.03
chr1	212488681	212488830	294.32	518.17	2022.36	290.12	1873.03	874.55	241.28	125.42	222.25	57.36
chr1	239936201	239936370	48.53	0	143.43	89.65	47.65	0	362.53	228	90.41	0
chr1	212542961	212543150	97.29	447.34	130.82	0	0	135.06	906.03	1913.94	843.41	52.97
chr1	239945261	239945430	31.04	149.11	0	165.71	8.22	0	96.88	154.11	7.16	19.57
chr1	212635261	212635470	338.33	603.91	288.05	230.68	244.81	126.62	194.98	1119.58	244.1	542.19
chr1	212710681	212710830	141.42	91.33	72.01	288.61	269.45	0	107.85	104.52	266.7	73.55
chr1	155193081	155193230	529.33	223.67	184.23	411.5	488.79	91.17	404.58	0	105.47	174.1
chr1	155194461	155194610	326.52	164.96	292.85	216.08	303.96	143.51	369.24	462.81	123.55	113.7
chr1	155244701	155244850	530.72	731.58	695.52	912.15	1755.55	1048.44	1232.61	915.4	617.02	515.88
chr1	113133101	113133310	151.39	0	0	311.27	0	33.77	313.79	38.89	217.73	145.08
chr1	51883381	51883550	170.38	158.43	96.02	0	441.97	67.53	11.58	116.67	79.1	50.61
chr1	52140281	52140450	225.4	74.56	101.42	366.67	8.22	116.49	0	4.86	398.54	438.27
chr1	52569541	52569770	126.95	596.45	0	170.75	128.15	367.21	1578.7	1511.9	1901.54	603.6
chr1	31818381	31818530	188.33	0	197.43	190.39	147.87	16.04	35.34	87.02	0	121.46
chr1	31826861	31827070	287.83	111.83	384.67	480.5	515.9	244.81	65.8	77.78	0	67.14
chr1	52677441	52677630	214.97	0	220.84	69.51	0	638.18	527.66	155.57	514.94	202.44
chr1	32007101	32007290	187.52	74.56	228.04	49.36	123.23	135.06	6.09	352.94	119.41	322.21
chr1	213326321	213326510	72.51	0	168.03	432.15	309.71	135.06	102.97	82.64	207.18	107.97
chr1	219460181	219460370	59.77	0	95.42	80.59	0	0	0	58.34	135.61	3.37
chr1	219460481	219460650	86.41	149.11	192.03	40.29	0	194.16	97.49	4.86	0	0
chr1	219568941	219569110	91.73	54.05	173.43	310.77	163.48	416.17	96.88	28.2	60.27	36.44
chr1	220487581	220487730	124.05	260.95	117.62	325.88	203.73	202.6	152.33	286.82	78.73	13.5
chr1	114078301	114078510	348.52	203.17	198.04	120.88	525.76	101.3	11.58	0	0	0
chr1	114154321	114154510	219.14	295.43	54.01	181.32	80.51	135.07	205.94	9.24	3.77	0
chr1	114353341	114353630	128.92	166.82	306.05	371.71	0	594.29	309.52	246.47	157.08	94.47
chr1	114548341	114548490	105.98	139.79	0	69.51	0	285.32	267.48	144.87	90.41	0
chr1	114549241	114549410	145.13	149.11	24	0	131.44	126.62	132.83	0	60.27	0
chr1	114559481	114559630	42.86	9.32	17.4	225.65	0	48.96	175.48	116.19	247.11	147.78
chr1	156146901	156147050	85.36	0	48.01	0	32.86	98.77	35.34	14.1	7.16	0
chr1	156179021	156179190	15.98	0	0	49.36	96.12	0	84.08	95.77	0	6.41
chr1	53945761	53945990	519.25	2081.99	1493.07	1302.5	2113.73	2145.85	598.94	796.3	1044.56	1609.37
chr1	32250101	32250250	61.85	214.35	34.81	200.97	253.84	0	216.91	233.35	101.71	142.04
chr1	32343301	32343550	171.42	447.34	354.06	0	0	0	97.49	311.13	60.27	0
chr1	54481521	54481730	161.46	298.23	208.84	340.99	204.55	0	96.88	144.38	0	111
chr1	54489481	54489670	228.99	139.79	305.45	357.1	589.02	0	97.49	306.27	451.28	222.01
chr1	220925841	220926010	57.8	297.29	138.02	0	327.78	0	91.4	541.56	100.95	201.09
chr1	220928361	220928590	120.23	0	24	119.87	47.65	0	205.33	392.32	45.2	94.47
chr1	220962101	220962250	74.71	54.05	0	0	0	135.06	327.19	228.49	198.89	130.91
chr1	220990541	220990690	155.21	240.44	291.05	100.73	204.55	580.78	143.8	47.64	15.07	60.06
chr1	221000161	221000310	101.58	74.56	58.81	60.44	0	0	97.49	72.92	244.1	104.59
chr1	221016801	221017010	74.01	149.11	0	0	0	134.22	662.31	77.3	150.68	147.78
chr1	221039761	221039930	297.56	303.82	90.02	85.12	123.23	871.17	24.37	43.75	129.58	57.36
chr1	221045961	221046110	121.27	0	0	0	123.23	269.29	520.95	202.72	334.5	175.44
chr1	221049041	221049190	32.43	17.71	58.81	0	211.95	249.03	84.08	125.42	0	60.39
chr1	221094041	221094190	107.83	257.22	88.82	58.93	0	0	59.71	162.37	142.39	199.06
chr1	221149261	221149410	59.42	139.79	90.02	9.57	0	116.49	264.44	421.48	15.07	0
chr1	221187301	221187490	55.6	149.11	96.02	5.04	113.37	336.82	103.58	140.01	348.44	420.06
chr1	221439481	221439650	61.04	9.32	0	75.55	0	209.35	132.22	159.45	126.57	117.41
chr1	221696821	221696990	116.17	164.96	82.81	201.47	15.61	0	194.98	0	257.66	53.65
chr1	115808421	115808570	20.62	203.17	0	118.87	0	67.53	0	0	73.83	150.48
chr1	116168041	116168210	117.91	186.39	6	120.88	65.72	362.14	0	67.57	0	6.41
chr1	116360901	116361070	72.86	149.11	299.45	161.18	131.44	270.13	24.37	276.61	357.86	165.32
chr1	156500781	156501050	483.81	1404.46	1021.98	1229.97	1716.94	1751.63	1005.35	918.81	3804.58	2142.79
chr1	156508641	156508810	178.72	288.91	102.02	211.04	0	200.07	170.6	202.24	597.06	211.88
chr1	156516081	156516270	192.16	0	0	40.29	267.81	0	286.37	116.67	273.48	285.1
chr1	116486081	116486250	77.26	74.56	0	318.32	0	126.62	157.81	121.54	180.43	50.61
chr1	116510461	116510610	58.84	315	24	80.59	0	42.21	59.71	281.96	153.69	92.78
chr1	54996941	54997210	183.01	149.11	144.03	482.52	131.44	232.99	493.53	4.86	179.68	161.95
chr1	55036041	55036190	281	528.42	207.64	244.79	928.3	420.39	127.95	116.67	148.79	83.67
chr1	198620961	198621150	134.13	0	141.03	161.18	0	0	73.12	232.86	645.65	472.35
chr1	221751381	221751570	130.31	298.23	0	80.59	194.7	270.13	327.8	673.79	221.87	302.64
chr1	221776841	221776990	124.17	54.05	6	9.57	168.41	295.46	205.33	280.99	0	144.74
chr1	221784061	221784250	52.82	0	72.01	230.18	262.88	150.26	0	325.71	15.07	80.97
chr1	221809761	221809930	105.98	438.02	96.02	251.33	0	75.97	73.12	213.9	60.27	67.48
chr1	198968981	198969170	6.72	0	90.02	29.21	131.44	0	60.32	0	0	93.46
chr1	199098601	199098770	49.81	0	96.02	20.15	147.05	0	279.06	431.21	252.01	0
chr1	223198661	223198830	135.87	149.11	0	118.36	0	150.26	156.59	240.15	130.33	0
chr1	156662221	156662390	147.22	182.66	291.65	57.92	339.28	453.31	397.26	249.39	15.07	73.55
chr1	116680821	116681030	338.91	351.35	226.84	195.43	0	175.58	59.71	179.87	0	202.44
chr1	116727201	116727410	91.73	232.99	0	0	197.16	82.73	194.98	494.41	3.77	0
chr1	116794501	116794690	67.87	0	90.02	0	0	0	192.54	291.2	361.25	212.22
chr1	116847981	116848150	104.01	9.32	190.23	80.59	131.44	0	483.18	227.03	0	134.96
chr1	116877281	116877450	310.18	0	0	100.73	123.23	0	97.49	58.34	112.25	53.65
chr1	116878081	116878290	44.94	203.17	237.64	0	259.6	267.6	11.58	128.34	0	0
chr1	157055821	157055990	138.53	0	11.4	75.55	0	0	194.37	614.97	123.93	64.1
chr1	116993381	116993550	70.42	549.85	258.05	70.01	0	168.83	0	9.24	149.17	0
chr1	116994521	116994670	85.48	17.71	96.02	0	123.23	0	97.49	0	90.41	86.71
chr1	157113121	157113270	96.95	9.32	213.64	185.35	0	0	0	77.78	3.77	111
chr1	157155021	157155210	253.43	507.92	609.71	346.02	875.72	202.6	338.77	174.52	60.27	87.38
chr1	157249401	157249610	161.69	298.23	168.03	159.66	525.76	67.53	773.81	845.4	45.2	53.98
chr1	157335141	157335290	55.48	0	0	20.15	211.95	116.49	108.46	267.38	406.45	33.06
chr1	157469901	157470070	18.53	0	96.02	69.51	0	0	0	4.86	82.12	0
chr1	58611941	58612230	83.16	0	0	190.39	0	8.44	389.95	116.19	94.17	229.43
chr1	58710821	58710970	56.52	17.71	144.03	80.08	98.58	201.75	121.86	125.42	187.59	121.46
chr1	58711181	58711330	65.67	0	48.01	80.08	156.09	0	24.37	0	116.77	70.85
chr1	35797521	35797710	79.46	471.57	136.82	149.59	254.67	33.77	443.57	1365.57	560.89	284.76
chr1	35864381	35864530	170.27	0	11.4	0	113.37	211.04	132.83	140.49	175.54	203.45
chr1	199977041	199977230	83.05	148.18	6	331.42	0	67.53	97.49	0	120.54	238.54
chr1	223698301	223698470	502.8	698.97	384.07	371.71	238.24	405.2	522.17	183.76	482.16	421.07
chr1	223701021	223701170	418.71	671.94	553.9	681.47	154.44	1092.34	467.33	164.32	60.27	147.78
chr1	200184341	200184490	5.79	288.91	0	80.08	409.93	352.86	65.8	288.28	1692.85	941.33
chr1	200207841	200208070	185.67	0	192.03	25.18	0	352.01	876.18	1568.29	1024.98	919.06
chr1	200242401	200242570	65.44	149.11	48.01	69.51	244.81	132.53	297.34	265.43	488.19	715.61
chr1	223776081	223776290	909.82	1702.68	1156.41	688.02	2608.27	2546.82	942.59	648.51	15.07	133.61
chr1	223871281	223871470	167.14	121.15	35.41	0	310.53	8.44	121.25	325.23	607.98	308.38
chr1	223913761	223913990	69.5	203.17	0	264.43	328.6	202.6	0	72.92	291.94	107.97
chr1	200488781	200488930	163.08	128.61	184.23	141.03	271.1	388.31	145.62	97.23	901.05	524.65
chr1	200510241	200510390	170.61	0	408.07	468.42	113.37	135.06	188.88	140.49	948.88	946.73
chr1	200545501	200545710	135.17	372.78	456.08	49.36	253.84	184.03	103.58	77.78	120.54	87.05
chr1	224050921	224051090	112.12	475.3	126.02	129.44	131.44	251.56	48.74	525.52	369.91	260.47
chr1	224169101	224169270	192.27	111.83	154.83	169.74	8.22	329.22	1255.16	1894.98	2772.82	1445.4
chr1	200620781	200620950	899.86	1095.05	1786.52	1063.76	2235.31	2377.99	739.69	740.39	2149.78	1267.59
chr1	200621241	200621390	187.18	128.61	254.45	234.21	128.15	0	204.73	345.16	268.2	149.47
chr1	200622401	200622570	255.75	475.3	299.45	241.76	575.05	126.62	980.36	317.94	947.75	812.78
chr1	224170781	224170930	128.68	0	90.02	40.29	88.72	16.04	205.33	364.61	466.34	311.75
chr1	224203301	224203470	106.44	149.11	126.02	145.56	196.34	352.86	1455.01	1218.27	184.58	141.03
chr1	224204921	224205090	265.13	464.11	455.48	671.4	736.07	1337.14	140.14	397.66	269.71	299.61
chr1	224205481	224205670	91.5	462.25	96.02	231.69	98.58	168.83	0	77.78	120.16	26.99
chr1	224330321	224330510	355.36	456.66	328.86	339.98	492.9	1146.37	539.84	936.79	369.91	478.43
chr1	224333441	224333610	417.21	354.14	382.27	216.08	728.67	488.77	1027.28	1292.16	1648.78	1115.09
chr1	224334041	224334230	333.7	186.39	818.55	453.31	744.28	823.05	736.04	388.91	1199.38	607.31
chr1	224334401	224334670	182.77	347.62	240.04	60.44	0	24.48	486.22	256.2	827.21	362.36
chr1	224341141	224341370	143.97	512.57	130.82	161.18	275.2	151.1	73.12	134.18	139	39.48
chr1	200888421	200888670	336.82	0	430.28	185.86	386.11	708.25	1207.64	1936.79	3375.15	1480.82
chr1	224380141	224380330	113.05	0	78.01	250.83	328.6	250.71	849.98	1752.05	976.01	796.92
chr1	224383341	224383510	62.31	0	119.42	75.55	32.86	82.73	17.67	291.68	342.41	148.45
chr1	1349721	1349990	156.37	298.23	142.23	362.65	80.51	0	243.72	544.48	0	107.97
chr1	1371381	1371650	358.14	288.91	388.87	351.56	769.75	471.88	431.99	748.17	957.55	1876.92
chr1	1372101	1372310	247.29	149.11	232.24	506.19	354.89	217.79	126.73	101.12	401.93	202.77
chr1	1375341	1375530	1096.3	2383.94	1673.7	2098.31	1757.2	2744.36	1399.57	1350.5	2961.92	2623.91
chr1	1376261	1376530	684.07	372.78	514.29	538.93	616.13	194.16	1011.44	334.46	488.95	360.17
chr1	1407841	1408010	213.24	605.77	372.07	351.56	734.42	135.06	84.08	155.57	322.07	194
chr1	1511941	1512150	943.29	1322.44	1434.85	952.45	2107.16	1712.8	1345.34	1268.34	1432.55	1686.97
chr1	1587201	1587370	126.02	9.32	364.27	124.91	0	0	249.81	338.84	501.38	551.3
chr1	1597721	1597910	198.53	54.05	387.67	203.99	260.42	346.1	96.88	82.16	71.57	127.54
chr1	1607161	1607350	209.99	268.4	227.44	0	179.09	48.96	651.95	358.29	496.48	449.41
chr1	1659061	1659230	361.38	888.15	1077.79	347.54	368.86	671.95	1119.89	288.77	564.28	732.15
chr1	1693101	1693250	62.55	0	83.41	80.59	221.81	466.82	146.23	251.33	556.37	408.25
chr1	1746061	1746290	218.68	148.18	442.28	190.39	8.22	97.92	201.07	28.2	154.44	0
chr1	1746381	1746570	194.36	148.18	96.02	503.67	131.44	479.48	102.97	455.03	0	53.98
chr1	1780461	1780610	253.66	369.05	256.25	280.04	205.38	757.21	375.33	456	627.19	561.42
chr1	1906301	1906470	468.17	768.86	922.96	855.74	1056.45	1184.35	541.06	995.13	292.31	519.59
chr1	1909081	1909330	224.94	166.82	866.55	216.58	959.52	530.97	243.72	242.58	590.28	374.51
chr1	1919421	1919570	898.35	1626.26	1544.67	2900.15	2494.91	2817.8	1631.71	865.33	552.61	792.88
chr1	1920601	1920830	367.17	388.63	346.26	320.34	123.23	295.45	103.58	24.31	75.34	53.98
chr1	2044901	2045090	10.31	186.39	120.02	5.04	131.44	0	0	116.67	0	3.37
chr1	2046541	2046710	162.27	322.46	258.05	466.4	508.51	303.05	349.74	242.1	120.54	202.77
chr1	119002101	119002250	192.27	260.95	366.07	0	783.71	345.26	84.08	0	800.85	484.84
chr1	119475961	119476110	252.16	91.33	257.45	201.47	155.26	135.06	291.86	416.62	111.88	46.56
chr1	119549761	119549910	227.72	0	358.86	470.94	244.81	402.66	6.09	693.24	785.4	524.31
chr1	119582921	119583090	95.9	223.67	24	60.44	393.5	16.04	48.74	388.91	1773.09	1075.95
chr1	119611701	119611870	120.11	278.65	240.04	175.28	424.72	590.07	0	77.78	60.27	93.12
chr1	119613881	119614030	286.32	277.72	607.91	527.85	172.52	598.51	376.55	581.91	721.74	1238.91
chr1	119783481	119783670	209.76	223.67	298.85	0	0	184.03	496.58	861.44	1261.16	1163.33
chr1	119784621	119784790	134.94	0	96.02	150.09	276.85	554.61	157.2	67.09	157.46	208.17
chr1	119859721	119859890	316.44	434.29	298.25	537.42	374.61	573.18	316.84	323.28	804.61	684.91
chr1	119871021	119871190	228.53	307.55	322.86	685	507.69	109.74	571.52	460.86	971.11	653.53
chr1	120123941	120124110	86.41	91.33	78.01	0	0	303.05	97.49	401.07	627.57	265.87
chr1	120132101	120132270	11.35	0	0	80.59	0	0	143.8	500.73	426.79	181.18
chr1	120142961	120143130	79.92	0	0	80.08	0	48.96	535.58	965.96	1139.11	729.11
chr1	120341921	120342070	162.04	27.03	375.07	0	0	101.3	73.12	0	0	0
chr1	120357181	120357330	53.05	387.69	180.03	165.21	236.59	236.36	97.49	38.89	152.56	73.21
chr1	120388881	120389030	47.26	0	138.02	109.8	15.61	0	73.12	0	0	0
chr1	36134841	36134990	506.28	315.93	848.55	735.36	449.36	547.01	285.76	52.5	208.69	328.96
chr1	36188261	36188410	499.56	968.3	408.07	140.53	524.12	420.39	509.38	286.34	899.16	121.46
chr1	36203601	36203830	121.39	298.23	192.03	221.11	197.16	101.3	291.86	183.76	29.01	0
chr1	36209421	36209590	70.77	186.39	118.22	120.88	65.72	101.3	759.8	427.32	653.94	271.94
chr1	36212901	36213070	222.39	139.79	359.46	0	361.46	310.65	217.52	140.98	150.68	313.1
chr1	36223421	36223610	493.42	270.27	741.13	416.03	737.71	513.25	727.51	561.49	754.51	406.9
chr1	36224201	36224370	1041.05	2083.85	2105.18	2058.52	1183.79	3029.68	1289.89	924.15	2940.83	1744.33
chr1	36385981	36386170	2274.15	2799.59	8532.92	4136.68	9944.3	6790.4	2980.1	1668.44	3565.76	2841.54
chr1	36386541	36386730	1714.01	1692.43	4647.23	1921.01	6867.77	3504.1	2523.72	2291.19	3061.75	3056.12
chr1	36387241	36387390	243.82	219.94	513.69	60.44	892.97	158.7	340.6	168.2	93.42	60.06
chr1	36387641	36387850	354.43	138.86	631.91	235.22	627.63	277.73	46.92	250.36	183.82	52.97
chr1	36401081	36401250	427.75	363.46	873.16	1167.52	994.84	528.44	674.5	638.3	1723.74	1167.05
chr1	36486981	36487170	130.19	0	58.81	291.12	65.72	244.81	11.58	309.19	205.67	211.55
chr1	36516461	36516630	247.29	297.29	503.49	259.9	302.31	800.26	217.52	218.76	469.36	87.05
chr1	36553921	36554090	112.24	437.09	304.25	216.58	507.69	277.73	24.37	66.12	237.32	255.74
chr1	201173361	201173590	280.88	148.18	155.43	29.21	131.44	0	157.2	230.92	51.98	3.37
chr1	224791641	224791830	126.83	0	72.01	0	230.02	0	237.63	115.22	429.8	421.07
chr1	201254661	201254810	41.7	148.18	119.42	20.15	0	327.53	0	350.02	97.19	6.41
chr1	201435801	201435990	146.98	149.11	58.81	45.33	0	42.21	156.59	24.31	120.54	90.42
chr1	201448181	201448350	248.1	410.06	186.03	317.31	302.31	908.31	449.66	381.14	323.58	161.95
chr1	201452941	201453130	181.73	648.64	282.05	174.77	47.65	16.04	339.99	105.98	269.71	394.08
chr1	201454161	201454330	181.73	930.09	168.03	276.52	230.02	227.92	809.15	954.3	861.49	1241.27
chr1	201456981	201457150	191.46	110.9	54.01	351.06	65.72	210.19	873.74	874.08	1244.96	1186.62
chr1	225438141	225438330	292.35	704.56	274.85	29.21	860.11	134.22	140.14	315.99	100.95	9.78
chr1	225445001	225445150	870.67	929.16	1472.66	1126.22	4371.22	932.79	1826.07	1893.52	2128.3	2044.27
chr1	201481861	201482030	173.74	517.23	244.24	240.76	212.77	82.73	427.73	116.67	100.95	73.21
chr1	201482161	201482330	275.67	538.67	298.85	215.57	1112.32	903.25	285.15	271.75	434.7	501.71
chr1	225475041	225475210	79.34	9.32	48.01	360.13	467.44	260.84	97.49	159.45	135.61	0
chr1	225480941	225481130	254.12	148.18	279.65	280.04	594.77	666.88	91.4	241.61	60.27	241.24
chr1	225660661	225660930	72.39	288.91	186.03	80.59	131.44	0	888.36	1114.24	563.53	927.5
chr1	225690021	225690190	39.73	74.56	0	74.54	0	0	272.36	144.38	461.82	53.98
chr1	225755421	225755570	136.79	148.18	328.86	241.76	276.03	134.22	204.73	846.86	652.81	248.66
chr1	225772401	225772550	314.7	333.64	1042.98	405.46	221.81	405.2	1052.26	500.24	913.48	638.35
chr1	225883101	225883310	184.28	0	447.68	9.57	523.3	352.86	327.19	145.36	52.36	100.88
chr1	225885461	225885630	135.86	186.39	136.82	128.44	197.16	8.44	35.34	211.96	59.89	46.56
chr1	225945021	225945190	144.44	186.39	24	120.88	32.86	75.97	364.97	148.27	203.04	157.23
chr1	225962501	225962690	203.51	724.13	311.46	186.36	468.26	419.55	194.98	301.41	33.9	0
chr1	225976081	225976230	153.01	149.11	101.42	359.12	687.6	249.87	522.78	675.74	224.13	140.02
chr1	226000861	226001050	359.41	0	392.47	140.53	386.11	16.04	146.23	265.92	522.09	141.37
chr1	226002341	226002590	368.1	223.67	808.94	651.75	335.17	597.66	1559.81	815.26	1532.38	1214.96
chr1	226002761	226002990	1388.42	2305.66	1899.34	1812.22	2408.65	2587.34	2256.85	1320.85	1218.97	885.32
chr1	226029061	226029250	165.98	0	46.21	246.3	328.6	168.83	383.25	635.87	348.82	719.66
chr1	226034621	226034830	190.77	315	528.09	311.27	268.63	767.34	888.36	1801.64	2501.04	1760.86
chr1	201972741	201972890	339.84	443.61	531.1	231.69	187.3	386.62	335.12	366.55	442.99	302.98
chr1	2311561	2311750	237.91	92.26	429.08	290.12	237.41	101.3	121.86	286.34	227.52	53.98
chr1	2414501	2414670	265.13	817.32	382.87	320.34	194.7	334.29	333.29	519.2	383.47	559.4
chr1	2526821	2527070	549.48	17.71	199.24	255.87	230.02	675.33	400.92	465.24	470.11	365.74
chr1	2547741	2547890	241.62	219.94	233.44	394.88	211.95	49.81	126.73	58.34	175.91	60.39
chr1	2548121	2548290	402.96	1124.87	430.28	214.06	727.85	911.69	382.64	193	464.46	279.36
chr1	2548801	2548970	347.71	203.17	495.69	408.98	382	344.42	979.76	388.43	1367.01	1129.93
chr1	2578361	2578550	243.35	340.16	11.4	341.99	361.46	135.06	212.65	155.08	90.41	87.72
chr1	120851181	120851350	223.78	288.91	186.03	523.32	721.28	546.17	266.26	412.25	499.3	13.5
chr1	121076361	121076530	69.15	149.11	0	80.59	123.23	0	96.88	150.22	0	104.59
chr1	121080361	121080550	727.62	521.89	1515.27	785.73	2509.7	916.75	1092.48	311.13	323.95	172.07
chr1	121164481	121164650	127.29	298.23	6	271.98	197.16	329.22	119.42	563.92	60.27	111
chr1	121511621	121511830	99.61	222.74	0	230.68	131.44	135.06	289.42	182.79	1006.9	315.46
chr1	121516681	121516850	67.99	149.11	322.26	75.55	98.58	135.06	286.37	764.21	1411.08	1072.58
chr1	125166541	125166710	372.38	866.72	1150.41	392.87	676.92	292.92	650.12	1033.05	508.53	414.99
chr1	125170061	125170250	862.45	1343.88	1145.6	1296.96	729.5	1583.64	871.3	1145.35	520.59	487.53
chr1	125181521	125181690	2993.55	3622.51	2719.68	3629.22	4746.64	4443.64	5445.33	4985.62	1890.24	2460.62
chr1	125181981	125182150	629.87	388.62	563.5	1171.04	845.33	621.3	1172.3	910.54	807.25	667.7
chr1	125182741	125182970	237.79	332.71	240.04	628.59	277.67	370.16	762.85	676.71	552.61	571.55
chr1	125184361	125184530	1236.86	962.71	1195.41	1754.8	1656.98	2036.95	1311.22	1875.05	813.65	698.41
chr1	143184641	143184810	174.44	298.23	83.41	456.33	302.31	261.69	553.85	344.19	180.81	161.95
chr1	143193841	143194010	692.64	1159.35	907.36	808.9	768.93	1501.76	959.65	1315.01	476.51	453.8
chr1	143195381	143195610	1941.95	3276.75	1342.44	1474.25	1928.89	2913.19	1815.11	2241.11	2493.32	1974.94
chr1	143197481	143197650	557.88	186.39	645.72	1081.89	1021.95	1185.2	951.73	1339.32	854.71	782.42
chr1	143215881	143216070	835.34	1219	997.38	605.67	810	576.56	474.04	1199.8	207.93	731.13
chr1	143216181	143216370	853.06	1139.78	892.36	719.75	894.62	1093.18	815.85	666.99	202.28	201.42
chr1	143218101	143218250	492.61	405.4	318.66	514.75	473.19	592.6	732.99	1000.48	437.34	379.91
chr1	143221741	143221890	478.6	603.91	1164.81	458.34	852.72	884.25	818.9	916.38	666.37	495.29
chr1	143222181	143222370	577.69	1170.54	1163.61	664.85	1210.07	1511.89	1030.94	1628.09	1214.83	1072.91
chr1	143223481	143223650	685.98	1591.31	782.54	1006.84	1614.26	587.53	428.95	1055.41	257.28	425.45
chr1	143232061	143232250	478.77	551.72	811.34	643.7	884.76	821.36	240.06	841.02	530	387.67
chr1	143238281	143238530	575.83	389.56	680.52	1087.43	1592.9	1180.13	1611.6	872.62	201.15	434.56
chr1	143244941	143245090	1151.67	1552.64	1628.09	1501.45	2347.04	2635.46	1915.03	2195.42	1137.98	1757.83
chr1	143246981	143247130	1237.73	1901.19	1311.23	1695.37	2660.85	1795.52	1520.82	1691.28	1761.78	787.48
chr1	143253201	143253350	475.35	592.72	585.4	741.41	405	101.3	873.74	802.62	735.3	415.67
chr1	143256161	143256350	666.35	1281.44	1262.62	957.99	1138.6	646.62	927.36	947.98	757.15	617.43
chr1	143264201	143264350	1666.34	2475.27	1300.43	1837.4	1790.88	3029.68	2696.77	2423.9	2094.02	1946.43
chr1	143265281	143265450	182.49	129.54	205.24	263.42	489.62	202.6	73.12	352.94	85.89	52.97
chr1	143265661	143265870	580.06	723.2	592.31	662.83	727.85	556.3	1373.37	1689.34	563.91	679.17
chr1	143266321	143266490	859.43	1051.25	1715.7	1502.46	1639.72	1063.64	860.03	2262.99	369.16	694.36
chr1	143271481	143271690	326.34	521.89	224.74	357.61	435.4	135.06	438.7	224.11	366.52	252.37
chr1	143273041	143273210	614.46	741.84	721.33	1156.94	358.18	476.95	1308.47	588.72	219.61	347.85
chr1	143698141	143698310	213.82	54.05	96.02	141.03	0	337.66	243.72	77.78	105.47	141.03
chr1	143709701	143709890	132.74	0	288.05	14.61	336.82	337.66	0	330.58	372.55	221.67
chr1	143729681	143729830	82.01	83.88	191.43	0	196.34	0	0	97.23	0	0
chr1	143804041	143804230	180.69	324.32	48.01	210.54	123.23	253.25	346.08	58.34	75.34	246.3
chr1	36576161	36576350	115.48	118.36	130.82	134.98	0	285.75	0	28.2	60.27	6.41
chr1	36650561	36650750	117.8	257.22	274.85	224.13	310.53	396.75	194.98	77.3	60.27	0
chr1	37484741	37484950	320.49	195.71	0	241.76	295.74	0	188.88	58.34	0	180.51
chr1	37486921	37487090	124.51	288.91	282.05	261.91	0	0	241.89	0	492.71	432.88
chr1	37487401	37487610	289.45	372.78	124.82	211.04	640.77	825.59	108.46	416.62	541.31	510.48
chr1	37692281	37692450	1316.26	3177.03	3069.25	2106.37	3663.08	4307.32	2523.72	2438	2313.07	2337.3
chr1	37860181	37860330	333.58	520.96	442.88	485.04	305.6	135.06	364.36	659.69	514.94	1021.29
chr1	38030101	38030310	333.12	455.73	294.05	29.21	423.9	135.06	17.67	4.86	214.34	276.33
chr1	38559581	38559790	171.77	240.44	129.02	161.18	0	368.05	164.51	82.16	120.54	185.23
chr1	38834321	38834550	70.31	139.79	168.03	169.74	211.95	540.26	340.6	358.29	594.42	656.23
chr1	38835341	38835490	168.41	268.4	58.81	270.98	358.18	749.61	497.8	300.44	1200.89	639.7
chr1	202119041	202119210	400.65	927.29	786.74	276.52	408.29	906.62	254.08	840.05	308.13	204.12
chr1	226083021	226083230	336.59	400.74	460.28	225.65	532.33	794.35	97.49	309.19	328.85	276.33
chr1	202145421	202145650	472.11	1072.68	801.74	364.66	328.6	261.69	292.46	431.69	308.51	283.41
chr1	226109841	226110050	220.53	203.17	389.47	458.85	163.48	719.22	194.37	357.8	112.25	150.14
chr1	226110641	226110830	213.12	315.93	501.69	517.78	639.13	405.2	121.86	213.9	56.5	134.62
chr1	226125281	226125430	308.22	260.95	346.86	195.43	0	260	419.81	189.11	459.19	133.61
chr1	202162141	202162310	837.2	383.97	307.25	220.11	1479.53	547.01	375.33	399.12	183.83	180.51
chr1	202162981	202163150	790.06	298.23	621.11	90.16	1227.33	383.25	319.27	246.96	359.74	163.97
chr1	202192921	202193090	277.52	671.01	296.45	85.62	481.4	420.39	479.52	211.96	331.49	0
chr1	226197061	226197230	435.97	511.64	682.32	397.9	427.18	810.39	487.44	212.44	596.3	212.22
chr1	202343861	202344030	102.97	298.23	204.04	608.94	360.64	663.51	492.93	384.05	394.02	455.48
chr1	202348521	202348670	1597.72	2494.84	3571.24	2660.41	4321.93	4593.9	4418.65	4125.88	4090.11	3688.39
chr1	226547821	226547990	247.64	288.91	204.04	181.32	328.6	435.58	180.96	105.98	135.61	94.13
chr1	226626581	226626750	181.96	165.89	227.44	186.36	451.83	135.06	167.56	82.64	105.47	40.49
chr1	226627861	226628090	108.88	465.05	96.02	0	0	194.16	243.72	116.19	334.88	215.26
[truncated: 35,972 more rows]

## Sheet: BRG1
#chr	start	end	Kasumi-1_DMSO	Kasumi-1_I-BRD9	KG-1_DMSO	KG-1_I-BRD9	ML-1_DMSO	ML-1_I-BRD9	MV-4-11_DMSO	MV-4-11_I-BRD9	U937_DMSO	U937_I-BRD9
chr1	148038601	148038750	1631.09	523.72	1913.83	3010.27	1422.96	1400.69	2053.12	2678.2	0	113.9
chr1	109806981	109807130	144.11	53.87	186.67	135.16	193.38	0	173.57	96.13	875.1	1093.19
chr1	109814701	109814870	74.58	67.98	176.61	58.13	91.08	57.92	345.22	102.09	661.51	199.18
chr1	109819201	109819390	60.47	237.7	292.82	269.35	158.71	0	236.97	144.57	169.49	22.89
chr1	109820001	109820170	424.78	250.96	145.95	417.58	214.79	173.28	429.1	141.21	20.19	364.59
chr1	109822241	109822410	663.62	673.35	2434.5	3132.35	1816.51	2287.83	1114.12	1734.42	906.45	91.58
chr1	109983481	109983730	421.25	519.44	419.09	294.54	264.74	422.81	216.48	362.53	698.7	451.58
chr1	109984161	109984370	251.44	405.29	736.16	340.07	747.67	799.77	358.75	282.43	700.3	484.21
chr1	148529341	148529490	110.35	97.9	533.48	361.39	434.33	287.67	233.11	457.54	179.06	216.35
chr1	149558001	149558170	0	0	0	0	0	0	226.92	59.24	0	0
chr1	149587201	149587370	0	0	0	0	54.38	115.84	362.23	234.73	504.77	531.14
chr1	1080221	1080370	516.99	141.94	189.42	294.54	288.19	65.64	60.69	166.92	170.03	0
chr1	1120261	1120470	421.25	404.87	195.82	387.55	94.14	0	77.32	148.66	73.32	96.73
chr1	1122961	1123130	482.22	297.13	59.48	28.58	189.98	43.44	520.34	211.63	205.09	0
chr1	1123221	1123390	160.24	455.1	230.59	521.74	70.69	72.4	108.24	177.73	82.89	328.53
chr1	1209021	1209170	120.93	117.36	244.78	697.1	47.58	270.29	99.74	435.19	106.27	91
chr1	209748761	209748950	40.31	34.2	118.04	28.1	260.67	207.55	142.26	74.52	212.53	22.89
chr1	228392221	228392410	568.89	498.07	733.87	1258.08	581.83	684.9	643.27	822.69	0	330.82
chr1	211318581	211318870	166.28	38.48	251.64	372.53	264.4	355.72	354.11	59.61	1178.49	536.86
chr1	228505801	228505950	49.38	50.88	144.12	212.18	167.21	0	68.81	133.76	0	91
chr1	228509141	228509310	161.24	151.77	72.75	155.02	148.52	110.05	260.94	44.71	249.19	0
chr1	46487901	46488050	156.21	0	258.96	429.69	291.93	292.49	381.55	378.93	115.83	0
chr1	46519241	46519470	793.12	387.34	340.4	749.42	597.12	622.64	1411.02	326.39	169.5	0
chr1	46521481	46521650	483.23	276.18	935.19	323.6	702.13	283.81	528.07	371.85	89.79	176.28
chr1	46522381	46522550	1932.92	1108.79	3987.35	5014.87	3422.99	3442.85	4946.29	3556.03	212.53	203.76
chr1	46616881	46617030	502.38	297.13	191.7	353.15	152.59	111.01	189.42	141.59	223.16	0
chr1	46622601	46622750	145.12	294.14	483.15	563.88	407.82	365.86	634.76	617.02	0	239.81
chr1	46719161	46719310	1530.82	621.84	3048.96	2031.72	2524.76	1601	1257.16	2114.1	986.68	1007.33
chr1	182393021	182393270	362.8	288.15	546.74	77.51	461.18	278.98	560.15	832	662.57	696.55
chr1	161635801	161635970	0	0	310.2	0	40.78	4.83	3.87	140.84	0	114.47
chr1	161653521	161653670	0	0	18.3	96.89	199.15	250.99	143.03	85.7	174.28	248.97
chr1	161654041	161654190	0	114.79	44.84	124.02	54.38	0	0	0	0	0
chr1	161721061	161721270	382.96	200.94	448.38	222.36	695.34	534.31	952.92	800.7	212.53	124.2
chr1	161734581	161734750	29.23	136.81	186.67	174.4	176.72	162.18	115.2	100.6	212	269
chr1	182624601	182624770	60.47	0	68.63	177.79	39.42	187.27	488.64	315.59	1298.04	536.86
chr1	182629761	182630010	235.82	366.82	260.79	28.1	257.95	149.63	259.01	264.54	1441.5	1111.5
chr1	182632621	182632790	5.04	127.19	176.61	264.02	390.83	493.77	808.34	310.37	190.75	505.96
chr1	162040761	162040930	65.51	110.3	63.14	277.58	54.38	143.83	115.2	270.88	90.33	262.14
chr1	162065561	162065730	0	80.59	401.25	413.22	370.44	275.12	123.71	258.58	731.64	549.46
chr1	24112621	24112770	156.21	263.78	140.46	899.11	360.24	428.61	289.55	1002.28	609.44	440.71
chr1	24198881	24199030	201.56	71.4	164.25	38.75	71.03	24.13	227.31	66.69	78.64	10.87
chr1	1367361	1367590	80.62	365.96	274.52	0	87.68	0	95.87	149.04	252.38	129.92
chr1	1511041	1511230	369.85	502.77	693.15	449.56	460.16	520.31	577.94	401.66	189.69	158.54
chr1	211633201	211633490	150.66	216.76	259.42	181.66	431.61	270.29	223.06	222.07	0	0
chr1	211695281	211695430	141.09	51.3	145.95	167.61	80.55	240.37	816.46	503.75	739.08	654.19
chr1	211695621	211695810	430.32	384.77	1061.92	1347.7	589.64	1189.77	238.91	1650.96	465.98	431.55
chr1	228797101	228797290	0	68.4	0	222.36	141.38	0	586.83	531.32	3856.94	4964.55
chr1	228838321	228838510	423.27	421.33	345.89	662.71	734.08	1586.52	1135.77	940.43	446.32	766.38
chr1	228889381	228889570	0	185.97	190.79	58.13	84.96	57.92	3.87	84.95	207.22	0
chr1	228955781	228955970	432.34	72.25	0	309.55	101.28	236.02	806.41	431.84	600.4	91.58
chr1	229006161	229006350	69.03	98.33	41.18	0	117.59	130.32	115.2	181.08	10.1	0
chr1	229086801	229086990	0	68.4	172.95	52.32	98.56	0	247.41	163.94	0	91.58
chr1	47333621	47333770	89.69	306.11	445.63	1012.47	959.4	383.24	452.3	494.06	1115.8	855.09
chr1	47424461	47424670	304.35	184.26	68.63	255.78	186.24	139.97	381.17	520.14	90.33	188.3
chr1	47431641	47431810	161.24	227.44	299.22	47.96	412.58	149.14	161.2	315.21	10.1	177.43
chr1	47524441	47524590	5.04	110.3	209.09	446.16	19.71	289.12	330.91	248.89	10.1	68.68
chr1	47527781	47527950	49.38	153.48	128.11	360.9	210.03	365.38	57.99	162.82	0	91.58
chr1	47679501	47679690	58.45	302.69	387.98	85.74	108.75	72.4	608.86	314.84	292.23	119.05
chr1	47728481	47728630	109.85	182.98	149.61	602.64	243.67	486.53	1089.38	367.75	85.01	16.6
chr1	48026381	48026550	40.31	161.6	150.07	77.51	50.98	365.86	189.42	173.63	95.11	404.65
chr1	48530861	48531030	139.07	0	135.89	14.05	146.14	0	119.45	81.23	349.08	307.35
chr1	50346821	50347050	181.4	102.61	309.29	357.03	115.21	0	146.51	78.24	200.84	206.05
chr1	182889221	182889490	403.11	98.33	77.32	144.36	297.37	171.83	307.72	556.65	651.41	434.99
chr1	182890141	182890310	0	136.81	219.16	115.78	223.96	342.69	807.18	352.1	1928.74	1651.23
chr1	182893381	182893570	492.8	239.41	41.18	464.57	149.54	221.54	293.41	283.17	626.97	936.94
chr1	162613781	162613930	97.25	233	820.35	539.66	39.76	153.97	183.63	331.24	185.44	297.62
chr1	182996041	182996210	40.31	72.68	154.64	0	124.73	96.05	871.35	576.4	1065.32	451.58
chr1	162627841	162627990	156.21	196.66	384.32	706.79	253.19	362	292.64	288.76	0	28.62
chr1	163014001	163014150	120.43	68.4	0	0	0	221.06	61.85	119.23	72.79	374.89
chr1	163014301	163014490	184.42	127.4	45.3	28.1	0	57.92	7.35	74.52	63.76	210.05
chr1	163359241	163359390	109.85	0	107.98	77.51	54.38	4.83	22.42	74.52	212	183.15
chr1	163410081	163410250	0	67.12	44.84	76.06	114.87	70.47	320.09	298.07	0	85.85
chr1	163528841	163529010	0	0	0	77.51	9.86	212.37	19.33	96.5	85.01	434.99
chr1	163544561	163544710	0	68.4	54.9	77.51	81.56	0	965.68	0	0	68.68
chr1	165114401	165114570	99.77	113.72	136.34	77.51	152.59	0	154.63	170.28	0	102.45
chr1	165129661	165129850	70.54	451.68	0	348.79	121.33	308.91	185.56	78.24	115.83	445.29
chr1	165144901	165145070	0	216.11	269.94	111.42	141.04	221.06	216.48	324.16	210.94	223.22
chr1	24732621	24732790	250.43	4.28	73.2	241.25	50.3	142.39	65.72	55.89	249.73	38.92
chr1	24846781	24846950	183.42	127.4	269.94	188.93	260.67	182.45	933.98	271.25	403.81	466.46
chr1	24849121	24849310	272.1	200.08	73.2	522.7	545.46	274.15	207.21	111.41	339.52	203.76
chr1	25000181	25000330	120.93	191.53	117.58	264.02	147.84	139.01	137.24	81.23	30.82	0
chr1	25001321	25001530	430.82	250.53	209.55	369.62	46.22	0	84.27	160.22	47.82	398.93
chr1	25004481	25004650	120.93	110.3	0	0	0	193.07	412.87	204.55	0	289.61
chr1	25007761	25007930	40.31	254.81	81.9	77.51	54.38	120.67	131.05	63.34	471.82	476.19
chr1	25012061	25012230	130	132.53	71.83	232.53	193.38	82.05	285.3	214.99	79.7	177.43
chr1	25021581	25021750	0	230.44	180.72	28.1	47.58	76.74	108.24	81.23	286.92	112.18
chr1	25029141	25029370	341.64	112.44	54.9	374.95	111.81	96.53	991.96	154.63	255.04	100.73
chr1	110850761	110850930	139.07	132.53	0	139.03	131.18	401.09	123.32	204.55	1174.24	904.31
chr1	150362741	150363030	540.67	418.97	347.72	427.76	374.86	364.89	235.04	0	768.84	601.54
chr1	110992441	110992630	361.79	59.43	319.35	430.66	169.59	424.74	294.96	140.47	572.24	576.36
chr1	150485021	150485190	315.43	93.2	497.79	376.41	267.12	226.85	216.1	303.29	159.4	130.5
chr1	150515581	150515750	1226.47	495.5	1925.5	2778.23	1019.22	2118.42	1279.96	1469.51	2394.18	1949.99
chr1	212161541	212161710	1283.41	616.28	1448.99	1489.64	1015.14	1071.51	2569.21	844.3	272.57	114.47
chr1	229248901	229249050	161.24	0	91.51	105.61	40.78	105.22	154.25	132.64	233.25	318.8
chr1	229253701	229253870	595.6	212.05	246.15	507.69	561.1	875.55	206.43	345.39	131.24	57.23
chr1	229255001	229255150	387.99	55.15	250.72	28.58	80.21	346.07	181.31	230.26	779.46	467.04
chr1	212671781	212671950	159.23	599.82	886.23	1755.1	435.01	1444.13	581.03	783.19	365.56	421.25
chr1	229411541	229411790	216.67	89.78	215.04	4.84	13.59	77.23	320.86	59.61	158.34	326.24
chr1	50413181	50413370	0	0	44.84	66.85	0	294.43	192.9	14.9	279.48	91.58
chr1	50977341	50977530	560.83	284.73	1110.88	639.45	1127.63	600.43	428.72	644.96	654.07	534
chr1	50978901	50979050	264.54	266.78	872.96	947.55	543.08	177.14	179.76	464.25	452.69	354.86
chr1	50979141	50979370	681.26	203.72	813.03	826.45	898.57	916.1	463.12	484	349.62	147.67
chr1	51058861	51059050	0	102.61	296.02	86.23	151.91	230.23	61.85	244.79	170.03	222.64
chr1	166829301	166829550	241.87	68.4	0	149.21	115.21	81.57	119.84	119.23	297.55	85.85
chr1	15449721	15449890	160.74	485.45	350.47	505.27	118.27	196.93	53.73	275.72	0	61.81
chr1	15454521	15454670	29.23	467.29	286.41	154.05	87.68	254.36	442.25	547.71	173.21	222.64
chr1	25117521	25117710	403.11	153.05	191.25	149.21	93.8	211.89	84.27	197.47	132.83	222.64
chr1	25126661	25126810	0	186.83	26.99	260.63	105.01	365.86	305.4	428.11	398.5	429.26
chr1	25128381	25128550	203.57	24.8	182.55	266.44	230.42	27.99	298.44	55.89	185.97	303.34
chr1	25137661	25137830	178.38	149.63	117.58	260.63	328.64	292.98	212.23	51.42	1139.71	228.94
chr1	25142521	25142670	190.47	85.51	73.2	105.61	100.94	27.99	235.04	52.16	142.4	349.13
chr1	25198081	25198270	261.01	277.46	59.48	149.21	108.75	0	369.96	193.75	413.38	200.32
chr1	25217121	25217330	75.58	383.92	756.75	358.48	163.13	452.74	618.53	303.66	573.84	1000.47
chr1	25237361	25237530	1320.69	774.25	1730.82	2888.68	692.28	2041.19	710.15	1743.37	396.91	123.06
chr1	111463141	111463390	674.2	550.65	714.2	887.97	217.17	395.3	764.27	393.09	738.55	663.35
chr1	212700261	212700430	60.47	212.91	109.81	82.35	216.15	171.83	90.46	59.24	31.35	0
chr1	212701641	212701790	0	64.13	122.62	231.08	36.7	75.78	104.38	0	115.83	0
chr1	212721621	212721790	1220.92	601.1	2349.4	4548.84	1215.31	3409.54	2055.06	2123.04	523.89	269
chr1	212915381	212915530	80.12	68.4	73.2	100.76	179.1	267.88	15.46	178.84	30.82	286.17
chr1	212921041	212921190	69.54	310.38	209.55	72.67	60.15	210.44	135.3	65.2	85.01	22.89
chr1	213016341	213016490	558.81	179.99	517.92	230.59	462.54	206.58	219.58	203.81	84.48	5.72
chr1	213050341	213050690	1227.98	1004.68	1039.96	1475.59	1608.52	337.38	350.24	925.89	210.94	97.3
chr1	213296681	213296850	219.19	286.44	811.2	1769.64	755.15	764.54	1006.27	1419.21	115.83	135.07
chr1	213327081	213327250	75.58	59	73.2	0	122.35	144.32	933.2	360.67	466.51	393.2
chr1	213330461	213330630	0	0	0	168.58	50.98	77.23	725.22	89.42	85.01	0
chr1	213332641	213332810	149.65	118	153.27	187.48	223.62	0	1052.66	40.24	0	119.05
chr1	213374421	213374570	227.76	308.46	146.41	583.26	101.28	231.68	350.63	214.99	85.01	102.45
chr1	39576801	39576950	139.07	0	117.58	147.27	54.04	27.99	26.29	233.24	0	91
chr1	39677041	39677230	469.62	773.39	983.68	1494.96	721.17	1339.39	363.39	617.39	207.22	0
chr1	52055201	52055390	759.36	426.88	1455.39	966.45	1091.26	563.75	674.2	1704.99	955.87	733.75
chr1	25503921	25504070	60.47	0	99.74	38.75	3.4	95.57	61.85	66.32	85.01	432.12
chr1	25505781	25505950	0	119.71	73.2	217.03	213.09	0	770.45	144.57	556.3	828.76
chr1	25524761	25524950	269.08	158.18	328.05	347.34	250.47	86.88	108.24	133.76	21.25	137.36
chr1	25529521	25529690	75.58	134.24	123.53	150.17	67.97	57.92	61.85	89.42	85.01	131.64
chr1	25569041	25569190	397.06	635.3	1278.33	2171.24	340.87	808.95	1088.42	869.45	200.31	181.43
chr1	25610061	25610230	69.54	274.9	91.51	0	236.88	296.36	566.34	290.62	205.09	131.64
chr1	25611001	25611170	29.23	8.12	433.74	440.35	396.61	178.59	243.55	334.96	90.33	251.83
chr1	25614381	25614550	130	97.05	209.55	81.87	122.35	124.53	641.34	215.36	52.6	153.39
chr1	16123001	16123190	332.06	458.09	369.68	1535.17	830.6	667.04	1216.57	1241.85	877.23	1980.9
chr1	16195201	16195410	105.82	471.99	265.37	464.09	410.2	163.14	22.42	230.26	0	0
chr1	16195481	16195730	330.05	208.2	187.59	338.13	702.81	355.72	362.23	241.07	170.03	0
chr1	112083621	112083770	70.04	4.28	81.9	232.04	57.43	0	248.57	96.13	146.65	0
chr1	112172441	112172590	0	102.61	0	232.04	168.91	77.23	246.64	169.53	403.28	158.54
chr1	112396041	112396190	452.49	225.73	630.47	1964.38	625.67	660.28	245.48	902.42	324.11	537.44
chr1	2414221	2414370	90.7	301.41	424.13	342.01	225.66	196.44	133.37	102.84	365.03	165.98
chr1	214558081	214558270	0	68.4	387.98	276.13	325.92	115.84	2131.6	358.81	2211.93	2831.98
chr1	214585241	214585410	201.56	51.3	360.99	400.63	81.22	115.36	1375.06	545.1	1645.53	1849.83
chr1	215479681	215479870	0	0	63.14	0	303.83	19.31	971.86	387.5	1146.08	475.05
chr1	202034901	202035070	281.17	559.63	1273.3	3287.37	389.13	2307.62	1118.38	2103.66	0	0
chr1	218259881	218260050	80.62	115	343.15	352.67	108.75	366.82	115.2	196.73	115.83	188.88
chr1	202146121	202146370	806.22	525.43	656.55	635.09	407.14	82.05	497.14	233.99	289.58	194.03
chr1	218874881	218875090	0	132.53	146.41	260.63	0	115.36	0	241.81	206.69	56.09
chr1	202164721	202164950	778	732.99	904.99	607.96	1095.34	749.1	472.79	354.34	377.25	228.94
chr1	202330041	202330250	582.5	300.12	307.92	395.78	227.7	211.89	231.95	445.25	255.04	101.88
chr1	52574701	52574870	29.23	595.97	906.36	3840.11	595.42	1845.71	3529.86	1836.14	1171.59	774.39
chr1	52625401	52625650	220.2	59	81.9	144.36	139	86.4	325.89	147.92	626.44	180.86
chr1	52627161	52627330	29.23	208.63	0	264.99	56.76	193.07	401.66	172.88	318.27	91.58
chr1	52674881	52675030	361.79	134.67	982.31	1274.55	292.61	716.27	921.61	954.58	1014.84	274.16
chr1	40097621	40097790	0	122.27	150.07	365.75	294.31	153.49	192.9	285.03	378.84	302.2
chr1	40131041	40131190	337.1	148.14	493.21	912.67	436.71	511.62	1237.05	437.8	556.3	297.05
chr1	155308061	155308230	327.53	147.5	135.89	57.16	179.78	270.29	338.64	58.12	42.51	33.2
chr1	167714941	167715170	1330.27	385.2	1083.42	1551.16	2080.58	1285.82	911.56	1391.64	1460.1	880.27
chr1	167716881	167717030	613.23	148.57	485.44	609.9	484.97	339.31	325.5	506.73	563.21	242.68
chr1	167805341	167805490	80.12	203.5	63.14	162.29	101.28	135.15	461.19	233.62	2146.58	1832.09
chr1	25922961	25923170	166.28	162.46	81.44	232.53	288.87	0	431.42	201.2	1222.06	423.54
chr1	16509181	16509370	619.28	431.8	575.11	1072.54	830.6	658.35	558.99	372.22	451.63	297.62
chr1	16727361	16727590	773.47	607.09	599.36	1525	336.45	361.03	402.04	617.76	79.7	182.58
chr1	26127921	26128090	320.98	629.32	253.47	407.89	974.01	413.16	149.61	599.5	297.01	261.56
chr1	236282021	236282170	783.55	310.38	468.97	1011.98	1297.55	1424.83	610.02	833.86	2378.24	1407.98
chr1	91201321	91201490	0	68.4	77.32	0	0	235.54	123.71	104.33	115.83	262.71
chr1	92210821	92210970	0	81.23	145.95	96.89	90.74	0	146.13	125.94	613.69	740.05
chr1	236773901	236774050	286.71	41.9	109.81	130.8	141.04	85.43	211.07	197.1	84.48	85.85
chr1	236795081	236795250	1353.95	1003.19	4970.57	3968.49	3488.92	5401.01	4246.58	5285.98	5436.59	3796.96
chr1	92403081	92403230	0	0	146.41	72.67	54.38	4.83	111.33	85.7	79.7	107.6
chr1	92411641	92411790	0	0	675.77	1283.75	293.29	626.98	254.37	282.43	2048.28	1861.85
chr1	92424481	92424670	0	188.11	361.45	121.11	13.59	0	218.42	125.56	768.84	152.82
chr1	237851361	237851510	168.8	50.02	105.23	77.51	105.35	0	0	70.05	212.53	234.09
chr1	92455341	92455550	161.24	68.4	8.69	183.12	0	72.4	7.35	59.24	137.61	135.65
chr1	237975521	237975670	0	0	0	0	6.46	27.99	1184.87	134.13	2717.23	960.97
chr1	92464821	92465090	161.24	136.81	262.62	221.87	231.1	77.23	405.91	389.73	660.98	518.55
chr1	92465341	92465490	29.23	0	44.84	92.04	0	4.83	238.91	51.42	345.37	389.2
chr1	92465921	92466210	80.62	81.23	73.2	227.68	258.29	100.39	504.87	147.55	507.95	351.99
chr1	92467141	92467410	120.93	32.06	36.6	0	210.71	76.74	185.17	334.22	1055.23	1181.33
chr1	3776041	3776210	468.62	342.88	535.76	486.86	71.03	85.91	206.43	184.43	85.01	268.43
chr1	3811401	3811570	280.16	349.72	576.03	758.14	328.64	77.23	1088.99	402.03	10.1	249.54
chr1	219325181	219325330	0	76.1	183.01	198.62	233.48	135.15	1409.85	163.94	306.58	33.2
chr1	5847401	5847570	166.28	135.1	209.09	303.26	0	120.67	37.88	160.22	0	85.85
chr1	202835701	202835850	201.56	89.78	72.75	154.53	142.06	86.4	11.21	73.03	459.6	294.76
chr1	202837961	202838130	174.35	144.08	136.8	316.34	127.44	191.62	15.46	181.83	0	0
chr1	220347901	220348050	189.97	85.08	0	111.42	97.88	124.53	169.71	0	1247.57	1399.97
chr1	202959281	202959490	1595.82	843.51	1306.7	3127.02	699.75	2045.05	1455.86	1305.94	94.58	0
chr1	40319041	40319250	236.83	357.84	457.07	560.49	311.64	779.02	875.22	357.69	137.08	380.61
chr1	53163501	53163670	131.01	173.15	494.13	972.75	351.75	337.38	135.3	505.98	0	85.85
chr1	40476241	40476410	161.24	68.4	73.2	239.31	137.98	177.14	96.64	155.37	127.52	170.56
chr1	53444681	53444830	120.93	85.51	462.1	758.14	304.51	466.25	322.79	568.58	1213.56	805.29
chr1	40519641	40519790	356.75	32.06	81.44	77.51	61.17	0	398.18	122.96	478.73	102.45
chr1	53754821	53754990	125.97	281.74	256.21	607.97	277.32	254.36	668.4	613.66	812.41	365.73
chr1	53848121	53848290	120.93	192.39	108.43	323.6	108.75	115.36	347.15	21.61	95.11	72.69
chr1	168154761	168154970	239.85	273.62	492.3	207.34	261.35	226.85	788.24	387.12	1298.04	776.68
chr1	168178761	168178910	1631.59	629.53	4256.37	4870.51	2691.28	2926.4	2928.73	4160.38	1957.43	1756.54
chr1	168225021	168225170	330.55	311.88	414.98	280	164.15	315.18	196.77	360.67	21.25	249.54
chr1	155941441	155941610	667.15	343.73	4.58	324.57	174.68	0	180.53	264.54	963.3	406.37
chr1	168399101	168399270	1206.31	528.85	1984.75	2579.13	495.16	628.91	1457.41	716.5	42.51	169.99
chr1	168637521	168637670	382.45	239.2	126.73	249.97	124.39	91.22	122.93	368.12	10.1	124.77
chr1	26385701	26385850	15.12	429.88	593.87	588.59	504.68	115.84	1682.4	378.18	1149.27	896.87
chr1	26386121	26386290	216.17	130.82	620.41	673.36	461.52	85.91	332.07	240.32	496.8	124.77
chr1	26387501	26387650	835.95	497.64	1120.48	3078.58	584.54	1651.68	650.61	1518.69	0	85.85
chr1	17305581	17305790	156.21	33.13	162.88	124.98	81.56	57.92	0	0	270.98	91.58
chr1	26477001	26477170	533.11	111.16	355.04	341.53	446.57	565.2	146.13	74.52	89.79	147.67
chr1	26477821	26477990	282.18	683.4	314.78	318.27	340.53	72.4	253.21	405.38	263.54	183.15
chr1	26478261	26478450	159.23	140.66	263.54	150.17	206.63	265.47	185.56	59.61	63.76	85.85
chr1	26481361	26481610	236.32	64.13	562.3	269.83	161.77	9.17	304.62	192.26	0	170.56
chr1	238951901	238952090	0	68.4	91.51	0	0	0	265.97	192.26	85.01	188.88
chr1	239123381	239123530	75.58	207.35	0	0	0	77.23	46.39	129.66	0	22.89
chr1	92487361	92487550	0	153.48	0	154.53	54.04	0	516.08	256.34	824.63	788.12
chr1	240004221	240004390	19.15	0	128.11	124.98	0	0	0	163.57	0	91.58
chr1	240732401	240732570	221.71	144.08	141.38	174.4	81.22	77.23	88.91	196.73	30.82	137.36
chr1	241485821	241485970	0	138.09	118.04	302.29	178.08	286.7	352.95	248.15	0	193.45
chr1	114083001	114083170	5.04	119.71	73.2	47.47	67.63	148.66	480.91	312.98	47.82	223.22
chr1	114167301	114167570	332.57	280.88	26.54	0	108.75	56.47	1981.22	624.09	269.38	343.41
chr1	93033081	93033250	792.11	263.36	857.86	1358.84	428.89	1175.29	194.45	1037.3	205.63	143.09
chr1	93056361	93056530	89.19	34.2	392.1	425.33	78.17	153.97	173.96	306.27	170.03	22.89
chr1	203025741	203025930	577.46	111.16	307.46	308.1	531.19	135.15	175.51	304.78	148.77	22.89
chr1	203081521	203081670	69.54	244.54	95.17	294.54	132.54	85.91	61.85	92.4	0	0
chr1	203082641	203082810	80.62	242.83	167.45	403.53	74.09	226.85	133.37	445.25	2194.4	508.82
chr1	221263881	221264030	109.85	0	18.3	86.71	64.57	4.83	278.34	155.74	95.11	192.88
chr1	221294361	221294530	5.04	34.2	109.81	81.87	87.68	77.23	540.44	242.19	85.01	159.69
chr1	203178181	203178390	0	229.58	164.71	182.63	325.58	77.23	269.06	430.72	0	44.07
chr1	203187021	203187230	80.62	190.89	237.46	28.1	0	188.24	88.91	104.33	30.82	112.18
chr1	40859821	40860070	221.21	301.41	474.46	458.28	243.67	268.36	523.43	292.86	348.55	170.56
chr1	40890841	40891050	100.78	8.34	73.2	77.51	13.25	4.83	150.77	134.13	292.23	206.05
chr1	156053841	156053990	45.35	110.3	136.34	565.34	33.99	56.47	38.27	133.02	180.12	0
chr1	171310661	171310810	74.58	0	118.04	0	159.39	77.23	1092.47	380.05	425.07	302.2
chr1	156248261	156248470	120.93	241.98	283.67	202.49	19.71	226.85	61.85	178.84	170.03	68.68
chr1	171435081	171435290	0	160.32	223.27	0	560.42	171.83	1086.29	298.45	891.04	413.81
chr1	17831721	17831890	40.31	127.4	104.32	497.51	33.31	115.84	249.73	81.23	106.27	91.58
chr1	17958861	17959070	0	0	0	115.78	265.08	0	412.09	59.61	292.23	206.05
chr1	17984641	17984810	411.68	74.82	511.52	77.51	217.17	66.61	3.87	319.31	0	45.79
chr1	18452681	18452830	5.04	110.73	137.26	410.32	176.04	9.17	38.66	80.11	30.82	91.58
chr1	18573301	18573530	109.85	266.56	222.82	77.51	121.33	154.45	308.1	155.74	222.1	21.75
chr1	18579401	18579590	241.87	374.08	360.53	556.13	309.94	287.19	161.2	147.55	0	10.87
chr1	18581521	18581690	231.28	186.4	4.58	129.83	0	38.61	77.32	119.23	127.52	183.15
chr1	18597541	18597690	109.85	102.18	403.08	372.05	147.84	18.34	57.99	40.24	170.03	180.86
chr1	18903421	18903630	80.62	110.3	591.12	568.73	450.3	230.23	194.45	121.84	223.16	274.73
chr1	241896481	241896670	321.48	335.61	255.76	270.8	169.25	143.83	247.02	799.96	324.11	0
chr1	114512341	114512590	315.94	311.67	377.92	473.29	380.97	478.8	168.16	315.21	624.85	68.68
chr1	114513021	114513190	393.54	259.51	985.06	686.44	492.11	330.14	407.46	856.59	179.59	206.05
chr1	242019961	242020110	54.42	83.15	212.75	271.28	172.98	38.61	322.79	326.76	508.48	228.37
chr1	242629521	242629670	20.16	24.8	53.53	124.98	84.96	105.22	587.22	14.9	47.82	228.37
chr1	242634841	242634990	0	37.62	18.3	4.84	71.37	9.17	1173.27	137.86	212.53	56.66
chr1	243019141	243019310	80.62	68.4	0	387.55	0	0	0	134.13	170.03	572.35
chr1	243114101	243114390	345.67	2.14	0	241.25	67.97	206.58	200.25	252.62	132.83	228.94
chr1	115012121	115012330	90.2	145.36	68.63	202.49	81.56	43.44	608.86	93.15	1374.56	2533.21
chr1	115108501	115108670	0	111.16	128.11	202.49	95.16	76.74	110.56	58.5	301.27	389.2
chr1	203190181	203190350	334.58	8.55	91.51	124.98	139	4.83	574.84	381.91	212.53	124.77
chr1	203196421	203196690	139.07	123.98	145.04	164.22	135.94	231.68	502.55	177.35	85.01	97.3
chr1	203197741	203197910	0	63.7	63.14	96.89	98.22	57.92	432.2	55.89	158.34	0
chr1	203201041	203201230	181.4	85.51	73.2	72.18	54.38	57.92	388.9	70.79	683.82	97.3
chr1	221742601	221742810	240.36	592.76	686.29	745.06	1048.1	566.65	181.69	480.27	540.9	466.46
chr1	222069001	222069170	0	119.71	0	212.67	229.74	0	988.1	320.06	0	124.77
chr1	222521741	222521930	252.45	538.68	410.4	492.67	606.98	527.55	2056.22	243.68	4151.3	4612.56
chr1	203537001	203537170	80.62	38.48	183.01	245.61	36.7	220.58	1036.03	174.37	549.93	154.53
chr1	203609541	203609710	420.75	251.39	436.02	435.02	445.89	495.7	254.37	273.48	170.03	158.54
chr1	203613321	203613490	312.41	533.55	1703.37	1908.19	2011.58	1525.7	184.01	418.42	244.41	412.09
chr1	203622841	203623050	29.23	69.9	214.12	366.23	338.15	335.93	463.51	215.36	212.53	364.59
chr1	203624461	203624670	120.43	840.51	843.22	387.55	702.47	429.57	114.81	170.28	313.49	354.28
chr1	41341161	41341330	58.96	299.27	411.32	421.46	186.92	0	61.85	152.39	85.01	78.98
chr1	41342201	41342350	915.06	358.27	1224.8	1673.72	394.23	892.45	587.21	461.27	853.85	68.68
chr1	41342981	41343210	75.58	327.91	0	330.87	181.48	246.16	393.92	282.43	200.84	0
chr1	41344481	41344630	0	114.58	73.2	0	50.98	77.23	34.79	100.6	249.73	549.46
chr1	41353901	41354050	191.48	370.24	689.95	1141.33	430.59	572.92	1604.69	1651.71	1343.21	3628.69
chr1	41361661	41361890	80.62	34.2	209.55	347.82	108.75	186.79	0	14.9	170.03	91.58
chr1	41383621	41383770	225.74	24.8	196.28	81.87	185.22	154.45	1364.24	152.76	238.57	262.14
chr1	41495681	41495830	270.08	284.3	304.26	284.36	209.69	212.37	199.86	506.35	84.48	91.58
chr1	172530121	172530270	1177.08	376.01	1595.85	2511.31	1885.16	1585.55	531.16	1589.86	191.28	182.58
chr1	172616761	172616930	0	126.12	80.98	285.82	6.46	133.7	119.84	147.92	684.36	644.46
chr1	172630821	172630990	0	218.04	4.58	0	81.22	0	265.97	0	164.71	263.28
chr1	172631401	172631570	40.31	8.55	109.81	305.19	0	14	158.5	96.13	115.3	96.73
chr1	172637641	172637790	422.76	203.5	709.17	873.92	454.04	485.56	698.55	334.59	47.82	91.58
chr1	172640161	172640310	0	147.92	122.16	82.35	27.19	0	604.61	435.19	173.75	101.88
chr1	172653141	172653310	20.16	323.64	183.01	0	237.22	583.06	219.96	145.31	471.29	461.89
chr1	19029481	19029650	29.23	174.86	0	58.13	3.4	19.31	145.74	14.9	212.53	56.09
chr1	898861	899010	49.38	169.3	68.63	104.15	0	124.53	123.32	59.61	42.51	0
chr1	115608261	115608450	100.78	21.38	164.71	305.19	27.19	0	247.02	166.18	255.04	262.14
chr1	244231821	244231970	0	0	77.78	197.65	0	77.23	68.42	132.27	89.79	0
chr1	244246321	244246610	0	85.51	473.54	619.59	54.38	0	92.78	212.38	10.1	91.58
chr1	94413441	94413590	349.7	4.28	342.69	347.82	210.71	173.76	231.56	223.56	127.52	91.58
chr1	94417421	94417630	257.49	178.71	459.81	451.01	717.43	250.02	451.53	880.07	316.14	220.93
chr1	244284461	244284650	150.16	64.13	274.06	202.49	77.49	101.36	0	0	63.76	182.58
chr1	244291301	244291530	241.87	252.45	128.11	4.84	181.48	71.43	0	149.04	0	5.72
chr1	115969601	115969770	490.28	503.41	560.93	864.72	482.59	1042.55	61.85	615.9	0	0
chr1	94527461	94527630	179.38	0	136.34	155.02	40.78	4.83	281.82	301.8	292.23	154.53
chr1	94582661	94582810	0	24.8	77.78	66.85	100.94	0	106.31	0	30.82	0
chr1	94608161	94608330	0	38.48	145.04	28.1	54.38	4.83	69.2	14.9	85.01	183.15
chr1	6742221	6742470	80.62	229.58	400.34	357.51	307.91	154.45	331.3	327.51	170.03	535.72
chr1	70499041	70499210	0	68.4	0	82.35	67.97	154.45	681.15	104.33	1203.47	1406.83
chr1	6783041	6783210	0	161.6	317.07	186.02	223.28	135.15	49.1	119.23	253.98	100.16
chr1	6783321	6783490	141.09	144.08	108.89	318.76	77.83	404.47	211.85	3.73	93.51	376.61
chr1	203776761	203776930	139.07	132.32	73.2	220.42	132.54	0	269.83	21.98	170.03	0
chr1	203907061	203907230	179.89	384.77	626.35	2275.39	366.36	1070.07	1874.14	830.14	1306.01	274.73
chr1	203938061	203938270	125.97	24.8	68.63	210.73	115.21	149.63	334.39	132.64	3582.77	6604.34
chr1	203966861	203967030	0	0	181.18	38.75	19.71	0	142.26	21.61	212.53	0
chr1	204057841	204057990	0	225.52	163.79	342.01	288.19	47.3	1993.98	445.25	62.17	215.78
chr1	42135581	42135730	69.54	0	26.54	72.67	131.52	178.59	1131.13	25.34	345.37	89.86
chr1	42143381	42143590	342.64	268.91	72.75	247.06	94.14	38.61	328.98	84.95	243.35	222.07
chr1	42157781	42157970	69.54	85.51	91.51	66.85	81.56	308.91	412.09	21.61	253.45	209.48
chr1	42379901	42380090	80.62	100.47	246.15	348.79	140.7	47.3	252.82	125.94	180.12	0
chr1	156616541	156616770	1434.57	902.93	2679.28	3538.31	1871.22	3264.26	667.24	2893.19	448.98	131.64
chr1	8134221	8134410	0	226.16	196.28	255.78	135.6	210.44	1112.96	88.3	72.26	0
chr1	19801081	19801250	0	143.65	378.83	43.6	250.47	56.47	1262.57	145.31	483.51	309.07
chr1	19882241	19882390	1293.99	463.01	873.42	856.96	832.98	806.53	1183.32	1862.22	1733.74	1260.88
chr1	20123861	20124030	130	51.3	182.55	706.79	291.59	365.38	680.38	321.55	807.62	587.23
chr1	244713461	244713610	0	110.3	338.57	549.83	88.02	181.96	591.47	300.68	1117.39	434.99
chr1	95087301	95087470	450.48	195.81	400.79	684.51	583.19	549.75	1902.74	438.92	5.31	0
chr1	95115861	95116030	689.82	419.83	641	579.38	412.58	206.58	414.03	969.49	169.49	183.15
chr1	96050121	96050270	0	0	0	0	0	0	88.91	66.69	121.14	22.89
chr1	96465541	96465730	69.54	51.3	0	77.03	19.71	154.45	662.6	798.1	3502.54	1555.07
chr1	96524261	96524450	0	66.27	0	9.2	0	0	131.05	115.5	825.16	812.16
chr1	96544881	96545050	69.54	0	0	130.8	0	38.61	201.02	29.81	270.98	416.67
chr1	96565661	96565830	0	0	105.23	116.26	19.71	85.43	1189.89	572.3	1524.92	1793.74
chr1	96596361	96596530	161.24	102.61	0	124.5	27.19	27.99	126.03	36.51	946.3	460.74
chr1	244935881	244936030	0	12.4	154.19	116.26	54.38	112.46	154.25	0	136.55	0
chr1	244952661	244952850	100.78	37.19	8.69	193.29	230.76	181.96	374.98	664.33	215.72	297.62
chr1	244964141	244964330	254.97	200.08	434.65	249	444.19	543.96	459.26	308.13	1087.1	1005.04
chr1	244965441	244965590	490.28	343.73	291.9	394.33	404.76	144.8	303.47	418.42	274.7	296.48
chr1	96843321	96843490	0	51.3	0	0	88.02	14	690.43	365.51	1656.16	3139.91
chr1	73998441	73998610	40.31	4.28	0	0	54.38	0	196.77	245.17	217.31	85.85
chr1	74767601	74767750	321.98	17.1	118.04	145.33	67.97	77.23	0	175.12	0	91.58
chr1	74772041	74772190	0	93.63	228.31	77.51	33.31	0	332.07	231.01	684.36	452.16
chr1	75795261	75795530	221.71	17.1	0	85.74	233.14	0	81.18	387.12	274.17	91.58
chr1	75796101	75796310	266.56	259.51	364.19	179.24	339.17	455.64	223.44	494.8	1128.02	196.89
chr1	204578961	204579130	120.93	104.74	222.82	264.02	19.71	0	509.51	111.78	5.31	363.44
chr1	205124801	205125030	312.41	91.92	600.73	752.81	20.05	443.09	470.85	122.58	189.15	223.22
chr1	42731081	42731310	5.04	0	307.46	1232.4	67.97	399.65	490.96	304.78	333.68	262.14
chr1	32345601	32345770	919.09	373.87	832.7	1247.42	605.28	1164.67	243.16	1511.61	333.15	354.28
chr1	32395041	32395290	677.73	773.39	972.7	468.45	884.97	466.25	264.81	536.16	264.6	429.26
chr1	156801441	156801630	120.93	93.63	249.81	114.33	283.78	0	494.05	399.79	390	22.89
chr1	156919221	156919370	190.47	405.29	342.23	604.09	396.61	413.16	1048.79	171.02	185.97	206.05
chr1	157311261	157311410	75.58	531.63	367.85	679.66	246.05	611.54	211.07	725.07	0	68.68
chr1	157377381	157377550	40.31	194.95	73.2	211.21	74.09	287.19	22.42	116.99	0	33.2
chr1	157569781	157570010	0	68.4	26.54	19.38	19.71	0	0	117.74	21.25	33.2
chr1	20216741	20216910	331.56	139.59	392.1	241.73	234.5	231.68	458.48	266.78	340.05	188.88
chr1	20233481	20233630	0	136.81	282.75	420.97	108.75	289.6	631.67	1184.85	292.23	203.76
chr1	20255741	20255930	170.31	142.79	128.11	337.65	257.27	361.03	501.78	424.01	2051.47	2431.91
chr1	20440881	20441030	210.63	76.1	146.41	226.72	107.39	212.37	301.15	215.73	63.76	77.27
chr1	8858221	8858370	758.35	616.71	694.98	1390.81	724.9	454.67	1515.01	1789.94	2588.12	2512.61
chr1	20585001	20585210	49.38	132.53	118.04	197.16	0	153.97	69.2	162.45	106.27	0
chr1	20587401	20587570	0	289.43	200.85	217.51	30.59	105.22	115.2	111.03	147.18	85.85
chr1	8903601	8903770	309.89	205.21	363.73	563.88	321.5	471.08	195.22	479.16	95.11	0
chr1	180761	180970	0	0	0	0	81.56	0	0	0	0	0
chr1	8941941	8942090	115.89	119.28	146.41	387.06	203.91	664.15	733.34	631.92	786.37	598.1
chr1	98277181	98277350	0	41.9	73.2	0	0	0	744.55	147.92	264.6	160.26
chr1	98556641	98556810	161.24	0	0	140.49	27.19	0	184.4	80.85	513.27	708.57
chr1	98882021	98882190	240.86	64.13	73.2	0	0	0	181.69	151.65	63.76	0
chr1	99374241	99374410	80.12	343.94	141.83	66.85	54.38	77.23	671.88	704.57	2771.43	2198.96
chr1	99793961	99794130	29.23	72.68	227.39	155.02	163.13	143.35	567.5	65.2	1186.46	1626.04
chr1	99849561	99849750	337.61	252.67	355.04	95.92	396.27	234.09	206.43	172.14	104.14	0
chr1	100184641	100184830	0	310.81	73.2	421.46	248.09	264.98	454.62	50.3	340.05	366.3
chr1	77243061	77243250	0	38.48	126.28	66.85	0	72.4	265.58	137.86	216.78	0
chr1	184290261	184290410	140.59	68.4	109.35	155.02	67.97	124.53	0	130.41	0	0
chr1	205680621	205680770	519.51	320.43	386.61	536.75	515.89	418.95	292.64	51.42	73.32	0
chr1	205693481	205693630	90.7	125.26	331.71	284.85	172.64	124.04	364.54	125.19	127.52	91
chr1	205706961	205707110	601.14	840.73	1597.68	4171.95	1047.42	2182.61	610.41	1197.14	874.57	461.31
chr1	184754921	184755070	3091.61	1121.83	7826	8037.25	5548.42	8473.17	5827.3	7978.72	9654.83	8553.18
chr1	184755581	184755730	316.44	89.57	276.8	596.82	273.58	189.69	214.55	182.57	252.38	386.34
chr1	32716741	32716890	644.98	511.75	1059.17	1546.8	511.48	611.54	139.17	912.48	210.94	226.65
chr1	32741481	32741630	350.71	72.47	459.81	0	145.12	94.6	37.88	132.64	62.17	0
chr1	43143681	43143850	118.92	199.65	252.55	326.51	315.72	326.76	138.01	124.45	0	51.51
chr1	157626221	157626370	69.54	87.64	73.2	299.38	202.21	0	206.43	286.9	0	0
chr1	157659701	157659870	0	0	0	77.51	101.28	0	184.79	59.61	85.01	56.09
chr1	157969861	157970010	0	0	109.35	9.69	0	77.23	191.36	236.22	94.58	114.47
chr1	150877221	150877370	671.68	68.4	333.99	85.74	286.5	77.23	111.33	200.83	0	0
chr1	20787401	20787630	5.04	145.36	631.39	391.42	581.15	637.12	374.98	566.34	754.49	549.45
chr1	9098061	9098270	251.44	243.48	167	211.21	415.3	82.05	91.23	451.96	52.6	102.45
chr1	9130141	9130390	375.9	189.82	581.06	488.31	113.85	214.79	189.42	348.75	85.01	391.49
chr1	9234241	9234410	667.65	184.26	619.03	1201.88	858.13	445.5	404.75	685.2	1306.01	1513.29
chr1	9380041	9380230	0	41.9	54.9	0	0	94.6	84.27	152.02	254.51	439.56
chr1	9400021	9400210	98.76	24.8	292.36	542.57	169.59	365.86	382.33	274.97	306.84	0
chr1	9413181	9413330	49.38	218.04	105.23	19.38	0	221.06	196.77	408.36	115.83	0
chr1	9413641	9413830	120.93	85.51	72.75	240.76	54.38	9.17	381.94	147.55	0	85.85
chr1	229563361	229563530	453.5	243.69	163.79	431.15	81.56	86.88	453.46	248.15	94.58	0
chr1	229563821	229563970	346.17	245.4	278.18	636.06	116.91	259.67	484	506.35	30.82	91
chr1	229566501	229566710	50.39	263.36	73.2	144.36	148.18	163.62	207.98	0	5.31	102.45
chr1	229572361	229572530	803.2	551.08	897.67	2925.5	118.61	720.62	530.39	282.43	581.81	319.37
chr1	100597461	100597630	68.02	126.98	172.95	66.85	212.75	77.23	1220.05	358.81	957.99	502.52
chr1	100622141	100622310	29.23	67.98	4.58	4.84	315.38	96.53	1613.97	59.24	0	0
chr1	100713121	100713290	201.56	93.63	73.2	213.15	71.37	135.15	702.8	139.72	0	164.84
chr1	100718681	100718850	120.93	0	18.3	58.13	210.03	0	1201.49	290.25	0	0
chr1	101262161	101262350	151.17	4.28	77.78	96.89	27.19	96.53	191.74	0	472.35	500.81
chr1	101474161	101474310	190.47	0	118.04	77.03	0	77.23	154.63	100.6	170.03	457.88
chr1	101506661	101506830	241.87	106.88	44.84	155.02	0	0	61.85	29.81	274.17	181.43
chr1	101567721	101567870	80.12	0	0	0	0	0	96.64	59.24	85.01	0
chr1	102434581	102434730	0	0	154.64	115.78	0	0	3.87	73.4	408.06	33.2
chr1	102693441	102693590	80.62	0	0	0	40.78	0	748.03	155.74	0	0
chr1	78145161	78145330	544.2	153.91	223.27	666.1	54.38	231.68	574.46	323.78	1232.16	1058.27
chr1	78553961	78554150	75.58	205.21	99.74	4.84	108.41	0	207.98	43.59	567.46	548.88
chr1	78839821	78839970	0	0	81.9	0	0	76.74	123.71	88.68	190.75	228.94
chr1	79323421	79323570	0	0	0	0	114.53	0	533.09	155.37	125.39	263.28
chr1	79497301	79497490	0	68.4	36.6	154.53	0	0	227.31	159.1	42.51	410.37
chr1	205752061	205752250	80.62	247.11	89.68	239.8	152.25	19.31	242.77	134.13	253.45	354.28
chr1	206003621	206003810	0	174.86	209.09	364.29	81.56	662.7	991.96	668.43	1216.75	1409.7
chr1	185317401	185317610	1763.11	1141.92	2579.99	2871.73	2972.68	2721.74	2557.61	3401.41	2995.11	3685.93
chr1	206169901	206170050	0	0	126.28	174.4	200.51	38.61	420.6	289.88	609.97	651.33
chr1	33130421	33130570	781.53	565.83	789.23	2100.51	824.82	1326.85	1630.98	748.17	143.46	0
chr1	33143721	33143870	242.87	59	118.04	252.87	213.43	254.85	858.59	108.05	69.07	182.01
chr1	43978721	43978890	0	208.42	354.58	151.14	439.43	414.13	268.29	577.89	191.28	10.87
chr1	150981441	150981590	95.74	181.7	340.4	191.84	149.19	57.92	0	270.88	0	85.85
chr1	159775801	159776010	0	0	162.88	86.71	162.11	154.45	0	29.81	340.05	0
chr1	151267901	151268090	255.98	33.99	0	230.59	80.88	76.74	108.24	134.13	0	5.72
chr1	9455881	9456030	238.34	155.19	81.44	135.64	67.97	120.18	11.21	29.81	216.25	177.43
chr1	9490701	9490850	14.61	41.9	128.11	211.7	0	72.4	0	137.86	636	463.6
chr1	21490881	21491050	166.28	135.53	396.22	629.28	146.14	231.2	279.88	70.42	296.48	262.14
chr1	9587141	9587290	0	2.14	36.6	66.85	0	138.52	170.1	193.75	85.01	135.65
chr1	21670441	21670710	412.18	94.06	1189.57	336.2	668.15	317.59	38.66	119.23	0	5.72
chr1	21783621	21783770	1041.03	510.68	1412.84	1791.92	1280.56	1162.26	964.9	2003.81	2326.7	708
chr1	21788301	21788450	280.67	303.97	4.58	144.85	98.22	66.61	247.02	353.96	274.7	1236.27
chr1	103166321	103166510	0	4.06	0	0	223.28	0	867.87	286.15	1174.24	895.73
chr1	103170721	103170870	109.85	0	72.75	0	0	72.4	214.17	208.28	422.41	752.64
chr1	230304021	230304170	0	76.95	105.23	105.61	39.42	105.22	819.55	266.03	73.32	102.45
chr1	104380121	104380290	69.54	0	0	0	60.15	76.74	1159.74	393.09	269.39	78.98
chr1	104765221	104765390	0	0	0	116.26	241.29	0	1380.47	84.95	375.12	538.01
chr1	104780601	104780770	0	67.98	26.99	0	0	0	83.5	147.55	90.33	297.62
chr1	105793661	105793830	0	0	44.84	77.51	81.22	77.23	269.45	308.88	259.82	267.86
chr1	106254761	106254930	0	85.51	36.6	0	91.42	77.23	92.39	229.89	209.88	91.58
chr1	106268161	106268330	0	0	0	77.03	46.9	96.53	15.46	0	115.83	239.24
chr1	106978741	106978910	0	0	154.64	133.7	0	0	61.47	0	136.55	0
chr1	107076881	107077030	89.69	68.4	0	0	125.75	144.32	901.12	170.65	922.39	528.28
chr1	107529641	107529830	20.16	238.13	58.11	183.12	265.08	211.89	563.25	271.99	297.55	341.69
chr1	107559981	107560170	0	59.85	0	4.84	78.17	27.99	1046.47	706.81	402.22	686.82
chr1	231139301	231139470	580.98	136.81	498.25	1042.02	342.23	822.46	250.12	559.26	850.13	1303.24
chr1	231279721	231279870	5.04	59	72.75	0	114.53	9.65	337.1	243.3	73.32	0
chr1	206501381	206501550	1299.03	885.62	1987.5	1801.13	1429.08	1694.15	604.61	1186.71	462.26	560.9
chr1	206502901	206503050	289.74	108.16	81.44	43.6	78.17	153	69.2	169.16	295.42	345.7
chr1	186212721	186212890	165.28	230.01	320.27	575.02	270.52	221.06	504.87	133.39	455.35	412.09
chr1	206631201	206631370	356.75	218.89	463.93	1527.91	340.87	171.83	427.94	1122.62	1341.08	472.19
chr1	186776301	186776450	0	0	0	19.38	19.71	4.83	690.04	437.42	741.21	1369.63
chr1	186785621	186785790	0	0	182.55	58.13	54.38	4.83	374.6	245.17	1235.88	485.35
chr1	34864821	34865070	120.93	272.76	451.58	95.92	182.84	111.01	486.32	81.23	170.03	91.58
chr1	35173481	35173710	139.07	212.91	260.79	154.53	173.32	65.64	330.53	479.53	411.25	158.54
chr1	35221101	35221270	0	294.14	388.9	271.28	195.08	775.64	137.24	149.04	31.35	319.94
chr1	159909481	159909650	400.59	361.69	547.66	814.82	165.85	992.36	543.53	354.34	115.83	157.97
chr1	151381141	151381290	231.79	157.33	150.53	124.98	148.18	0	196	178.47	253.45	0
chr1	159950161	159950350	125.97	195.81	137.26	150.17	57.77	0	123.32	196.36	85.01	0
chr1	151585721	151585890	70.04	277.46	374.26	913.16	113.51	780.47	424.08	118.86	594.56	463.6
chr1	151593841	151594130	309.89	444.2	183.01	387.06	150.55	96.53	0	59.24	73.32	0
chr1	9912361	9912530	310.4	152.2	404.45	116.26	303.49	159.28	247.41	293.6	148.77	216.35
chr1	9914481	9914630	366.33	212.91	305.63	435.51	181.48	4.83	230.79	301.06	918.67	725.17
chr1	10210001	10210150	360.78	326.2	510.14	497.51	340.87	335.93	146.13	266.03	121.14	45.79
chr1	247493261	247493410	160.24	85.51	18.3	191.35	183.18	9.17	19.33	0	121.14	68.68
chr1	108016541	108016710	323.5	997.63	2776.28	6441.04	1877	4251.79	4169.65	3141.33	2223.63	2264.79
chr1	248288501	248288690	0	0	54.9	0	295.33	0	1598.89	524.24	1504.73	1029.08
chr1	108505781	108505950	438.89	118.85	36.6	183.12	323.54	0	614.28	382.28	1213.56	1576.25
chr1	108522041	108522190	729.63	303.54	946.62	650.11	1152.1	236.51	774.32	176.98	768.84	712
chr1	108648041	108648190	69.03	34.2	35.23	66.85	200.51	86.4	0	197.47	21.25	176.28
chr1	84692461	84692630	409.16	0	118.04	183.12	122.35	245.19	92.39	59.61	168.43	0
chr1	84779461	84779670	0	68.4	118.04	164.22	39.76	27.99	216.1	149.04	340.05	695.4
chr1	85135241	85135390	0	64.13	0	149.69	0	0	523.43	370.36	2826.68	2224.72
chr1	86396641	86396790	0	64.13	91.51	178.27	60.83	81.57	22.42	151.65	429.85	226.65
chr1	86409521	86409670	246.91	132.11	109.81	373.01	545.12	149.63	3337.73	491.82	297.55	91.58
chr1	86502161	86502330	159.23	50.45	136.8	218	81.56	240.37	228.08	124.82	264.07	363.44
chr1	206739081	206739230	140.08	166.31	467.59	357.03	279.02	309.87	192.52	436.68	233.79	256.98
chr1	187038821	187038990	272.1	100.04	77.78	96.89	104.67	135.15	154.63	206.42	84.48	22.89
chr1	187051721	187051890	151.17	88.07	114.38	114.81	101.28	190.65	76.54	155.74	435.16	462.46
chr1	187715521	187715730	150.16	132.11	54.9	72.67	94.14	0	4573.24	1342.83	653.54	749.78
chr1	187854581	187854730	120.43	102.61	73.2	77.03	0	0	754.99	107.31	207.22	91.58
chr1	187934101	187934250	0	161.18	0	4.84	54.38	124.53	161.59	0	84.48	0
chr1	188422701	188422850	0	102.61	0	38.75	0	0	61.85	59.61	0	0
chr1	188429521	188429690	0	0	0	77.51	46.9	84.47	222.67	155.74	158.34	193.45
chr1	188782361	188782510	241.87	144.08	41.18	77.51	19.71	153.97	311.2	193.38	634.41	307.92
chr1	189429641	189429790	80.62	68.4	0	77.51	0	0	0	89.42	0	0
chr1	189859501	189859650	9.57	128.26	0	77.03	95.16	0	0	0	0	0
chr1	192066321	192066470	403.11	85.51	387.98	1268.25	293.29	332.56	362.23	356.94	85.01	0
chr1	35642661	35642830	266.05	195.81	856.95	549.83	323.88	399.65	260.55	541.01	179.06	188.3
chr1	35661061	35661230	0	114.36	188.96	481.53	73.75	52.13	90.07	176.61	85.01	0
chr1	35707801	35707970	141.09	0	109.35	143.39	13.59	38.61	0	59.61	0	0
chr1	160373821	160373990	5.04	195.81	157.85	116.26	33.31	77.23	320.09	333.84	85.01	217.49
chr1	160375981	160376210	100.78	390.12	994.66	966.45	962.12	812.81	366.86	547.71	413.38	244.39
chr1	160460781	160460930	120.93	140.23	0	313.43	146.14	38.61	7.35	61.85	111.58	0
chr1	151916821	151916990	80.62	138.95	107.98	168.1	146.14	0	0	122.96	82.89	114.47
chr1	151917061	151917250	151.17	127.83	81.9	190.38	175.02	0	96.64	149.04	0	0
chr1	160535361	160535510	90.2	34.2	63.14	197.65	54.04	43.44	61.85	130.04	10.1	409.8
chr1	160658961	160659150	197.52	198.8	276.35	544.5	501.28	186.79	189.42	252.99	556.3	528.28
chr1	160722821	160722990	171.32	273.4	0	0	288.87	0	339.42	327.88	1550.43	1714.76
chr1	160726621	160726790	35.27	75.67	330.79	232.04	315.38	219.13	230.02	288.39	190.75	84.71
chr1	10389381	10389550	80.12	80.8	114.38	111.42	362.96	317.11	1184.09	417.68	859.16	546.59
chr1	10635641	10635810	0	166.31	249.35	230.59	263.39	19.31	200.63	55.89	106.27	0
chr1	10831041	10831210	300.32	12.4	205.89	528.52	149.2	105.22	350.24	29.81	42.51	187.16
chr1	10902261	10902410	80.62	186.19	136.34	650.6	165.17	246.16	200.63	59.61	52.07	160.26
chr1	10904961	10905250	80.62	187.68	76.41	149.21	74.09	188.24	754.99	152.76	170.03	102.45
chr1	10905881	10906050	0	178.71	0	28.1	33.31	4.83	0	0	0	0
chr1	10910001	10910150	0	272.55	68.63	111.42	70.69	9.17	149.22	0	47.82	22.89
chr1	10917161	10917330	130	20.95	128.11	154.53	163.13	77.23	231.95	74.52	30.82	0
chr1	10917501	10917650	0	0	0	202.01	0	19.31	22.42	58.12	131.77	0
chr1	10940221	10940430	261.01	208.63	457.53	77.51	210.03	101.36	229.63	503.75	297.55	269
chr1	11011821	11012050	1078.32	310.81	946.62	335.71	400.69	375.51	246.25	601.37	1021.22	691.97
chr1	11053041	11053270	100.27	149.21	253.47	429.69	266.44	0	335.55	151.27	0	5.72
chr1	11053941	11054090	351.71	144.72	212.75	106.09	54.04	172.79	181.31	0	179.06	102.45
chr1	232272061	232272230	0	262.5	18.3	85.74	175.36	77.23	415.96	115.5	1014.31	457.88
chr1	232274401	232274570	19.15	4.28	18.3	0	108.41	0	269.45	58.87	63.76	78.98
chr1	248925961	248926110	196.52	220.6	223.27	4.84	13.59	130.32	130.66	48.44	216.78	169.99
chr1	248926921	248927110	986.11	433.94	1453.11	2745.29	598.48	1004.91	2489.96	1881.22	1070.1	503.67
chr1	248928241	248928410	29.23	51.3	135.89	333.29	159.73	133.7	723.29	270.88	1012.72	530.57
chr1	248945561	248945710	0	329.41	0	28.1	28.72	105.22	49.48	0	0	10.87
chr1	232704361	232704530	29.23	68.4	73.2	172.46	134.58	77.23	41.75	63.34	47.82	0
chr1	108964241	108964390	75.58	250.96	183.01	298.9	429.91	524.66	504.49	334.22	493.08	541.44
chr1	232751901	232752070	0	17.1	0	150.17	0	0	886.04	29.81	2968.55	1949.42
chr1	109076601	109076770	151.17	149.21	58.11	149.21	27.19	76.74	75.77	115.13	0	97.3
chr1	232793961	232794130	0	80.37	0	0	74.09	9.17	304.62	223.56	2419.15	2392.42
chr1	109101141	109101290	402.61	212.91	415.43	255.78	158.03	192.1	273.7	484.37	98.83	438.99
chr1	232904681	232904850	69.54	98.33	0	362.36	125.07	14	1215.79	111.41	398.5	0
chr1	232947001	232947190	342.64	290.29	73.2	338.14	220.22	154.45	88.91	3.73	164.18	227.22
chr1	232950441	232950590	615.75	255.23	1858.93	2431.38	1579.97	1275.2	1329.45	2084.66	1491.45	1916.22
chr1	86858681	86858850	15.12	51.3	77.32	0	0	0	230.79	59.61	0	124.2
chr1	87180781	87180950	80.62	68.4	0	77.51	46.9	0	332.07	152.02	545.15	566.05
chr1	87209021	87209230	80.62	144.08	0	176.82	0	115.84	269.06	136.37	79.7	0
chr1	87280281	87280450	80.62	0	63.14	77.51	233.14	66.61	77.32	77.5	148.24	137.36
chr1	54468781	54468970	160.74	393.75	247.98	154.53	131.86	47.3	52.57	155.74	378.31	604.4
chr1	54476741	54476930	115.89	532.7	131.77	403.05	46.22	270.29	235.43	140.47	26.57	147.09
chr1	54481301	54481470	462.57	76.53	274.52	189.41	128.46	188.24	415.96	152.76	170.03	320.52
chr1	54485281	54485470	280.16	171.01	127.19	374.95	230.08	0	0	51.42	1041.94	278.73
chr1	54490361	54490590	351.71	296.49	355.96	445.68	186.24	193.07	92.78	238.46	677.45	131.07
chr1	54506641	54506830	0	148.78	290.99	250.94	131.52	154.45	547.4	208.65	268.32	66.96
chr1	26619421	26619630	853.59	413.42	1027.61	656.41	1188.12	436.33	760.02	526.1	721.02	480.2
chr1	26619761	26619930	0	240.48	527.07	129.34	462.88	817.15	398.56	301.06	451.63	250.12
chr1	26666961	26667150	681.26	289.65	653.81	1464.93	527.11	522.73	400.5	829.77	243.88	240.39
chr1	26690721	26690890	511.45	170.16	344.98	435.51	613.77	446.46	203.34	763.07	512.2	147.09
chr1	26785841	26786030	166.28	237.28	405.83	610.39	520.65	413.16	189.42	318.57	512.2	633.02
chr1	26862821	26863050	864.67	682.12	356.87	1562.79	480.55	1302.23	339.8	1727.34	392.12	45.79
chr1	26865861	26866150	277.14	405.29	475.83	159.86	336.45	308.91	316.22	387.5	255.04	399.5
chr1	152474021	152474190	123.7	67.98	4.58	77.51	210.37	47.3	2802.32	167.67	47.82	78.98
chr1	152497381	152497570	160.74	32.06	63.14	52.32	0	173.76	61.85	0	227.41	142.52
chr1	152623321	152623470	75.58	0	68.63	0	0	0	69.2	91.66	0	45.79
chr1	152777661	152777810	29.23	147.71	73.2	155.02	87.68	216.72	0	3.73	83.42	5.72
chr1	153277961	153278150	80.62	26.93	49.41	129.83	166.19	115.84	45.62	327.88	170.03	33.2
chr1	153513161	153513330	527.57	81.23	217.78	239.79	135.26	66.61	211.07	156.12	280.54	211.77
chr1	11060981	11061190	607.69	282.17	571.45	109	412.92	139.97	227.31	340.92	514.86	318.8
chr1	11061761	11061930	271.09	63.27	86.47	309.07	188.96	139.01	330.14	355.83	503.17	294.76
chr1	11062101	11062270	230.78	280.67	252.56	308.1	100.26	133.22	304.63	363.65	21.25	492.22
chr1	11063061	11063230	257.99	397.6	372.43	551.29	520.65	124.53	3580.5	2121.92	4818.12	3629.26
chr1	11320281	11320430	308.88	110.3	91.51	81.87	119.63	72.4	68.81	29.81	137.08	101.88
chr1	11364281	11364450	85.16	91.92	474.46	339.1	128.12	77.23	22.42	119.23	79.7	0
chr1	11383701	11383990	251.94	196.66	511.51	590.53	653.87	592.71	988.1	281.68	3519.54	4773.96
chr1	11384281	11384450	437.88	410.21	1233.49	2024.93	437.05	1446.54	1115.28	706.81	1992.49	2204.69
chr1	11550781	11550950	467.61	250.53	419.09	627.34	138.32	336.9	204.11	543.24	217.31	91
chr1	233440981	233441170	100.78	233.43	464.85	630.25	494.14	229.75	493.28	659.86	174.28	283.31
chr1	233868581	233868730	0	64.13	0	105.61	293.97	27.99	2484.55	840.2	1661.48	1060.56
chr1	234332341	234332490	229.27	34.2	0	225.75	60.49	125.01	223.44	87.93	285.33	206.05
chr1	234369921	234370070	134.03	36.34	409.94	394.81	352.09	427.64	266.74	233.24	604.12	227.79
chr1	87445621	87445790	0	76.1	118.04	0	309.27	188.24	342.51	103.95	0	45.79
chr1	88892041	88892270	104.81	51.3	428.25	551.29	186.58	333.04	150.77	115.5	439.94	124.77
chr1	55036481	55036650	0	174.43	314.32	304.71	331.36	114.39	238.91	36.51	212.53	85.85
chr1	89274681	89274830	0	98.33	26.54	66.85	6.46	0	403.98	236.22	79.7	153.39
chr1	194225921	194226130	0	46.6	219.61	124.98	291.25	77.23	2444.73	1152.06	1784.21	3815.28
chr1	194295801	194295950	0	8.12	160.13	111.42	3.4	0	415.57	185.92	78.64	56.66
chr1	195328301	195328450	5.04	68.4	0	19.38	93.8	0	129.5	0	0	68.68
chr1	195328741	195328970	0	0	0	4.84	0	77.23	68.81	175.86	170.03	91.58
chr1	196148501	196148670	0	72.68	219.61	405.47	98.56	264.5	112.11	327.88	148.77	228.94
chr1	196153081	196153250	150.16	0	26.54	0	169.93	250.99	2106.47	247.77	127.52	38.92
chr1	196181301	196181470	397.57	153.05	1517.16	2224.04	1056.6	2107.79	3983.9	1304.08	1437.25	997.6
chr1	198079601	198079790	403.11	162.46	465.3	482.5	184.88	193.07	369.96	437.8	846.94	381.18
chr1	26961961	26962130	397.06	294.14	693.15	523.67	151.23	544.93	1503.79	209.77	3779.89	3329.93
chr1	26964141	26964310	297.29	0	0	232.04	0	81.57	69.2	107.31	242.29	262.14
chr1	26964561	26964730	60.47	196.66	160.13	38.75	60.49	0	123.32	126.31	292.23	91.58
chr1	27037981	27038150	201.56	171.01	136.34	489.28	128.12	123.08	144.97	111.78	90.33	137.36
chr1	36517121	36517290	139.07	157.33	420.47	485.89	223.62	124.53	572.91	211.26	698.7	725.74
chr1	36609381	36609530	118.92	85.51	172.95	134.19	217.17	110.05	197.16	29.81	328.89	307.35
chr1	153554041	153554210	167.29	227.66	118.5	308.1	167.21	278.01	627.81	78.24	311.89	267.29
chr1	153697301	153697470	272.1	157.33	456.15	736.34	396.61	771.78	203.73	750.4	0	85.85
chr1	11926861	11927090	80.62	340.31	99.74	182.63	142.4	94.6	0	259.7	433.04	228.94
chr1	11929941	11930090	239.85	153.48	897.67	695.65	305.53	37.65	396.63	403.89	477.14	101.88
chr1	11978681	11978850	236.83	348.01	199.48	76.06	144.1	385.17	127.57	50.67	180.12	157.97
chr1	12033541	12033690	14.61	311.24	91.51	192.32	50.98	38.61	108.24	14.9	189.15	0
chr1	12034681	12034910	139.07	50.02	553.15	501.87	168.91	347.04	260.55	155.74	179.59	102.45
chr1	12049661	12049810	206.59	382.21	73.2	574.05	314.7	52.13	662.21	259.7	173.21	182.58
chr1	12058061	12058330	518.5	283.02	264.91	183.12	149.2	43.44	0	149.04	212	320.52
chr1	234495161	234495450	399.08	560.7	428.25	564.37	563.47	880.86	563.63	509.71	122.21	153.39
chr1	234505761	234505970	150.16	105.6	168.83	324.57	187.6	47.3	303.47	193.75	641.85	10.87
chr1	234547021	234547250	2123.89	1038.03	2770.79	4380.74	1950.75	2027.67	772.39	2315.67	94.58	0
chr1	234558521	234558670	1150.38	668.22	2215.34	2096.63	1602.06	1448.96	693.52	1586.13	122.21	114.47
chr1	234559441	234559710	351.71	471.99	123.53	66.85	242.99	149.63	216.1	43.59	85.01	0
chr1	234564781	234564990	291.25	365.96	301.05	1638.84	555.32	1416.62	184.01	885.28	78.64	0
chr1	234599161	234599330	29.23	157.33	199.94	0	213.43	72.4	557.83	295.09	95.11	0
chr1	234603381	234603670	614.74	106.88	446.09	831.77	1004.94	965.33	726.38	591.68	1257.13	1212.24
chr1	234721681	234721910	139.58	255.66	355.04	237.37	507.4	642.91	334.78	181.45	328.89	194.6
chr1	89295301	89295450	0	68.19	41.18	28.1	184.54	0	219.58	200.83	0	5.72
chr1	89311861	89312070	58.45	64.13	73.2	251.42	6.46	91.71	521.5	919.93	243.35	56.09
chr1	89312681	89312830	0	136.38	0	0	135.94	9.17	550.49	378.55	179.06	353.71
chr1	58584101	58584250	251.94	17.1	77.78	24.22	142.74	0	61.85	119.23	401.69	226.08
chr1	198576121	198576270	90.7	254.38	341.31	453.92	213.43	335.93	1226.62	589.82	169.49	45.79
chr1	198605561	198605710	160.24	161.6	96.08	226.23	297.37	370.69	53.35	65.95	52.07	91.58
chr1	173122601	173122770	98.76	0	41.18	159.38	23.11	72.4	126.03	149.04	85.01	124.77
chr1	173225081	173225230	29.23	41.9	36.6	120.62	83.94	149.63	2270.38	534.67	1752.33	1365.05
chr1	173329841	173330010	278.65	38.26	1040.42	856.48	759.91	983.19	1377.38	301.06	989.34	228.94
chr1	198771701	198771870	219.7	68.4	99.74	0	26.17	111.01	201.02	315.59	730.05	256.99
chr1	37486001	37486190	98.76	110.09	109.35	276.13	87.68	0	184.01	63.34	130.71	0
chr1	27377901	27378090	345.67	487.38	1032.64	1622.37	626.69	841.28	172.8	705.32	79.7	56.09
chr1	27508381	27508550	198.03	67.98	563.67	778.49	316.4	269.81	202.95	169.9	173.75	308.5
chr1	27524421	27524630	130	108.59	141.83	47.47	105.01	77.23	0	0	79.17	302.77
chr1	27532241	27532550	533.11	410.42	614.46	249.97	283.78	191.62	450.75	478.78	761.4	515.69
chr1	116492361	116492550	491.29	118.42	301.05	498.48	459.82	236.02	332.46	482.51	207.22	0
chr1	116733561	116733730	140.59	212.91	249.35	140.49	181.14	56.47	474.33	222.81	85.01	160.26
chr1	116827281	116827510	1266.27	1122.89	3254.39	5734.25	2938.36	4053.42	2145.52	3582.49	2052	2470.83
chr1	116881921	116882090	598.62	401.66	912.31	1958.57	261.01	882.79	1160.51	1323.82	212.53	102.45
chr1	116991281	116991450	0	68.4	0	100.76	57.77	0	647.91	55.89	280.54	239.24
chr1	234722541	234722710	548.23	519.02	338.11	220.9	315.72	288.63	379.62	162.45	200.31	78.98
chr1	223153481	223153650	576.95	387.12	266.28	773.16	805.45	523.69	1563.33	1028.73	111.05	5.72
chr1	234760401	234760650	336.09	136.81	263.08	77.51	171.29	236.51	168.94	96.87	164.71	0
chr1	234781361	234781570	932.7	430.52	685.38	1140.84	551.92	649.18	353.72	580.87	243.35	192.31
chr1	234957041	234957210	335.09	331.97	196.28	216.06	247.07	24.13	108.24	167.67	255.04	0
chr1	223870761	223871050	421.25	587.85	991.46	693.71	462.2	333.04	685.79	604.72	115.83	387.48
chr1	223908041	223908190	0	0	0	0	0	47.3	0	0	310.83	0
chr1	223912901	223913050	0	93.2	63.14	0	54.38	162.66	81.18	74.52	47.82	124.77
chr1	58784081	58784230	1749	1366.16	4515.79	5843.25	4518.67	4170.22	5871.37	5659.32	5781.95	5708.61
chr1	89994881	89995030	1261.23	957.87	3926.95	2684.25	2863.59	2808.62	1407.53	3168.16	2359.11	1682.71
chr1	90114661	90114830	80.62	136.38	73.2	474.26	54.38	66.61	243.55	532.44	637.07	326.24
chr1	90347441	90347630	0	171.01	118.04	9.2	0	77.23	0	155.74	1548.83	2000.36
chr1	90579321	90579490	14.61	144.93	109.81	434.54	54.38	163.62	288.39	89.42	170.03	365.73
chr1	90730701	90730870	0	0	99.74	303.74	46.9	75.3	188.65	238.46	0	101.88
chr1	199084421	199084590	0	64.13	146.41	71.7	87.34	120.67	539.28	18.63	1013.25	1540.76
chr1	199095621	199095790	0	50.02	0	66.85	216.15	71.92	1206.13	308.51	1031.85	849.37
chr1	199096341	199096530	161.24	0	0	24.22	91.76	0	285.3	74.52	308.17	742.34
chr1	199097341	199097490	60.47	0	109.35	0	0	77.23	191.36	129.29	0	78.98
chr1	199109301	199109450	310.4	68.4	0	0	186.92	153.97	1350.71	646.82	169.49	85.85
chr1	199123761	199123910	0	59	0	125.47	370.1	249.05	4088.85	1872.29	6248.46	6966.63
chr1	199132081	199132250	20.16	34.2	182.55	144.36	169.59	47.3	497.53	171.02	157.81	360.01
chr1	174074861	174075030	80.62	216.11	429.16	221.87	221.92	206.58	130.28	583.48	292.23	274.16
chr1	27605921	27606090	497.84	310.81	804.33	782.36	166.53	166.52	475.11	883.79	443.13	291.33
chr1	27607301	27607510	637.42	677.41	1226.17	1278.91	600.52	809.43	1008.97	566.71	0	452.73
chr1	38026741	38026910	120.43	187.9	215.04	534.82	54.38	432.47	315.84	297.7	419.22	472.76
chr1	38046841	38047010	80.62	170.58	107.98	307.13	108.07	43.44	123.32	152.02	42.51	0
chr1	38335021	38335170	60.47	558.78	258.05	1138.91	247.41	1130.4	524.2	1352.89	275.76	234.09
chr1	38816121	38816350	2272.04	1303.74	4244.94	7245.44	3261.9	3966.53	1411.79	4312.4	10.1	0
chr1	38836441	38836590	0	200.3	0	242.22	3.4	0	123.32	33.53	0	78.98
chr1	27867281	27867510	1584.73	769.55	3874.34	4120.11	2162.14	1527.15	1613.97	4015.07	196.59	273.01
chr1	154276901	154277070	80.62	336.04	282.29	163.25	76.13	72.4	61.85	482.51	243.88	423.54
chr1	154295721	154295890	85.66	81.23	68.63	0	73.75	27.99	15.46	89.42	0	68.68
chr1	117564921	117565070	109.34	287.94	986.89	1974.07	526.77	1072	1351.1	1130.82	604.66	598.68
chr1	117596141	117596310	388.5	357.84	896.75	753.78	0	197.41	184.01	55.52	90.33	216.35
chr1	117638821	117638990	262.02	220.18	420.01	351.7	105.35	312.77	154.25	727.3	21.25	0
chr1	117672161	117672310	462.57	68.4	204.97	172.46	101.28	240.37	461.58	382.28	231.66	0
chr1	117673541	117673730	231.79	212.05	377.92	1477.52	537.99	382.75	2309.42	1363.32	0	0
chr1	117674641	117674790	174.35	284.3	410.86	695.65	339.17	274.64	347.15	992.59	85.01	165.41
[truncated: 37,329 more rows]

## Sheet: BRM
#chr	start	end	Kasumi-1_DMSO	Kasumi-1_I-BRD9	KG-1_DMSO	KG-1_I-BRD9	ML-1_DMSO	ML-1_I-BRD9	MV-4-11_DMSO	MV-4-11_I-BRD9	U937_DMSO	U937_I-BRD9
[truncated: 37,971 more rows]

[truncated: 3 more sheets: H3K27ac, No1_Factor, No1_Histone]
