# Supplementary material for: The ncBAF Complex Regulates Transcription in AML Through H3K27ac Sensing by BRD9
Source: Cancer Res Commun. 2024 Jan 30;4(1):237–52. doi: 10.1158/2767-9764.CRC-23-0382 (PMC10831031; doi:10.1158/2767-9764.CRC-23-0382)
Supplement: Table S5 — Normalized signal over Gencode V38 promoters for all ATAC-seq experiments. [file crc-23-0382-s05.xlsx]

## Sheet: ATAC_promoter_coverage
#chr	start	end	strand	name	Kasumi-1_DMSO	Kasumi-1_IBRD9	KG-1_DMSO	KG-1_IBRD9	ML-1_DMSO	ML-1_IBRD9	MV-4-11_DMSO	MV-4-11_IBRD9	U937_DMSO	U937_IBRD9
chr1	10869	11869	+	DDX11L1	0	0	0	0	0	0	0	0	0	0
chr1	13404	14404	-	WASH7P	57.12	96.16	98.66	33.78	37.02	24.06	171.03	99.95	61.67	61.23
chr1	16369	17369	-	MIR6859-1	236.61	138.63	102.87	213	75.47	59.79	85.51	103	123.34	53.22
chr1	28554	29554	+	MIR1302-2HG	66.71	64.1	156.3	34.65	124.46	144.38	1539.26	329.79	431.68	183.68
chr1	29366	30366	+	MIR1302-2	19.18	18.43	56.76	8.59	47.55	51.46	608.47	129.38	166.51	65.47
chr1	33554	34554	-	FAM138A	0	0	0	0	0	0	0	0	0	0
chr1	51473	52473	+	OR4G4P	33.77	96.16	0	34.65	0	48.13	0	0	0	0
chr1	56598	57598	+	OR4G11P	0	32.05	0	0	0	24.06	0	0	0	0
chr1	64419	65419	+	OR4F5	0	32.05	0	11.55	0	0	0	131.92	0	0
chr1	88295	89295	-	RP11-34P13.7	69.84	32.05	46.89	57.74	161.16	96.72	54.27	21.56	0	0
chr1	88551	89551	-	RP11-34P13.8	66.71	32.05	15.63	34.65	41.49	48.13	0	0	0	0
chr1	130025	131025	+	CICP27	0	32.05	15.63	0	0	0	0	0	0	0
chr1	134141	135141	-	RP11-34P13.15	209.3	313.71	280.56	152.37	41.49	2.5	57.23	105.03	0	8.01
chr1	136682	137682	-	RP11-34P13.16	531.59	532.57	401.79	264.75	82.97	22.12	99.33	0	0	0
chr1	138790	139790	-	RP11-34P13.14	2507.88	1443.35	1204	805.52	331.89	133.27	342.06	531.47	185.01	122.46
chr1	140474	141474	-	RP11-34P13.13	0	0	0	0	0	0	0	0	0	0
chr1	156784	157784	-	RNU6-1100P	0	0	0	0	0	0	0	0	0	0
chr1	159446	160446	+	RP11-34P13.9	0	0	0	0	0	0	0	0	0	0
chr1	181696	182696	+	DDX11L17	66.71	177.69	109.12	215.24	331.89	288.02	129.26	240.49	246.68	282.12
chr1	184217	185217	-	WASH9P	333.55	408.27	383.13	257.83	859.24	805.29	221.35	223.75	613.37	839.77
chr1	186891	187891	-	MIR6859-2	202.84	256.42	265.61	313.69	360.29	269.23	85.51	131.92	61.67	183.68
chr1	256864	257864	-	AP006222.1	0	0	0	27.86	26.49	0	0	0	0	48.51
chr1	265855	266855	+	AP006222.3	100.06	96.16	31.26	0	0	0	85.51	65.96	61.67	61.23
chr1	346982	347982	-	RPL23AP24	0	0	0	0	0	0	0	0	0	0
chr1	357857	358857	+	RP4-669L17.2	0	0	0	0	0	0	0	0	0	0
chr1	364389	365389	-	RP4-669L17.4	0	0	0	0	0	0	0	0	0	0
chr1	438870	439870	+	WBP1LP7	0	0	0	0	0	0	0	0	0	0
chr1	449740	450740	-	OR4F29	0	0	0	0	0	0	0	0	0	0
chr1	486101	487101	+	CICP7	0	0	0	0	0	0	0	0	0	0
chr1	490225	491225	-	RP4-669L17.8	0	0	0	0	0	0	0	0	0	0
chr1	515376	516376	-	U6	23.77	0	0	0	2.87	0	0	0	0	0
chr1	585071	586071	-	RP11-206L10.17	0.21	0	30.48	8.23	0	0	11.18	37.55	0	0
chr1	586629	587629	+	RP5-857K21.2	166.77	64.1	87.33	46.19	0	3.15	0	0	0	0
chr1	628062	629062	+	MTND1P23	0	0	8.3	29.38	0	0	0	0	28.94	33.44
chr1	628640	629640	+	MTND2P28	4042.21	2756.49	2105.18	1344.71	231.36	308.2	203.92	601.24	243.12	282.59
chr1	630074	631074	+	MTCO1P12	12569.8	15619.1	9040.53	5399.9	12202.5	6978.4	1414.93	791.5	443.07	293.89
chr1	631325	632325	-	ENSG00000278791	9631.24	8761.29	6824.97	3626.3	1065.08	667.76	1289.29	1249.4	1043.63	419.18
chr1	631757	632757	+	MTCO2P12	8300.38	6979.18	7045.36	3421.39	875.04	555.77	1066.3	922.4	646.34	391.39
chr1	632535	633535	+	MTATP8P1	3280.25	2628.29	2541.35	1351.56	342.26	484.05	1629.71	923.42	260.91	183.68
chr1	632696	633696	+	MTATP6P1	3689.27	3090.04	2620.29	1448.28	348.8	530.69	1696.47	1008.15	506.16	183.68
chr1	633376	634376	+	MTCO3P12	207896	192157	110099	72224.8	56284.4	30538.1	90601.8	67434.7	58117	58042.8
chr1	673842	674842	+	WBP1LP6	1.88	33.25	12.21	56.01	0	16.47	0	65.96	0	0
chr1	684679	685679	-	OR4F16	0	0	0	0	0	0	0	0	0	0
chr1	721092	722092	+	CICP3	0	0	7.62	8.52	0	0	0	0	0	0
chr1	724885	725885	-	RP11-206L10.2	33.35	0	0	0	0	0	0	65.96	0	0
chr1	757233	758233	-	RNU6-1199P	33.35	32.05	93.78	83.87	82.97	24.06	85.51	65.96	0	0
chr1	759911	760911	+	RP11-206L10.4	0	0	0	0	41.49	0	0	0	0	0
chr1	777747	778747	+	LINC01409	12612.5	9962.45	8746.01	4613.5	6997.75	5901.65	18581.9	19321.7	15852.9	13611
chr1	780937	781937	+	RP11-206L10.18	33.35	128.21	0	23.89	82.97	24.06	171.03	0	0	122.46
chr1	799879	800879	-	RP11-206L10.8	34.19	96.16	263.95	184.78	0	0	0	21.82	0	0
chr1	816371	817371	+	FAM87B	342.93	425.09	466.75	289.44	758.88	628.52	4152.71	3592.7	3331.07	3685.46
chr1	824138	825138	+	LINC01128	388.17	304.9	162.36	125.09	19.47	50.35	171.03	132.68	61.67	61.23
chr1	825206	826206	-	LINC00115	918.72	665.49	776.52	743.09	281.79	175.2	368.7	728.84	852.45	687.64
chr1	859226	860226	+	RP11-206L10.19	233.48	163.87	248.81	115.56	290.4	219.81	85.51	65.96	61.67	60.29
chr1	867071	868071	-	FAM41C	643.13	256.42	913.58	545.32	1146.61	892.38	4358.93	2572.37	1179.3	1102.11
chr1	872292	873292	+	TUBB8P11	298.74	183.9	277.92	356.5	41.49	98.2	252.92	261.55	51.71	61.23
chr1	873529	874529	-	FAM166AP3	857.64	384.63	635.17	539.25	331.89	168.44	653.53	294.02	0	61.23
chr1	903834	904834	+	RP11-54O7.16	4852.31	4080.45	4155.65	2408.99	4104.41	3084.38	23300.7	11803.8	6817.26	8519.42
chr1	910435	911435	+	RP11-54O7.1	3705.53	2956.82	5577.5	3671.42	1627.53	1326.73	4280.65	2059.93	2835.58	2508
chr1	913171	914171	+	RP11-54O7.2	2231.24	1255.05	1775.28	1844.48	1671.89	1235.38	3017.01	1668.74	1379.01	1329.59
chr1	915865	916865	-	LINC02593	1574.98	1576.57	1942.53	1688.64	1000.45	1050.92	1720.15	748.37	978.4	306.14
chr1	922923	923923	+	SAMD11	3438.69	2483.05	2742.69	2097.76	2852.17	1575.42	3403.47	1254.22	2761.82	2935.18
chr1	943203	944203	-	NOC2L	5149.38	3445.42	3492.15	2768.81	1991.65	1614.47	3234.41	2069.57	2322.07	2697.1
chr1	959584	960584	+	KLHL17	2697.17	3105.46	2794.17	1858.99	2077.5	1312.01	7587.75	3941.52	2845.07	2177.84
chr1	965482	966482	+	PLEKHN1	4529.6	2667.75	3663.4	3043.96	1729.49	1096.37	3482.08	2368.41	13534	10975.8
chr1	974204	975204	-	PERM1	1693.81	1268.27	1726.93	2022.62	811.69	863.32	1106.42	1236.46	803.36	673.51
chr1	994966	995966	-	RP11-54O7.17	1784.91	1507.26	1441.68	1419.12	848.87	447.67	1540.57	659.58	1766.58	1508.8
chr1	997962	998962	-	HES4	2239.58	1225.6	1871.51	1805.21	796.05	335.87	1549.45	954.36	412.23	625.7
chr1	1000138	1001138	+	ISG15	13369.1	10517.4	9454.83	4660.21	1803.53	945.97	12122.3	6292.42	6873	7253.41
chr1	1007076	1008076	-	RP11-54O7.10	622.9	587.56	524.98	830.14	356.46	296.81	287.46	197.87	185.01	122.46
chr1	1010997	1011997	-	RP11-54O7.11	834.5	673.1	615.34	681.59	427.63	382.98	540.05	434.31	332.06	247.03
chr1	1019120	1020120	+	AGRN	8727.53	5707.31	4774.01	2360.63	4496.46	2736.75	21344	5447.9	4156.72	4820.53
chr1	1054033	1055033	+	RP11-54O7.14	1127.61	1261.66	1374.37	1573.15	619.1	432.49	1282.71	923.42	640.88	389.74
chr1	1058708	1059708	+	RP11-465B22.3	5872.77	4795.82	4932.07	2974.6	4369.61	2764.98	11779.3	5738.37	6029.32	6513.26
chr1	1061208	1062208	-	RP11-54O7.18	2601.89	2193.38	2928.88	2262.69	1524.93	1245.47	1879.34	1237.99	1560.94	2136.15
chr1	1069967	1070967	-	RNF223	6063.1	4096.48	5103.22	3742.15	1488.55	1156.62	2180.28	1245.09	994.53	1407.54
chr1	1080818	1081818	-	C1orf159	2104.28	1794.53	2283.07	2263.05	1599.13	900.34	1697.79	1517.04	986.7	965.99
chr1	1096585	1097585	+	RP11-465B22.9	347.1	608.99	672.09	714.22	355.82	271.18	294.37	725.54	61.67	306.14
chr1	1136017	1137017	+	LINC01342	1351.5	1332.97	1840.25	2076.82	829.72	463.96	1249.17	966.29	686.66	612.28
chr1	1166104	1167104	+	MIR200B	1680.88	1545.32	1591.24	2034.24	955.62	638.42	2898.93	1750.43	1567.1	2444.88
chr1	1166863	1167863	+	MIR200A	1269.57	1295.91	1474.6	1764.65	653.25	494.87	1763.57	1015	434.29	574.13
chr1	1168005	1169005	+	MIR429	1534.33	979.6	1415.5	1575.68	750.74	559.47	891.32	1179.64	536.05	304.96
chr1	1168357	1169357	+	RP11-465B22.8	1688.8	1339.78	1853.14	1809.83	891.15	760.59	1604.38	1918.12	498.33	428.6
chr1	1172056	1173056	-	TTLL10-AS1	1767.19	1165.1	1062.45	976.95	946.04	632.68	1444.86	887.39	491.45	487.47
chr1	1172880	1173880	+	TTLL10	1333.16	1428.33	1391.08	1270.36	849.67	430.37	1720.15	1253.21	555.02	346.17
chr1	1202508	1203508	-	TNFRSF18	2085.31	1772.49	2031.52	2233.89	427.63	723.66	2137.86	1161.88	555.02	1040.88
chr1	1210340	1211340	-	TNFRSF4	1877.26	1698.77	1992.84	1996.13	735.58	673.78	2137.86	1326.78	493.35	807.74
chr1	1215909	1216909	-	SDF4	1489.51	1725.81	1429.66	1980.32	1694.71	996.78	2337.17	1993.97	2177.62	1952
chr1	1231237	1232237	+	B3GALT6	16119.6	10371.7	9529.27	4774.75	6625.01	3988.61	47700.5	24107.8	23275.3	21551.8
chr1	1241446	1242446	-	C1QTNF12	1811.59	959.36	1743.54	2037.56	996.47	870.45	3589.96	2477.49	1029.16	948.33
chr1	1248777	1249777	-	RP5-902P8.12	0	30.65	132.46	131.15	115.84	160.95	104.59	116.44	81.59	113.51
chr1	1252909	1253909	-	UBE2J2	1495.55	1201.76	1584.99	1442.58	1118.05	919.69	1720.81	1309.27	569.25	473.81
chr1	1274223	1275223	+	LINC01786	4144.77	3133.91	4023.67	3115.85	2066.33	1236.03	5666.96	3705.33	3232.64	3693.94
chr1	1279436	1280436	+	SCNN1D	538.47	705.15	735.1	901.38	583.68	286.36	940.66	604.02	431.68	124.1
chr1	1291390	1292390	-	ACAP3	9431.12	6942.32	7942.52	4951.16	4139.04	2272.15	2644.36	2893.29	8900.48	7601.7
chr1	1295110	1296110	-	MIR6726	2651.72	1969.21	2674.21	3147.39	1047.52	1172.63	2409.2	1459.96	1159.85	1218.67
chr1	1307597	1308597	+	PUSL1	9886.41	6480.57	7007.65	3173.74	6843.62	4682.38	44705.2	15997.4	12917.7	14135.7
chr1	1310585	1311585	-	INTS11	4257.97	2478.04	3300.39	3219.93	2299.29	1968.57	4047.13	3376.56	1838.21	2548.03
chr1	1311502	1312502	-	MIR6727	3682.18	2363.25	4023.67	3159.95	2721.33	1708.69	2783.82	2081.74	1292.68	1429.68
chr1	1316581	1317581	-	RP5-890O3.9	1820.35	1464.99	1642.72	1294.04	880.14	857.03	2052.34	857.46	1268.01	1338.78
chr1	1323756	1324756	+	CPTP	6013.48	4023.76	4824.42	2400.98	2537.2	1564.77	19047	8381.27	6396.02	7087.15
chr1	1330280	1331280	+	TAS1R3	2857.06	2190.57	2644.41	2335.37	1797.47	1619.66	7447.96	6651.64	1946.13	2325.49
chr1	1334276	1335276	-	DVL1	3105.14	2288.93	2430.67	2590.09	1622.11	1501.28	2376.31	1968.6	1359.56	2295.35
chr1	1338650	1339650	-	MIR6808	1682.34	1457.38	1761.8	2324.54	1229.43	840.83	3460.04	2434.11	860.99	1397.65
chr1	1351689	1352689	-	MXRA8	3281.5	3176.38	3076.39	3132.09	3009.18	1604.01	3190.67	1205.51	2396.07	2806.84
chr1	1372730	1373730	-	AURKAIP1	2232.7	1493.43	2367.96	2117.75	1380.21	1088.87	2501.29	2001.58	1360.27	1627.25
chr1	1377666	1378666	+	NDUFB4P8	1390.69	1187.14	1201.37	1244.02	736.38	506.63	1282.71	1190.04	376.18	246.8
chr1	1384711	1385711	-	CCNL2	1075.49	833.36	879.88	892.79	755.21	591.68	1735.94	779.58	555.02	306.14
chr1	1398520	1399520	+	MRPL20-AS1	14715.8	9882.12	9105.01	4616.97	6846.01	6516.57	55482.3	29154.8	24716.2	25489.7
chr1	1400909	1401909	-	MRPL20	5241.31	2665.15	4136.21	3069.01	3039.02	1488.97	3342.95	2904.19	2205.14	3225.07
chr1	1404460	1405460	-	RN7SL657P	1422.8	768.25	1474.6	1472.46	1077.84	776.05	1455.39	857.46	642.78	960.81
chr1	1408096	1409096	+	MRPL20-DT	664.39	644.45	674.05	830.64	421.4	420.93	1335.34	687.49	513.28	516.91
chr1	1417420	1418420	-	ANKRD65	1519.73	1331.17	1189.84	1134.66	532.94	388.72	511.44	197.87	458.96	167.2
chr1	1419245	1420245	+	RP4-758J18.7	994.39	1131.85	1183.49	1450.45	939.82	288.76	1197.2	728.08	564.51	738.27
chr1	1424871	1425871	+	TMEM88B	2089.69	2178.35	1842.79	1815.32	706.22	506.54	1045.25	1331.34	521.81	483.47
chr1	1429539	1430539	-	LINC01770	2004.01	1748.05	2380.85	1639.78	914.61	312.82	955.79	783.89	801.7	1018.74
chr1	1433861	1434861	+	VWA1	3453.49	2531.73	3303.03	3074.71	1775.45	715.61	3429.12	1693.86	4413.83	5020.94
chr1	1448689	1449689	+	ATAD3C	584.75	509.23	693.68	695.52	543.63	312.82	427.57	461.71	801.7	551.05
chr1	1470765	1471765	+	ATAD3B	14661.6	9977.27	9081.08	4384.91	4711.07	3810.35	28921.9	15278.2	15548.9	14957.3
chr1	1502250	1503250	+	RP5-832C2.8	667.1	700.14	769.29	791.81	596.76	472.94	1190.62	989.37	185.01	551.05
chr1	1511162	1512162	+	ATAD3A	17435.9	11404.6	13006	5895.05	7949.54	5966.44	35625.3	23684.1	24291.2	24932.1
chr1	1533778	1534778	-	TMEM240	3420.97	2801.37	3357.54	2439.89	2562.09	1534.04	4247.76	2858.53	2275.58	1904.9
chr1	1540673	1541673	-	SSU72	1997.75	1474.4	2125.3	1945.67	1218.73	806.5	3103.84	1583	2941.13	3318.09
chr1	1573102	1574102	+	RP5-832C2.5	2719.47	1867.85	1853.43	896.54	1093.16	976.61	2383.87	1909.75	2193.04	1673.41
chr1	1582510	1583510	-	RP11-345P4.11	1109.05	846.38	1129.27	906.57	986.89	535.87	1509.66	520.06	486.24	840.71
chr1	1597012	1598012	-	FNDC10	8250.97	5778.22	7281.66	4316.7	3091.67	2646.98	4304	4545.03	6343.6	5057.68
chr1	1599314	1600314	+	RP11-345P4.12	1519.11	1327.56	1087.46	738.61	82.97	24.06	3676.13	1038.59	1687.12	1780.8
chr1	1612758	1613758	-	RP11-345P4.9	1366.51	1210.57	1189.94	1446.26	979.55	325.97	1376.12	947.01	801.7	711.66
chr1	1614454	1615454	+	MIB2	14245.1	9819.01	10644.6	5263.84	7241.4	5234.08	35362.8	24312	25946.2	27280.4
chr1	1631163	1632163	+	MMP23B	780.51	934.92	1203.42	1330.99	782.17	688.77	2662.78	1362.55	1323.04	1460.29
chr1	1634225	1635225	-	CDK11B	667.1	480.78	437.64	404.21	290.4	48.13	427.57	263.83	123.34	122.46
chr1	1658325	1659325	+	RP11-345P4.10	12890.6	9332.22	10205	4461.42	4297.8	2936.67	15272.5	12368.5	20328.2	21791.3
chr1	1658529	1659529	-	SLC35E2B	13293.2	9679.79	10488.3	4643.1	4556.93	3173.51	15553.4	13037.4	21152.4	22797.3
chr1	1670990	1671990	+	RP11-345P4.6	833.87	921.5	785.41	1125.64	429.22	548.83	855.14	489.61	718.68	845.42
chr1	1698942	1699942	+	MMP23A	567.03	448.73	468.9	404.21	124.46	168.44	513.09	263.83	308.34	61.23
chr1	1701379	1702379	-	CDK11A	33.35	64.1	109.41	184.78	0	24.06	0	0	0	0
chr1	1701736	1702736	-	RP1-283E3.8	66.71	32.05	95.54	129.49	14.68	48.13	0	84.73	18.03	61.46
chr1	1723512	1724512	+	RP1-283E3.4	13765.9	9658.75	10011.8	4257.01	8161.92	5993.83	23321.7	19164.9	22767.5	20864.4
chr1	1723838	1724838	-	SLC35E2A	18012.3	12790.3	13608.2	5739.22	10771.5	8617.49	35617	27944.5	33365.5	31674.2
chr1	1750232	1751232	-	NADK	124.04	84.94	186.58	161.25	278.6	54.14	684.11	176.82	138.04	165.79
chr1	1784285	1785285	-	GNB1	904.75	1098.79	1144.41	1165.34	1286.07	675.16	1585.3	849.85	1431.43	1818
chr1	1890471	1891471	+	RP1-140A9.1	5522.75	3625.31	3102.67	1923.37	1900.22	1270.64	13542.5	2741.33	3357.4	3098.38
chr1	1914108	1915108	+	CALML6	2560.62	1303.93	2020.77	2452.16	1343.19	920.8	1993.8	1939.43	854.35	673.51
chr1	1916590	1917590	-	TMEM52	2397.39	1651.69	2305.44	2463.85	1181.56	758	2624.63	1552.56	551.46	1056.18
chr1	1920951	1921951	-	CFAP74	3615.68	2405.92	2720.51	3407.46	2063.77	1333.76	2630.22	1816.9	1823.98	1519.87
chr1	2012213	2013213	-	RP11-547D24.1	300.19	589.76	505.34	548.71	165.94	215.74	387.44	339.43	336.33	183.68
chr1	2018329	2019329	+	GABRD	769.87	972.19	1161.22	923.54	415.02	406.58	427.57	394.73	612.42	734.74
chr1	2048203	2049203	-	RP11-547D24.3	1010.86	955.36	1192.09	1535.62	545.7	565.4	937.04	599.71	370.49	197.34
chr1	2049411	2050411	+	PRKCZ	1861.62	1497.24	1359.04	1385.56	705.26	410.47	1004.46	571.81	674.09	723.9
chr1	2140084	2141084	-	RP5-892K4.1	817.4	884.44	664.18	754.93	1451.22	1128.3	1680.68	1502.33	631.4	639.13
chr1	2180794	2181794	-	PRKCZ-AS1	2977.97	1442.15	2504.82	2335.88	607.93	712.83	903.49	1168.98	296.01	529.15
chr1	2183461	2184461	-	FAAP20	1171.18	974.79	1193.55	1472.03	915.57	542.54	980.45	1124.59	123.34	255.74
chr1	2211523	2212523	+	RP11-181G12.4	1659.41	1402.69	1888.31	1829.18	816.96	481.27	799.56	1235.2	728.17	1347.49
chr1	2227319	2228319	+	SKI	13196.3	8605.84	10651.1	4654.14	14603.1	9095.98	52314.4	19787.5	18809	20021.6
chr1	2314040	2315040	+	RP11-181G12.8	1434.26	1118.82	1348.09	2096.46	1127.31	1269.35	3034.11	2048.51	1922.41	2151.22
chr1	2320253	2321253	-	MORN1	1378.6	1081.76	1911.66	2357.82	1308.73	920.8	1547.15	1883.11	700.89	627.35
chr1	2325201	2326201	-	RP4-713A8.1	622.9	574.34	708.63	846.59	408.64	300.61	342.06	620.77	61.67	306.14
chr1	2349414	2350414	-	RP4-740C4.5	234.94	211.95	250.67	361.26	414.86	180.85	256.54	303.92	0	0
chr1	2362061	2363061	-	RP4-740C4.7	269.55	222.96	265.71	448.67	124.46	259.14	256.54	197.87	185.01	61.23
chr1	2390775	2391775	+	RER1	18095.1	12205.9	12341.9	6596.5	12511.3	8683.66	45896.5	28497.8	32433.1	32350.8
chr1	2402964	2403964	-	PEX10	970.21	836.96	678.35	796.57	617.82	545.59	721.61	614.43	343.45	157.07
chr1	2424980	2425980	+	PLCH2	915.18	871.42	818.63	1105.07	445.18	314.21	598.6	1153	419.82	294.37
chr1	2491300	2492300	-	RP3-395M20.2	1127.81	883.44	1512.21	1569.18	663.78	713.11	855.14	1159.34	431.68	122.46
chr1	2492437	2493437	-	RP3-395M20.3	1739.67	1125.43	1707.39	1922.65	842.17	618.99	940.66	879.02	308.34	377.26
chr1	2507537	2508537	-	PANK4	2379.88	1698.57	1997.82	2176.29	1314.47	1008.07	1770.15	1696.14	1390.16	1653.86
chr1	2527745	2528745	-	HES5	2942.53	2329.8	2242.43	2296.03	1891.61	717.28	2167.46	1914.06	1541.72	1006.73
chr1	2529064	2530064	+	RP3-395M20.12	2667.98	2135.48	2547.9	1531.29	629.15	555.96	1305.08	532.23	2527.71	2697.57
chr1	2548920	2549920	-	TNFRSF14-AS1	3391.78	2017.29	2811.46	2482.26	3898.1	3637.28	11547.7	9892.47	10235.9	10771.4
chr1	2554639	2555639	+	TNFRSF14	2382.38	2372.67	2407.81	2571.04	3151.35	2200.14	10337	9752.19	5055.9	5866.59
chr1	2565410	2566410	+	RP3-395M20.7	892.24	1055.72	1268.48	1196.74	712.44	392.88	717	391.94	616.69	576.96
chr1	2580560	2581560	+	RP3-395M20.9	967.29	694.13	1088.24	1092.8	515.39	505.33	598.6	1090.85	123.34	267.28
chr1	2585491	2586491	+	PRXL2B	14427.1	9274.53	9170.46	4603.04	8513.75	7153.04	55659.6	41023.8	31703	32722.7
chr1	2589639	2590639	-	MMEL1	1319.19	1117.82	1070.66	1424.39	859.56	701.82	1706.01	1027.43	605.07	335.81
chr1	2631568	2632568	+	MMEL1-AS1	696.08	572.93	826.15	1314.39	641.12	327.17	972.89	831.07	185.01	466.28
chr1	2634976	2635976	-	TTC34	734.02	650.06	816.28	1015.78	731.11	395.57	896.58	1315.87	246.68	489.82
chr1	2767091	2768091	+	ABC14-1188822O7.2	132.59	96.16	127.78	210.84	0	0	342.06	263.83	0	0
chr1	2772603	2773603	+	ABC14-1188822O7.1	0	0	125.04	98.16	207.43	96.25	598.6	593.62	123.34	0
chr1	2810850	2811850	-	RP11-740P5.2	732.77	597.98	765.87	1296.35	539.32	277.66	1223.51	513.71	2581.79	2393.78
chr1	2813056	2814056	+	RP11-740P5.4	627.91	578.34	684.5	1068.11	265.83	351.14	1536.95	659.58	185.01	490.06
chr1	2813432	2814432	-	RP11-740P5.3	534.3	513.44	521.56	716.17	539.32	377.8	1264.3	805.45	123.34	306.14
chr1	2959658	2960658	-	RP5-907A6.1	269.13	229.17	304.01	408.25	539.8	107.17	428.56	65.96	123.34	61.23
chr1	3020467	3021467	+	ACTRT2	766.54	942.94	766.85	1263.94	331.89	358.73	812.71	1009.16	125.95	244.91
chr1	3058615	3059615	-	PRDM16-DT	353.35	416.68	437.64	647.81	82.97	104.58	342.06	461.71	324.95	0
chr1	3068168	3069168	+	PRDM16	407.76	476.98	404.62	513.99	141.21	97.27	876.19	288.69	123.34	0
chr1	3126975	3127975	+	MIR4251	920.39	363.59	743.41	699.42	331.89	387.33	342.06	635.48	124.52	61.23
chr1	3131927	3132927	-	RP1-163G9.2	300.19	437.11	499.97	917.83	514.91	216.57	769.63	467.03	0	367.37
chr1	3204988	3205988	+	RP11-193J6.1	475.73	493.2	630.87	705.19	194.98	250.07	901.19	418.33	175.99	70.65
chr1	3305636	3306636	-	RP11-22L13.1	600.39	429.9	715.66	906.14	746.75	593.63	925.53	632.69	2591.76	3000.18
chr1	3312052	3313052	-	RP4-785P20.3	908.3	969.98	1171.57	1274.91	492.73	390.48	932.76	382.3	2913.86	3210.94
chr1	3366815	3367815	-	RP4-785P20.2	577.46	407.66	573.43	566.25	248.92	111.06	427.57	593.62	61.67	143.65
chr1	3453665	3454665	+	ARHGEF16	2976.93	2447.99	2498.86	2310.47	488.26	195.75	2389.47	958.93	1451.59	1569.56
chr1	3486246	3487246	+	RP11-168F9.2	382.33	235.18	249.98	541.35	82.97	56.83	333.18	328.02	0	73.94
chr1	3486951	3487951	-	MEGF6	714.21	384.63	339.37	600.32	41.49	96.25	342.06	263.83	123.34	183.68
chr1	3559695	3560695	-	MIR551A	1088.21	554.9	768.32	1158.48	256.89	120.32	427.57	578.4	370.01	61.23
chr1	3622190	3623190	-	RP11-46F15.2	761.95	803.31	1107.29	1081.97	419.65	168.44	1026.17	1380.05	794.58	976.12
chr1	3624015	3625015	+	TPRG1L	11035.3	8511.88	8514.97	4388.52	5079.66	4473.03	28591.4	13747.2	19815.9	19001.9
chr1	3629767	3630767	-	WRAP73	1013.99	959.77	1132.01	1588.1	348	500.43	1023.87	848.58	678.36	942.44
chr1	3651516	3652516	+	TP73	3375.31	2494.67	2755.88	2022.62	1405.1	456.09	1784.62	262.06	1971.98	1246.93
chr1	3657938	3658938	-	TP73-AS3	947.07	959.36	1056.59	1082.19	330.13	214.35	497.96	364.04	61.67	165.32
chr1	3711200	3712200	-	TP73-AS2	1003.78	854.39	1020.84	1531.65	583.2	503.94	759.76	1199.93	431.68	428.6
chr1	3734511	3735511	-	TP73-AS1	1376.93	1124.83	1575.81	1466.54	584.79	361.51	1120.57	527.67	246.68	428.6
chr1	3735943	3736943	+	ENSG10010138423.1	789.05	705.15	956.56	1221.28	225.14	257.66	757.13	527.67	801.7	442.26
chr1	3745460	3746460	+	CCDC27	3857.71	2732.46	2433.9	2379.76	374.17	203.61	536.11	712.86	704.45	979.65
chr1	3771749	3772749	+	SMIM1	18799.1	13317.1	11883.1	5633.33	3707.26	2837.26	2303.95	1348.09	14148	15124
chr1	3777559	3778559	-	LRRC47	5624.69	2776.53	3225.56	3093.12	788.08	613.53	2522.01	1957.95	2028.67	1347.72
chr1	3781815	3782815	+	RN7SL574P	896.41	1011.65	1161.51	1132.14	415.66	169.83	588.73	783.89	493.35	445.08
chr1	3784008	3785008	+	RP1-286D6.5	761.54	939.73	781.11	1136.83	205.99	288.58	645.63	404.12	224.14	357.48
chr1	3811086	3812086	-	CEP104	4738.07	3705.84	4059.33	2329.67	581.44	682.38	786.4	803.17	19969.3	18763.8
chr1	3856267	3857267	+	DFFB	5275.5	3352.47	4067.63	2277.92	646.39	423.7	13072.7	6163.04	5410.02	5848.7
chr1	3888125	3889125	-	C1orf174	933.94	769.25	1116.57	1196.38	228.17	288.76	342.06	659.58	493.35	428.6
chr1	3899352	3900352	+	LINC01134	16189.7	10734.7	11206.1	6190.34	3055.77	1787.64	24602.8	16335.1	11053.9	12494.1
chr1	3939486	3940486	+	LINC01346	1178.68	935.73	1187.3	1318.87	124.46	144.38	769.63	768.41	371.67	183.68
chr1	3943547	3944547	-	LINC01345	717.55	701.14	792.93	902.03	82.97	71.91	598.6	395.75	123.34	79.6
chr1	3975133	3976133	+	LINC02780	2366.95	1386.46	2507.06	1881.65	331.89	140.86	401.92	780.84	189.99	122.46
chr1	4011921	4012921	-	RP11-718D19.2	164.27	524.05	419.57	476.46	0	144.38	171.03	197.87	65.94	61.23
chr1	4174528	4175528	-	EEF1DP6	500.74	754.63	785.7	1096.41	165.94	197.88	576.89	1187.25	246.68	197.34
chr1	4411027	4412027	+	LINC01777	175.53	303.7	145.26	300.34	165.31	72.19	0	243.03	0	61.23
chr1	4478131	4479131	-	RP5-1166F10.2	133.42	96.16	265.71	351.3	41.49	96.25	256.54	263.58	0	179.45
chr1	4550735	4551735	-	RP1-37J18.1	166.77	192.31	203.19	331.67	124.46	72.19	0	139.53	105.55	105.97
chr1	4570481	4571481	+	LINC01646	400.26	314.51	234.45	378.08	82.97	107.92	179.91	197.87	0	61.23
chr1	4653609	4654609	+	AJAP1	600.39	352.57	576.07	997.74	142.65	53.12	943.29	395.75	221.53	183.68
chr1	4729211	4730211	-	RP1-77N19.1	325.42	694.33	516.38	693.72	174.24	215.83	887.7	295.8	185.01	489.82
chr1	4962954	4963954	-	RP4-603B14.2	300.19	544.89	463.14	843.42	331.89	433.14	134.19	131.92	123.34	367.37
chr1	4972381	4973381	+	LINC02781	333.55	570.13	533.18	674.59	124.46	167.8	342.06	265.61	27.04	0
chr1	5085459	5086459	-	LINC02782	100.06	160.26	292.87	497.53	82.97	107.92	280.88	131.92	63.33	183.68
chr1	5300928	5301928	-	RP4-703E10.1	102.77	349.97	316.31	508.29	207.43	83.11	342.06	187.22	61.67	0.47
chr1	5477736	5478736	-	RP1-58B11.2	497.61	483.39	332.82	554.99	167.54	96.25	517.36	131.92	62.62	61.23
chr1	5479787	5480787	-	RP1-58B11.3	664.6	508.03	501.82	725.33	262.16	96.25	461.12	329.79	246.68	183.68
chr1	5491978	5492978	+	RP1-58B11.1	408.6	329.34	348.16	689.1	82.97	107.17	382.18	352.12	61.67	122.46
chr1	5553747	5554747	+	RP3-491M17.1	431.74	448.73	406.38	499.48	124.46	48.13	427.57	329.79	123.34	61.23
chr1	5560709	5561709	-	RP11-154H17.1	209.72	224.37	190.2	388.18	41.49	96.25	85.51	197.87	123.34	147.42
chr1	5563071	5564071	+	ENSG00000264341	274.55	241.59	372.09	423.62	0	95.61	342.06	418.58	61.67	61.23
chr1	5861672	5862672	-	MIR4689	904.34	1188.14	1122.34	1299.59	300.77	216.57	1074.85	604.28	370.01	292.48
chr1	5861811	5862811	-	NPHP4	889.33	969.38	1006.09	1212.54	373.38	229.71	1186.02	606.31	352.46	184.63
chr1	5989927	5990927	+	KCNAB2	847.42	516.44	1090.69	1167.43	235.99	409.08	1960.25	745.33	246.68	379.61
chr1	6100787	6101787	-	CHD5	1243.72	955.76	1143.34	1278.88	3072.84	1512.2	7648.27	3836.74	5067.53	4866.69
chr1	6158430	6159430	-	RP1-120G22.12	394.01	576.94	586.62	678.13	124.46	80.52	496.64	276.52	61.67	183.68
chr1	6184020	6185020	-	RPL22	1875.17	1421.32	1723.7	926.06	359.01	509.03	1960.25	1128.9	1665.06	1606.06
chr1	6203840	6204840	-	RNF207-AS1	2292.63	1229	1667.05	1524.07	248.92	141.6	1161.02	1265.89	2220.08	1959.3
chr1	6204475	6205475	+	RNF207	15461.1	11058	8919.4	4129.4	907.11	441.47	4027.39	1746.63	1106.48	1239.87
chr1	6220193	6221193	-	ICMT	1299.18	608.99	1064.31	812.24	373.38	192.51	722.92	593.62	2737.86	1596.64
chr1	6233692	6234692	+	LINC00337	1399.24	1042.9	1016.05	1445.54	292.32	155.49	1362.64	725.54	497.38	192.16
chr1	6243179	6244179	+	HES3	1993.17	1504.05	1499.8	2334.72	656.28	250.82	1958.61	1112.16	736.71	584.02
chr1	6246353	6247353	-	GPR153	7661.84	5501.17	5257.96	4288.34	2033.3	1877.04	9046.43	7203.15	6737.57	6614.75
chr1	6263269	6264269	-	ACOT7	1689.22	1450.36	1405.54	1772.66	613.68	335.22	1515.58	1652.25	509.01	394.21
chr1	6392555	6393555	+	RP1-202O8.3	6936.79	5731.35	5247.31	2792.63	2606.45	1358.2	18739.1	6866	4299.03	4326
chr1	6411418	6412418	-	HES2	514.5	517.64	741.35	988.5	125.1	64.6	171.03	395.75	185.01	99.14
chr1	6423776	6424776	+	ESPN	4381.17	3523.55	3427.38	2667.98	171.05	243.69	788.38	958.17	1217.25	1547.66
chr1	6428834	6429834	-	MIR4252	4652.39	3074.61	2586.97	2702.84	466.88	124.57	826.86	725.79	276.56	320.27
chr1	6442034	6443034	-	RP1-202O8.2	1349.83	1436.94	1173.72	1586.22	165.94	148.08	169.71	793.53	246.44	456.86
chr1	6459786	6460786	-	TNFRSF25	1454.07	1387.26	2118.27	1701.42	411.99	315.32	1037.35	856.95	869.77	1254.23
chr1	6466122	6467122	-	PLEKHG5	2091.56	1126.24	1621.72	1846.86	366.99	264.7	1338.3	928.74	308.34	795.26
chr1	6520347	6521347	-	NOL9	2473.27	2466.62	1775.77	1115.97	207.43	180.11	597.94	628.63	355.78	406.22
chr1	6539854	6540854	+	RNU6-731P	1071.94	869.02	731.98	854.89	99.89	48.13	580.84	497.22	123.34	122.46
chr1	6546905	6547905	+	RP11-58A11.2	756.74	1072.75	958.32	1146.93	280.83	144.38	644.65	527.67	263.28	428.6
chr1	6554307	6555307	+	TAS1R1	11153.1	8318.77	6832.79	3773.12	5747.1	3627.84	17205.8	13162.5	12063.9	10701.7
chr1	6578994	6579994	+	ZBTB48	22052.8	14554.9	15859.8	7753.18	4735.16	3871.99	35552.9	27511	31781.8	32283.2
chr1	6589724	6590724	-	KLHL21	2008.8	1408.5	1953.08	1687.2	654.36	292.83	1593.69	1850.38	628.79	1048.88
chr1	6612731	6613731	+	PHF13	26255.1	19386.6	19088.7	8649.5	15264.7	10539.2	62878.3	37643.9	42190.3	38035.8
chr1	6623866	6624866	+	THAP3	4358.24	2736.26	2498.96	1706.04	641.6	371.13	1392.24	1777.83	2924.77	2725.59
chr1	6633168	6634168	-	DNAJC11	1768.23	1249.44	1489.35	1399.78	813.77	449.62	2147.72	794.29	671.48	683.87
chr1	6723637	6724637	+	LINC01672	1180.35	666.09	774.67	684.62	124.46	96.25	345.67	209.04	61.67	244.91
chr1	6766954	6767954	+	RP11-242F24.2	604.35	401.05	533.38	513.99	207.43	72.19	171.03	131.92	61.67	183.68
chr1	6782892	6783892	-	CAMTA1-DT	500.32	702.55	687.72	639.51	845.68	577.52	2479.91	751.16	986.7	734.74
chr1	6784454	6785454	+	CAMTA1	53780.7	40312.3	41394.2	18047.5	18248.5	15648.2	114554	85976.9	105653	95693.9
chr1	6833333	6834333	-	RP11-312B8.2	379.83	64.1	249.89	285.9	82.97	72.19	255.88	263.83	370.01	428.6
chr1	7007376	7008376	-	RP11-334N17.1	568.08	576.94	702.08	1114.45	385.18	252.3	568.34	318.12	185.01	183.68
chr1	7218360	7219360	+	RNU1-8P	848.47	541.88	684.79	491.9	209.82	386.87	638.07	616.46	383.06	183.68
chr1	7367942	7368942	+	CAMTA1-IT1	664.81	648.46	568.64	976.88	127.01	142.16	466.38	395.75	232.92	122.46
chr1	7381487	7382487	-	CAMTA1-AS2	33.35	96.16	267.67	291.75	82.97	48.13	171.03	131.92	76.37	61.23
chr1	7440096	7441096	-	CAMTA1-AS1	333.55	634.23	536.5	897.05	103.08	96.25	470.33	593.37	246.68	56.99
chr1	7692124	7693124	-	RP11-338N10.1	466.97	411.27	599.9	627.53	406.25	183.34	427.57	140.54	123.58	122.46
chr1	7697303	7698303	-	RP11-338N10.2	366.9	256.42	359.49	580.47	219.88	172.33	538.74	131.92	61.67	183.68
chr1	7699704	7700704	-	RP11-338N10.3	166.77	131.21	204.56	184.71	196.9	95.24	0	199.65	124.29	22.14
chr1	7770296	7771296	+	VAMP3	6348.91	4180.62	4504.3	2581.79	6427.48	4129.38	15393.6	6808.92	8184.18	6742.15
chr1	7775383	7776383	+	RP3-467L1.6	300.19	320.52	287.4	451.05	82.97	336.89	256.54	197.87	0	67.59
chr1	7783291	7784291	+	PER3	23499.8	15284.1	15273.2	6445.86	11733.2	8923.1	85674.8	34676.3	22840	24979.4
chr1	7809242	7810242	-	RP3-467L1.4	366.9	225.17	228.79	369.56	254.5	240.63	769.63	263.83	185.01	489.82
chr1	7842083	7843083	-	UTS2	133.42	394.04	214.72	335.71	246.36	106.9	215.76	395.75	1503.77	2142.98
chr1	7914871	7915871	-	TNFRSF9	267.05	288.47	281.54	583.21	165.94	187.69	598.6	725.54	246.68	183.68
chr1	7941372	7942372	+	RP5-892F13.2	1293.13	1152.28	1614.68	1043	2621.44	2379.87	4451.68	3641.4	5883.45	5581.41
chr1	7953291	7954291	+	PARK7	8339.99	5403.21	7936.95	3399.81	12372	9242.49	35744	25418.8	33064	35054.7
chr1	7981881	7982881	-	Y_RNA	3105.76	1608.02	1784.27	1447.2	3557.12	2512.41	4764.46	3630.24	3934	3857.37
chr1	7990134	7991134	+	CTA-215D11.6	774.46	685.32	590.62	840.17	583.2	591.5	684.44	702.2	185.01	122.46
chr1	7997187	7998187	-	CTA-215D11.5	294.57	264.83	294.82	473.43	255.62	389.74	249.64	446.99	0	183.68
chr1	8003404	8004404	-	ERRFI1	609.98	655.87	680.89	703.61	307.64	449.99	513.09	368.35	186.67	356.54
chr1	8025738	8026738	+	RP11-431K24.1	7466.93	5353.13	5099.31	2877.44	86.32	59.42	8859.94	3523.69	5942.99	8242.71
chr1	8056245	8057245	-	CTA-215D11.4	533.68	461.75	450.83	583.21	467.52	580.76	600.24	597.43	533.67	246.09
chr1	8188824	8189824	+	RP11-431K24.2	383.58	532.67	506.32	663.69	290.4	305.98	598.6	197.87	185.01	61.23
chr1	8200518	8201518	+	LINC01714	599.97	1042.5	863.76	1044.94	406.56	366.97	408.49	1024.38	182.87	122.46
chr1	8205434	8206434	-	RNU1-7P	398.8	547.39	598.44	522.22	260.72	240.63	171.03	326.49	231.02	243.97
chr1	8217190	8218190	-	RP11-431K24.4	588.92	802.31	710.19	874.09	157.97	192.51	175.96	197.87	196.87	367.37
chr1	8291157	8292157	-	RNU6-991P	295.82	352.57	429.44	463.1	248.92	48.13	244.04	203.2	61.67	93.73
chr1	8317114	8318114	+	SLC45A1	928.73	913.49	985.38	1122.25	238.7	278.3	905.14	282.61	552.89	613.22
chr1	8327067	8328067	+	Y_RNA	468.01	489.2	630.09	600.75	248.92	186.77	171.03	197.87	198.76	122.46
chr1	8351397	8352397	-	RERE	2804.53	2288.73	2077.63	1847.58	1272.99	1029.36	3237.04	2635.29	1253.3	1347.02
chr1	8423645	8424645	+	RERE-AS1	3696.15	2437.98	2229.24	1490.15	1147.25	725.14	10128.5	7803.37	2617.37	3001.35
chr1	8510795	8511795	-	ENSG10010135148.1	507.62	448.73	352.65	412.15	331.89	299.87	391.39	374.19	144.68	374.43
chr1	8511653	8512653	+	RP5-1115A15.2	927.06	524.25	609.77	583.43	232.64	271.73	354.55	369.87	185.01	137.06
chr1	8749430	8750430	+	RPL7P11	427.36	416.68	464.02	495.15	290.4	166.13	422.64	205.48	308.34	244.91
chr1	8785211	8786211	-	RPL7P7	233.48	288.47	412.34	462.02	290.4	263.03	86.83	262.82	246.68	183.68
chr1	8795571	8796571	-	Y_RNA	351.48	320.52	346.99	519.55	249.56	216.94	126.96	234.91	1973.41	1714.39
chr1	8797475	8798475	+	RP4-633I8.3	653.55	459.75	521.65	454.73	145.2	154.56	180.9	395.75	99.62	143.65
chr1	8804860	8805860	-	RP4-633I8.4	350.23	521.85	542.17	603.42	165.94	120.32	342.06	499.76	287	306.14
chr1	8830007	8831007	+	RPL23AP19	487.61	478.58	507.2	595.77	629.47	403.62	598.6	390.42	294.59	183.68
chr1	8860000	8861000	-	ENO1	1883.51	1449.36	1569.36	1412.55	1559.72	1133.3	2637.79	1352.14	3902.93	3313.38
chr1	8865502	8866502	-	MIR6728	1474.29	1141.86	1314.49	1147.37	1415.32	938.66	1750.08	1172.28	835.61	937.73
chr1	8877835	8878835	+	ENO1-AS1	25576	19047.1	19275.8	8137.53	24795.1	17854.6	55414.9	37236	28825.5	28027.1
chr1	8882427	8883427	-	RNU6-304P	637.91	507.63	672.58	1012.03	474.22	457.95	598.6	692.31	528.22	677.28
chr1	8892409	8893409	+	HMGN2P17	598.93	372.01	593.65	768.64	458.42	360.95	478.22	672.77	406.54	402.22
chr1	8906393	8907393	-	RP3-477M7.5	262.46	523.25	295.21	532.47	209.19	182.6	446.65	263.83	589.65	420.35
chr1	8908742	8909742	+	RP3-477M7.6	886.82	555.11	862.29	743.88	1131.45	592.52	1079.45	527.16	485.29	739.21
chr1	8944867	8945867	+	CA6	549.94	617.01	833.96	815.05	318.8	366.13	598.6	545.68	123.34	235.02
chr1	8978576	8979576	-	RN7SL451P	311.35	531.47	296.97	313.48	276.2	168.44	256.54	0	0	183.68
chr1	9001973	9002973	-	SLC2A7	1090.92	602.38	940.44	873.73	539	296.35	428.56	791.5	308.34	734.03
chr1	9034106	9035106	-	SLC2A5	170.32	478.18	471.34	745.69	441.35	328.84	1197.2	725.54	565.93	566.6
chr1	9081696	9082696	+	ENSG10010139882.1	223.9	288.47	311.62	328.78	476.61	366.04	903.49	532.23	431.68	244.91
chr1	9099305	9100305	-	GPR157	1395.7	881.44	991.04	815.99	766.7	477.1	1549.12	438.88	123.34	489.82
chr1	9147011	9148011	-	MIR34AHG	266.63	269.64	431.68	469.17	494.96	296.17	416.39	384.08	433.82	332.52
chr1	9150668	9151668	-	MIR34A	706.71	786.28	1049.66	807.91	738.29	262.57	513.74	662.37	555.02	390.92
chr1	9181004	9182004	+	LNCTAM34A	1631.68	1332.97	1249.04	1081.54	4631.93	3874.03	4788.8	3939.49	7548.99	7419.67
chr1	9233774	9234774	+	H6PD	9830.54	7797.52	7560.56	3637.13	11127.9	8069.58	23719.7	18623.1	9465.7	10253.4
chr1	9291894	9292894	+	SPSB1	2049.45	2232.84	1860.96	1474.85	2401.73	1764.41	2363.48	1801.17	1506.86	1714.86
chr1	9420098	9421098	-	CTD-2510L9.2	474.89	416.68	493.13	678.63	330.13	286.26	333.18	464.5	383.77	306.14
chr1	9424094	9425094	-	LINC02606	333.55	496.81	417.91	753.12	604.26	325.97	318.38	659.58	246.68	367.37
chr1	9436669	9437669	-	RNA5SP40	627.28	608.99	631.46	598.01	304.13	174.65	427.57	123.29	123.34	118.22
chr1	9500092	9501092	-	RP13-392I16.1	364.61	263.83	619.05	667.59	467.84	233.6	394.02	372.16	344.63	408.82
chr1	9538465	9539465	+	SLC25A33	20640.5	13712.4	13349.1	6766.48	13729.5	10896.6	34113.6	22493	22288.6	23377.4
chr1	9575427	9576427	+	RP13-15M17.1	484.06	789.09	690.26	859.87	506.93	357.62	653.86	257.74	343.21	107.38
chr1	9587911	9588911	+	TMEM201	5861.72	4483.11	4104.26	2484.57	9218.7	6919.9	28982.1	9920.63	7526.93	7590.16
chr1	9650731	9651731	+	PIK3CD	545.14	558.31	768.12	685.71	2662.29	2133.41	5485.74	4392.57	2322.07	2552.5
chr1	9651610	9652610	-	PIK3CD-AS1	2390.09	1406.29	1879.03	1238.6	3222.36	2564.61	13856.6	7991.1	4725.97	4918.26
chr1	9659828	9660828	-	RP11-558F24.2	352.52	582.75	514.52	605.73	569.96	481.27	598.6	395.75	937.37	329.22
chr1	9671426	9672426	-	PIK3CD-AS2	398.8	608.99	931.06	964.97	539.32	378.26	769.63	461.71	434.53	260.45
chr1	9727926	9728926	-	CLSTN1	633.74	708.56	662.91	860.16	976.68	1010.39	2074.05	872.68	5506.56	4972.43
chr1	9779822	9780822	+	MZT1P1	133.42	159.66	224.1	203.26	223.39	264.98	276.93	401.84	61.67	59.11
chr1	9825289	9826289	-	RP11-84A14.7	2061.54	1618.64	2824.26	1926.76	9789.93	6828	25636.8	19519.1	22152	20294.8
chr1	9847276	9848276	-	CTNNBIP1	874.73	580.55	818.14	734.07	456.35	176.4	513.09	421.12	129.74	460.62
chr1	9847318	9848318	+	RP11-84A14.5	834.29	633.43	803.19	758.39	472.62	177.42	546.63	391.94	124.05	446.96
chr1	9899614	9900614	+	RP11-84A14.8	1227.05	711.76	1075.94	874.96	9814.18	7223.11	27292.2	21496.6	32209.2	32755.1
chr1	9921113	9922113	-	LZIC	447.16	737.2	497.62	706.71	539.32	265.35	360.48	573.33	123.34	122.46
chr1	9941923	9942923	+	RP11-84A14.4	2705.3	2206.2	2000.06	1319.08	2077.34	1341.81	5069.35	3656.88	1727.44	1758.19
chr1	9942428	9943428	+	NMNAT1	17561.6	11557.6	10984.3	5140.13	7760.94	5298.49	22930	18568.5	13979.4	13977
chr1	9946318	9947318	+	RN7SKP269	522.42	465.96	733.64	804.95	663.78	295.05	856.46	469.32	185.01	303.55
chr1	9949572	9950572	-	TMEM274P	3545.84	2525.52	3306.35	1880.35	6200.42	4743.65	20506.6	14454.2	11299.6	11489
chr1	9966381	9967381	+	MIR5697	506.37	511.43	424.94	453.65	124.46	187.51	684.11	498.75	555.02	991.42
chr1	9982141	9983141	+	RP11-807G9.2	266.84	403.26	286.52	508.22	361.57	200.47	61.18	131.92	126.66	3.06
chr1	9996206	9997206	+	RBP7	603.31	581.95	908.69	635.18	453.48	214.26	530.19	586.77	1414.35	979.65
chr1	10031832	10032832	+	UBE4B	9630.2	7545.11	7324.25	3287.85	8386.74	4856.09	30787.1	12799.5	9104.94	9294.66
chr1	10053445	10054445	-	RP11-496H15.2	330.42	451.74	306.25	421.17	446.77	310.05	256.54	589.82	185.01	147.18
chr1	10057671	10058671	+	PGAM1P11	582.04	775.66	602.83	908.24	555.91	557.07	596.46	341.46	308.34	559.06
chr1	10162268	10163268	+	RNU6-828P	466.97	589.36	657.15	845.15	315.61	261.18	256.54	263.83	123.34	244.91
chr1	10209570	10210570	+	KIF1B	24254.3	16895.6	17352.8	8561.23	14456.3	11737.9	67595.8	45882.9	40183.2	38680.8
chr1	10226718	10227718	+	ENSG00000264881	283.1	342.76	317	526.55	41.49	148.27	769.63	263.83	61.67	104.09
chr1	10297966	10298966	+	RNU6-37P	100.06	192.31	126.8	472.42	163.87	154.56	241.41	0	58.59	122.46
chr1	10305465	10306465	+	RN7SL731P	166.77	157.26	87.43	261.29	145.2	78.67	233.52	143.33	0	61.23
chr1	10380906	10381906	-	RP4-736L20.4	233.48	161.66	263.56	343.57	195.62	164.56	89.79	349.58	308.34	306.14
chr1	10394416	10395416	+	RP4-736L20.5	415.27	602.18	321.78	433.15	207.59	309.22	769.63	395.75	123.34	70.88
chr1	10397592	10398592	+	PGD	3411.17	1941.17	2188.02	1525.73	1689.76	939.21	2630.39	3493.51	2308.79	2673.78
chr1	10428881	10429881	-	RP4-736L20.3	1331.7	1033.69	1445.88	1542.77	958.81	597.51	2413.15	1084.25	678.83	555.76
chr1	10429102	10430102	+	CENPS-CORT	1367.55	924.51	1510.65	1633.93	1257.35	933.11	3238.36	1219.47	1747.6	881.68
chr1	10429433	10430433	+	CENPS	3418.47	2357.85	2610.13	2100.43	2974.24	2011.33	9458.54	4349.19	4967.43	3922.6
chr1	10449031	10450031	+	CORT	500.53	603.38	798.4	633.38	516.18	522.64	491.38	475.41	735.52	757.82
chr1	10455522	10456522	-	DFFA	811.57	655.27	593.94	801.84	580.81	678.5	513.09	527.67	138.04	122.46
chr1	10457555	10458555	+	RP5-1113E3.3	727.55	608.99	665.26	798.31	1566.9	1064.81	499.93	621.53	1076.83	591.09
chr1	10471288	10472288	+	PEX14	3360.93	2543.75	2918.14	1698.82	1498.45	1181.24	3383.07	2511.23	1201.83	974.47
chr1	10611222	10612222	-	RP4-734G22.4	266.84	241.39	203	255.08	1650.67	1768.02	387.44	263.83	185.01	440.14
chr1	10615836	10616836	+	RN7SL614P	567.24	744.01	737.06	986.77	740.69	553.46	342.06	728.84	178.6	387.15
chr1	10635604	10636604	-	CASZ1	964.58	1080.36	1259.1	1307.17	2448.16	1440.38	866.32	1253.21	3813.75	3393.45
chr1	10638241	10639241	+	RP4-734G22.3	733.6	406.26	1000.33	1148.23	207.43	192.51	1453.74	461.71	281.31	244.91
chr1	10894761	10895761	+	HSPE1P24	282.27	256.42	371.9	460.51	82.97	48.13	265.09	167.43	634.24	648.55
chr1	10945471	10946471	-	C1orf127	1160.54	746.42	1002.18	1109.98	829.72	534.49	890.01	911.75	333.49	773.83
chr1	10989978	10990978	-	CFL1P6	1276.66	1727.62	1154.09	974.06	630.27	216.57	270.36	435.83	427.89	367.37
chr1	11011344	11012344	+	TARDBP	9330.22	6532.25	6349.62	2832.69	4639.43	2827.64	14197.4	10564.2	6417.6	6487.35
chr1	11025523	11026523	-	MASP2	166.77	416.68	281.34	274.35	657.24	379.65	85.51	197.87	123.34	306.14
chr1	11053584	11054584	-	SRM	6387.89	3666.98	6055.97	2862.21	3024.82	2354.7	6955.27	3914.37	3448.95	2978.51
chr1	11065618	11066618	-	EXOSC10	663.76	288.07	417.91	601.18	613.04	288.76	427.57	461.71	71.63	306.14
chr1	11067471	11068471	+	RP4-635E18.7	711.71	490.2	755.42	1101.96	598.84	764.48	5883.06	5417.71	562.61	673.51
chr1	11098675	11099675	+	EXOSC10-AS1	8077.11	5092.31	5300.55	2677.87	2782.76	1966.72	11108.6	8615.17	5196.79	6102.79
chr1	11105535	11106535	-	MTOR	575.37	654.07	742.43	830.79	705.26	342.44	582.15	333.6	123.34	373.26
chr1	11142898	11143898	+	MTOR-AS1	377.54	540.68	327.55	220.8	249.55	141.6	256.54	263.83	123.34	306.14
chr1	11151350	11152350	+	RNU6-537P	363.78	448.73	488.93	588.99	707.66	506.26	1085.37	795.3	5149.36	4873.52
chr1	11188355	11189355	+	ANGPTL7	273.09	448.73	801.04	664.77	493.84	206.39	940.66	787.69	315.46	248.44
chr1	11225254	11226254	+	RNU6-291P	100.06	186.3	153.66	279.12	124.46	48.22	171.03	65.96	61.67	128.81
chr1	11231963	11232963	+	RPL39P6	414.02	436.31	312.8	485.99	659.95	262.75	401.26	131.92	185.01	367.37
chr1	11272198	11273198	+	UBIAD1	7488.6	6040.85	6026.08	2786.2	12511.1	7815.53	14259.5	7586.98	6854.98	7867.81
chr1	11277616	11278616	-	UBE2V2P3	545.56	480.18	572.84	750.16	381.67	360.86	598.6	371.9	68.07	354.65
chr1	11310734	11311734	-	RP4-796F18.3	878.28	753.03	654.71	835.48	294.39	288.76	497.96	510.92	342.97	122.46
chr1	11424257	11425257	-	MTCYBP45	366.9	320.52	462.85	627.02	355.03	168.17	342.06	131.92	131.88	0
chr1	11478155	11479155	+	DISP3	4354.91	3155.14	2908.17	1916.73	3803.96	2041.69	15417.2	8979.21	4635.84	5423.4
chr1	11499803	11500803	-	RP11-149P14.2	304.99	320.52	450.05	721.29	472.3	498.11	342.06	461.71	61.67	0
chr1	11608468	11609468	+	LINC01647	542.43	705.15	786.78	702.52	126.21	144.38	796.6	131.92	218.21	113.51
chr1	11622558	11623558	+	RP3-330O12.5	455.92	396.45	421.04	755.43	389.33	294.96	698.91	847.31	422.91	430.95
chr1	11636018	11637018	-	FBXO2	932.9	878.43	1197.07	1132.28	501.02	546.98	943.29	642.33	588.23	797.85
chr1	11653375	11654375	+	FBXO44	2544.36	1807.95	2268.8	2435.34	804.19	763.55	1910.92	1046.45	553.83	1566.03
chr1	11663200	11664200	+	FBXO6	10414	6878.22	6700.42	4132.64	3311.71	2265.2	6433.31	4979.85	6542.84	5797.83
chr1	11673480	11674480	-	MAD2L2	1916.87	1160.89	1078.48	1508.55	1065.87	502.56	769.63	884.09	505.21	932.55
chr1	11690710	11691710	+	DRAXIN	1669.83	931.52	1183.49	1282.27	625.48	269.33	1356.72	263.83	923.85	945.5
chr1	11735084	11736084	+	AGTRAP	9352.73	6926.7	6322.27	3874.96	3158.05	3102.24	17084.1	12781.7	9823.39	9643.66
chr1	11760787	11761787	+	C1orf167	1185.56	673.1	944.15	1141.95	373.38	311.25	168.07	304.17	274.43	119.87
chr1	11776077	11777077	-	C1orf167-AS1	1065.27	600.38	1369.49	1593.08	772.6	392.23	1194.24	790.99	370.01	551.05
chr1	11784723	11785723	-	MTHFR	13233.2	8011.67	7860.56	4164.48	2704.26	2343.87	4394.45	4510.53	4556.38	4579.63
chr1	11805096	11806096	+	CLCN6	39635.5	26247.4	28184.5	13418.6	11297.1	8081.99	30346.6	18320.7	52009.7	56447.6
chr1	11842812	11843812	+	ENSG10010138681.1	1310.22	986.21	1055.71	860.16	1391.7	1190.68	7299.96	5585.15	4720.76	4411.95
chr1	11844549	11845549	+	ENSG10010135835.1	573.91	572.13	652.26	669.97	512.99	244.43	598.6	527.67	179.55	244.91
chr1	11844709	11845709	-	NPPA	571	555.1	526.25	611	430.02	206.95	561.76	510.92	191.41	183.92
chr1	11846442	11847442	+	ENSG10010134403.1	954.37	608.99	914.56	1053.75	530.86	405.65	775.88	830.57	384.24	919.36
chr1	11856464	11857464	-	NPPB	832.41	717.17	737.74	747.42	119.03	216.57	598.6	752.43	405.35	426.95
chr1	11876770	11877770	+	SBF1P2	1114.26	567.93	843.78	858.94	304.76	317.45	684.11	329.79	123.34	96.55
chr1	11906940	11907940	+	RP5-934G17.7	7040.5	7196.74	4806.74	3218.85	9103.01	6584.13	9985.44	7487.53	4818.48	4192.95
chr1	11907152	11908152	+	RNU5E-1	11620.2	10625.3	7042.62	3883.48	15535.6	12978.3	13165.3	12917.2	8389.58	7584.75
chr1	11908808	11909808	-	RNU5E-4P	30479.8	20731.8	23040.9	12364.8	14429	10697.6	36670.2	43185.7	15127.4	14829.9
chr1	11918591	11919591	-	KIAA2013	933.94	988.61	1057.28	1155.96	748.03	668.78	1026.17	659.58	185.01	677.75
chr1	11933205	11934205	+	PLOD1	1352.96	916.49	1261.15	1067.9	659.79	426.66	731.8	603.77	763.75	376.79
chr1	11978533	11979533	-	RP5-1077B9.6	3292.76	2327.2	2501.2	1824.92	2239.77	1538.58	3491.28	2771.52	2142.52	3397.22
chr1	11979181	11980181	+	MFN2	16896	11411	15409.9	7336.91	16218.4	11099.7	37051.5	27544.4	29415.4	27499.9
chr1	12016216	12017216	-	RP5-1077B9.5	1357.96	1137.45	1184.96	1083.27	589.42	360.95	596.3	529.44	365.74	143.18
chr1	12018466	12019466	+	MIIP	28766.5	21030.1	20122.5	9829.42	19169.5	16882.4	48415.2	43742	44221.8	43368.3
chr1	12023012	12024012	-	Y_RNA	639.79	783.48	586.81	835.05	406.56	398.25	986.04	1293.29	367.88	306.14
chr1	12028158	12029158	+	MIR6729	965	682.91	1028.46	1436.66	505.65	570.67	342.06	725.54	480.31	508.19
chr1	12035740	12036740	-	RN7SL649P	550.36	708.15	655.49	1054.9	410.07	348.92	407.84	726.81	185.01	468.63
chr1	12062303	12063303	+	TNFRSF8	2021.31	1404.69	1612.73	894.45	165.94	155.95	171.03	131.92	213.94	244.91
chr1	12076881	12077881	-	RNU6-777P	1602.08	1048.71	1218.17	1340.23	207.43	370.76	574.26	806.97	155.12	244.91
chr1	12079293	12080293	-	RPL23AP89	3082.21	2355.64	2462.91	1724.95	1241.23	959.48	1964.85	1714.91	774.18	1060.19
chr1	12087441	12088441	-	RP11-426M1.3	749.65	1151.88	879.97	1107.09	826.21	260.26	482.83	1039.86	7136.04	5244.66
chr1	12165943	12166943	+	MIR7846	2690.29	2292.94	2160.17	1569.69	1788.85	1442.6	4465.49	2858.02	1618.34	1572.62
chr1	12165991	12166991	+	TNFRSF1B	3477.05	2640.31	2484.6	1680.56	2243.92	1806.61	5949.82	3464.84	2199.45	2242.13
chr1	12190713	12191713	+	MIR4632	1117.6	868.42	1126.93	1592.14	1159.54	885.81	1138.66	791.5	816.4	1301.1
chr1	12219794	12220794	-	RPL10P17	779.46	1200.76	828.2	746.91	580.81	354.84	685.43	527.67	229.12	0
chr1	12220148	12221148	-	SNORA70	798.43	1120.43	697.88	1005.46	650.69	226.66	856.13	614.93	522.29	183.68
chr1	12229030	12230030	+	VPS13D	3981.75	2662.34	3035.65	1620.07	4227.6	2660.86	9594.05	3533.84	1848.88	1793.28
chr1	12506246	12507246	+	SNORA59A	639.79	725.58	704.14	729.95	414.86	405.28	461.12	329.79	164.61	158.72
chr1	12526724	12527724	+	LINC02766	947.07	448.73	594.24	834.11	539.64	397.51	736.41	268.4	542.45	612.28
chr1	12566910	12567910	-	DHRS3	1582.28	1107.81	1014	867.96	1529.4	1449.36	85.51	738.22	483.86	475.7
chr1	12568972	12569972	-	RNU6ATAC18P	453	420.69	467.53	445.06	517.3	358.36	85.51	323.7	185.01	59.11
chr1	12577957	12578957	-	MIR6730	651.26	1062.73	657.05	1069.77	652.93	684.7	510.12	917.58	246.68	244.91
chr1	12617900	12618900	-	RP11-474O21.5	12364.3	7781.69	8387.98	3602.12	12962.8	12273.7	5282.15	3239.57	7144.11	7042.41
chr1	12643085	12644085	+	AADACL4	568.08	725.18	519.7	473.86	489.86	360.95	1065.64	403.36	532.49	779.48
chr1	12691909	12692909	+	RP11-474O21.2	500.53	707.55	499.48	669.32	428.58	343	512.76	263.83	185.01	0
chr1	12715110	12716110	+	AADACL3	702.54	496.81	667.7	939.42	273.65	279.04	342.06	281.59	246.68	270.82
chr1	12745200	12746200	+	C1orf158	641.04	224.37	699.93	472.42	394.12	336.89	319.03	527.67	493.35	807.74
chr1	12772738	12773738	+	PRAMEF12	233.69	252.41	311.82	302.65	280.51	123.28	85.51	75.6	0	122.46
chr1	12790397	12791397	+	PRAMEF1	71.09	68.91	127.39	149.48	41.49	40.91	13.81	65.96	0	0
chr1	12821686	12822686	-	LINC01784	399.43	320.52	430.8	381.11	373.38	72.28	171.03	197.87	0	61.23
chr1	12823605	12824605	-	PRAMEF11	325.21	224.37	173.4	282.22	290.4	187.88	85.51	65.96	181.45	0
chr1	12837125	12838125	-	PRAMEF30P	396.09	576.94	309.67	501.65	212.22	264.7	256.54	131.92	0	122.46
chr1	12846377	12847377	-	HNRNPCL1	0	32.05	15.63	135.55	82.49	48.13	85.51	0	0	0.47
chr1	12856086	12857086	+	PRAMEF2	139.05	362.39	199.97	165.07	124.46	72.1	85.51	172.51	61.67	61.23
chr1	12878212	12879212	-	PRAMEF4	100.06	96.76	156.3	242.74	165.94	126.06	0	65.96	123.34	0
chr1	12891896	12892896	-	PRAMEF10	133.42	224.37	140.67	300.84	0	24.06	85.51	0	0	0
chr1	12915610	12916610	+	PRAMEF7	0	96.16	62.52	34.65	0	0	0	0	0	0
chr1	12921554	12922554	+	RNU6-1072P	427.15	407.66	300.29	263.96	165.94	80.98	188.79	131.92	123.34	0
chr1	12925162	12926162	+	PRAMEF29P	66.71	140.63	50.31	138.01	86.8	96.25	85.51	2.79	0	0
chr1	12937472	12938472	-	PRAMEF6	166.77	128.21	125.04	210.62	82.97	120.32	0	65.96	0	0
chr1	13028339	13029339	+	PRAMEF28P	66.71	0	46.89	92.39	124.46	24.06	0	0	0	61.23
chr1	13048476	13049476	-	PRAMEF27	33.35	96.16	129.53	269.37	0	71.54	100.64	0	0	61.23
chr1	13059769	13060769	+	HNRNPCL3	0	43.87	0	23.1	0	1.2	0	0	0	0
chr1	13067677	13068677	+	PRAMEF25	68.59	126.01	63.4	81.49	0	0	6.91	0	0	0
chr1	13094179	13095179	-	PRAMEF34P	33.35	64.1	0	34.65	0	24.06	0	0	0	0
chr1	13103403	13104403	-	PRAMEF35P	0	72.52	17	124.58	41.49	71.17	0	76.61	0	0
chr1	13114488	13115488	-	HNRNPCL2	183.04	416.68	236.31	377.14	140.1	249.7	453.23	395.75	0	61.23
chr1	13127818	13128818	+	PRAMEF36P	0	0	0	0	0	0	0	0	0	0
chr1	13145981	13146981	-	RP13-221M14.2	0	0	0	11.55	0	0	0	0	0	0
chr1	13147905	13148905	-	PRAMEF26	0	0	0	0	0	0	0	0	0	0
chr1	13162914	13163914	-	HNRNPCL4	66.71	32.05	0	11.55	0	0	0	0	0	0
chr1	13170848	13171848	+	PRAMEF9	0	64.1	93.78	166.16	82.97	48.13	0	14.71	0	66.17
chr1	13195188	13196188	-	PRAMEF13	100.06	0	46.89	34.65	0	0	85.51	65.96	0	0
chr1	13221705	13222705	-	PRAMEF18	130.29	64.1	78.15	92.39	0	0	85.51	65.96	61.67	0
chr1	13244863	13245863	+	PRAMEF31P	621.65	598.78	848.62	1117.34	520.49	194.73	505.19	329.79	123.34	122.46
chr1	13253212	13254212	+	PRAMEF5	33.35	32.05	0	5.77	0	0	0	65.96	0	0
chr1	13272539	13273539	-	PRAMEF32P	33.35	32.05	15.63	115.49	0	0	0	0	0	0
chr1	13278125	13279125	-	RNU6-771P	65.67	111.18	31.75	75.43	41.49	0	85.51	65.96	0	0
chr1	13280035	13281035	-	PRAMEF8	30.23	35.06	11.23	44.75	0	24.06	16.45	0	0	209.59
chr1	13302539	13303539	+	PRAMEF33	0	64.1	31.26	11.55	0	0	0	0	0	0
chr1	13314581	13315581	+	PRAMEF15	133.42	96.16	109.41	155.47	41.49	24.06	0	131.92	61.67	0
chr1	13323039	13324039	+	RP11-219C24.10	372.53	192.51	345.72	516.81	41.49	152.53	165.11	131.66	61.67	122.46
chr1	13340892	13341892	-	PRAMEF14	100.06	224.17	151.9	390.13	82.97	120.32	106.56	0	0	0
chr1	13368067	13369067	-	PRAMEF19	655.43	448.73	521.75	508.07	450.44	360.95	91.76	188.23	925.03	918.42
chr1	13388632	13389632	+	PRAMEF17	133.42	224.37	324.13	479.06	248.92	137.16	228.26	131.92	89.66	61.23
chr1	13415351	13416351	+	PRAMEF20	333.55	494.41	306.15	470.9	140.89	158.63	348.63	329.79	185.01	122.46
chr1	13473973	13474973	-	LRRC38	500.32	392.24	210.81	528.5	258.17	168.63	198.33	263.83	0	61.23
chr1	13512220	13513220	+	RP4-597A16.2	336.68	480.78	517.26	928.59	296.79	262.85	746.6	413.51	65.23	61.23
chr1	13554001	13555001	+	BRWD1P1	310.2	283.26	470.86	395.47	290.4	212.31	708.45	197.87	23.96	118.22
chr1	13582465	13583465	+	PDPN	214.72	417.68	332.14	474.94	207.43	72.19	220.36	247.34	28.46	157.78
chr1	13622184	13623184	-	RNA5SP41	601.64	435.51	307.52	345.96	373.38	287.65	753.84	945.23	1965.34	1346.08
chr1	13656311	13657311	-	CTA-520D8.2	200.13	237.59	335.46	361.4	497.83	151.23	256.54	0	61.67	61.23
chr1	13695070	13696070	-	ENSG10010140100.1	436.74	320.52	270.11	530.52	343.06	124.94	496.64	267.64	126.9	303.79
chr1	13699198	13700198	+	PRDM2	612.9	762.24	530.54	613.53	136.9	159.1	3601.79	1533.78	616.69	1160.51
chr1	13891792	13892792	+	KAZN	344.18	323.53	362.81	440.15	130.52	179.74	255.56	332.07	146.58	0
chr1	14123233	14124233	-	RNU6-1265P	166.77	352.57	394.66	410.56	195.46	192.51	256.54	5.33	61.67	61.23
chr1	14220887	14221887	-	RP11-344F13.1	235.36	100.36	216.77	160.24	165.94	122.72	85.51	178.09	370.01	366.9
chr1	14337825	14338825	-	KAZN-AS1	168.86	385.63	476.23	551.45	248.92	168.44	0	131.92	0	61.23
chr1	14691129	14692129	-	TBCAP2	333.55	205.54	238.26	313.19	165.94	160.48	85.51	65.96	0	61.23
chr1	14773469	14774469	-	RP5-864I18.1	773.63	686.92	787.27	1060.75	339.23	669.52	2650.94	2716.47	4756.57	3835.23
chr1	15110815	15111815	-	TMEM51-AS1	837	951.55	772.71	833.31	659.79	287.37	361.79	494.69	431.68	138.94
chr1	15151532	15152532	+	TMEM51	1387.57	885.64	1508.6	1069.99	931.36	890.62	1152.8	887.9	1153.68	1855.21
chr1	15163344	15164344	-	C1orf195	416.94	416.68	423.67	375.48	174.72	168.35	521.97	197.87	0	183.68
chr1	15190828	15191828	-	MFFP1	600.39	545.49	466.85	600.32	290.4	360.95	427.57	395.75	123.34	61.23
chr1	15225373	15226373	+	ZBTB2P1	364.19	307.7	527.52	732.12	366.35	240.91	1163.65	530.71	359.58	229.84
chr1	15235521	15236521	+	FHAD1	1017.33	709.36	1055.62	850.93	539.32	184.55	649.25	656.54	169.12	306.14
chr1	15325680	15326680	-	FHAD1-AS1	1264.36	787.28	1124.88	1290.93	576.02	327.17	759.76	664.66	83.02	323.8
chr1	15333166	15334166	-	RP3-467K16.7	458.63	288.47	597.26	621.61	636.33	227.77	342.06	526.65	480.54	274.58
chr1	15401979	15402979	-	RP3-467K16.4	634.79	384.63	531.03	548.28	331.89	150.49	521.97	329.54	359.34	266.81
chr1	15408888	15409888	+	EFHD2	4959.47	3441.41	3488.83	2441.69	3210.39	1791.8	12928.1	5076	3155.55	3123.57
chr1	15437442	15438442	+	CTRC	696.08	598.78	1009.9	820.03	320.56	541.8	349.95	609.1	431.68	247.03
chr1	15455728	15456728	+	CELA2A	1504.31	1026.67	1145.98	619.37	6777.88	5414.55	7888.69	5362.92	9206.22	7246.11
chr1	15464909	15465909	+	CELA2B	849.3	782.28	942.59	720.35	1158.42	965.04	1906.31	1704.26	2855.51	2965.56
chr1	15489832	15490832	-	CASP9	333.55	492	367.99	660.3	290.4	192.51	203.26	197.87	123.34	122.46
chr1	15525813	15526813	+	DNAJC16	27993.6	20216.6	20581.8	9418.58	23230.6	18533.1	33424.9	25218.1	29430.5	26667.2
chr1	15541165	15542165	+	SCARNA21B	500.32	420.69	390.75	629.41	271.26	194.36	175.96	197.87	391.36	61.23
chr1	15564611	15565611	-	RP4-680D5.8	600.39	608.99	611.82	757.52	207.43	418.89	769.63	659.58	765.17	612.28
chr1	15570699	15571699	-	AGMAT	333.55	224.37	238.94	339.75	222.43	216.57	118.08	131.92	145.16	122.46
chr1	15585136	15586136	-	RP4-680D5.2	400.05	758.64	688.6	494.21	330.77	216.57	339.75	752.94	1584.65	1441.69
chr1	15603597	15604597	+	CHCHD2P6	3619.64	2019.09	2313.15	1294.61	2870.68	2973.32	19833.1	16760.5	18948	16951
chr1	15607078	15608078	-	RNU7-179P	429.24	424.29	569.52	404.28	653.89	426.2	342.06	452.07	59.06	61.23
chr1	15613643	15614643	-	CD24P1	276.01	420.89	462.26	681.59	539.32	330.04	559.13	329.79	0	264.22
chr1	15616458	15617458	+	DDI2	5355.35	4147.37	4703.97	2386.04	15671.9	11748.3	18519.1	8206.73	8017.43	8148.99
chr1	15658869	15659869	+	RSC1A1	133.42	192.31	280.27	251.55	207.43	48.13	85.51	197.87	61.67	122.46
chr1	15681873	15682873	-	RP4-680D5.9	3224.59	1875.86	2019.21	1568.68	1573.6	1638.54	16846.3	14989.3	5147.46	4512.04
chr1	15683320	15684320	+	PLEKHM2	1867.88	1412.3	2239.01	2133.27	1101.78	906.08	4236.25	2259.07	1042.44	1064.43
chr1	15719312	15720312	-	RP11-288I21.1	1029.63	713.56	1076.72	792.89	761.59	1021.77	1881.97	1121.29	2651.29	2943.42
chr1	15735258	15736258	+	SLC25A34	1751.97	961.57	1966.75	2154.92	2204.19	1500.08	3537	4109.96	3397.01	2789.88
chr1	15739051	15740051	-	SLC25A34-AS1	2921.89	2012.88	2586	2692.16	1201.98	1048.89	1866.18	2119.04	1246.66	2201.15
chr1	15741499	15742499	+	TMEM82	6816.71	4196.84	4966.95	3419.08	3116.09	2013.37	3957.01	2907.24	3141.79	3300.19
chr1	15755607	15756607	+	FBLIM1	1528.07	1477.81	2087.4	1723.65	760.63	769.2	1197.2	880.03	441.17	306.14
chr1	15791796	15792796	+	RPL12P14	4932.36	3464.45	3671.21	2836.15	3948.52	2520.55	6007.71	4287.29	2590.1	3218.48
chr1	15806169	15807169	-	UQCRHL	766.33	641.05	620.61	617.93	165.94	199.91	420.99	395.75	246.68	251.27
chr1	15827232	15828232	+	RP11-169K16.8	433.61	192.31	361.64	395.4	0	0	486.12	620.01	0	0
chr1	15833474	15834474	-	FLJ37453	6030.79	4414.4	4484.37	2122.23	4096.91	3151.39	6507.64	6258.93	4739.5	5161.06
chr1	15835095	15836095	+	SPEN	13546.3	11463.7	11080.3	5315.67	15350.7	10636	23843.7	19958.7	19775.6	18474.4
chr1	15916698	15917698	-	RP1-134O19.3	771.33	320.52	535.92	669.03	248.92	221.85	546.63	234.15	123.34	612.28
chr1	15940869	15941869	-	ZBTB17	1734.25	1393.47	1720.48	1630.39	1348.3	1296.09	2358.55	1826.54	1111.94	1246.46
chr1	15968632	15969632	+	RP11-5P18.1	816.78	652.66	574.31	841.76	692.5	478.96	565.38	263.83	370.01	316.03
chr1	15987182	15988182	+	RP11-5P18.3	559.11	296.48	547.64	517.96	290.4	192.51	12.5	197.87	61.67	122.46
chr1	15988140	15989140	-	RP11-5P18.11	594.14	566.92	540.7	499.12	474.7	482.66	684.11	408.43	185.01	122.46
chr1	15988871	15989871	+	TBC1D3P6	853.26	973.59	1347.9	1287.9	932.64	908.4	1041.3	1087.3	300.28	489.82
chr1	16003236	16004236	+	SRARP	1020.87	716.97	862.98	872.43	400.5	312.82	427.57	725.54	185.01	61.23
chr1	16005160	16006160	-	RP11-5P18.5	937.07	696.13	1348.09	1599.5	512.19	530.78	618.33	1555.09	431.68	489.82
chr1	16013028	16014028	-	HSPB7	12709.7	7342.57	8267.34	4205.04	5169.81	3523.35	834.09	694.59	6217.89	5913.92
chr1	16017875	16018875	+	CLCNKA	1391.53	1049.71	1610.39	1851.41	1087.41	812.6	613.4	1196.13	2082.51	1268.13
chr1	16034178	16035178	-	RP11-5P18.10	200.13	352.57	245.98	230.97	580.81	582.52	0	65.96	171.25	244.91
chr1	16039252	16040252	+	CLCNKB	600.39	512.84	737.84	1027.04	705.26	385.02	684.11	264.59	185.01	183.68
chr1	16056769	16057769	-	FAM131C	1802.84	1571.56	1474.5	1914.42	713.56	338.09	1318.89	1312.57	246.68	428.6
chr1	16123337	16124337	-	EPHA2	811.57	485.59	986.75	693.07	2043.83	1067.4	535.45	808.5	1076.6	896.76
chr1	16154211	16155211	+	RP11-276H7.2	2743.86	1898.5	2014.13	1615.96	2406.19	2785.99	4755.91	4706.88	7167.83	4369.33
chr1	16158266	16159266	+	RP11-276H7.3	967.29	1196.95	1160.14	986.41	622.13	375.11	1039	797.59	1147.28	1497.03
chr1	16196854	16197854	+	ARHGEF19-AS1	830.54	705.15	986.94	980.41	423.48	586.32	655.83	495.7	368.35	244.91
chr1	16196854	16197854	-	ARHGEF19	830.54	705.15	986.94	980.41	423.48	586.32	655.83	495.7	368.35	244.91
chr1	16214909	16215909	-	ANO7L1	1359.42	1181.33	1323.97	1234.85	611.44	506.44	257.86	725.54	185.01	367.37
chr1	16227674	16228674	-	RP4-733M16.8	804.27	1442.95	955.1	1148.02	707.34	367.06	427.57	637.77	497.62	298.13
chr1	16230692	16231692	-	CPLANE2	1604.58	1703.58	1389.51	1625.2	830.36	386.03	822.58	1287.71	552.89	414
chr1	16240213	16241213	-	MT1XP1	835.75	391.84	932.04	802.93	449.65	481.27	458.16	725.54	246.68	428.6
chr1	16245840	16246840	-	FBXO42	564.95	590.96	858.19	846.3	538.52	378.54	569	423.65	370.01	244.91
chr1	16351575	16352575	+	SZRD1	6295.75	4605.51	5009.93	2911.73	3313.31	1995.88	18934.8	7189.45	6752.75	6324.15
chr1	16368150	16369150	-	RPL22P3	1386.32	1177.92	1048.19	948.44	843.28	794.09	1863.22	1676.86	875.22	375.61
chr1	16386117	16387117	-	SPATA21	673.14	637.44	1081.5	1166.42	954.18	885.26	2263.5	1808.53	824.94	922.19
chr1	16439721	16440721	+	NECAP2	13036.8	8711.91	8522.01	4404.55	15110.4	9935.06	13837.5	13012	11065.8	10026.8
chr1	16459948	16460948	+	LINC01772	633.74	768.85	580.56	676.68	82.97	96.25	342.06	518.03	246.68	122.46
chr1	16466436	16467436	-	CROCCP3	665.64	578.74	611.43	666.15	82.97	48.13	427.57	461.71	61.67	428.6
chr1	16513122	16514122	-	RNU1-1	34813.8	25819.5	29532.1	15334.1	5176.99	4547.9	46986.2	47650.6	22290.7	19456.4
chr1	16513645	16514645	+	RP4-798A10.7	47098.2	34613.4	38918.9	18762.4	9887.26	8186.66	69312.6	71709.4	42926.3	40704.9
chr1	16514034	16515034	+	RP4-798A10.8	24601.8	18155.8	19634.5	8799.85	6457	4895.99	41893.1	41990.3	29053.7	29363.8
chr1	16519694	16520694	+	RP4-798A10.4	677.84	533.27	691.24	567.33	205.36	144.29	370.34	421.37	121.68	218.3
chr1	16532886	16533886	-	LINC01783	33.35	96.16	224.1	186.8	124.46	24.06	171.03	131.92	0	48.51
chr1	16533081	16534081	-	RNU1-6P	0	123.6	187.56	167.38	41.49	48.13	342.06	193.31	0	0
chr1	16547651	16548651	-	PDE4DIPP8	643.96	192.31	540.41	413.88	0	0	171.03	0	61.67	0
chr1	16561319	16562319	-	NBPF1	100.06	0	93.78	47.28	0	0	0	0	0	0
chr1	16616391	16617391	+	RP5-1182A14.5	3693.44	2552.56	2786.55	3170.42	846.48	667.3	1826.72	1582.75	801.7	1269.78
chr1	16617253	16618253	-	CROCCP2	2211.43	2091.81	2209.7	2355.51	550.01	465.26	1413.62	1684.73	261.38	666.92
chr1	16641767	16642767	-	RP5-1182A14.8	2231.66	1694.96	2354.18	2423.68	199.29	209.81	798.57	1018.29	370.01	428.6
chr1	16644622	16645622	+	MST1P2	38185.8	26606.3	21840.8	12399.5	2990.51	2424.95	22771.5	13091.7	11127.2	11589.8
chr1	16655879	16656879	+	RP1-163M9.8	0	0	0	11.55	0	0	0	0	0	0
chr1	16665785	16666785	-	RNU1-3	0	0	0	0	0	0	0	0	0	0
chr1	16680097	16681097	-	RP5-875O13.7	794.89	509.23	640.83	560.91	0	24.06	85.51	0	61.67	367.37
chr1	16684621	16685621	-	EIF1AXP1	133.42	256.42	171.93	23.1	41.49	66.08	0	199.65	61.67	122.46
chr1	16686339	16687339	-	ESPNP	175.95	305.9	104.23	187.96	82.97	72.19	167.41	65.96	61.67	0
chr1	16700546	16701546	+	RP1-163M9.7	0	64.1	31.26	46.19	0	0	0	0	61.67	61.23
chr1	16738938	16739938	-	RP5-1182A14.7	0	0	0	0	0	0	0	0	0	0
chr1	16739273	16740273	+	CROCC	0	0	0	0	0	0	0	0	0	0
chr1	16739280	16740280	+	CROCCP4	0	0	0	0	0	0	0	0	0	0
chr1	16739516	16740516	+	RNU1-4	0	0	0	0	0	0	0	0	0	0
chr1	16753910	16754910	-	MST1L	33.35	0	46.89	0	82.97	24.06	0	65.96	61.67	0
chr1	16850257	16851257	-	RP11-108M9.1	166.77	224.37	250.08	341.12	41.49	25.08	171.03	65.96	0	0
chr1	16854407	16855407	+	PDE4DIPP9	266.84	190.11	229.86	214.66	41.49	23.88	0	0	61.67	122.46
chr1	16857949	16858949	-	MIR3675	367.74	192.31	356.46	225.85	41.49	13.51	0	65.96	61.67	0
chr1	16869945	16870945	+	RP11-108M9.3	948.53	544.39	1241.13	779.18	82.97	24.06	256.54	180.12	123.34	183.68
chr1	16872708	16873708	+	RNU1-5P	700.45	913.09	683.13	1098.28	102.12	72.19	342.06	329.79	61.67	122.46
chr1	16886577	16887577	-	RP11-108M9.4	442.37	544.89	716.93	488.94	411.51	241.65	256.54	593.62	185.01	122.46
chr1	16888095	16889095	+	RP11-108M9.5	299.15	376.61	170.47	409.26	290.4	143.92	180.9	256.22	243.12	234.32
chr1	16894980	16895980	+	RNU1-2	10627.7	7073.53	7551.28	3684.05	2637.56	2373.02	15315.3	13243.7	6885.57	7078.91
chr1	16903339	16904339	-	RP11-108M9.6	3323.4	2320.98	2317.65	1213.34	456.35	433.14	4668.09	5513.86	1885.65	1194.89
chr1	16973502	16974502	-	MFAP2	726.3	517.64	572.6	550.95	38.14	156.23	413.76	254.19	123.34	122.46
chr1	16975302	16976302	+	RP1-37C10.7	1125.52	954.16	1287.53	1638.62	373.38	252.57	1539.26	983.28	403.69	369.49
chr1	16977926	16978926	+	RP1-37C10.3	1291.05	1124.63	1356.79	1874.43	439.43	180.85	1126.49	1058.38	418.87	776.89
chr1	16984958	16985958	-	ATP13A2	1107.18	911.29	1002.96	837.43	82.65	122.35	888.69	675.31	373.81	428.6
chr1	17004068	17005068	-	RP1-37C10.8	1322.11	1132.45	1523.93	1361.88	672.55	624.17	3220.27	2272.77	2679.28	2701.81
chr1	17017722	17018722	-	SDHB	845.76	977.59	889.55	1011.89	290.4	216.76	1414.93	1121.29	680.49	610.16
chr1	17065761	17066761	-	PADI2	840.13	619.81	702.96	816.49	738.77	601.4	8003.48	5622.44	2700.39	4281.26
chr1	17188783	17189783	+	LINC02783	66.71	374.41	321.1	405.5	70.53	29.8	112.48	365.31	185.01	0
chr1	17192232	17193232	-	RP11-380J14.4	2376.75	1602.61	2252.78	1306.88	455.87	357.06	4852.93	4026.5	1818.76	1258
chr1	17204128	17205128	+	PADI1	640.42	365.2	708.73	855.98	256.58	72.19	256.54	787.95	204.46	306.14
chr1	17248098	17249098	+	PADI3	1575.81	1154.88	1749.59	1086.52	124.46	129.39	909.08	596.42	431.68	341.7
chr1	17276889	17277889	+	MIR3972	630.41	897.66	829.08	1204.24	357.42	93.85	2307.9	2251.97	389.23	1018.74
chr1	17307195	17308195	+	PADI4	3265.66	2577.2	2336.7	1612.67	576.82	493.76	1174.18	827.01	2909.11	2623.39
chr1	17371196	17372196	+	PADI6	935.19	479.98	720.16	1060.97	124.46	302.18	745.29	593.62	91.55	260.45
chr1	17405760	17406760	+	RCC2-AS1	8655.61	5102.32	6102.08	3324.95	3482.44	2486.86	11200.7	6895.18	8958.6	8661.42
chr1	17405760	17406760	-	RCC2	8655.61	5102.32	6102.08	3324.95	3482.44	2486.86	11200.7	6895.18	8958.6	8661.42
chr1	17538698	17539698	+	ARHGEF10L	875.57	728.39	721.04	865.36	296.15	153.27	506.18	405.39	555.02	870.38
chr1	17716625	17717625	+	LINC02810	397.13	288.47	378.05	339.97	156.37	133.27	171.03	131.92	123.34	122.46
chr1	17754333	17755333	+	ACTL8	713.8	497.61	543.93	403.2	319.76	183.07	639.05	550.24	121.2	224.42
chr1	18014712	18015712	+	RP11-658E23.1	329.17	478.58	466.36	729.74	82.97	120.32	773.9	461.71	185.01	183.68
chr1	18064657	18065657	+	LINC01654	366.9	384.63	480.43	649.76	41.49	24.06	85.51	68.75	0	61.23
chr1	18106798	18107798	+	IGSF21	333.55	491.6	582.81	633.52	164.19	72.19	321.66	461.71	370.01	244.91
chr1	18108389	18109389	+	RP11-174G17.3	910.17	541.08	743.02	1355.03	165.94	76.45	1832.64	635.48	312.61	436.13
chr1	18165929	18166929	-	IGSF21-AS1	433.61	448.73	506.81	551.52	114.09	72.19	341.4	315.33	922.9	1144.26
chr1	18384829	18385829	+	RP11-422P22.1	814.28	599.58	675.71	752.25	248.92	168.44	1111.69	539.34	385.43	550.82
chr1	18479930	18480930	+	KLHDC7A	650.42	619.01	761.48	889.25	90.95	120.32	792.65	593.62	472	157.78
chr1	18512118	18513118	+	DYNLL1P3	244.53	382.42	253.01	476.17	57.12	72.19	196.68	329.79	109.58	61.23
chr1	18594414	18595414	+	RP1-8B22.2	533.68	416.68	445.85	608.47	16.91	22.86	256.54	250.64	0	61.23
chr1	18629846	18630846	+	PAX7	600.39	465.96	851.45	900.01	124.46	96.25	221.68	392.7	61.67	187.69
chr1	18838599	18839599	-	TAS1R2	431.74	701.34	785.22	779.03	200.09	164.19	491.38	395.75	308.34	347.12
chr1	18870430	18871430	-	ALDH4A1	903.71	737.2	773.2	761.49	311.15	257.29	2187.19	1133.97	1953.24	1653.16
chr1	18882202	18883202	-	MIR4695	1236.22	899.27	1247.09	1505.3	471.98	184.73	989.33	600.47	370.01	456.38
chr1	18896071	18897071	-	MIR1290	1453.86	1111.61	912.31	1255.42	248.92	72.84	684.11	605.8	86.81	186.75
chr1	18903280	18904280	-	IFFO2	1234.13	1214.98	1114.62	865.07	246.52	239.25	1149.51	813.06	806.44	673.51
chr1	19071110	19072110	-	RP5-1126H10.2	1604.16	1333.17	2178.93	1582.9	705.26	380.85	1639.57	1174.56	1418.39	831.29
chr1	19073510	19074510	-	UBR4	1212.24	1099.79	1153.21	1506.39	290.4	202.69	1595.17	801.65	406.78	717.08
chr1	19209501	19210501	+	EMC1-AS1	20910.6	14985.2	14483	6343.58	3994.63	2677.61	28661.4	19950.9	20331.5	19574.2
chr1	19214660	19215660	-	EMC1	1127.81	673.1	955.39	680.65	218.6	168.44	769.63	631.68	908.43	677.04
chr1	19250805	19251805	+	MRTO4	10785.1	7046.49	7826.76	3772.83	3741.73	3008.39	22131.8	12095.7	13046.5	13659.8
chr1	19259521	19260521	-	RP4-657E11.11	2152.65	1537.51	1918.79	1482.57	350.08	533.84	2232.58	1077.91	1568.29	2047.14
chr1	19264982	19265982	-	AKR7L	901.42	501.22	696.03	725.19	165.94	160.85	598.6	359.73	246.68	0
chr1	19281573	19282573	-	AKR7A3	466.97	384.63	465.39	421.67	331.89	143.36	513.09	659.58	246.68	61.23
chr1	19296080	19297080	+	RP4-657E11.10	755.7	713.16	643.76	695.45	390.13	287.37	476.91	504.83	578.74	367.37
chr1	19302965	19303965	-	AKR7A2	597.26	489.8	583.2	737.31	373.38	310.97	171.03	253.69	185.01	284.95
chr1	19304076	19305076	-	RNU6-1099P	563.28	512.84	516.67	874.31	501.98	264.7	342.06	659.58	265.41	551.05
chr1	19311326	19312326	+	SLC66A1	8307.47	6667.87	6378.44	3611	2761.7	1733.49	29311	8581.68	8400.73	10365.9
chr1	19337775	19338775	-	CAPZB	2245.21	1704.78	1441.87	1522.63	3609.29	3441.54	1233.38	1657.84	3614.75	4449.64
chr1	19423384	19424384	+	RN7SL277P	408.6	794.5	794.5	711.55	124.46	214.72	590.05	617.47	352.46	489.82
chr1	19483403	19484403	+	MICOS10	865.35	807.32	1379.45	1423.02	290.4	346.51	1111.36	1011.45	1285.56	703.18
chr1	19509593	19510593	+	RNU4-28P	667.1	720.98	666.62	639.01	207.43	221.48	665.04	517.01	808.34	614.4
chr1	19590802	19591802	-	RP5-1056L3.1	779.88	380.62	524.98	633.38	41.49	164.74	684.11	593.12	0	122.46
chr1	19595979	19596979	+	NBL1	19341.7	13588.4	12461.3	5637.16	4630.33	3000.43	18337.2	12822.3	10412.1	9108.38
chr1	19596067	19597067	+	MICOS10-NBL1	22525.8	16432.2	14624.9	6509.23	6330.78	4281.16	23774.6	16549.2	14036.6	12813.4
chr1	19607114	19608114	+	RP5-1056L3.3	166.77	128.21	78.15	163.63	207.43	48.13	85.51	65.96	0	73.94
chr1	19663875	19664875	+	HTR6	1369.64	1118.82	1082.87	1045.16	289.61	195.28	935.72	395.75	488.61	244.91
chr1	19681240	19682240	-	TMCO4	629.57	769.25	570.99	854.97	82.97	38.87	256.54	593.62	196.87	122.46
chr1	19813029	19814029	-	RNF186	494.7	448.73	509.35	761.06	358.38	120.32	769.63	492.4	409.39	428.6
chr1	19813367	19814367	+	RP11-91K11.2	321.04	258.62	425.04	550.01	313.06	120.32	664.38	477.44	310.95	330.16
chr1	19881395	19882395	+	OTUD3	9901.21	7555.32	7479.97	3838.51	13985.6	8914.58	24213.7	19706.3	18047.7	18664
chr1	19919009	19920009	-	PLA2G2E	486.57	633.43	622.08	624.21	563.89	331.34	342.06	534.52	336.81	306.14
chr1	19969969	19970969	+	RN7SL304P	233.69	224.37	250.08	456.17	331.89	165.3	1282.71	1055.33	1110.04	1040.88
chr1	19974431	19975431	-	PLA2G2A	1573.73	1393.87	1298.27	1116.4	912.69	511.44	1515.58	1391.97	1541.72	1806.94
chr1	20027179	20028179	+	PLA2G5	33.35	256.42	182.97	122.85	124.46	65.34	256.54	197.87	153.22	0
chr1	20110939	20111939	-	PLA2G2D	533.05	327.13	803.39	852.08	270.3	232.49	399.28	395.75	185.01	81.48
chr1	20138323	20139323	+	PLA2G2F	322.92	436.71	609.28	762.87	800.68	240.91	855.14	723.26	246.68	244.91
chr1	20153171	20154171	+	RP3-340N1.2	880.78	896.06	883.1	1171.26	3289.21	2907.14	11288.2	10258.3	21272.5	18377.1
chr1	20160253	20161253	-	PLA2G2C	531.8	504.82	646.3	736.3	632.98	566.79	1730.67	953.35	678.36	1252.35
chr1	20185096	20186096	+	UBXN10	17217.6	12733	14863.2	6309.94	693.78	438.05	961.05	796.07	1130.44	2061.5
chr1	20242095	20243095	+	LINC01757	266.84	453.74	356.07	531.6	515.39	223.51	286.14	409.7	220.59	367.37
chr1	20271018	20272018	+	RP3-340N1.7	292.27	192.31	433.73	360.61	68.29	148.55	538.74	328.27	0	61.7
chr1	20289875	20290875	+	VWA5B1	1609.38	1530.5	1034.52	1023.51	390.93	442.4	703.85	682.41	185.01	591.09
chr1	20293211	20294211	-	RP4-745E8.2	476.77	379.42	564.44	955.37	509.32	456.47	353.24	263.83	290.79	244.91
chr1	20359579	20360579	-	LINC01141	323.75	280.06	240.9	498.04	165.94	312.82	85.51	204.72	757.58	926.66
chr1	20411304	20412304	-	RP4-749H3.2	500.53	577.94	677.17	1059.74	373.37	267.84	2853.88	2241.82	423.62	728.38
chr1	20475222	20476222	+	RP4-749H3.4	564.32	520.45	733.44	810.07	314.02	384.18	256.54	310.51	62.62	133.52
chr1	20477779	20478779	-	RP4-749H3.3	176.57	270.84	416.05	592.95	363.96	270.81	427.57	197.87	61.67	180.62
chr1	20481391	20482391	-	CAMK2N1	787.59	719.77	718.3	954.86	456.35	390.48	684.11	715.14	123.34	306.14
chr1	20498448	20499448	-	MUL1	613.73	664.08	1033.54	1207.64	1045.93	571.78	757.13	923.42	370.01	373.02
chr1	20524989	20525989	+	RPS4XP4	504.49	447.53	570.6	606.31	453.48	312.82	427.57	356.68	447.34	122.46
chr1	20551573	20552573	+	FAM43B	1282.71	1706.98	1633.15	1203.02	325.19	240.63	513.08	461.71	255.21	711.19
chr1	20588086	20589086	+	CDA	1220.58	1369.43	1244.84	1103.19	617.35	465.35	7729.83	8718.16	1124.27	1370.33
chr1	20632458	20633458	+	PINK1	1236.43	1099.19	1255.88	1117.85	2884.4	1602.44	4047.13	1571.08	1601.26	1520.34
chr1	20632679	20633679	+	MIR6084	1461.78	1366.83	1298.96	1027.48	2899.56	1684.07	4834.19	1451.08	1548.13	1573.8
chr1	20641657	20642657	-	PINK1-AS	1784.91	1421.92	1630.8	1563.7	1021.84	707.28	560.45	1186.49	367.4	597.68
chr1	20650767	20651767	-	DDOST	623.53	301.49	582.32	882.32	852.54	512.92	940.66	624.57	308.34	624.29
chr1	20663014	20664014	-	KIF17	2079.47	1092.58	1846.4	1760.68	1552.7	893.31	2223.37	1307.5	1007.1	1389.41
chr1	20691734	20692734	-	RP5-930J4.5	505.95	831.56	684.4	796	381.83	430.55	561.1	395.75	616.69	814.33
chr1	20718731	20719731	-	SH2D5	852.01	609.79	756.89	658.64	538.2	475.07	598.6	404.37	616.69	301.9
chr1	20731880	20732880	+	RP5-930J4.2	1798.04	1730.82	1668.02	1390.9	1833.37	1058.33	1631.35	669.73	2241.43	2336.09
chr1	20739266	20740266	-	HP1BP3	311.66	388.23	361.93	381.11	290.4	312.82	769.63	131.92	123.34	67.59
chr1	20805292	20806292	-	EIF4G3	166.77	533.27	289.74	498.04	169.77	313.1	419.68	365.81	166.51	467.22
chr1	20840241	20841241	+	RNU7-200P	536.39	641.05	619.93	500.35	411.99	211.57	171.03	468.56	61.67	183.68
chr1	20987314	20988314	-	MIR1256	496.57	288.47	426.51	360.75	373.38	135.03	685.43	329.79	123.34	505.37
chr1	21002550	21003550	-	RPS15AP6	267.88	352.57	375.12	313.26	207.43	240.63	337.12	593.62	123.34	183.68
chr1	21072639	21073639	-	RP11-487E1.2	327.92	454.34	323.74	387.89	391.41	334.85	581.17	475.66	485.29	367.37
chr1	21160475	21161475	+	HSPE1P27	316.87	384.63	425.92	382.19	663.78	493.3	855.14	514.98	616.69	795.97
chr1	21176054	21177054	+	RP3-329E20.3	15826.5	10500.3	11369	5380.56	24425.8	15570.2	23343.8	22983.2	18561.2	18231.8
chr1	21216247	21217247	-	ECE1	1907.49	1760.67	1828.82	1744.51	1678.75	973.92	1675.42	1724.56	1218.67	556
chr1	21265082	21266082	+	RP3-329E20.2	1164.09	937.73	1072.91	979.04	339.39	422.22	342.06	760.04	403.22	367.37
chr1	21292290	21293290	+	ECE1-AS1	945.4	578.94	859.65	749.95	1056.3	648.79	725.23	473.12	509.96	397.98
chr1	21396987	21397987	+	PPP1R11P1	674.4	827.55	736.37	459.13	209.82	124.67	341.07	197.11	240.03	575.31
chr1	21410460	21411460	-	PDE4DIPP10	262.67	195.32	218.82	261.29	243.33	167.06	342.06	260.03	185.01	0
chr1	21414898	21415898	+	RP11-293F5.1	269.13	512.84	474.28	515.51	290.4	240.63	85.51	65.96	0	61.23
chr1	21423625	21424625	-	NBPF2P	333.55	320.52	382.94	279.33	116.48	144.38	256.54	0	61.67	0
chr1	21427303	21428303	+	HS6ST1P1	479.89	429.1	515.79	451.19	248.92	120.32	0	131.92	123.34	0
chr1	21433318	21434318	+	CROCCP5	818.03	502.22	779.94	924.4	613.2	467.66	342.06	691.04	61.67	367.37
chr1	21439128	21440128	+	NBPF3	4219.19	3228.86	3583.78	2044.78	3793.91	3117.6	11838.8	10493	1184.75	889.69
chr1	21458756	21459756	-	PFN1P10	233.48	381.22	167.44	341.48	205.68	205.19	252.27	265.86	123.34	61.23
chr1	21508397	21509397	+	ALPL	3627.98	2305.96	2630.93	1979.96	798.13	536.99	941.64	659.58	2898.44	2757.85
chr1	21585472	21586472	+	LINC02596	1136.36	889.05	957.24	990.95	702.07	261.37	259.5	511.94	980.3	992.13
chr1	21595215	21596215	-	RAP1GAP	3144.75	3103.06	2781.67	2491.64	1961.81	1653.9	3019.31	2441.72	1850.07	1749.71
chr1	21677298	21678298	-	USP48	786.55	512.84	770.27	546.4	155.57	243.6	342.06	131.92	222.48	155.43
chr1	21767269	21768269	+	RP11-132G19.3	1144.7	610.6	1179.48	830.35	1790.6	1764.68	3673.83	3473.46	2545.74	2410.5
chr1	21811265	21812265	+	LDLRAD2	1303.97	1157.89	1183	998.24	572.03	383.16	266.41	342.48	247.86	520.44
chr1	21821244	21822244	-	HSPG2	1345.04	1376.64	1826.77	1916.44	745.31	649.71	1006.11	1033.01	541.03	1034.28
chr1	21907098	21908098	+	RP11-26H16.1	5140.62	3550.59	3422.89	2595.15	746.75	456.93	171.03	725.54	123.34	489.82
chr1	21949679	21950679	-	RP11-26H16.4	730.06	708.35	493.03	700.72	331.89	345.13	366.4	263.83	123.34	183.68
chr1	21976022	21977022	+	CELA3B	646.25	853.99	819.31	802.78	258.81	361.41	309.17	173.27	370.01	274.35
chr1	21982606	21983606	+	RP1-224A6.11	761.33	579.54	793.23	689.24	576.5	190.19	573.6	449.78	61.67	136.82
chr1	21986481	21987481	+	RN7SL386P	533.68	222.36	355.58	407.53	580.81	216.57	342.06	158.05	290.79	387.62
chr1	21986816	21987816	+	RNU6-1022P	416.94	224.37	328.23	374.9	456.35	146.05	342.06	131.92	308.34	428.6
chr1	22000657	22001657	+	CELA3A	947.7	656.67	730.61	766.19	737.5	419.54	454.54	271.44	123.34	183.68
chr1	22009650	22010650	+	RN7SL186P	506.58	647.06	612.5	638.07	327.9	297.55	513.08	329.79	61.67	61.23
chr1	22009985	22010985	+	RNU6-776P	200.13	489.8	350.7	537.74	290.4	321.15	513.08	197.87	61.67	0
chr1	22022990	22023990	-	LINC01635	2268.66	1763.88	1560.57	1285.88	3242.3	1708.04	2971.62	2916.12	1229.82	1956.94
chr1	22023558	22024558	+	LINC00339	1061.94	1111.21	1628.56	1453.63	2275.19	1053.98	3843.54	2519.1	2489.53	2731.95
chr1	22024511	22025511	+	CDC42	13275.5	8553.95	8287.8	4969.64	7940.13	5887.58	25304.8	22328.4	14636.9	15056.5
chr1	22027317	22028317	-	CDC42-AS1	1054.43	989.41	870.79	835.69	539.32	310.88	769.63	313.56	393.73	367.37
chr1	22029527	22030527	+	RP1-224A6.10	564.74	403.66	433.25	367.18	494.32	428.88	435.14	263.83	63.8	235.02
chr1	22058197	22059197	+	CDC42-IT1	681.07	640.64	409.7	703.68	387.9	337.72	256.54	852.38	474.38	612.28
chr1	22067340	22068340	-	MPHOSPH6P1	630.62	591.97	814.72	870.85	505.81	472.94	1082.08	461.71	740.03	511.02
chr1	22116313	22117313	-	WNT4	598.1	802.91	791.27	1018.38	176.79	279.69	657.14	461.71	269.92	244.91
chr1	22141850	22142850	+	RP1-163O16.1	1293.55	1194.95	1507.81	1598.42	322.32	500.24	996.57	329.79	729.35	836
chr1	22265239	22266239	+	MIR4418	620.61	818.53	949.63	1140.15	497.99	442.49	380.87	771.2	185.01	0
chr1	22321840	22322840	-	PPIAP34	485.73	338.55	250.08	534.85	223.39	326.71	256.54	273.98	123.34	122.46
chr1	22363630	22364630	-	RP11-415K20.2	1017.33	881.44	854.77	792.53	804.19	240.63	256.54	347.55	61.67	367.37
chr1	22427838	22428838	+	ZBTB40	1375.27	739.41	888.96	447.51	138.18	202.5	1389.61	327.51	1045.29	301.2
chr1	22516474	22517474	+	ZBTB40-IT1	370.45	320.52	455.42	545.89	211.9	242.49	256.54	131.92	123.34	172.85
chr1	22562489	22563489	+	EPHA8	596.01	848.78	657.64	1008.78	288.33	295.61	427.57	664.15	185.01	367.37
chr1	22632258	22633258	-	MIR6127	312.29	481.38	279.58	300.56	389.33	323.93	171.03	502.55	199.71	140.82
chr1	22635628	22636628	+	C1QA	200.13	416.68	641.71	877.63	1387.71	585.48	2461.5	1374.47	29541.3	26476
chr1	22642633	22643633	+	C1QC	642.5	1369.83	1251.97	1430.89	1199.75	588.44	1223.18	847.06	3490.7	4787.09
chr1	22651762	22652762	+	C1QB	433.61	421.09	607.81	735.58	471.19	380.67	2646.01	1275.28	2882.07	2924.58
chr1	22709839	22710839	+	EPHB2	1613.55	957.36	1517.78	1128.02	491.13	516.62	668.33	424.67	1491.91	1285.79
chr1	22718517	22719517	+	MIR4684	433.61	467.56	489.42	586.6	456.35	245.17	216.42	238.97	123.34	362.66
chr1	22834713	22835713	-	RP11-69E9.1	925.81	675.9	749.07	831.94	365.88	336.89	639.38	989.37	318.31	551.05
chr1	22862159	22863159	-	MIR4253	1293.13	676.7	1116.48	1232.47	683.24	1020.01	1466.57	1242.81	880.92	713.54
chr1	22952043	22953043	-	LACTBL1	330.63	288.47	480.33	739.77	383.91	196.58	355.21	395.75	246.68	602.86
chr1	23009834	23010834	-	TEX46	594.55	486.39	430.9	643.55	497.83	295.43	350.94	559.63	365.03	612.28
chr1	23018443	23019443	+	KDM1A	11163.7	8329.38	7203.71	3329.14	17055.9	10967.6	17984	12642.2	12374.8	11487.6
chr1	23019147	23020147	-	RP1-184J9.2	13663.4	9785.76	9144.67	4037.8	18392.2	11574.3	22499.1	13764.7	13890.5	13592.2
chr1	23043305	23044305	+	MIR3115	266.84	192.31	267.18	250.46	290.4	72.19	0	131.92	185.01	183.68
chr1	23056858	23057858	-	ENSG00000266802	300.82	389.43	296.97	417.99	126.21	144.38	256.54	263.83	431.68	183.68
chr1	23083023	23084023	-	LUZP1	400.26	482.99	582.32	583.57	717.23	294.5	513.09	461.71	337.28	183.68
chr1	23139325	23140325	+	RP5-979D14.1	795.31	743.21	776.62	833.67	463.53	490.99	342.06	461.71	334.44	306.14
chr1	23161704	23162704	+	RNU6-514P	503.03	545.09	531.42	508.43	538.2	216.57	475.59	295.8	58.35	205.82
chr1	23162953	23163953	+	RNU6-135P	528.68	766.45	453.27	640.88	563.73	423.61	428.23	725.54	1253.07	796.67
chr1	23190895	23191895	-	HTR1D	900.58	256.42	805.93	797.22	301.57	180.48	108.54	462.98	246.68	153.07
chr1	23243765	23244765	+	RP5-1057J7.1	667.1	390.64	917.29	854.61	223.39	327.63	598.6	391.94	431.68	244.91
chr1	23280307	23281307	-	LINC01355	400.26	207.94	654.8	471.98	504.06	308.57	769.63	496.72	61.67	423.42
chr1	23296797	23297797	+	RP5-1057J7.8	440.08	279.86	428.75	441.16	331.89	320.88	598.6	659.58	308.34	244.91
chr1	23302771	23303771	-	HNRNPR	366.9	544.89	406.77	458.63	547.78	240.63	427.57	527.67	370.01	122.46
chr1	23358448	23359448	-	ZNF436	433.61	320.52	500.16	370.64	414.86	212.5	338.44	395.75	61.67	306.14
chr1	23367997	23368997	+	ZNF436-AS1	64367.6	42492.9	41908.9	20072.3	27438.8	24315.4	88049.8	75986.5	62163.2	57072.8
chr1	23369254	23370254	+	Y_RNA	9390.26	5885.4	6224.39	3643.85	4447.31	3626.64	9640.75	8266.1	6896.24	5065.21
chr1	23377380	23378380	-	RP5-1057J7.7	2263.97	1182.93	1861.45	1190.24	1771.14	1620.12	3073.58	3030.27	2956.55	1926.33
chr1	23379909	23380909	-	TCEA3	752.99	838.57	883	654.52	580.81	216.57	256.54	453.08	251.89	478.99
chr1	23409832	23410832	+	RP4-654C18.1	697.54	540.08	700.23	760.84	290.4	216.57	427.57	131.92	113.38	183.68
chr1	23427563	23428563	-	ASAP3	1189.73	416.08	617.39	874.46	433.69	337.07	171.03	264.34	431.68	244.91
chr1	23505438	23506438	-	E2F2	1131.78	593.37	872.06	785.17	934.71	456.93	769.63	758.52	247.39	308.73
chr1	23548139	23549139	-	RP1-150O5.3	766.96	455.54	1189.16	963.81	420.29	206.02	855.14	461.71	246.68	309.2
chr1	23556926	23557926	-	ID3	796.77	441.92	951.97	719.27	575.38	462.2	598.6	153.73	246.68	404.81
chr1	23575436	23576436	-	RP1-150O5.4	487.61	615.8	617.19	761.49	414.86	309.68	601.56	197.87	174.1	205.82
chr1	23580495	23581495	+	MDS2	370.03	866.41	918.27	982.36	514.59	457.21	342.06	638.02	370.01	440.37
chr1	23669294	23670294	+	RP11-223J15.2	647.92	786.28	614.16	643.91	227.85	143.55	648.26	0	123.34	184.63
chr1	23690742	23691742	+	RPL11	7933.06	4860.33	5277.79	2757.69	8248.24	4946.52	9666.73	5966.94	5338.39	5532.9
chr1	23705901	23706901	-	ELOA-AS1	904.13	912.29	1072.71	1224.24	789.19	638.7	1164.64	1128.39	477.22	707.89
chr1	23742155	23743155	+	ELOA	3301.62	1586.59	2437.8	1356.25	885.57	1045.83	2165.81	2103.05	1662.69	1749.71
chr1	23777418	23778418	+	PITHD1	21346.2	15657.5	14022.2	6599.96	2231.32	1637.61	7074	6362.18	5104.29	4139.96
chr1	23790145	23791145	+	LYPLA2	18602.7	10515.1	13301.2	6820.61	11194.9	7513.35	17298.5	13603.9	17975.3	17948.1
chr1	23794599	23795599	-	GALE	3018.62	2514.9	2352.33	1786.88	1380.21	1120.8	1977.68	1473.41	1211.56	863.55
chr1	23800885	23801885	-	HMGCL	6217.57	4256.94	3846.47	2808.51	5046.15	3706.7	11452.3	5732.03	6272.44	5827.27
chr1	23844077	23845077	-	FUCA1	366.9	192.31	266.79	277.82	306.04	191.49	85.51	263.83	185.01	183.68
chr1	23869515	23870515	-	CNR2	841.17	539.88	598.34	1022.96	643.03	544.2	3402.48	1886.15	493.35	612.28
chr1	23900471	23901471	-	BTBD6P1	903.71	876.63	568.35	890.91	501.02	588.81	1115.63	784.4	308.34	251.27
chr1	23906111	23907111	+	RP11-4M23.3	500.32	319.72	526.93	615.4	864.83	764.01	1187.99	889.42	1506.86	2131.91
chr1	23928070	23929070	+	MIR378F	501.37	485.79	671.12	777.01	515.39	339.66	600.24	197.87	368.83	428.6
chr1	23948016	23949016	-	H3P1	107.15	317.92	292.48	194.38	82.97	157.25	326.93	196.1	123.34	161.55
chr1	23955839	23956839	+	PNRC2	517.21	448.53	698.57	707.94	571.39	406.58	626.56	896.02	61.67	304.02
chr1	23963347	23964347	-	SRSF10	494.49	1005.24	556.24	413.66	1207.41	973	876.19	279.05	715.83	884.98
chr1	24006881	24007881	-	RP11-4M23.7	200.13	125.81	378.44	202.32	290.4	144.75	0	65.96	131.4	122.46
chr1	24039835	24040835	+	RP11-293P20.2	327.3	358.58	241.29	342.85	228.17	224.9	425.93	169.97	0	306.14
chr1	24055035	24056035	-	MYOM3	501.37	438.72	622.27	725.04	207.43	311.44	674.25	263.83	308.34	183.68
chr1	24065774	24066774	+	MYOM3-AS1	824.08	642.05	776.42	838.73	252.11	276.36	475.59	358.46	123.34	205.82
chr1	24118771	24119771	-	IL22RA1	629.57	603.58	747.02	613.67	529.91	274.14	493.02	197.87	185.01	244.91
chr1	24153168	24154168	-	IFNLR1	541.6	702.95	681.28	923.39	184.77	349.85	507.16	723.26	185.01	282.12
chr1	24199240	24200240	+	LINC02800	2668.4	1442.35	2132.53	1227.05	1783.9	1707.12	3678.76	3319.48	1874.97	1836.84
chr1	24306556	24307556	-	GRHL3-AS1	100.06	224.37	223.61	270.6	290.4	130.13	171.03	131.92	61.67	61.23
chr1	24318357	24319357	+	GRHL3	455.92	360.19	459.92	545.75	494.48	378.44	1090.64	929.25	844.39	848.24
chr1	24355999	24356999	-	STPG1	457.38	309.7	516.18	439.43	414.86	168.44	427.57	417.57	123.34	61.23
chr1	24414802	24415802	+	NIPAL3	22973.2	16534.4	13888.6	6632.08	14255.6	10586.3	30280	27511.5	12666.3	12106
chr1	24495254	24496254	-	RCAN3AS	197.42	493.81	272.06	413.01	456.35	216.57	256.54	318.12	61.67	69.23
chr1	24501351	24502351	+	RCAN3	2665.69	2107.24	1855.1	1623.17	4682.19	3617.2	12544.6	10280.6	4664.31	4945.11
chr1	24537802	24538802	-	NCMAP-DT	499.07	576.54	404.04	680.58	286.25	103.84	85.51	313.56	261.38	122.46
chr1	24555087	24556087	+	NCMAP	733.81	226.17	726.21	738.47	316.25	433.14	512.1	485.3	431.68	123.16
chr1	24562627	24563627	+	RP11-496D1.2	342.31	304.5	359.49	435.32	216.69	374.74	85.51	472.36	123.34	211.47
chr1	24624411	24625411	-	Y_RNA	450.29	560.91	470.27	499.48	82.97	264.7	0	319.64	61.67	0
chr1	24630716	24631716	+	SRRM1	568.49	127.01	482.09	564.52	176.48	190.01	342.06	333.09	0	0
chr1	24703894	24704894	+	RP11-373M8.2	965.83	1058.53	1448.71	1041.98	221.15	144.38	974.53	913.78	1551.69	1006.5
chr1	24744382	24745382	+	CLIC4	37171.2	27266.5	27315	12111.4	28615.8	18639.1	86619.1	68185.4	83501.6	79139.9
chr1	24776873	24777873	-	RNU6-1208P	366.9	352.57	359.2	346.46	248.92	96.25	769.63	395.75	555.02	673.51
chr1	24898511	24899511	-	RUNX3	539.52	512.84	734.52	954.43	316.09	353.36	1157.73	1072.08	3639.42	2901.03
chr1	24918345	24919345	-	MIR6731	729.64	512.84	1064.31	1154.15	250.51	260.07	1111.69	1090.85	801.7	1076.2
chr1	24960345	24961345	+	RUNX3-AS1	708.79	648.06	1089.22	1412.55	339.87	267.47	1443.88	1295.07	741.21	581.67
chr1	24967423	24968423	-	RP11-84D1.2	324.79	133.02	533.87	696.68	53.93	112.73	821.59	306.71	464.41	121.51
chr1	25022503	25023503	+	MIR4425	2773.67	2020.7	3052.85	2287.95	10807	11128.2	65098.4	70553	82008.7	77895.8
chr1	25040136	25041136	+	LINC02793	805.94	589.16	730.71	864.86	207.43	96.35	1381.38	105.03	254.74	122.46
chr1	25042707	25043707	-	RP4-799D16.1	473.43	471.77	787.27	1006.9	235.83	144.38	1221.21	1120.78	436.9	306.14
chr1	25124053	25125053	-	IFITM3P7	270.8	320.52	344.84	412.94	92.23	89.03	85.51	0	185.01	60.52
chr1	25207139	25208139	+	RP4-706G24.1	833.87	929.52	964.57	843.35	248.92	96.25	633.46	527.67	370.01	734.74
chr1	25221276	25222276	-	SYF2	443.2	169.48	376.78	485.05	134.99	86.26	308.84	285.65	92.5	457.09
chr1	25231586	25232586	+	RP3-465N24.7	9303.74	7555.52	6101.98	3480.57	2988.75	2108.42	10713.6	8646.63	8453.39	7625.25
chr1	25238494	25239494	+	RP3-465N24.8	1310.85	1180.72	930.67	1358.42	351.36	216.48	1957.62	1564.23	1266.35	557.41
chr1	25241249	25242249	-	RSRP1	1278.12	944.34	1234.48	1374.73	605.54	271.55	1368.23	1207.54	515.65	1224.56
chr1	25246837	25247837	+	RP3-465N24.6	27294.2	19519	19594.1	8626.62	7718.02	6458.91	31863.6	25512.7	28682	29666.9
chr1	25265102	25266102	-	RP3-465N24.5	0	32.05	46.89	0	0	0	0	0	0	0
chr1	25271393	25272393	+	RHD	883.07	530.46	761.97	634.6	0	0	0	0	0	0
chr1	25293164	25294164	-	SDHDP6	68.17	128.21	15.63	52.19	0	0	0	0	0	0
chr1	25335429	25336429	-	RP11-335G20.7	33.35	32.05	80.79	34.14	0	0	0	0	0	0
chr1	25337317	25338317	+	TMEM50A	1697.56	1888.68	1873.46	858.86	633.78	478.31	4819.72	2319.19	3321.58	2728.42
chr1	25361249	25362249	-	RHCE	1034	1014.85	1444.02	1023.43	82.97	192.51	256.54	485.55	308.11	244.91
chr1	25397721	25398721	+	RP3-469D22.1	140.3	54.09	191.27	124.15	82.97	29.62	0	33.99	185.01	306.14
chr1	25429858	25430858	+	MACO1	30343.6	21795.2	19114.3	9526.7	6282.6	6605.32	53095.5	39156.9	33952.8	34479.6
chr1	25542606	25543606	+	LDLRAP1	6023.49	5639.8	4512.5	2361.86	1725.98	985.95	3451.16	991.15	2314.48	2711.23
chr1	25580478	25581478	+	RP11-70P17.1	787.8	765.05	1299.25	1281.04	870.89	449.99	9064.51	5666.32	4008.48	3509.78
chr1	25615791	25616791	+	MAN1C1	4332.39	2984.87	3318.66	2167.63	5649.29	3949.27	24140.7	15261.7	7860.42	9358.48
chr1	25643544	25644544	-	RP1-187B23.1	366.9	320.52	366.92	464.62	52.02	216.57	598.6	527.67	370.01	363.13
chr1	25799193	25800193	+	SELENON	2762	2447.99	2254.15	1954.91	706.7	845.74	1753.04	1253.21	1295.05	1229.51
chr1	25810470	25811470	+	RP1-317E23.6	5568.19	3605.88	3839.63	3190.34	3122.63	2272.61	7806.47	6508.31	4748.51	4824.07
chr1	25815749	25816749	-	RP1-317E23.3	2077.81	1350.6	1906.67	2434.4	499.11	480.25	1458.68	1042.39	666.03	478.99
chr1	25817640	25818640	+	MTFR1L	4208.98	2465.02	3115.76	2338.62	829.72	721.9	2223.37	1028.7	1048.37	1005.55
chr1	25830913	25831913	-	RP1-317E23.7	550.98	1229.81	1233.99	908.52	205.68	99.77	509.47	487.58	180.74	440.61
chr1	25830913	25831913	-	AUNIP	550.98	1229.81	1233.99	908.52	205.68	99.77	509.47	487.58	180.74	440.61
chr1	25858613	25859613	+	RP1-125I3.2	9118.2	6803.9	6905.27	3542.58	3179.91	2307.13	18790.5	9339.95	7795.19	8185.49
chr1	25860484	25861484	-	PAQR7	5518.58	3601.87	3650.99	1809.04	1076.41	589	10821.5	9457.91	5184.46	4967.25
chr1	25876496	25877496	+	Y_RNA	565.37	427.3	702.28	676.83	290.4	96.25	0	131.92	431.68	244.91
chr1	25883181	25884181	-	STMN1	366.7	512.84	568.25	723.96	207.43	72.19	344.36	593.62	162.71	244.91
chr1	25886360	25887360	+	SNRPFP2	632.7	657.07	722.4	1098.93	219.4	297.09	555.84	594.89	185.01	374.43
chr1	25887970	25888970	+	RP1-125I3.4	1048.6	482.79	952.95	1036.14	290.4	144.38	427.57	506.1	130.45	367.37
chr1	25905362	25906362	-	MIR3917	18075.3	12625	10468.9	4771.22	7928.63	5764.95	28894	20413.3	17169.6	19688.4
chr1	25958767	25959767	-	PAFAH2	533.68	393.64	351.87	647.67	207.43	70.71	601.89	388.39	304.31	227.96
chr1	25963197	25964197	+	RNU6-110P	482.6	544.89	548.13	1019.32	165.94	72.19	513.09	327.51	123.34	367.37
chr1	26005006	26006006	+	ENSG10010139548.1	1019.62	894.46	2198.76	1822.64	217.96	168.44	438.75	622.29	308.58	428.6
chr1	26005216	26006216	+	ENSG10010134544.1	1353.17	1226.4	3209.25	2243.56	125.58	150.49	497.96	934.07	238.61	367.37
chr1	26018884	26019884	+	EXTL1	814.9	669.89	761.38	773.76	692.34	471.64	5601.84	3566.06	8547.31	9735.27
chr1	26036252	26037252	-	SLC30A2	6322.85	4313.63	6415.85	4166.43	876.31	640.27	3806.7	3597.01	4555.44	4264.54
chr1	26045665	26046665	+	RP11-96L14.9	1537.46	796.3	1231.36	1231.74	235.35	119.85	932.43	364.04	461.33	478.05
chr1	26050301	26051301	-	TRIM63	855.97	613.6	615.43	622.98	165.94	24.06	256.54	223.24	185.01	432.84
chr1	26110165	26111165	+	PDIK1L	6527.15	3666.98	4869.75	2744.99	1270.11	695.99	8806.33	5537.96	3427.37	3709.01
chr1	26158079	26159079	+	FAM110D	1605.83	1171.11	1429.76	1786.16	447.73	147.53	925.2	926.71	208.73	612.28
chr1	26163101	26164101	-	C1orf232	734.43	478.38	831.47	762.54	82.97	72.19	781.47	318.37	547.9	246.56
chr1	26168516	26169516	-	ZNF593OS	2138.26	1379.85	2045.1	1951.38	441.51	187.32	1701.08	998.76	812.37	612.28
chr1	26168908	26169908	+	ZNF593	8416.5	6281.24	6200.55	3656.48	2828.08	1833.45	24666.6	18603.5	17122.1	15610.6
chr1	26176484	26177484	+	CNKSR1	848.26	854.79	1071.05	1259.1	414.86	216.94	696.61	852.89	235.53	183.68
chr1	26189561	26190561	+	CATSPER4	1621.88	2112.44	2242.53	2048.31	377.04	414.17	1243.25	1203.48	669.35	547.05
chr1	26208741	26209741	+	ZPLD2P	433.61	537.88	506.81	630.7	82.97	40.17	85.51	461.45	61.67	122.46
chr1	26217581	26218581	-	RP11-231P20.6	372.74	845.18	634.29	456.1	82.97	96.25	342.06	328.52	185.01	244.91
chr1	26233200	26234200	+	CEP85	31538.2	21714.4	22245.5	10122.8	8779.9	7182.94	44009.5	35631.4	34758.7	33708.4
chr1	26262041	26263041	-	RP11-231P20.5	976.88	682.71	573.33	581.19	289.76	180.11	822.25	329.79	308.34	245.15
chr1	26279086	26280086	+	SH3BGRL3	19338.2	12708.1	14711.3	6566.98	3628.92	3255.69	38836.6	21215	19579.2	19245.9
chr1	26280328	26281328	-	UBXN11	8379.6	4994.54	10646.3	6367.69	2441.62	1213.26	10795.5	5574.49	25967.4	24666.2
chr1	26316958	26317958	+	CD52	4098.7	3490.49	4142.07	2380.34	333.33	280.06	1138.65	1319.16	2180.23	1801.99
chr1	26320698	26321698	-	CRYBG2	5210.04	3523.95	4163.95	3290.38	1289.74	1401.88	8897.11	7418.53	5105	5774.04
chr1	26325688	26326688	+	RP11-569G9.7	400.26	448.73	516.96	701.44	159.88	95.24	401.26	401.84	303.36	244.91
chr1	26360634	26361634	-	ZNF683	1492.63	1470.6	1119.99	1615.88	369.07	288.76	1560.96	1289.99	685.47	462.98
chr1	26409817	26410817	+	LIN28A	2921.48	2768.91	2481.57	1790.99	165.94	275.71	1049.52	786.17	289.84	247.03
chr1	26431282	26432282	+	DHDDS	15759	11389.2	12243.5	5543.9	3192.2	2383.39	20703	17312.5	28129.6	23321.8
chr1	26453653	26454653	-	RP3-476K8.4	290.19	374.81	484.73	528.64	197.54	164.56	427.57	335.88	66.65	61.23
chr1	26461756	26462756	-	DHDDS-AS1	460.72	391.04	476.13	452.64	124.46	95.05	256.54	492.4	216.79	121.51
chr1	26471440	26472440	+	HMGN2	11767	8661.13	9540.7	5566.49	7386.13	5436.02	44974	28769.2	20754	20804.6
chr1	26518354	26519354	-	DPPA2P2	632.7	513.04	728.75	737.89	41.49	49.33	655.83	297.83	370.01	306.14
chr1	26528761	26529761	+	RPS6KA1	3822.9	2655.53	2971.38	1882.88	897.38	582.06	5784.38	4110.98	1121.66	2218.34
chr1	26553542	26554542	+	MIR1976	853.05	1057.72	810.22	1335.9	2782.44	2176.82	12069	12980.8	12155.7	13863.2
chr1	26592243	26593243	-	RN7SL679P	418.19	507.03	501.92	414.82	93.18	175.66	104.59	385.09	61.67	122.46
chr1	26592940	26593940	-	Y_RNA	517	839.37	750.24	649.26	248.92	264.7	513.08	449.02	185.01	425.06
chr1	26601369	26602369	-	RNU7-29P	1057.77	676.7	986.55	989.15	373.38	96.25	778.84	1055.33	493.35	252.92
chr1	26639377	26640377	-	RP11-492M19.3	453	773.46	741.84	717.32	1439.89	1133.2	2565.43	1583	4592.44	5553.39
chr1	26641286	26642286	-	ENSG10010138693.1	293.11	352.37	269.33	391.86	248.92	48.13	765.35	197.87	61.67	244.91
chr1	26646447	26647447	+	RP4-785J1.1	133.42	72.52	130.12	264.47	48.19	24.06	248.98	131.92	0	2.59
chr1	26691132	26692132	-	RP5-968P14.2	975.01	384.63	621.1	574.26	41.49	240.45	624.25	659.58	555.02	122.46
chr1	26692236	26693236	+	ARID1A	22673.9	14649.9	14437.7	6094.78	8575.82	8406.75	46768.8	33911.4	29409.7	26292.8
chr1	26786054	26787054	+	PIGV	18682.9	10767.4	10968	4961.19	3089.6	2790.71	19633.4	11269	15653.5	16304.8
chr1	26813822	26814822	+	RN7SL165P	734.43	530.67	581.34	706.35	431.62	129.39	991.96	528.43	986.7	1544.36
chr1	26816300	26817300	+	RP1-50O24.8	597.26	368.6	466.95	579.6	124.46	164.74	684.11	220.71	308.34	61.23
chr1	26825688	26826688	+	ZDHHC18	3616.3	2544.95	2258.06	1499.89	705.26	965.78	7784.43	3147.99	1727.21	2146.99
chr1	26862149	26863149	+	SFN	5169.39	4684.24	4027.48	2727.2	879.83	712.56	2321.06	2520.87	820.43	922.19
chr1	26875132	26876132	-	GPN2	366.9	512.84	547.64	637.2	207.43	120.32	401.92	197.87	185.01	292.01
chr1	26875133	26876133	+	RP1-50O24.6	366.9	512.84	547.44	636.41	207.43	120.32	400.6	197.87	185.01	290.83
chr1	26889488	26890488	-	GPATCH3	14493.8	9940.61	9645.91	4726.54	3199.38	2298.34	15166.3	12558.2	11595.2	11014.2
chr1	26899238	26900238	+	NUDC	5050.36	2652.13	3097.98	2016.19	599.32	458.69	3403.96	2643.4	1208.47	1707.79
chr1	26910489	26911489	-	NR0B2	2509.54	1637.07	1538	1464.67	456.35	240.63	469.01	659.58	246.68	154.01
chr1	26948562	26949562	-	KDF1	2768.04	1450.36	1836.34	1461.78	801.32	208.33	1205.75	1132.71	2609.31	3328.45
chr1	26979165	26980165	+	RPL12P13	468.01	423.69	579.29	634.46	149.99	225.83	289.43	766.13	143.5	306.14
chr1	26982628	26983628	+	RPL32P6	173.65	413.27	715.76	517.67	207.43	120.32	256.54	461.71	61.67	183.68
chr1	26984897	26985897	-	OSTCP2	594.13	288.87	465.19	387.89	156.05	73.21	342.06	215.38	61.67	122.46
chr1	26992692	26993692	+	TRNP1	6163.58	5781.03	5143.66	2738.71	703.83	329.3	2367.76	894.24	2694.93	2904.33
chr1	27004020	27005020	-	TENT5B	6888.84	4677.63	4615.27	3351.66	290.4	345.22	1147.86	616.46	1295.05	2510.35
chr1	27097809	27098809	-	SLC9A1	1204.53	1143.06	1142.46	1336.33	556.23	399.73	1398.49	1035.8	1641.82	1204.31
chr1	27175751	27176751	+	RP11-40H20.5	500.32	512.24	604.49	730.17	208.07	96.25	513.09	329.79	236.95	508.66
chr1	27199834	27200834	-	CHCHD3P3	266.84	409.87	547.93	375.84	44.36	48.13	417.05	698.65	61.67	40.98
chr1	27205930	27206930	+	NPM1P39	608.73	568.93	1015.96	688.23	183.5	264.7	1111.69	324.72	1850.07	1914.56
chr1	27210265	27211265	+	SNRPEP7	339.8	512.84	542.17	584.29	248.92	96.25	384.81	263.83	185.01	61.23
chr1	27228106	27229106	-	RP11-40H20.4	336.26	673.1	433.64	559.46	227.54	56.83	510.78	456.63	124.29	185.33
chr1	27233632	27234632	+	WDTC1	23531.5	14997.5	15533.7	7735.06	8673.15	5777.63	50169.9	32248.3	29231.1	30060.2
chr1	27254464	27255464	-	Y_RNA	266.84	302.89	444.29	330.08	177.75	96.25	513.08	138.77	493.35	293.42
chr1	27310240	27311240	+	RP11-4K3__A.3	160.52	381.62	409.31	468.08	106.91	144.38	85.51	360.23	61.67	61.23
chr1	27321145	27322145	+	TMEM222	7544.48	4769.78	6234.45	2940.96	3831.08	3276.79	30056.6	19187.5	13371.5	16233.7
chr1	27324219	27325219	+	RNU6-48P	421.31	544.89	674.15	730.89	248.92	192.51	427.24	103	373.1	367.37
chr1	27324329	27325329	+	ACTG1P20	400.26	509.23	697.3	766.91	323.27	192.51	482.17	131.92	431.68	367.37
chr1	27341020	27342020	+	SYTL1	2614.2	1929.15	2548.68	2151.67	3998.63	3391.56	29495.9	23974.6	9958.34	11470.9
chr1	27353067	27354067	-	MAP3K6	1205.78	737.2	1497.46	1731.44	914.13	416.48	1214.8	1629.17	647.76	551.05
chr1	27368110	27369110	-	FCN3	1040.26	648.06	894.33	869.04	1455.21	1109.7	1466.9	1442.2	1316.39	1080.91
chr1	27378176	27379176	-	CD164L2	811.57	523.45	888.08	1098.72	369.07	200.56	272.33	412.49	267.55	122.46
chr1	27388468	27389468	+	RP1-144C9.2	1786.78	1314.14	1982.38	1401.66	818.71	569.19	1363.29	1657.58	555.02	625.94
chr1	27391622	27392622	+	GPR3	10990.9	8581.8	7993.32	4292.31	2986.04	2492.14	10367	6535.2	11811.7	10349.4
chr1	27403230	27404230	-	WASF2	1499.93	1072.75	1568.38	1406.78	569.64	452.58	1529.39	1310.29	21941.1	21916.1
chr1	27456198	27457198	+	RP4-752I6.1	478.02	360.19	488.54	424.99	328.7	105.32	395.34	659.58	123.34	0
chr1	27524805	27525805	+	RP1-159A19.4	20518.5	13036.3	16760.8	7140.01	8543.75	6913.61	41882.3	28861.8	28850.4	28595.9
chr1	27533035	27534035	-	AHDC1	705.67	815.33	1169.33	1041.19	189.08	298.48	970.26	1188.52	123.34	280.24
chr1	27611064	27612064	-	FGR	462.8	652.66	854.09	840.67	234.88	293.02	513.08	938.64	195.92	263.52
chr1	27648419	27649419	+	RP1-159A19.3	635.62	850.39	794.11	1088.61	417.73	216.57	259.5	831.07	180.26	122.69
chr1	27659328	27660328	-	LINC02574	7649.54	4760.16	5190.46	2259.65	3176.4	2532.12	18273.8	12293.1	12881.5	11413.1
chr1	27665064	27666064	-	IFI6	1130.32	1043.1	1254.51	1000.19	373.38	312.27	1261.01	345.52	360.53	692.35
chr1	27668468	27669468	+	RP11-288L9.4	3440.36	2977.26	2810.87	2195.85	1971.71	1350.05	3967.54	3063.76	1829.2	2041.49
chr1	27674603	27675603	-	RNU6-949P	816.36	774.66	733.44	921.23	331.89	192.51	519.99	457.14	246.68	489.82
chr1	27685810	27686810	-	CHMP1AP1	808.86	979.6	1161.02	1177.25	349.44	288.76	940.66	583.48	123.34	284.95
chr1	27692731	27693731	+	RNU6-424P	66.71	257.22	102.87	172.73	124.46	24.06	84.2	131.92	0	0
chr1	27723822	27724822	-	RP3-426I6.8	972.3	720.78	1322.11	942.66	404.97	336.89	1331.06	1092.12	350.09	687.4
chr1	27724961	27725961	+	FAM76A	40346.1	27543.3	29057.4	13008.5	16338.7	14697.6	92025.9	71579.5	73705.5	72073.4
chr1	27738091	27739091	+	RP3-426I6.2	404.01	383.02	409.02	449.68	314.66	77.93	171.03	263.83	185.24	306.14
chr1	27738954	27739954	+	RPEP3	572.66	461.95	403.84	559.75	290.4	183.81	342.06	145.62	226.28	183.68
chr1	27772219	27773219	+	STX12	11219.6	7914.91	9501.92	4256.65	4998.92	4202.68	33681.5	21512.5	20066.6	20188.8
chr1	27772858	27773858	+	RP3-426I6.5	18812.8	13864.2	14921.3	6908.31	6489.55	5527.65	40516.3	27831.6	24100.9	23921.8
chr1	27818983	27819983	+	RP3-426I6.6	645.63	192.31	352.36	364.36	98.61	102.36	144.06	197.87	61.67	18.37
chr1	27823538	27824538	+	RNU6-1245P	382.12	224.37	556.24	398.72	140.41	72.19	427.08	263.83	237.66	112.57
chr1	27826812	27827812	-	RP3-426I6.7	563.7	577.34	824.29	782.21	264.87	216.57	855.14	638.78	185.01	682.93
chr1	27829782	27830782	+	PPP1R8	10700.3	7532.29	7717.35	4053.25	3956.66	3770.28	13255.4	11135.3	12914.9	11651.5
chr1	27833401	27834401	+	SCARNA1	406.1	288.47	278.31	307.92	144.88	48.59	386.13	131.92	61.91	0
chr1	27871543	27872543	+	THEMIS2	3245.02	2270.9	2615.3	1446.33	697.29	325.04	6196.5	2458.21	1525.36	1253.06
chr1	27890524	27891524	-	RPA2	600.39	384.63	508.27	461.88	300.93	203.52	1554.06	1099.22	912.94	2153.34
chr1	27934000	27935000	+	SMPDL3B	1232.05	763.24	942.2	798.31	733.99	652.03	2912.42	2185.5	1884.46	1311.69
chr1	27937875	27938875	-	RP11-460I13.2	468.01	349.57	570.01	638.43	148.39	120.32	427.57	342.48	431.68	551.05
chr1	27958588	27959588	+	XKR8	1854.74	1167.9	1465.22	1559.22	696.01	344.39	334.16	604.03	2261.12	2809.9
chr1	27969344	27970344	-	EYA3	322.29	366.6	93.1	202.1	136.27	82	256.54	461.71	0	78.65
chr1	27989158	27990158	-	RP11-460I13.6	484.48	360.59	407.55	409.4	81.54	64.97	537.1	198.64	185.01	306.14
chr1	28030884	28031884	-	RN7SL559P	200.13	256.22	228	265.55	82.97	120.32	85.51	197.87	0	244.68
chr1	28094742	28095742	-	SPCS2P4	180.95	106.77	247.25	208.31	41.49	2.22	33.55	131.92	0	117.51
chr1	28108739	28109739	+	RP5-1053E7.2	499.49	638.44	439.11	575.63	115.84	96.25	683.78	395.75	308.34	183.68
chr1	28119449	28120449	-	RP5-1053E7.3	296.44	341.96	416.25	511.1	270.3	120.32	475.59	329.79	370.01	281.18
chr1	28141737	28142737	-	RNU6-176P	567.03	308.7	546.37	427.59	187.96	190.84	440.73	778.31	123.34	122.46
chr1	28146166	28147166	-	PTAFR	455.92	576.94	529.18	456.82	154.14	95.61	598.6	527.67	123.34	122.46
chr1	28198456	28199456	-	DNAJC8	456.13	631.83	689.97	602.19	256.1	144.38	591.03	197.87	123.34	183.68
chr1	28235109	28236109	+	ATP5IF1	22260.9	15050.5	15024.7	6574.77	3340.75	4378.44	35584.5	27433.6	23608.3	21701.1
chr1	28238509	28239509	-	RP5-1092A3.4	1175.97	735.6	693.59	585.45	306.36	215.55	607.48	395.75	409.39	191.69
chr1	28246144	28247144	+	RP5-1092A3.5	3859.38	2968.04	2663.76	1263.72	1062.52	594.74	3335.06	3380.11	4185.9	2311.36
chr1	28258518	28259518	+	SESN2	22793.7	16064.2	15021.2	6942.38	6775	7379.24	53002.4	40645	46421.5	43097.7
chr1	28328002	28329002	+	MED18	9408.18	6847.17	7160.34	3228.23	2076.22	1556.63	9156.61	7186.92	4729.3	4786.62
chr1	28368582	28369582	+	PHACTR4	3932.97	3334.64	2656.82	1851.26	1036.04	771.79	3475.83	4728.45	4786.69	3964.28
chr1	28421555	28422555	-	Y_RNA	464.88	362.59	340.44	350.79	165.94	24.06	194.05	263.83	0	0
chr1	28452541	28453541	+	RP1-308E4.1	880.78	580.55	778.28	784.52	149.99	166.78	841.33	679.62	136.15	306.14
chr1	28480362	28481362	+	RNU6ATAC27P	683.78	379.82	719.77	750.31	124.46	177.51	684.11	162.87	185.01	61.23
chr1	28504943	28505943	+	RCC1	15440.8	10357.3	10486.1	5283.69	3574.35	3355.92	16206	13050.4	9851.61	11928.9
chr1	28504980	28505980	+	SNHG3	17808.4	12056.7	12136.8	5900.69	4488.48	4259.23	18046.8	14734.1	11804.9	13046.3
chr1	28506366	28507366	+	SNORA73A	8175.93	7285.88	7021.81	4040.33	2053.88	1469.72	10342.3	8632.16	3547.39	3285.12
chr1	28507559	28508559	+	SNORA73B	5682.64	4555.03	2885.51	2409.93	662.82	403.06	0.16	22.07	1147.04	1314.28
chr1	28525318	28526318	-	PRDX3P2	2358.2	1626.05	2123.15	1681.78	304.13	261.18	1026.17	694.59	450.66	547.52
chr1	28543460	28544460	+	RP4-669K10.8	1963.77	1084.77	1732.01	1201.79	165.94	375.3	2450.31	1972.41	952.31	1016.15
chr1	28552085	28553085	+	TRNAU1AP	13545.2	9817.01	10331.5	4740.4	7366.98	5589.2	28915.4	19192.6	18630	17546.6
chr1	28577538	28578538	-	SNHG12	6891.97	4894.18	10525.5	4469.51	780.9	636.11	10179.8	4831.95	3110.49	3019.96
chr1	28577749	28578749	-	SNORD99	5126.03	2930.58	7233.41	3069.08	600.43	499.22	6709.25	2930.32	1836.79	1665.64
chr1	28578764	28579764	-	SNORA61	2475.77	1868.25	2291.66	1584.92	374.17	481.27	2102.99	2680.7	779.64	874.62
chr1	28579381	28580381	-	SNORA44	2172.24	1600.41	1954.93	1857.11	491.77	432.12	1517.88	2523.41	1078.5	585.43
chr1	28579920	28580920	-	SNORA16A	2610.03	1746.85	2401.17	1995.04	771.48	478.03	2018.63	2531.78	1395.85	1044.41
chr1	28579920	28580920	-	SNORA16A	2610.03	1746.85	2401.17	1995.04	771.48	478.03	2018.63	2531.78	1395.85	1044.41
chr1	28588323	28589323	-	TAF12	398.38	382.82	465.97	473.21	194.35	96.25	762.72	218.68	123.34	231.25
chr1	28591200	28592200	+	RAB42	2115.95	1889.08	2104.2	1886.41	1254.16	745.97	15802.1	10441.7	2803.56	1655.51
chr1	28642228	28643228	+	LINC01715	15627.8	10031	11236.4	5601.5	3802.36	2540.27	27956.9	18069	14291.5	15781.3
chr1	28647600	28648600	+	RNU11	20959.9	16519.9	17032.9	7366.65	5881.46	5280.54	21123.7	18878	17943.3	13552.6
chr1	28647600	28648600	+	RNU11	20959.9	16519.9	17032.9	7366.65	5881.46	5280.54	21123.7	18878	17943.3	13552.6
chr1	28667778	28668778	+	GMEB1	6323.68	4980.92	4374.18	2067.73	1425.85	1151.53	8656.68	4742.65	3496.15	3519.44
chr1	28688665	28689665	+	ENSG10010139645.1	530.55	493.81	684.79	565.89	124.46	288.76	855.14	329.79	144.68	138.94
chr1	28735621	28736621	+	YTHDF2	9116.54	6452.72	6989.67	3344.16	1667.1	909.51	1986.23	2205.29	753.31	1542.71
chr1	28811142	28812142	+	OPRD1	669.6	882.84	835.92	692.56	162.59	161.23	598.6	208.53	246.68	428.6
chr1	28869483	28870483	-	RP1-212P9.3	522.63	857	739.69	668.31	169.3	72.19	450.26	770.95	256.64	494.77
chr1	28880726	28881726	-	Y_RNA	1476.58	1011.45	1267.31	1394.15	204.56	170.94	1197.2	874.2	1893	1465.24
chr1	28886091	28887091	+	EPB41	8389.19	6433.29	6511.88	3900.37	2392.31	1999.77	16670	11635.8	10218.1	10323.1
chr1	28981278	28982278	-	RP4-604A21.1	233.48	384.63	294.92	259.05	124.46	84.96	598.6	461.71	431.68	428.6
chr1	28984710	28985710	+	Y_RNA	767.16	599.98	932.92	769.79	82.97	161.97	342.06	131.92	246.68	342.64
chr1	29040199	29041199	+	Metazoa_SRP	600.39	704.35	574.99	680.94	41.49	72.19	256.54	395.5	295.54	0
chr1	29118429	29119429	-	TMEM200B	458.84	824.95	576.65	747.35	165.94	99.12	513.08	461.71	308.34	419.18
chr1	29143494	29144494	-	RP11-242O24.3	1067.36	745.21	1042.72	1144.77	385.18	216.57	719.31	1104.55	942.59	490.06
chr1	29146743	29147743	-	SRSF4	799.89	425.89	815.4	884.92	220.51	176.03	430.53	588.3	246.68	211
chr1	29170285	29171285	-	ENSG10010136122.1	796.35	391.64	713.61	620.74	82.97	287.37	661.09	464.24	675.99	758.29
chr1	29191657	29192657	-	MECR	780.09	503.42	868.35	943.96	252.75	73.02	391.06	593.62	185.01	300.49
chr1	29222933	29223933	+	RP11-467D18.2	800.73	729.99	1011.85	1143.25	123.02	72.38	691.02	310.51	246.68	512.9
chr1	29235516	29236516	+	PTPRU	2158.48	1786.31	2145.03	1600.73	1043.85	595.76	3903.4	2191.84	1611.93	2224.7
chr1	29328620	29329620	-	LINC01756	656.68	443.72	822.53	870.49	290.4	111.99	874.88	606.31	246.68	122.46
chr1	29487193	29488193	-	RP11-810H18.1	839.29	528.86	567.86	787.12	191.47	75.71	541.7	188.23	448.29	523.97
chr1	29707851	29708851	-	RP4-656G21.1	549.11	446.53	792.93	821.48	331.73	64.23	10968.9	7692.26	1110.04	1652.69
chr1	29754175	29755175	+	RP11-179G8.2	273.09	448.73	568.06	1017.01	220.99	142.53	845.28	461.71	0	299.08
chr1	29903865	29904865	-	RP11-179G8.1	273.09	330.54	296.48	455.09	272.85	48.13	85.51	238.46	0	115.39
chr1	30012952	30013952	-	LINC01648	577.67	396.65	751.42	899.21	271.89	96.25	349.29	378.5	360.53	367.37
chr1	30139263	30140263	+	RP5-893G23.1	169.69	318.32	237.48	332.17	11.65	70.25	66.44	131.92	98.43	0
chr1	30225523	30226523	+	RP3-357I16.1	488.23	576.34	455.42	500.2	82.97	45.91	308.51	197.11	332.54	183.68
chr1	30408560	30409560	-	RP4-591L5.1	1134.07	1238.02	1210.84	1130.33	497.83	335.5	1453.74	2704.29	801.7	1163.33
chr1	30414825	30415825	+	RP4-591L5.2	1051.72	486.79	923.15	1367.44	196.26	245.72	689.05	586.01	370.01	421.53
chr1	30710277	30711277	-	MATN1	879.32	762.24	1018.4	1179.49	165.94	293.94	513.09	941.68	185.01	259.51
chr1	30717504	30718504	+	MATN1-AS1	46548.5	32559.7	34661.8	15576.1	26920.5	17576	89718.3	58250.1	95464.4	98359.6
chr1	30730693	30731693	+	RP5-1166H10.4	2063.63	1273.88	1503.32	1214.78	482.2	380.67	580.51	775.52	1149.41	1399.06
chr1	30731469	30732469	-	LAPTM5	13826.9	7031.07	8999.21	4020.62	1664.71	1005.67	2815.06	2102.55	2246.88	2693.8
chr1	30738156	30739156	-	MIR4420	2578.76	1311.74	2557.86	1667.13	384.86	369.93	1539.26	503.82	1423.13	511.96
chr1	30809378	30810378	-	RP5-1125N11.1	6575.51	4508.75	6048.84	3288.58	341.78	236.75	598.6	857.46	1012.32	612.28
chr1	30823217	30824217	+	LINC01778	6563.94	4450.86	7424.97	4013.4	3793.91	3119.55	18203.7	14613.3	13315.3	14335.4
chr1	30842823	30843823	+	RN7SKP91	888.91	862.21	1297.69	1159.78	290.4	79.59	505.19	425.18	316.88	365.96
chr1	30857158	30858158	+	RP1-65J11.5	675.44	629.63	808.86	959.05	178.39	185.29	217.73	395.75	662.7	131.88
chr1	30868466	30869466	-	SDC3	1098.63	993.62	953.63	970.89	787.6	827.97	6418.18	5738.37	16573.3	13690.1
chr1	30917469	30918469	-	RN7SL371P	896.21	866.61	809.74	743.81	496.08	156.78	614.39	636.24	329.69	191.22
chr1	30930506	30931506	-	PUM1	1184.31	1018.46	1330.9	1092.51	482.99	468.87	1414.93	1005.86	925.03	1274.49
chr1	31035734	31036734	+	RP11-201O14.1	765.91	495.61	730.12	768.71	186.05	120.32	769.63	527.67	199	368.31
chr1	31049872	31050872	+	RP11-201O14.2	797.6	304.5	580.66	611.43	703.83	571.88	4774.33	3933.65	1590.35	2437.11
chr1	31093987	31094987	-	SELENOWP1	427.36	762.24	803.48	627.02	209.98	159.37	684.11	416.55	89.66	244.91
chr1	31107188	31108188	-	RP11-490K7.1	331.26	424.29	603.22	576.14	207.43	72.19	679.51	1120.53	1169.1	1461.94
chr1	31178745	31179745	-	NKAIN1	500.32	302.49	857.7	574.19	224.98	140.68	529.53	263.83	61.67	223.72
chr1	31258568	31259568	-	SNRNP40	304.99	608.99	361.54	365.08	82.97	72.19	428.23	420.61	185.01	183.68
chr1	31262245	31263245	-	RP11-490K7.4	250.16	416.68	276.95	521.86	253.7	144.38	427.57	461.71	185.01	183.68
chr1	31295982	31296982	+	ZCCHC17	23795	16884.7	16893.9	7891.91	4827.55	4954.48	40308.8	33508.9	34644.2	33725.6
chr1	31332067	31333067	-	RP11-266K22.2	171.15	473.57	265.71	392.51	124.46	96.25	487.1	440.91	170.78	183.68
chr1	31364253	31365253	-	FABP3	223.27	313.31	539.14	532.76	217	124.2	757.13	65.96	370.01	231.25
chr1	31408565	31409565	+	SERINC2	828.66	889.45	828.88	1017.01	207.43	426.66	1499.79	422.39	61.67	183.68
chr1	31486589	31487589	-	RP11-439L8.2	267.67	220.36	265.13	273.42	189.4	168.44	611.43	548.21	246.68	172.85
chr1	31496577	31497577	-	RNU6-40P	66.71	128.21	62.52	104.3	163.23	24.06	171.03	65.96	61.67	0
chr1	31499085	31500085	+	LDC1P	565.99	815.33	391.73	739.84	124.46	76.82	503.22	655.78	246.68	214.3
chr1	31502631	31503631	-	Y_RNA	966.46	770.66	1019.86	1222.87	165.94	144.38	741.01	457.14	344.87	610.16
chr1	31505226	31506226	+	LINC01226	1100.92	841.57	1036.37	1086.09	705.9	999.74	31264	23527.3	21955.6	21103.9
chr1	31570585	31571585	-	RP11-73M7.1	371.07	386.63	580.27	556.14	400.5	259.61	2876.24	2794.35	2534.36	3331.04
chr1	31575485	31576485	+	TINAGL1	2518.3	1770.89	1967.44	1767.32	414.06	211.94	462.11	651.97	740.03	629.94
chr1	31616686	31617686	+	HCRTR1	933.94	650.46	1054.54	1076.77	331.89	215.92	409.81	659.58	513.75	427.65
chr1	31628866	31629866	-	PEF1	293.11	514.24	610.84	778.53	304.13	186.21	536.44	566.23	594.39	533.63
chr1	31643049	31644049	+	PEF1-AS1	806.77	650.26	1195.8	785.39	570.27	96.25	1640.56	890.44	561.42	777.13
chr1	31643694	31644694	+	RP11-73M7.9	6883.01	4357.71	4423.31	2405.96	943.81	381.78	6389.89	5692.96	2434.74	2249.66
chr1	31651263	31652263	-	COL16A1	471.97	564.52	565.71	645.86	239.66	96.25	92.42	182.15	24.19	122.46
chr1	31726117	31727117	-	ADGRB2	1029	1164.9	1277.66	1217.67	248.92	260.81	822.91	770.7	123.34	183.68
chr1	31757660	31758660	-	MIR4254	1469.7	1311.14	1618.69	1726.54	360.61	288.3	1284.36	993.18	986.7	833.64
chr1	31788130	31789130	+	RP11-84A19.3	13908	9612.68	10613.8	5067.01	3181.67	2634.95	20738.9	18723.3	25776.4	24491.2
chr1	31789422	31790422	-	SPOCD1	3984.04	2505.28	3199.09	2550.97	1811.67	1397.44	6178.08	4748.24	4541.91	4968.19
chr1	31841019	31842019	-	RP11-84A19.2	466.97	661.28	406.77	477.76	158.6	0	342.06	264.09	246.68	130.46
chr1	31850913	31851913	-	RP11-84A19.4	594.14	320.52	497.43	371.72	207.43	72.47	256.54	197.87	0	61.23
chr1	31905421	31906421	-	PTP4A2	1435.1	892.66	1108.27	774.63	405.13	138.27	1155.76	857.46	365.74	397.28
chr1	31918563	31919563	-	RP4-534N18.5	328.96	192.71	203.19	235.81	41.49	72.19	374.29	131.92	61.67	150.24
chr1	31932020	31933020	+	RP4-534N18.2	1864.75	1941.16	2333.28	1543.2	502.62	409.08	2565.43	2048.51	2220.08	2427.93
chr1	31971189	31972189	-	RP4-534N18.4	449.46	647.66	704.72	789.93	85.84	70.52	342.06	197.87	125	363.13
chr1	32012868	32013868	+	KHDRBS1	27125.1	17151.8	18449.5	7705.32	11518.3	9764.67	49952.6	36764.6	37962.2	38630
chr1	32051291	32052291	-	RP11-277A4.4	366.9	371.41	558.19	508.14	331.89	120.32	497.96	1121.29	678.36	244.91
chr1	32071031	32072031	+	TMEM39B	1482.84	1029.68	1533.8	1427.35	664.1	210.46	2324.34	1710.6	740.03	335.81
chr1	32085949	32086949	+	MIR5585	460.92	819.94	653.14	773.4	177.43	141.23	427.57	459.93	246.68	244.91
chr1	32086523	32087523	-	Metazoa_SRP	466.97	693.53	584.37	708.55	248.92	48.13	427.57	467.29	185.01	189.34
chr1	32107056	32108056	+	KPNA6	6071.23	4778.19	3729.63	2349.09	2705.53	1852.33	6832.92	4687.35	4309.23	4142.08
chr1	32169733	32170733	+	RP4-622L5.2	931.85	931.32	791.37	968.79	214.93	96.25	736.41	882.32	678.36	411.88
chr1	32178675	32179675	+	TXLNA	8508.64	5770.41	6834.74	3476.89	2442.1	1865.84	18329.7	11275.1	6249.91	8852.17
chr1	32199595	32200595	+	CCDC28B	5993.47	3478.67	5187.72	3348.41	1538.18	1223.07	8666.55	5699.05	3780.78	3546.52
chr1	32203769	32204769	-	RP4-622L5.7	2007.34	1545.52	2264.9	1741.12	612.56	424.44	2053	1031.99	1419.33	1355.02
chr1	32204671	32205671	+	IQCC	9965.84	6798.69	6418.49	3660.37	1855.39	1218.91	10573.2	7912.71	7477.59	8749.26
chr1	32208089	32209089	+	DCDC2B	1547.88	1437.94	1786.23	1529.48	331.89	397.14	1214.63	1122.05	2219.84	2254.61
chr1	32213472	32214472	-	TMEM234	812.19	710.96	916.31	807.47	121.11	336.7	855.14	409.45	308.34	551.05
chr1	32220077	32221077	+	EIF3I	1064.65	790.89	1234.58	984.82	172.33	216.57	1717.19	1107.59	1418.39	1592.4
chr1	32230658	32231658	-	MTMR9LP	890.58	616.81	847.64	647.09	209.19	116.06	684.11	192.55	314.75	530.09
chr1	32246222	32247222	+	FAM167B	1041.92	596.57	1020.06	1114.09	162.59	264.88	684.11	461.71	801.7	282.83
chr1	32250239	32251239	+	LCK	1766.56	1409.5	1642.62	1601.23	373.53	215.37	1305.74	1459.71	185.01	337.23
chr1	32268338	32269338	-	Metazoa_SRP	508.25	639.24	582.32	736.59	124.46	192.51	854.16	269.16	185.01	122.46
chr1	32285452	32286452	-	Y_RNA	966.67	1052.52	1016.93	1294.32	248.92	307.46	936.05	760.55	171.25	428.6
chr1	32291083	32292083	+	HDAC1	16299.9	11414.8	11634.4	5162	6056.81	4503.1	40532.8	32275.7	31424.3	28769
chr1	32332839	32333839	-	MARCKSL1	1031.71	1442.75	1247.28	966.77	267.11	172.7	386.13	593.88	1023.23	752.16
chr1	32348194	32349194	-	RP4-811H24.9	810.11	1089.78	976.39	1081.54	659.63	334.85	2146.74	1282.13	2132.56	2780.7
chr1	32350521	32351521	+	TSSK3	10634.4	7950.77	8329.08	4469	10287.3	7073.54	20749.7	12964.6	13726.8	13164.5
chr1	32360270	32361270	-	FAM229A	1029.83	897.46	1253.09	1290.57	391.72	387.33	1026.17	842.24	526.56	540.46
chr1	32363633	32364633	-	BSDC1	775.92	1231.01	633.21	1063.93	290.4	244.43	972.89	700.68	682.87	754.05
chr1	32401109	32402109	-	GAPDHP20	1638.56	933.32	1453.79	1328.25	489.38	236.75	1406.71	1177.86	1077.55	361.25
chr1	32420979	32421979	+	RP11-395N6.4	460.3	313.71	345.62	343.43	125.42	52.94	812.39	197.87	123.34	61.23
chr1	32422214	32423214	-	LRRC37A12P	301.24	501.62	312.5	481.08	165.94	43.68	299.3	238.46	123.34	0
chr1	32456835	32457835	+	RN7SL122P	511.79	500.82	381.96	313.26	248.12	48.13	427.57	253.69	16.6	61.23
chr1	32464057	32465057	+	RP1-27O5.3	865.77	765.85	905.08	870.92	125.89	168.44	684.11	263.83	156.54	183.68
chr1	32464072	32465072	+	ZBTB8B	889.53	769.25	912.89	875.97	133.71	168.44	684.11	263.83	133.77	183.68
chr1	32538427	32539427	+	ZBTB8A	323.54	244.4	292.67	375.41	622.61	894.23	1877.69	1693.35	895.62	422.94
chr1	32599172	32600172	-	ZBTB8OS	918.3	358.58	609.57	711.4	82.97	105.69	257.2	263.83	301.94	245.38
chr1	32638951	32639951	+	Y_RNA	433.61	409.87	648.94	710.61	124.46	178.25	342.06	197.87	123.34	367.37
chr1	32650142	32651142	+	RBBP4	24411	17716.5	18214	8082.31	8840.85	7698.17	62215.3	35989.1	37805.2	37243.6
chr1	32678906	32679906	-	SYNC	507	633.03	461.87	425.14	165.94	202.87	600.9	197.87	370.01	306.14
chr1	32716734	32717734	-	RP11-114B7.6	11476.6	7050.3	7611.36	4215.65	927.06	512.18	5073.63	5426.59	1525.83	1320.17
chr1	32740830	32741830	+	KIAA1522	2576.67	1682.74	1654.35	1298.15	639.05	481.27	1779.35	575.87	1302.16	735.91
chr1	32774237	32775237	-	YARS1	2672.98	1795.13	1757.31	1506.97	207.75	429.9	3002.54	872.68	1706.81	1649.15
chr1	32815767	32816767	+	S100PBP	3958.4	2753.29	2177.27	1463.66	1412.92	1077.3	7894.61	7442.88	2495.22	3032.44
chr1	32861268	32862268	-	FNDC5	516.58	624.62	487.66	661.38	245.57	118.65	684.11	197.87	246.68	150.24
chr1	32884994	32885994	+	HPCA	1348.58	1613.63	1584.89	1299.3	328.7	254.33	1462.62	722.24	316.88	488.18
chr1	32893594	32894594	-	TMEM54	2432.83	2262.69	2331.81	2107.28	414.86	400.1	855.14	866.08	431.68	367.37
chr1	32924454	32925454	+	RP5-1174N9.3	1389.65	1292.51	1405.34	1315.04	207.43	305.24	1083.07	728.84	765.17	519.5
chr1	32935445	32936445	-	RNF19B	610.81	682.11	569.52	739.84	384.54	264.7	1141.29	469.32	438.8	306.14
chr1	32972553	32973553	+	RP5-1174N9.2	770.29	1025.27	562.49	792.24	207.43	116.43	1026.17	831.58	555.02	612.28
chr1	32978947	32979947	+	RP4-803A2.1	605.81	355.38	437.64	425.79	330.13	226.84	427.57	574.34	493.35	311.09
chr1	32985952	32986952	+	RP4-803A2.2	366.9	400.25	603.52	502.44	159.88	135.68	731.8	616.96	411.76	346.88
chr1	32986075	32987075	+	RP1-117O3.2	366.9	352.57	633.02	457.26	122.06	116.15	529.53	570.79	652.27	453.32
chr1	33006940	33007940	-	AK2	3068.66	1814.96	2487.14	1739.89	1595.62	1227.24	3558.71	3162.19	1665.06	1769.73
chr1	33028232	33029232	-	Metazoa_SRP	731.93	679.31	791.08	664.41	525.6	510.33	1110.7	550.75	825.89	1607
chr1	33080104	33081104	+	AZIN2	8345.41	6881.42	5845.94	3443.33	3035.51	2437.91	813.04	615.44	12108.5	12996.6
chr1	33140871	33141871	-	RP11-131M11.2	736.52	830.15	922.47	1153.5	456.35	342.9	1093.92	461.71	1277.5	1408.25
chr1	33144399	33145399	-	TRIM62	944.57	925.71	982.74	1141.38	492.09	72.84	497.96	725.54	616.69	429.07
chr1	33161851	33162851	+	RP11-131M11.3	552.86	519.65	825.27	823.06	403.05	210.46	519.01	544.66	123.34	338.17
chr1	33193788	33194788	+	RP11-131M11.4	266.84	280.06	218.82	257.1	290.4	120.32	190.1	263.83	61.67	122.46
chr1	33255492	33256492	+	ZNF362	853.05	871.22	851.16	962.23	1537.06	1002.15	4989.1	2266.68	4522.47	6383.97
chr1	33260212	33261212	+	RP11-415J8.7	400.26	500.42	483.95	825.81	86.16	218.79	860.73	694.85	123.34	306.14
chr1	33305766	33306766	-	A3GALT2	500.12	423.49	612.21	686.07	248.92	216.57	554.85	519.04	246.68	183.68
chr1	33306348	33307348	+	RP11-415J8.3	316.46	452.94	592.19	725.19	107.86	131.05	643.99	913.27	203.51	173.32
chr1	33322623	33323623	-	PHC2	825.95	752.83	599.61	868.32	248.92	124.48	933.75	395.75	187.14	612.75
chr1	33331393	33332393	-	MIR3605	612.69	664.68	704.14	969.66	268.38	126.06	547.29	593.62	185.01	400.81
chr1	33335566	33336566	-	RN7SKP16	466.97	565.12	412.44	567.76	269.02	149.38	427.57	343.49	561.43	306.14
chr1	33349352	33350352	+	PHC2-AS1	8954.14	6422.88	6013.09	3302.94	2672.34	2326.29	32320.8	13780.7	9760.05	9675.69
chr1	33465249	33466249	+	TLR12P	565.99	502.42	697.98	669.54	156.69	144.29	726.87	461.71	1310.7	918.42
chr1	33471645	33472645	+	ZSCAN20	21647.4	13538.1	16326.1	7918.47	10954.7	10274.2	14420.7	12448.4	45253.1	42028.4
chr1	33511008	33512008	-	RP4-580O19.2	202.63	524.45	455.91	471.84	124.46	74.41	453.22	263.83	61.67	183.68
chr1	33512998	33513998	-	CSMD2	163.44	115.79	72.09	81.49	0	24.06	85.51	65.96	61.67	61.23
chr1	33837523	33838523	+	HSPD1P14	167.4	450.33	375.61	434.23	0	120.32	427.57	0	246.68	213.12
chr1	33859475	33860475	+	HMGB4	200.13	64.1	313.09	328.42	85.37	96.25	256.54	197.87	0	0
chr1	33867953	33868953	+	CSMD2-AS1	166.77	320.52	234.45	423.84	124.46	120.5	184.84	217.66	109.58	0
chr1	34111949	34112949	+	RNA5SP42	318.33	319.12	264.34	575.2	41.49	95.88	342.06	172	946.38	1042.53
chr1	34165883	34166883	+	C1orf94	616.23	696.34	701.3	1024.01	284.18	192.51	637.41	596.41	872.38	723.67
chr1	34275859	34276859	-	RP4-657M3.2	100.27	480.78	321.49	354.4	113.61	72.19	261.15	638.02	0	277.41
chr1	34639157	34640157	-	RP4-651I17.1	567.03	641.05	646.01	841.61	165.94	144.38	605.84	524.88	61.67	61.23
chr1	34668599	34669599	-	MIR552	200.13	445.13	177.21	337.3	41.49	25.73	85.51	395.75	123.34	61.23
chr1	34711737	34712737	-	SMIM12	218.47	469.57	512.37	692.42	124.46	100.14	171.03	153.73	309.77	297.66
chr1	34754047	34755047	+	GJB5	466.97	850.39	693.98	887.88	248.92	72.19	657.14	725.54	123.34	428.6
chr1	34758740	34759740	+	GJB4	900.58	710.16	1165.42	1143.68	290.4	96.25	342.06	376.72	249.05	280.24
chr1	34760426	34761426	-	RP1-34M23.5	809.8	744.61	937.51	1110.19	124.46	144.38	708.45	544.66	123.34	244.91
chr1	34780214	34781214	+	GJB3	1076.32	574.74	737.06	1019.97	82.97	102.36	570.97	510.92	174.1	328.28
chr1	34791999	34792999	+	GJA4	900.79	806.72	941.71	1238.1	124.46	48.13	512.76	355.41	185.01	299.78
chr1	34849694	34850694	+	RP5-997D16.2	667.1	467.56	588.37	352.53	175.36	130.13	380.21	593.62	123.34	177.33
chr1	34864436	34865436	-	DLGAP3	1204.74	939.13	1407.68	1126.15	573.47	380.94	1300.47	901.6	1250.93	1347.02
chr1	34973356	34974356	-	RP11-244H3.5	301.65	635.64	384.5	448.45	152.22	138.27	0	655.02	370.01	306.14
chr1	34974699	34975699	-	GPR199P	833.87	635.24	623.45	602.55	82.97	168.44	769.63	712.86	366.93	474.28
chr1	34980533	34981533	-	RP11-244H3.4	459.67	726.99	701.2	370.71	455.87	83.11	858.1	384.33	476.04	596.03
chr1	34980535	34981535	-	TMEM35B	461.76	726.18	700.42	369.56	455.55	81.45	856.79	381.8	473.19	589.91
chr1	34985165	34986165	-	ZMYM6	6450.01	4000.52	3375.61	1956.79	2613.63	1925.08	10949.1	7074.03	9617.98	8941.66
chr1	35031172	35032172	+	ZMYM1	12974	9748.7	10763.6	4511.15	4392.74	3692.35	19516.3	13551.6	14742.9	14197.1
chr1	35052468	35053468	+	RPL12P45	400.05	773.06	577.63	690.4	98.61	50.63	513.08	468.3	123.34	122.46
chr1	35121022	35122022	+	EFCAB14P1	658.13	586.16	704.92	922.31	92.23	277.66	519.33	589.31	631.63	306.14
chr1	35140515	35141515	-	RP11-181E22.4	333.55	256.42	295.02	341.41	132.44	203.61	0	201.68	304.79	367.37
chr1	35175378	35176378	-	SFPQ	701.5	584.75	764.6	608.83	362.68	501.63	1220.88	527.67	531.78	604.98
chr1	35194969	35195969	+	Y_RNA	1491.38	986.01	1402.12	1090.7	776.11	759.66	1109.71	791.5	1381.62	1256.35
chr1	35267709	35268709	+	ZMYM4	7951.61	5345.52	5612.96	2557.9	5943.37	4370.66	8720.49	6068.67	8217.86	6375.96
chr1	35291196	35292196	-	RN7SL503P	333.55	521.45	388.31	403.84	232	121.98	333.5	65.96	246.68	61.23
chr1	35309274	35310274	+	SNORA62	184.7	288.27	270.79	214.95	176.48	159.74	85.51	221.72	246.68	0
chr1	35349722	35350722	+	RPL5P4	607.06	545.69	506.22	599.6	373.38	250.07	447.96	613.41	333.49	42.86
chr1	35357822	35358822	-	ZMYM4-AS1	366.9	128.21	190.98	163.2	119.19	153.82	158.53	263.83	0	122.46
chr1	35398997	35399997	+	Metazoa_SRP	200.13	200.73	273.14	208.82	317.69	120.32	82.55	279.05	58.35	374.67
chr1	35432492	35433492	-	KIAA0319L	911.84	1092.98	1476.07	1441.71	980.03	705.52	911.71	1201.96	498.33	749.1
chr1	35508742	35509742	+	RP4-728D4.3	486.77	507.03	540.8	452.35	155.89	312.82	256.54	132.42	123.34	244.91
chr1	35556473	35557473	+	NCDN	13878	7912.5	8594.49	4410.9	6804.52	4320.22	15573.1	9517.27	9181.79	9419.47
chr1	35568813	35569813	-	TFAP2E-AS1	3460.99	1875.06	2348.13	2113.78	3509.41	2780.44	6071.51	4762.95	3671.2	3459.86
chr1	35572314	35573314	+	TFAP2E	733.81	767.85	920.9	1134.23	1026.62	522.64	1363.62	395.5	2470.55	1984.5
chr1	35598541	35599541	-	PSMB2	690.45	617.21	610.84	618.15	788.24	295.52	655.83	362.01	740.03	795.96
chr1	35712877	35713877	-	C1orf216	709.83	672.5	792.64	886.29	456.35	350.12	855.14	983.79	293.64	489.82
chr1	35719218	35720218	-	CLSPN	1746.76	1359.22	1705.83	1259.82	1298.84	681.74	5753.14	2550.81	1938.06	1800.58
chr1	35738389	35739389	+	RP11-435D7.3	622.49	606.19	670.14	545.39	387.26	270.81	684.11	449.02	278.46	244.91
chr1	35807016	35808016	+	AGO4	3411.38	2587.42	2504.13	1736.86	2579.48	2264.83	3247.9	2951.89	2118.09	2153.34
chr1	35868808	35869808	+	AGO1	9422.15	6581.53	6528.98	3188.61	347.21	326.62	1111.03	461.71	246.68	122.46
chr1	35872270	35873270	-	CFAP97P1	750.49	588.96	556.82	519.33	360.61	373.45	575.58	197.87	123.34	207.23
chr1	35907980	35908980	-	RP4-789D17.6	300.19	193.32	322.37	412.51	196.26	195.28	427.57	593.62	144.68	202.52
chr1	35928720	35929720	-	RP4-789D17.5	940.19	1025.67	651.09	926.79	580.81	328.56	1220.22	461.71	246.68	276.7
chr1	35929718	35930718	+	AGO3	9465.3	7070.33	6314.45	2607.49	2704.42	2873.54	9057.94	6543.82	3999.94	4076.14
chr1	35991109	35992109	-	RP4-665N4.8	244.74	411.67	178.18	280.06	385.98	270.34	427.57	372.41	328.98	183.68
chr1	36079066	36080066	-	RP4-665N4.4	1006.28	1158.89	928.82	666	539.32	396.12	1026.17	395.5	185.01	489.82
chr1	36083094	36084094	+	TEKT2	823.45	525.86	671.02	1067.03	524.32	328.19	519.01	766.13	246.68	199.23
chr1	36087892	36088892	+	ADPRS	7696.66	4303.42	5049.88	3480	5573.66	4044.79	19097.7	8599.95	6436.1	7795.99
chr1	36094239	36095239	-	COL8A2	804.48	656.67	1272.29	1195.94	1007.32	543.56	1508.67	701.19	1277.26	1582.98
chr1	36135570	36136570	-	TRAPPC3	1258.11	673.1	1220.12	1167.5	1488.71	1424.37	2026.03	1205.01	3449.9	3061.4
chr1	36154579	36155579	+	MAP7D1	2671.94	1551.13	2433.7	1887.28	1947.14	953.65	2911.1	1810.55	659.62	848.24
chr1	36190915	36191915	+	RN7SL131P	476.35	504.82	738.03	592.23	417.25	356.32	693.98	659.58	123.34	118.92
chr1	36223432	36224432	+	THRAP3	38678.8	25065.5	26287.2	11897.4	31891	22776.9	73465	54894.5	64546.5	64982.8
chr1	36240898	36241898	-	UBE2V2P4	530.97	512.84	437.15	697.18	348.16	237.3	415.07	448.01	152.27	249.86
chr1	36305368	36306368	+	SH3D21	2534.56	1529.09	2328.2	2243.05	1783.74	1023.81	1881.31	1297.6	4169.06	3764.58
chr1	36321030	36322030	-	EVA1B	31000.3	21041.3	21195.4	9550.45	827.33	790.39	2729.88	2025.68	3478.36	3972.76
chr1	36328630	36329630	+	RP11-268J15.6	1713.61	1342.19	1962.55	1353.73	418.05	481.27	2650.94	1747.89	3892.26	4082.26
chr1	36338624	36339624	-	STK40	926.85	731.59	1218.85	1449.44	576.82	586.96	12180.2	8118.2	836.33	1433.68
chr1	36390238	36391238	-	LSM10	1066.11	601.38	968.87	929.31	298.86	187.14	569.33	674.3	1388.03	891.58
chr1	36401721	36402721	-	RNU4-27P	1381.94	1334.58	1855.58	1727.84	1089.81	514.22	3233.1	2841.03	1586.32	1623.25
chr1	36414827	36415827	-	OSCP1	567.45	760.84	600.68	722.16	178.39	90.52	371.33	197.87	185.01	306.14
chr1	36417450	36418450	-	SNORA63C	641.04	575.94	608.11	812.74	290.4	96.25	256.54	329.79	26.09	122.46
chr1	36454718	36455718	-	MRPS15	967.29	681.71	1064.12	1008.06	250.35	187.14	1768.83	558.62	324.24	315.56
chr1	36465043	36466043	-	CSF3R	927.68	577.34	996.61	761.71	214.61	111.71	1781.99	1720.24	786.75	533.16
chr1	36629335	36630335	+	FTLP18	736.94	416.68	719.47	945.55	284.02	6.48	598.6	367.84	616.69	355.59
chr1	36702953	36703953	+	RP11-251B9.1	4790.81	3505.72	3793.62	1780.67	1998.03	1476.01	10072.6	7217.36	8210.74	7919.15
chr1	36767122	36768122	-	RP4-614N24.3	166.77	256.42	250.08	242.52	41.49	72.19	171.03	65.96	0	0
chr1	36768812	36769812	+	RP4-614N24.1	200.13	324.53	453.37	626.66	217	24.06	514.07	527.67	0	183.68
chr1	36794527	36795527	-	GRIK3	563.28	525.26	644.94	983.74	184.77	120.32	618.99	197.87	370.01	306.14
chr1	37132489	37133489	+	RP3-406M12.1	466.55	601.78	498.89	705.34	123.34	168.44	495.32	303.92	123.34	61.23
chr1	37153761	37154761	-	RP5-1180C18.1	172.4	449.93	520.38	529.29	124.46	120.32	769.63	598.44	185.01	218.07
chr1	37160563	37161563	+	MIR4255	333.55	352.57	252.43	461.95	207.43	72.19	0	65.96	123.34	0
chr1	37202610	37203610	+	RNU6-636P	110.49	64.1	93.78	136.42	41.49	24.06	171.03	65.96	123.34	183.68
chr1	37263677	37264677	-	RNA5SP43	287.27	593.77	550.77	967.28	82.97	72.19	427.57	304.93	28.94	104.09
chr1	37329852	37330852	+	RPS29P6	328.96	529.66	521.75	685.99	165.94	72.19	105.91	329.79	61.67	61.23
chr1	37349934	37350934	-	LINC01137	299.36	466.76	283.98	588.7	41.49	110.51	427.57	330.04	61.67	183.68
chr1	37473580	37474580	+	ZC3H12A	9591.63	7079.55	7108.27	3486.28	3320.49	2272.14	18931.5	10477.2	7298.28	6724.49
chr1	37479230	37480230	+	MIR6732	17760.5	10091.5	11019.2	6000.29	4376.79	3794.62	30952.9	31501.4	16127.6	15666.1
chr1	37488993	37489993	-	MEAF6	783.42	663.68	478.08	564.44	41.49	222.31	434.48	718.95	345.82	300.49
chr1	37499935	37500935	-	MIR5581	504.49	483.79	312.6	416.84	124.46	208.24	171.03	430	123.34	244.91
chr1	37533449	37534449	-	SNIP1	772.38	792.09	580.66	608.76	41.49	72.56	513.08	197.87	308.34	306.14
chr1	37543763	37544763	+	FTH1P1	1021.08	864.81	717.32	679.79	306.68	146.88	990.32	392.96	1031.53	649.49
chr1	37555247	37556247	+	RP3-423B22.5	550.77	645.05	668.58	840.82	353.91	83.11	513.09	517.01	308.34	428.6
chr1	37555919	37556919	+	DNALI1	3886.06	3270.13	2357.6	1588.75	306.68	356.88	580.18	728.58	334.91	175.68
chr1	37565816	37566816	-	GNL2	733.81	814.53	652.17	556.79	373.38	163.45	684.11	366.83	50.28	306.14
chr1	37595126	37596126	+	RP11-566C13.2	18679.2	11833.7	12403.6	5483.49	4379.02	3881.06	35256.9	26794.8	27248.2	24793.8
chr1	37610350	37611350	-	RSPO1	385.67	320.52	289.16	352.24	168.34	0	342.06	135.72	185.01	61.23
chr1	37680570	37681570	-	C1orf109	633.74	488.8	502.6	538.1	39.09	131.42	598.6	197.87	61.67	183.68
chr1	37691481	37692481	+	CDCA8	40836.3	26735.4	27618.5	13471.5	14061.7	10677.6	72016.5	61544.2	63622.2	59049.3
chr1	37712880	37713880	-	EPHA10	979.8	724.18	896.29	911.99	234.56	374.83	940.66	607.58	185.01	520.44
chr1	37736955	37737955	-	Y_RNA	236.61	370.6	281.34	257.32	68.61	0	171.03	329.79	61.67	61.23
chr1	37775670	37776670	+	ACTN4P2	477.39	330.54	408.34	463.75	82.97	96.25	427.57	263.83	123.34	122.46
chr1	37781457	37782457	-	RP11-109P14.2	100.06	338.75	171.93	235.81	0	24.06	342.06	395.75	61.67	61.23
chr1	37792847	37793847	+	MANEAL	1241.85	1539.91	1064.31	1172.99	143.92	60.99	2340.46	1308	1253.3	1133.9
chr1	37798720	37799720	-	RP11-109P14.9	1007.94	809.32	773.2	1129.97	248.92	244.34	522.95	791.5	370.01	482.76
chr1	37801945	37802945	-	YRDC	1227.88	1096.79	1099.48	812.74	290.4	192.51	865.01	474.39	246.68	306.14
chr1	37805979	37806979	+	C1orf122	965.63	588.76	1055.62	843.78	157.33	78.3	920.59	840.71	924.8	918.42
chr1	37808574	37809574	-	MTF1	4105.16	3133.51	3039.17	2354.72	614.95	655.45	8987.56	3845.62	3251.85	3583.96
chr1	37839986	37840986	+	RP11-109P14.8	301.65	471.57	462.65	445.2	243.49	126.43	435.46	393.97	88.71	248.21
chr1	37859697	37860697	+	RP11-109P14.10	20403.9	12767	13530.8	6232.42	6141.54	4715.97	44349	31819.8	35551.7	35157.2
chr1	37859697	37860697	-	INPP5B	20403.9	12767	13530.8	6232.42	6141.54	4715.97	44349	31819.8	35551.7	35157.2
chr1	37883237	37884237	+	SNORA63	425.69	436.91	949.72	666	194.35	144.38	342.06	263.83	123.34	239.97
chr1	37884023	37885023	+	RNU6-584P	567.03	944.14	696.61	706.13	207.43	72.75	431.19	263.33	122.86	165.32
chr1	37952508	37953508	+	Metazoa_SRP	937.69	897.46	1115.89	1477.08	248.92	218.61	1157.4	1076.13	493.35	578.37
chr1	37955975	37956975	-	SF3A3	1134.07	1121.83	1033.54	820.68	173.92	288.76	1246.53	512.44	185.01	612.28
chr1	37990462	37991462	+	RNU6-510P	2324.22	1573.57	2302.51	1307.82	442.78	318.66	1843.49	938.89	488.85	1025.33
chr1	37995770	37996770	-	FHL3	1943.97	1253.04	1600.13	1808.1	1624.34	1403.08	39088.3	24913.2	8669.23	8872.18
chr1	38008258	38009258	+	UTP11	3382.19	2039.13	2528.07	1645.98	625.8	289.22	3502.14	2568.31	1383.04	1213.73
chr1	38042829	38043829	-	POU3F1	844.71	961.57	994.46	1292.66	124.46	144.01	426.26	329.79	246.91	183.68
chr1	38046314	38047314	+	MIR3659HG	9420.9	6686.71	4815.33	2397.66	124.46	48.13	1001.83	185.7	2202.53	1347.02
chr1	38079572	38080572	-	RP5-884C9.3	405.26	481.18	409.51	567.62	39.73	72.19	513.08	461.71	43.17	61.23
chr1	38088231	38089231	+	MIR3659	2440.96	1486.22	2507.94	1882.08	746.75	223.42	920.92	1001.04	1317.34	982.71
chr1	38128464	38129464	-	LINC02786	665.01	641.05	734.22	1087.82	124.46	118.47	734.76	375.71	185.01	483.47
chr1	38148544	38149544	+	RP11-214L19.3	166.77	422.29	488.73	684.55	165.94	159.19	344.36	483.78	83.96	88.07
chr1	38192619	38193619	+	RP11-214L19.2	166.77	502.22	417.42	522.58	165.94	120.32	256.54	160.84	325.9	61.23
chr1	38208034	38209034	-	LINC01343	854.72	773.46	1284.99	1158.05	0	198.52	734.76	534.26	2845.31	2822.85
chr1	38382838	38383838	-	RP11-329N22.2	183.04	250.01	92.9	203.4	82.97	24.06	256.54	156.78	0	61.23
chr1	38395659	38396659	+	RNU6-753P	33.35	192.31	84.11	92.75	82.97	38.32	0	65.96	159.86	0
chr1	38473825	38474825	+	LINC01685	266.84	238.39	395.15	197.41	82.97	24.06	171.03	197.87	61.67	71.83
chr1	38707931	38708931	+	HSPA5P1	366.9	265.63	392.32	345.09	97.97	24.06	598.6	197.87	102.94	61.23
chr1	38753216	38754216	-	RP11-334L9.2	217.22	192.31	252.72	423.33	23.3	72.19	342.06	70.52	61.67	61.23
chr1	38837198	38838198	-	RRAGC	205.13	384.63	338.2	559.03	194.98	87.18	256.54	197.87	223.43	418.71
chr1	38838333	38839333	-	RP5-864K19.7	446.54	445.53	311.92	488.08	102.44	42.76	172.01	329.79	123.34	227.01
chr1	38858912	38859912	+	RP5-864K19.4	19397	12758.6	13479.5	6605.38	5988.2	4417.96	53271.1	28859	27410.2	28965.1
chr1	38861493	38862493	-	MYCBP	545.77	555.11	601.95	612.8	89.04	95.98	947.23	593.62	194.02	307.08
chr1	38863501	38864501	-	RP5-864K19.6	433.61	345.76	276.65	669.54	41.49	168.44	618.66	373.93	308.34	61.23
chr1	38873069	38874069	-	GJA9	17163.2	11179	11944.8	5458.44	4189.94	3146.29	27904.6	19777.1	20733.3	18624.4
chr1	38884807	38885807	-	RHBDL2	151.97	280.06	422.89	480.93	22.66	72.19	342.06	129.63	123.34	122.46
chr1	38925870	38926870	+	RNU6-605P	289.77	511.83	488.44	486.49	41.49	96.25	0	263.83	185.01	306.14
chr1	38949825	38950825	-	Y_RNA	501.37	861.4	637.9	713.86	41.49	70.8	598.6	626.6	370.01	244.91
chr1	38957275	38958275	-	EIF1P2	525.34	484.79	431.78	457.98	180.31	76.82	171.03	263.83	1198.99	795.96
chr1	38990276	38991276	+	AKIRIN1	16337.9	12391.4	11589.7	6102.72	6527.84	4207.68	43866.5	30943.3	27923.7	28285
chr1	39025318	39026318	+	NDUFS5	8368.97	5385.38	6502.8	3195.9	1603.92	1274.07	8347.84	7244.5	6568.69	6381.14
chr1	39080316	39081316	+	MACF1	2472.85	2402.52	1808.3	1323.99	124.46	192.51	513.09	527.67	308.34	428.6
chr1	39119940	39120940	-	RNU6-608P	414.85	186.3	260.83	400.96	71.8	96.25	256.54	230.85	123.34	183.68
chr1	39153164	39154164	-	RNA5SP44	645	291.07	608.3	497.46	41.49	24.06	85.51	131.92	134.25	122.46
chr1	39225670	39226670	-	RP11-416A14.2	143.84	291.48	204.66	337.44	82.97	71.73	684.11	527.67	123.34	306.14
chr1	39248838	39249838	-	RP11-420K8.1	317.91	477.78	281.83	365.23	41.49	96.25	86.17	197.87	61.67	122.46
chr1	39303294	39304294	-	HSPE1P8	454.46	604.79	362.03	516.73	40.37	69.04	769.63	461.71	616.69	428.6
chr1	39490636	39491636	+	BMP8A	3416.17	2419.75	2426.76	1615.74	290.4	298.48	1111.68	388.9	972.47	794.32
chr1	39513956	39514956	+	OXCT2P1	493.86	494.01	597.85	675.53	112.65	0	597.28	263.83	298.86	569.89
chr1	39521280	39522280	-	PPIEL	80.26	288.47	217.36	212.57	0	24.06	0	0	192.12	242.56
chr1	39559709	39560709	-	PABPC4	1802.63	1057.72	1705.44	1325	207.43	144.38	1649.44	1494.46	3981.68	3874.56
chr1	39564052	39565052	+	PABPC4-AS1	866.81	827.95	1176.95	1292.01	411.03	270.07	687.07	563.69	687.37	664.09
chr1	39566374	39567374	-	SNORA55	601.85	662.88	856.92	768.93	186.05	212.13	744.96	674.8	61.67	551.05
chr1	39622435	39623435	-	HEYL	798.43	640.04	729.73	1020.26	207.43	120.32	422.64	428.73	185.01	429.77
chr1	39632416	39633416	+	RP1-144F13.3	1133.03	961.57	1158.19	1003.87	263.6	168.44	942.96	391.18	185.01	0
chr1	39650229	39651229	-	NT5C1A	333.55	644.65	645.42	794.48	207.43	176.4	923.22	329.79	123.34	61.23
chr1	39677648	39678648	-	HPCAL4	1184.93	735	979.52	944.33	88.56	72.19	283.51	291.99	246.68	82.42
chr1	39691182	39692182	+	PPIE	11643.4	7580.76	6536.3	3822.49	953.54	518.2	2204.95	812.3	3823.47	3686.87
chr1	39717028	39718028	+	RP1-144F13.4	410.68	448.33	439.99	364.8	198.5	226.01	171.03	197.87	61.67	164.37
chr1	39722566	39723566	-	RNU7-121P	200.13	192.31	270.11	191.93	82.97	96.25	171.03	418.58	121.68	213.59
chr1	39756182	39757182	-	BMP8B	480.52	832.96	527.61	697.69	309.87	217.59	757.13	329.79	94.4	183.68
chr1	39768523	39769523	-	OXCT2	400.26	384.63	272.65	367.83	0	96.25	171.03	65.96	61.67	61.23
chr1	39778969	39779969	+	BMP8B-AS1	986.06	738	904.59	1254.41	249.56	573.27	1966.83	1425.21	1740.01	1614.3
chr1	39787976	39788976	+	RP1-118J21.25	3424.93	2234.44	1804.79	1350.34	82.81	24.06	6187.94	1647.94	3006.6	3106.86
chr1	39794843	39795843	-	RP1-118J21.24	496.57	644.85	608.89	640.67	332.37	230.64	993.61	1415.57	404.88	377.73
chr1	39798422	39799422	+	RP1-118J21.27	4734.94	3297.58	3798.4	2563.03	3799.97	2809.31	21011	14954.8	12225.6	9710.3
chr1	39800414	39801414	-	LINC02811	399.43	393.84	488.64	461.81	663.78	601.59	7741.35	5488.24	2904.84	2119.43
chr1	39837110	39838110	-	TRIT1	597.26	558.91	491.37	494.43	173.92	168.44	292.72	197.87	185.01	122.46
chr1	39880566	39881566	-	Y_RNA	912.67	427.7	809.83	862.26	364.76	145.03	804.82	713.87	308.34	122.46
chr1	39894426	39895426	-	MYCL	600.39	544.69	480.33	614.83	113.93	168.44	513.08	197.87	378.08	1098.1
chr1	39896745	39897745	+	MYCL-AS1	2405.73	1752.86	2167.21	1337.49	336.68	230.92	769.63	735.69	740.03	760.64
chr1	39943890	39944890	-	Y_RNA	937.07	670.09	750.24	563	331.09	160.58	256.54	422.39	246.68	122.46
chr1	39954112	39955112	+	MFSD2A	897.25	850.19	715.08	801.7	4632.56	2888.63	47912.3	29197	23894.3	25455.3
chr1	39961680	39962680	+	RP3-342P20.2	607.69	449.73	611.53	732.98	411.67	216.11	1049.19	535.28	266.84	256.69
chr1	40039233	40040233	+	CAP1	20167	13786.5	13508.8	6571.24	13274.3	9897.48	46865.1	34836.6	35244	30648.9
chr1	40071710	40072710	-	PPT1	500.32	480.78	576.36	542.79	373.38	385.02	769.63	527.67	246.68	122.46
chr1	40131764	40132764	+	OAZ1P1	224.73	216.35	327.74	409.62	163.07	96.25	256.87	133.69	423.62	428.6
chr1	40160387	40161387	+	RLF	10570	7491.22	7498.19	3720.07	3159.81	3015.52	19285.5	13629.8	17196.8	17344.7
chr1	40176843	40177843	+	RNU6-1237P	3173.1	1742.04	2145.62	1180.71	297.1	286.82	342.06	395.75	2713.43	2774.57
chr1	40244947	40245947	+	TMCO2	1031.29	871.62	1105.05	989.58	547.62	507	1458.02	756.49	4378.49	4222.15
chr1	40255427	40256427	-	RP1-39G22.7	466.97	444.52	678.64	501.5	115.2	240.63	342.06	294.78	123.34	244.91
chr1	40257041	40258041	+	ZMPSTE24	13716	8753.47	9980.2	4976.57	8529.23	7341.76	14047	14445.6	13832.1	10195.4
chr1	40261672	40262672	-	RP1-39G22.4	333.55	222.16	173.01	304.09	165.94	120.32	213.79	348.31	61.67	0
chr1	40299489	40300489	-	COL9A2	1245.39	1103.2	2261.18	1528.26	456.51	577.62	1703.71	1452.1	7151.93	4583.16
chr1	40332078	40333078	-	RP1-228H13.1	164.9	228.57	230.74	231.91	107.54	48.13	256.54	197.87	61.67	183.68
chr1	40343850	40344850	+	SMAP2	1106.97	783.28	1360.79	938.7	1109.75	930.14	6413.57	3564.28	5272.69	3567.71
chr1	40363766	40364766	+	RP1-228H13.2	1021.7	625.22	803.48	697.4	330.77	208.43	342.06	395.75	801.7	514.79
chr1	40435199	40436199	-	RP1-228H13.6	222.23	474.57	845.29	558.89	304.28	192.14	342.06	886.12	494.54	161.55
chr1	40449102	40450102	+	ZFP69B	5003.45	3941.03	3687.33	1664.97	2273.76	1665.38	5472.92	3921.47	6499.43	6233.49
chr1	40463319	40464319	+	RP1-228H13.5	395.88	375.81	306.06	278.04	279.87	246.28	256.54	65.96	150.38	183.68
chr1	40472055	40473055	+	RP11-656D10.7	318.96	398.65	286.23	310.73	276.04	126.8	194.05	131.92	135.2	219.01
chr1	40476290	40477290	+	ZFP69	1622.93	1120.83	1195.21	911.27	2403.8	1161.06	2654.23	1062.94	3053.8	2709.34
chr1	40492157	40493157	-	RP11-656D10.3	100.06	168.47	203.19	244.76	41.49	97.23	342.06	197.87	0	0
chr1	40507741	40508741	+	EXO5	1404.04	1028.48	1461.41	712.34	3673.28	2481.4	5040.08	3845.37	4857.14	5425.28
chr1	40513461	40514461	-	RP11-656D10.5	263.3	210.74	355.1	336.79	257.37	192.51	171.03	543.14	122.39	122.46
chr1	40514754	40515754	-	RP11-656D10.6	402.97	582.35	637.61	519.12	352.95	255.81	342.06	593.62	61.67	734.74
chr1	40530573	40531573	+	ZNF684	5958.24	4907.8	4875.71	2126.99	3887.89	2898.26	10874.5	7700.38	9842.59	8676.49
chr1	40558666	40559666	-	RP1-63P18.3	527.84	924.11	658.32	924.84	250.03	305.42	684.11	638.02	185.01	428.6
chr1	40562534	40563534	+	RP1-63P18.2	369.61	373.81	420.45	324.01	128.93	201.95	169.71	236.94	61.67	0
chr1	40592633	40593633	-	GTF2F2P2	756.53	436.71	878.7	579.1	406.25	192.51	269.04	521.58	620.48	1019.68
chr1	40619680	40620680	-	RIMS3	508.66	458.75	464.02	434.88	124.46	236.93	513.08	263.83	61.67	183.68
chr1	40658848	40659848	+	RP4-739H11.5	3367.81	2532.13	2431.55	1517.65	332.21	289.41	559.79	221.47	123.34	61.23
chr1	40668089	40669089	-	RP4-739H11.3	1835.56	1676.13	1583.57	1072.08	2532.25	2065.29	3777.1	3117.8	3238.8	2051.14
chr1	40689380	40690380	-	NFYC-AS1	736.94	448.73	606.64	790.73	539.32	274.88	513.09	152.21	410.34	122.46
chr1	40690648	40691648	+	NFYC	10795.3	8766.5	9283.09	4281.26	10941	8191.57	10219.3	7933.77	10367.7	9431.95
chr1	40753355	40754355	+	MIR30E	133.42	230.38	210.03	400.6	124.46	82.37	378.24	131.92	92.5	122.46
chr1	40756284	40757284	+	MIR30C1	399.63	427.3	572.26	571.37	170.25	238.78	570.31	120.25	185.01	183.68
chr1	40782787	40783787	+	KCNQ4	3379.69	2751.49	2596.45	2275.97	667.29	574.19	1702.39	1313.84	1608.85	1190.65
chr1	40803846	40804846	+	RN7SL326P	1823.89	1829.58	1584.5	1443.52	1043.06	741.89	940.66	514.98	1059.28	1042.05
chr1	40860054	40861054	-	CITED4	648.34	599.78	920.81	1395.3	13165	8962.34	41440.2	37250.7	21199.2	19122
chr1	40862914	40863914	+	RP5-1066H13.4	3625.68	2465.22	3317.58	2242.55	1035.08	582.24	2161.21	2113.71	1649.88	1059.01
chr1	40937104	40938104	-	RP11-348A7.1	184.7	185.5	190.49	272.62	869.13	680.26	3900.44	4455.99	1716.53	1269.78
chr1	40938294	40939294	+	RP11-348A7.7	517.84	496.41	678.93	880.01	373.38	327.63	1370.2	1084.51	325.9	401.75
chr1	40941251	40942251	-	UBE2V1P8	253.08	449.53	420.94	389.99	692.98	156.69	346.33	239.99	1557.38	957.98
chr1	40978688	40979688	+	CTPS1	6122.72	3814.22	4489.06	2834.35	3014.92	1695.55	19419.7	8049.19	10216.2	8672.25
chr1	41013590	41014590	+	SLFNL1-AS1	1222.67	850.39	1328.07	944.47	920.67	565.95	1498.14	857.46	1678.11	1246.93
chr1	41014597	41015597	-	SLFNL1	1460.11	894.86	1370.07	1205.54	1093.48	702.65	1390.26	1143.36	285.57	1070.55
chr1	41026200	41027200	-	SCMH1	1546.84	1037.69	1500.49	1245.82	1161.61	730.23	2935.44	1439.67	555.02	900.76
chr1	41097638	41098638	+	RPL23AP17	146.34	163.67	102.28	283.16	165.94	114.58	171.03	0	61.67	5.42
chr1	41240772	41241772	+	RP11-399E6.6	2448.04	1991.65	1764.34	1290.64	2745.74	1483.88	15334.4	8376.7	5396.98	5420.57
chr1	41241373	41242373	+	RP11-399E6.1	5111.65	3611.09	2777.56	1491.95	2610.12	1014.55	17751.1	6257.92	2639.9	2690.27
chr1	41263550	41264550	-	RP11-399E6.2	588.92	383.63	823.51	854.24	539.32	225.36	552.55	331.06	61.67	183.68
chr1	41301932	41302932	-	RP11-399E6.5	133.42	386.83	249.89	323.36	373.06	271.92	563.41	223.75	493.35	466.75
chr1	41360922	41361922	+	FOXO6	17185.7	13856.8	11427.5	5416.86	17115.7	12175.1	37964.7	18928.5	21265.1	22398.4
chr1	41374004	41375004	-	FOXO6-AS1	559.95	833.36	819.31	1035.92	215.89	316.34	753.84	791.5	308.34	219.95
chr1	41465937	41466937	-	RNA5SP45	645.84	569.93	663.69	644.78	414.86	207.13	769.63	461.71	351.51	367.37
chr1	41477775	41478775	-	EDN2	755.7	715.17	968.58	929.31	165.94	386.87	598.6	687.49	623.81	734.74
chr1	41505365	41506365	-	HIVEP3	511.79	644.05	803	877.7	966.95	478.49	256.54	197.87	3171.21	3016.66
chr1	41534443	41535443	+	RP11-486B10.3	400.26	384.63	794.79	874.82	454.27	235.27	769.63	345.52	402.75	306.14
chr1	41541069	41542069	+	RP11-486B10.4	821.37	1172.71	1393.13	1326.73	518.9	350.59	900.2	586.77	416.03	515.73
chr1	41584306	41585306	-	RP11-486B10.5	348.98	603.58	520.68	637.2	482.36	267.38	256.87	263.83	210.15	244.91
chr1	42035143	42036143	+	RP1-21K4.2	8012.07	5866.37	6006.74	3110.08	18371.2	11465.5	22174.8	11582.5	12571.2	13480.1
chr1	42039597	42040597	+	HNRNPFP1	466.34	596.97	454.44	543.95	414.38	444.71	203.26	395.75	75.43	183.68
chr1	42139635	42140635	+	RP11-319C21.1	109.45	321.52	245.69	273.56	124.46	171.22	85.51	263.83	246.68	122.46
chr1	42152410	42153410	+	GUCA2B	550.36	989.61	724.36	1138.27	764.3	559.94	636.42	367.84	246.68	574.6
chr1	42161690	42162690	-	GUCA2A	671.27	686.12	898.24	1138.63	2550.6	1785.32	845.28	941.17	19661.7	17487.7
chr1	42175539	42176539	-	FOXJ3	601.64	844.18	576.65	731.68	979.87	614.54	457.5	241	678.6	552.7
chr1	42334386	42335386	-	RP11-223A3.1	8483.63	6288.86	6603.22	3170.49	7708.44	5910.44	21644	9822.46	10317.5	11295.9
chr1	42379792	42380792	+	RIMKLA	1480.54	1296.91	1130.25	699.78	684.2	666.19	427.57	395.24	2383.98	2948.13
chr1	42411398	42412398	-	RP11-157D18.2	398.38	320.92	203.58	334.12	622.29	253.22	256.54	364.8	123.34	211
chr1	42429329	42430329	-	ZMYND12	200.13	309.71	329.01	435.53	675.59	385.02	513.08	263.83	308.34	808.68
chr1	42455117	42456117	+	PPCS	749.65	684.72	623.93	1001.27	4882.92	3128.25	8849.42	5972.52	3589.84	2470.55
chr1	42462221	42463221	+	CCDC30	608.94	434.31	337.41	427.16	880.78	439.16	342.06	766.89	32579.5	27513.5
chr1	42490739	42491739	+	RPS3AP11	233.48	34.26	130.71	145.37	377.68	216.66	171.03	395.75	0	122.46
chr1	42499205	42500205	-	TMSB4XP1	166.77	192.31	218.82	247.58	391.72	186.03	256.54	286.66	0	122.46
chr1	42568033	42569033	+	RNU6-536P	500.32	769.25	414.39	534.99	248.92	94.31	171.03	386.11	109.58	61.23
chr1	42569970	42570970	+	RP11-163G10.4	200.13	312.51	304.79	335.64	374.17	386.4	171.03	78.64	185.01	184.86
chr1	42657335	42658335	+	PPIH	15572.6	9456.42	9732.9	4853.72	10656.4	7320.38	19224.3	14858.4	11987.5	11089.4
chr1	42657687	42658687	-	RP5-994D16.13	27152.2	17014.8	17181.3	7697.96	22046.4	14884.7	38326.5	29269.2	25993	24634.2
chr1	42677735	42678735	+	RP5-994D16.3	1211.2	994.62	1051.12	940.86	1141.67	733.47	1549.12	659.58	308.34	647.6
chr1	42681418	42682418	+	YBX1	32369.1	20939.5	22026.8	10584.9	20585.6	18114.9	47093.1	40559.8	39356.9	36041
chr1	42732093	42733093	-	CLDN19	926.23	585.35	759.43	903.98	746.75	532.91	585.44	760.8	708.96	551.05
chr1	42745335	42746335	-	P3H1	554.53	819.34	897.75	976.59	1434.46	987.99	1325.47	1122.56	1976.96	1591.93
chr1	42766249	42767249	+	C1orf50	28437	20600.4	20525.9	10465.6	38005.9	25832	62231.4	44426.9	51649.9	51736.5
chr1	42766292	42767292	+	RP5-994D16.12	31358.2	22968.5	22452.4	11359.2	43114.6	29038.5	67932.9	49183.1	56636.5	57379.1
chr1	42774813	42775813	-	RP5-994D16.9	535.97	670.89	458.94	551.52	460.18	312.82	427.57	263.83	0	122.46
chr1	42784007	42785007	+	TMEM269	790.51	684.32	872.74	1209.95	1081.83	878.22	914.67	909.21	412	564.71
chr1	42806052	42807052	-	SVBP	624.99	512.84	250.08	515.22	245.57	167.61	85.51	68.75	142.79	61.23
chr1	42816122	42817122	+	ERMAP	7827.57	5093.31	5759.98	3360.25	6481.57	3911.42	12414	7935.28	7552.78	8567.93
chr1	42831522	42832522	-	RP11-342M1.3	2601.27	1929.35	1545.13	999.33	390.77	420.83	198	350.09	246.68	244.91
chr1	42845573	42846573	+	ZNF691	19530	13880.2	13148.7	6232.93	12995.2	12369.4	25559.9	24917.3	22670	22129
chr1	42885597	42886597	-	RP11-342M1.7	480.94	308.1	353.04	449.9	248.92	449.52	239.11	197.87	9.01	0
chr1	42890094	42891094	-	MKRN8P	400.47	640.84	537.67	510.17	463.69	361.69	427.57	197.87	616.69	673.51
chr1	42902232	42903232	+	ATP6V1E1P1	329.17	192.31	428.26	624.86	315.77	216.57	513.09	263.83	61.67	122.46
chr1	42924353	42925353	-	SLC2A1	39719.5	23209.7	25833.9	11124	8286.69	7266.6	1605.69	1155.28	36996.4	37306.7
chr1	42951202	42952202	-	ATP6V0CP4	1274.58	994.02	1086.19	1257.95	1432.55	904.6	1506.37	1917.61	4756.57	5569.16
chr1	42958049	42959049	+	SLC2A1-AS1	21418.3	16644.3	13302.7	6333.18	13842.3	10159.7	35720.6	18218.4	24914	25516.3
chr1	42958065	42959065	-	RP5-848E13.4	22159.2	16977.7	13684.1	6439.14	14828.1	10693.4	36573.8	18733.4	26525.9	26856.8
chr1	42990438	42991438	+	RNU6-880P	569.95	352.57	522.92	559.9	277.96	248.22	256.54	263.83	0	61.23
chr1	43022549	43023549	-	U6	500.32	610.4	698.96	649.69	456.35	409.08	513.08	329.79	164.61	144.83
chr1	43103086	43104086	+	RP3-393B19.1	524.72	412.87	430.41	451.56	230.73	315.32	658.13	96.4	112.43	0
chr1	43144153	43145153	+	FAM183A	546.4	468.36	1009.8	812.53	437.52	342.63	448.62	345.01	185.01	244.91
chr1	43163175	43164175	-	EBNA1BP2	466.97	384.63	250.08	277.17	323.91	467.39	171.03	329.79	185.01	61.23
chr1	43170652	43171652	-	MIR6733	571.41	783.68	528.3	645.72	503.42	437.68	716.35	725.54	246.68	311.09
chr1	43171330	43172330	+	CFAP57	6590.73	3989.51	4204.49	2516.54	3108.27	2677.52	6515.53	5071.18	4761.55	4655.69
chr1	43195417	43196417	+	RNA5SP46	153.85	275.65	139.6	214.7	41.49	122.26	151.29	235.17	124.05	61.23
chr1	43268983	43269983	+	TMEM125	412.35	577.34	881.15	820.61	555.59	621.76	516.7	659.58	322.1	319.8
chr1	43280877	43281877	-	C1orf210	351.27	485.59	650.8	528.35	373.38	408.8	427.57	218.68	0	414.94
chr1	43299982	43300982	+	TIE1	1196.61	929.11	894.24	959.27	808.18	505.7	538.74	330.3	308.34	338.64
chr1	43336818	43337818	+	MPL	435.91	484.19	615.53	708.15	414.38	318.38	487.43	730.36	269.92	231.25
chr1	43347288	43348288	-	RP1-92O14.7	431.74	160.26	431.29	593.17	421.24	294.31	345.67	395.75	574	151.19
chr1	43353684	43354684	-	RP1-92O14.3	610.19	777.27	459.04	666.07	780.9	338.74	425.27	539.08	246.68	170.97
chr1	43357981	43358981	+	CDC20	38502.3	25423.9	26094.9	12612.2	32625.5	25716.5	81269.9	65723.4	63374.1	62143.7
chr1	43362398	43363398	-	ELOVL1	2125.34	1492.43	2200.03	1708.64	2543.26	2031.6	2805.86	2001.58	1793.14	1877.82
chr1	43363648	43364648	-	MIR6734	3051.14	1917.33	2729.6	1998.65	3061.52	2692.79	2728.56	2140.35	1943.52	3170.44
chr1	43382917	43383917	-	MED8	420.69	500.82	668.38	619.81	913.17	473.49	367.71	552.53	308.35	249.86
chr1	43384113	43385113	+	MED8-AS1	554.11	416.68	387.04	437.12	470.87	501.72	342.06	278.55	129.03	367.37
chr1	43388882	43389882	+	SZT2	8476.74	7051.1	6149.07	3039.84	5435.8	4259.23	7500.26	8535	5380.85	5478.27
chr1	43446776	43447776	-	SZT2-AS1	886.2	606.19	1151.64	1089.55	1799.38	1189.66	1121.55	720.97	431.68	612.28
chr1	43447539	43448539	+	MIR6735	904.75	901.67	1118.82	1304.57	1880.28	1300.54	2218.11	957.41	810.95	505.84
chr1	43449989	43450989	-	HYI	1288.54	834.76	1329.34	1478.67	2222.86	2218	2031.95	1121.29	1557.38	1070.55
chr1	43452927	43453927	+	HYI-AS1	4772.05	3380.91	2640.31	1552.37	5224.22	3815.26	14536.8	5448.16	2822.06	3279.71
chr1	43524187	43525187	+	PTPRF	3703.86	3000.69	3800.94	2238.07	315.77	363.73	513.09	546.69	246.68	428.6
chr1	43649149	43650149	+	KDM4A	28788.5	19637.6	22928.4	11596.2	20980.3	19478.2	66796.6	56651.8	62814.8	57864.8
chr1	43649149	43650149	+	RP11-7O11.7	28788.5	19637.6	22928.4	11596.2	20980.3	19478.2	66796.6	56651.8	62814.8	57864.8
chr1	43684123	43685123	-	KDM4A-AS1	600.39	430.9	785.51	743.59	778.66	527.73	684.11	395.75	407.49	369.96
chr1	43704824	43705824	+	ST3GAL3	1618.76	1384.46	1570.24	1474.7	2579.96	2231.14	6794.11	4853.01	3075.14	3097.43
chr1	43708392	43709392	-	ST3GAL3-AS1	338.14	448.93	566.79	601.47	716.75	527.92	925.86	340.45	665.79	433.78
chr1	43715467	43716467	+	U6	388.38	544.89	675.81	627.53	319.44	412.32	362.45	593.62	266.13	163.2
chr1	43742471	43743471	+	RP11-184I16.3	246.2	415.28	156.3	323.36	124.46	165.95	24.34	131.92	112.9	122.46
chr1	43837622	43838622	+	MIR6079	711.09	506.03	929.4	830.43	6841.86	5994.57	673.92	727.82	5327.72	6217.95
chr1	43849300	43850300	-	SHMT1P1	400.26	339.55	474.28	338.88	1331.55	678.87	256.54	840.97	839.65	932.55
chr1	43932320	43933320	+	ARTN	1101.76	849.38	1171.28	1327.02	4295.41	3303.63	1453.74	900.58	5227.63	4393.11
chr1	43936918	43937918	-	RP11-7O11.9	926.02	819.34	1140.61	1536.99	1764.76	974.48	1167.27	1287.2	681.92	979.65
chr1	43943370	43944370	-	RP11-7O11.3	770.29	385.63	655.49	806.97	539.32	415.09	680.83	989.37	353.41	445.08
chr1	43945950	43946950	+	IPO13	20646.7	15469.2	14656.6	7217.96	28408.4	17688.5	68605.5	42633.1	36588.7	38200.4
chr1	43967351	43968351	-	RP11-7O11.8	1478.04	912.89	1011.36	1577.12	1521.58	769.01	1466.57	929.25	651.32	857.19
chr1	43969000	43970000	+	DPH2	28497.6	18013.4	18657.4	8582.88	24034	16698.6	41158.7	29356.5	34055.5	28863.1
chr1	43973487	43974487	+	ATP6V0B	3041.97	1763.88	2192.41	1497.51	2049.1	1353.75	4172.11	2366.13	1342.25	1560.61
chr1	43977943	43978943	+	B4GALT2	4623.41	3064.4	4694.2	2889.5	5055.56	4516.15	5662.69	3972.46	5774.82	5421.04
chr1	43990359	43991359	+	CCDC24	3868.34	3386.12	3320.42	2382.22	2799.99	1581.25	4117.84	2663.7	2031.52	1727.57
chr1	43990500	43991500	-	SLC6A9	5434.77	3916.39	4172.74	2768.45	3839.06	2722.41	6474.42	4430.62	4907.42	4817
chr1	44029437	44030437	+	RP5-1198O20.4	14726.2	9564.6	8456.95	3180.23	9706.16	7668.37	18591.5	12716.8	9527.14	7292.03
chr1	44086958	44087958	-	RP5-1198O20.5	366.9	453.14	547.35	747.42	443.26	295.98	598.6	198.89	61.67	63.82
chr1	44102306	44103306	-	KRT8P47	399.43	626.82	775.55	582.78	170.41	146.32	127.28	150.69	199.71	61.23
chr1	44116098	44117098	-	RN7SL479P	371.91	617.41	471.83	560.98	96.06	167.61	256.54	131.92	0	0
chr1	44117821	44118821	+	KLF17	429.86	838.77	605.67	726.63	559.11	367.8	256.87	224.77	123.34	227.72
chr1	44121153	44122153	-	RP11-570P14.1	333.13	224.37	288.47	249.45	159.24	242.67	528.87	197.87	17.31	122.46
chr1	44136821	44137821	-	KLF18	300.19	531.27	278.12	506.92	545.54	184.92	372.32	407.42	115.27	244.91
chr1	44149594	44150594	-	RP4-675G8.3	333.55	352.57	200.75	290.02	387.1	236.28	85.51	270.68	308.34	122.46
chr1	44152385	44153385	-	Y_RNA	300.19	202.33	483.56	673.8	272.85	368.82	171.03	621.53	254.98	122.46
chr1	44154028	44155028	-	OOSP1P1	133.42	160.26	201.24	230.97	373.38	105.69	145.37	197.87	0	61.23
chr1	44171506	44172506	-	RP5-891H21.1	625.41	641.05	821.75	1110.84	627.72	587.52	649.25	311.53	61.67	122.46
chr1	44186943	44187943	-	RP5-891H21.5	42.11	160.26	109.61	86.47	185.41	153.82	0	131.92	14.71	61.23
chr1	44212455	44213455	+	DMAP1	4032.82	2461.01	3161.18	1708.85	8050.7	5447.6	7071.37	5455.51	5007.04	3950.39
chr1	44220070	44221070	-	ERI3	1235.18	1441.35	1930.32	1853.93	2260.2	2045.39	3039.05	2016.8	1541.72	1126.83
chr1	44242408	44243408	-	ERI3-IT1	648.55	894.66	1334.22	1183.96	1024.07	648.05	1268.24	477.69	308.35	367.37
chr1	44389722	44390722	+	RNU6-369P	270.59	612.8	575.09	714.36	519.37	421.76	6843.78	6015.9	3061.86	2236.71
chr1	44404194	44405194	+	RNF220	741.31	582.75	700.03	566.18	2571.98	1261.02	9289.49	10034.3	610.52	570.36
chr1	44544493	44545493	+	MIR5584	680.02	336.55	657.44	646.44	529.43	530.23	552.55	395.75	122.86	189.34
chr1	44634238	44635238	-	TMEM53	588.09	533.67	795.28	824.58	709.41	294.13	1193.58	581.19	468.21	428.6
chr1	44673692	44674692	+	ARMH1	61522.8	41683.8	42631.6	20190.4	58943.6	44065.3	85533.1	75353.1	89187.5	84909.2
chr1	44720786	44721786	-	RNU5F-1	42836.7	27149.9	33434.8	16328	41931.8	30974.4	54119.4	56172.9	39399.8	42901.8
chr1	44730055	44731055	-	RNU5D-1	41730.2	28177	28791.6	14774.8	36609.9	29024.7	54906.8	63869.2	40987.3	38371.2
chr1	44738818	44739818	+	KIF2C	22385.6	15676.2	15230.2	7471.75	22068.7	18234.6	34172	25672.7	23410.7	25647.7
chr1	44758037	44759037	-	RP11-269F19.10	775.92	688.72	562.39	591.73	869.29	342.63	686.09	484.03	175.04	170.73
chr1	44774251	44775251	+	RPS8	5987.42	3836.26	3823.02	2104.04	2899.72	1988.94	3670.53	1723.29	1243.34	1258.24
chr1	44774864	44775864	+	SNORD55	19814.1	13652.7	13690.6	6316.66	14699.2	10742.7	17171.9	12667.5	11099.9	13236.1
chr1	44775490	44776490	+	SNORD46	13106.4	9898.14	8887.66	4878.98	12039	8798.89	15206.8	10960.5	9106.84	11129.4
chr1	44776843	44777843	+	SNORD38A	3967.15	3050.97	2441.52	1890.31	2351.15	1806.15	4496.4	3543.99	4481.2	3604.45
chr1	44777390	44778390	+	SNORD38B	2677.78	1755.86	1673.88	1608.16	1993.73	1806.61	4976.27	3091.16	4344.1	4610.94
chr1	44777390	44778390	+	SNORD38B	2677.78	1755.86	1673.88	1608.16	1993.73	1806.61	4976.27	3091.16	4344.1	4610.94
chr1	44779331	44780331	-	RPS15AP11	2380.92	1466.39	2160.66	1513.82	1817.73	881.74	2052.34	2008.43	1499.03	959.4
chr1	44782585	44783585	-	BEST4	2003.38	1735.83	2062.19	1455.5	1294.05	1393.37	3430.44	2940.22	993.82	1062.07
chr1	44799377	44800377	+	PLK3	38603.6	25908	26563	11820.6	46532	33698.1	68394.7	55016.8	71188.7	65881.4
chr1	44804893	44805893	-	DYNLT4	1472.41	1342.79	1468.54	1777.93	1316.07	1115.62	1999.72	1412.01	1083.71	1374.81
chr1	44807482	44808482	+	BTBD19	30394.1	16866.9	28264.1	12223.8	22326.1	16226.6	58629.9	53341	46462.6	46376.5
chr1	44818844	44819844	-	PTCH2	22824.2	15648.9	18804.8	10061.5	22332.8	16418	34177.4	36461.7	23081.2	22304.7
chr1	44818883	44819883	-	RNU5E-6P	24525.3	17127.5	20194.2	10635.5	24755.2	18747.7	36172.2	38956.2	25331.9	23732.5
chr1	44842921	44843921	-	RP5-882O7.1	7250.12	5576.89	5222.5	2736.04	732.55	653.97	1539.59	735.18	2318.51	2832.03
chr1	44849522	44850522	-	EIF2B3	877.86	790.89	948.75	870.99	665.69	502	427.57	315.08	137.09	551.05
chr1	44931323	44932323	+	RNA5SP47	347.31	448.73	329.6	302.94	379.12	283.21	190.1	197.87	61.67	0
chr1	44957557	44958557	+	CCNB1IP1P1	391.5	288.47	390.46	314.7	452.52	325.6	602.22	181.64	0	61.23
chr1	44987234	44988234	-	PPIAP35	3402	2026.3	2160.96	1655.94	1018.32	612.6	1596.81	533.25	620.96	559.06
chr1	44987705	44988705	-	MRPS17P1	2019.02	1402.29	1358.35	1304.28	915.09	543.28	1262.98	527.67	370.01	383.85
chr1	45001540	45002540	-	HECTD3	794.26	1144.87	1069.2	1015.93	823.34	985.21	513.08	621.53	555.02	374.43
chr1	45009950	45010950	+	UROD	2940.45	2835.62	2803.65	2292.79	2155.68	1211.04	3415.64	1840.49	928.59	1179.82
chr1	45015399	45016399	-	ZSWIM5	1209.53	982.2	1346.14	1328.61	480.12	448.41	898.89	408.94	370.01	244.91
chr1	45068977	45069977	-	OSTCP5	344.6	208.74	329.31	380.75	166.26	192.88	345.67	65.96	123.34	0
chr1	45302910	45303910	+	LINC01144	30555.2	20602.6	21833.8	10117.8	53217.9	35342.3	35703.9	33711	43820.5	41008.7
chr1	45325895	45326895	+	HPDL	1063.19	919.5	920.71	1120.59	3826.3	1898.24	934.08	470.59	6267.7	4842.91
chr1	45328163	45329163	-	MUTYH	910.38	735.6	843.44	1021.63	1539.14	892.94	456.19	593.62	758.77	963.16
chr1	45328262	45329262	-	RP4-534D1.6	783.01	769.25	722.7	965.18	1366.97	842.68	427.57	592.36	484.81	749.81
chr1	45339052	45340052	+	TOE1	11594.2	6866.4	7354	3247.87	11385.2	8874.23	26839.7	17656.5	12070.7	14036.3
chr1	45342883	45343883	-	TESK2	938.52	441.12	1373.59	1232.32	1018.17	705.06	953.81	1550.27	536.05	489.82
chr1	45414020	45415020	+	PPIAP36	300.19	396.65	412.24	263.09	331.89	300.33	85.51	263.83	230.07	0
chr1	45492866	45493866	-	CCDC163	1786.16	1704.98	1419.06	1233.91	3070.29	2618.01	2521.36	1872.71	1480.05	1227.39
chr1	45499300	45500300	+	MMACHC	29673.4	18899.8	19344.7	8920.32	36717.6	26509.6	30326.3	26654.8	27395.2	26377.5
chr1	45509914	45510914	-	PRDX1	2050.08	1444.15	1680.82	1291.08	1518.23	1486.47	920.92	862.78	956.82	1087.5
chr1	45529927	45530927	+	HMGB1P48	666.68	645.05	693.58	751.61	672.71	721.9	960.39	923.42	1233.38	1285.79
chr1	45549543	45550543	+	AKR1A1	1776.78	1193.15	1160.44	992.54	1528.29	1298.5	2249.35	1331.34	958.72	837.65
chr1	45579892	45580892	-	ENSG00000281133	752.99	625.42	637.02	1045.74	711.65	451.19	1369.87	923.42	364.32	352.77
chr1	45580219	45581219	-	ENSG00000280836	617.28	673.9	604.1	979.69	926.9	660.82	1599.12	791.5	328.98	510.08
chr1	45582846	45583846	+	NASP	27890	18942.4	18493.7	9336.22	30385.4	21076.9	45576.2	39163	39299.9	37265.1
chr1	45591722	45592722	-	ENSG00000281112	522.63	440.32	574.11	788.85	667.13	589.46	1072.22	332.58	208.25	268.23
chr1	45604657	45605657	-	ENSG00000281825	979.38	219.16	412.34	382.48	535.49	184.92	509.47	77.37	194.02	181.09
chr1	45619044	45620044	-	CCDC17	2669.65	1378.25	2047.83	1256.5	2039.04	1474.16	1781	1562.7	1151.55	1336.19
chr1	45626304	45627304	-	GPBP1L1	967.5	769.45	939.95	941.94	783.77	534.12	952.17	680.13	224.85	795.96
chr1	45644816	45645816	-	RPS15AP10	266.63	192.31	367.21	138.66	542.51	367.15	772.92	693.58	121.44	244.91
chr1	45650039	45651039	-	RP11-767N6.2	233.48	391.44	294.33	311.24	458.42	168.44	171.03	197.87	555.02	157.31
chr1	45687181	45688181	+	TMEM69	23691.2	16826.6	16257.4	7124.92	26794.3	22312.1	45533.4	37105.1	36800.4	33369.8
chr1	45693324	45694324	-	IPP	683.98	450.13	431.68	616.56	959.61	572.71	85.51	395.75	185.01	61.23
chr1	45693684	45694684	-	RP11-767N6.7	559.11	512.84	369.85	487.43	585.11	450.63	8.88	292.75	185.01	61.23
chr1	45780277	45781277	+	RP11-630I5.1	596.01	448.33	719.28	563.36	749.62	429.25	724.24	680.38	185.01	61.23
chr1	45785987	45786987	+	MAST2	546.6	538.48	492.54	625.44	580.81	404.54	777.52	791.5	511.85	156.84
chr1	45845994	45846994	-	TMA16P2	265.38	192.31	236.11	194.96	271.1	144.38	195.04	79.66	0	183.68
chr1	46039140	46040140	-	PIK3R3	915.18	772.26	1485.83	1352.65	1617.16	923.2	2993	2308.54	230.07	306.14
chr1	46042661	46043661	-	P3R3URF-PIK3R3	627.07	352.58	499.77	358.37	7731.58	7239.95	13298.1	12882.9	4350.98	4414.78
chr1	46045818	46046818	+	RP4-533D7.4	433.61	197.72	335.75	252.77	369.55	287.1	198	263.83	61.67	0
chr1	46103950	46104950	+	RP4-533D7.3	460.72	419.68	254.48	404.93	412.47	298.48	256.54	197.87	287	122.46
chr1	46133531	46134531	+	RP4-533D7.5	1500.14	914.09	1163.66	1192.15	1695.19	1354.68	2160.88	1643.63	698.05	733.09
chr1	46174073	46175073	+	TSPAN1	1322.11	1137.05	1526.86	1459.62	1098.58	640.55	1108.07	569.27	616.69	603.33
chr1	46174486	46175486	-	P3R3URF	1581.44	1188.34	1819.93	1745.16	1097.47	1050.28	771.6	608.85	488.37	372.08
chr1	46187682	46188682	-	POMGNT1	1196.82	1048.51	931.75	1280.03	1538.98	916.54	620.31	486.57	499.04	428.6
chr1	46202334	46203334	+	LURAP1	3478.92	2678.37	2708.6	1613.43	1602.96	692.29	780.15	987.6	555.02	639.13
chr1	46245461	46246461	+	RAD54L	1612.92	1053.12	1651.22	1336.98	901.53	650.55	1794.16	1287.45	393.5	796.2
chr1	46260196	46261196	-	LRRC41	710.04	671.7	751.81	851.86	925.3	547.35	513.09	691.8	451.61	122.46
chr1	46302698	46303698	+	UQCRH	19909.8	14162.5	13748.9	6534.35	22009.5	14800.5	34514.2	25435	19423.6	17738
chr1	46339789	46340789	+	NSUN4	18660	12684.9	12665.8	5693.24	20356.6	12947.2	28371.3	20499.3	18291.5	19725.8
chr1	46369586	46370586	+	RP4-603I14.3	3504.77	2371.87	5741.71	2893.82	2928.28	2560.91	7439.74	4089.41	9906.64	9176.68
chr1	46393317	46394317	+	FAAH	768	746.02	532.79	850.56	3743	2139.15	13990.8	8793.25	185.72	612.28
chr1	46431129	46432129	+	FAAHP1	1067.36	1193.95	1330.51	1529.99	1142.62	979.47	1026.17	982.52	233.87	565.18
chr1	46445600	46446600	-	LINC01398	1189.31	1344.19	1215.24	1330.63	1136.88	962.54	1282.71	1187.25	801.7	1085.62
chr1	46488836	46489836	+	DMBX1	3890.86	3135.51	2741.71	2277.27	1463.5	1096.92	1648.78	1070.3	3284.58	2916.34
chr1	46531166	46532166	-	TMEM275	1436.35	1039.09	1866.62	2165.53	1317.34	1180.87	692.66	1153.25	671.95	848.95
chr1	46537611	46538611	+	MKNK1-AS1	1072.57	849.79	929.5	752.54	487.3	426.2	386.13	524.37	61.67	284.48
chr1	46544641	46545641	-	KNCN	15426	10366.5	10141.9	5022.33	1119.97	727.18	1115.96	998.76	493.35	306.14
chr1	46556407	46557407	-	MKNK1	1206.41	1015.86	1495.9	1353.08	2555.71	1850.2	2294.41	2126.39	3256.83	1803.87
chr1	46606715	46607715	-	MOB3C	768.21	384.63	795.18	847.03	873.6	763.55	1095.24	624.07	355.78	428.6
chr1	46631737	46632737	-	ATPAF1	200.13	308.5	379.32	401.97	331.89	277.28	196.68	329.79	123.34	0
chr1	46664910	46665910	-	NENFP1	248.08	302.49	269.13	546.76	276.04	298.94	425.93	154.75	185.01	0
chr1	46667855	46668855	+	TEX38	3151	1734.83	2687.4	1377.55	5741.04	3696.98	4173.75	1583	5618.99	4748.71
chr1	46673036	46674036	+	EFCAB14-AS1	2733.23	2082.6	4088.54	2359.48	2041.6	1177.91	2088.19	776.28	2398.68	1298.51
chr1	46673659	46674659	-	EFCAB14	2577.92	1763.68	3718.79	2014.46	1461.11	749.85	1846.45	726.56	2145.6	1616.89
chr1	46741329	46742329	+	RP11-8J9.5	155.52	160.26	251.25	336.86	284.98	144.38	0	131.92	0	6.36
chr1	46756838	46757838	+	CYP4B1	400.26	401.65	365.65	613.53	290.4	355.21	684.11	131.92	123.34	61.23
chr1	46842095	46843095	-	CYP4Z2P	166.77	214.35	75.22	230.97	206.63	128.65	0	0	0	0
chr1	46890639	46891639	+	TUBAP8	33.35	160.26	0	93.54	0	48.13	0	0	0	0
chr1	46928177	46929177	-	CYP4A11	350.64	342.56	312.6	388.25	401.78	273.31	264.44	222.74	61.67	122.46
chr1	46966679	46967679	-	CYP4A26P	236.19	128.21	286.03	325.67	332.37	368.91	115.12	461.71	123.34	0
chr1	46993382	46994382	-	CYP4A43P	28.35	87.74	93.98	125.3	47.07	81.63	0	197.87	71.63	0
chr1	46999898	47000898	-	CYP4A27P	128.42	360.99	312.6	510.89	409.44	288.95	362.45	298.84	61.67	60.76
chr1	47001995	47002995	-	CYP4A44P	719.22	441.72	439.6	648.89	805.79	571.51	592.02	449.02	246.68	673.51
chr1	47022669	47023669	+	CYP4X1	521.17	447.33	417.03	415.03	376.25	134.01	433.49	263.83	61.67	0
chr1	47066231	47067231	+	CYP4Z1	48.78	167.07	274.89	239.56	200.09	167.8	0	0	17.55	0
chr1	47073778	47074778	-	TUBAP9	66.71	0	79.42	113.03	0	44.61	0	0	0	0
chr1	47095653	47096653	-	CYP4A22-AS1	244.53	224.37	367.5	366.02	233.28	178.16	0	65.96	118.36	61.23
chr1	47136435	47137435	+	CYP4A22	333.55	321.52	273.53	388.33	196.26	210.09	171.03	239.73	45.07	61.23
chr1	47163510	47164510	-	MTND1P34	89.64	224.37	140.67	326.97	82.97	192.51	226.94	65.96	123.34	122.46
chr1	47178250	47179250	+	LINC00853	5577.57	3246.29	4114.13	2894.04	3250.28	2531.29	7609.13	4383.69	3003.99	2923.64
chr1	47182582	47183582	-	PDZK1IP1	2687.58	1843.41	2373.33	2786.21	874.88	804.83	933.75	1111.4	417.93	244.91
chr1	47215290	47216290	-	TAL1	2087.81	1304.13	2041.19	1342.18	546.5	327.63	342.06	702.71	246.68	306.14
chr1	47224797	47225797	+	RP1-18D14.7	1518.48	1245.63	1481.54	1547.24	974.29	540.22	865.67	498.24	806.44	519.97
chr1	47249139	47250139	-	STIL	700.45	384.63	770.47	591.01	622.13	696.64	427.57	429.74	246.68	183.68
chr1	47332790	47333790	+	CMPK1	9215.35	5576.09	5908.66	3182.4	11454.2	7470.31	16848	10043.4	6688.71	6895.22
chr1	47379928	47380928	-	LINC01389	1166.8	681.51	774.37	732.69	469.27	343.74	342.06	345.52	470.34	490.3
chr1	47415285	47416285	+	FOXE3	767.16	705.15	802.02	1071.51	1205.49	661.28	940.66	461.71	453.03	489.82
chr1	47431133	47432133	-	FOXD2-AS1	1000.02	587.96	1396.55	1613.86	1742.74	990.67	2653.57	1600	855.3	953.51
chr1	47437044	47438044	+	FOXD2	20154.9	14105.2	14356.9	6586.68	26644.3	16051.9	55349.5	33971.8	24695.6	27046.1
chr1	47482698	47483698	-	RP4-666O22.3	348.35	806.72	501.24	773.98	468.79	461.28	1453.08	857.46	616.69	1043.47
chr1	47496894	47497894	-	RPL21P24	165.32	78.93	375.12	404.21	248.92	168.44	0	0	61.67	0
chr1	47549196	47550196	+	ATP6V0E1P4	1057.77	959.16	795.77	1023.79	580.81	791.22	257.86	593.62	255.93	122.46
chr1	47687463	47688463	+	LINC01738	379.83	266.84	620.32	758.82	540.76	264.7	599.26	329.79	1726.73	1224.56
chr1	47759528	47760528	-	TRABD2B	819.7	831.16	683.62	944.4	705.26	424.07	513.09	521.58	123.34	183.68
chr1	47760132	47761132	-	RP11-543D5.2	476.77	599.98	450.63	753.63	462.73	356.23	432.18	264.59	185.01	119.87
chr1	47817066	47818066	+	RP11-330M19.1	882.66	583.75	671.12	1078.58	351.99	598.35	758.45	527.67	235.77	122.46
chr1	48049659	48050659	+	LINC02794	337.3	448.73	589.45	742.15	704.15	337.54	513.08	262.31	185.01	199.23
chr1	48077787	48078787	-	RP11-193P11.3	233.48	368.2	461.09	508	331.41	727.46	453.88	343.24	123.34	61.23
chr1	48088368	48089368	+	CYP46A4P	66.71	0	31.26	146.74	82.97	118.84	85.51	197.87	0	9.89
chr1	48095092	48096092	-	SKINT1L	100.06	32.45	46.5	80.84	82.97	90.52	0	131.92	61.67	121.75
chr1	48101068	48102068	+	RP5-1024N4.6	575.79	504.82	649.72	847.39	497.83	544.85	171.03	553.54	246.68	122.46
chr1	48171972	48172972	+	RP5-1024N4.2	333.55	279.06	230.35	376.92	414.54	289.5	380.87	426.45	61.67	61.23
chr1	48221685	48222685	+	SLC5A9	522.21	365.6	564.15	729.37	625.48	676.55	603.53	593.62	222.96	61.23
chr1	48226888	48227888	-	RP5-1024N4.4	514.92	488.4	606.25	929.82	1856.18	1676.48	15551.8	10827.3	1700.16	2208.69
chr1	48261230	48262230	-	RP5-1024N4.5	33.35	160.26	93.78	176.84	220.99	130.5	85.51	131.92	0	0
chr1	48294373	48295373	-	SPATA6	133.42	178.29	75.81	105.17	328.06	264.7	256.54	197.87	108.63	287.77
chr1	48324080	48325080	-	PPP1R8P1	336.68	252.41	156.79	287.27	349.44	436.84	23.02	131.92	61.67	122.46
chr1	48343209	48344209	+	RNU6-723P	66.71	160.26	31.26	69.29	179.67	140.12	85.51	263.83	61.67	0
chr1	48434967	48435967	+	RP11-329A14.1	372.53	190.51	421.82	433.87	1120.13	673.78	342.06	261.04	185.01	122.46
chr1	48446936	48447936	+	RNU4-61P	134.88	320.52	184.92	207.88	497.83	328.1	171.03	263.83	61.67	236.91
chr1	48496263	48497263	-	RP11-329A14.2	366.9	222.16	203.19	485.26	427.95	279.32	513.09	461.71	61.67	122.46
chr1	48531854	48532854	-	AGBL4	134.46	192.31	141.94	260.78	216.05	164.09	256.54	292.75	3.08	127.87
chr1	48551991	48552991	+	RP11-342A17.2	304.78	539.28	636.05	688.02	1875.49	985.21	513.09	801.39	740.03	960.81
chr1	48726519	48727519	-	BEND5	133.42	128.21	244.61	427.88	347.69	240.63	256.54	65.96	61.67	124.1
chr1	48925021	48926021	+	RP11-476C24.1	300.19	222.96	170.66	267.93	540.44	362.15	171.03	263.83	123.34	122.46
chr1	49024595	49025595	+	RP11-141A19.1	189.71	256.42	163.14	339.97	686.91	329.02	427.57	263.83	61.67	0
chr1	49256411	49257411	+	AGBL4-AS1	1149.08	818.94	1368.61	555.57	1186.18	1062.22	0	287.68	174.1	234.08
chr1	49373201	49374201	-	AGBL4-IT1	100.06	160.26	140.57	196.33	207.27	220.37	85.51	0	0	0
chr1	49690262	49691262	-	RP5-926E3.1	82.97	160.26	63.4	173.45	291.04	394.09	26.97	131.92	0	122.46
chr1	49840821	49841821	+	ZNF859P	100.06	227.97	158.84	114.12	121.59	373.45	0	131.92	0	0
chr1	49993318	49994318	+	RP11-93G23.2	166.77	96.16	187.56	193.3	496.08	225.18	171.03	161.85	0	61.23
chr1	50016092	50017092	+	MTND2P29	366.9	288.47	252.13	340.4	414.86	356.51	85.51	263.83	0	0
chr1	50023029	50024029	+	ELAVL4	1384.65	1342.39	1023.09	1270.43	1512.49	1180.59	568.01	527.67	107.68	122.46
chr1	50113937	50114937	+	RP11-492I2.1	229.11	320.52	186.39	271.18	288.01	281.17	342.71	398.54	61.67	0
chr1	50173306	50174306	-	ELAVL4-AS1	66.71	192.31	104.92	322.43	125.58	171.59	85.51	131.92	0	0
chr1	50205084	50206084	-	RP11-567C20.3	100.06	128.21	125.04	203.62	580.81	220.64	256.54	121.52	123.34	0
chr1	50228662	50229662	-	LINC02808	516.79	400.85	265.03	484.69	599.95	506.07	171.03	329.79	123.34	206.76
chr1	50251569	50252569	+	RP11-567C20.4	699.62	769.25	556.72	783.58	530.7	905.62	625.24	329.79	986.94	676.57
chr1	50325131	50326131	+	RP11-183G22.1	126.54	201.53	187.56	180.45	82.97	72.19	171.03	153.73	0	0
chr1	50397825	50398825	-	HMGB1P45	183.45	250.41	290.13	388.69	414.86	313.29	397.97	131.92	61.67	122.46
chr1	50404430	50405430	-	FCF1P6	266.84	438.72	366.33	345.38	373.38	260.07	154.58	450.29	42.69	61.23
chr1	50416550	50417550	-	DMRTA2	563.91	471.77	758.06	1025.67	754.73	597.88	514.73	504.83	0	306.14
chr1	50422609	50423609	+	RP5-850O15.3	870.36	983.8	1112.28	1396.89	742.6	689.33	940.66	762.58	362.9	366.43
chr1	50436028	50437028	-	FAF1	741.31	513.44	1160.24	908.81	597.4	728.47	519.99	546.69	308.34	164.37
chr1	50460469	50461469	+	FAF1-AS1	466.14	564.92	575.09	613.24	1019.92	703.49	543.34	419.6	185.01	61.23
chr1	50581404	50582404	+	RNU6-1026P	100.06	32.05	254.48	327.84	331.89	303.11	324.3	131.92	129.74	61.23
chr1	50779340	50780340	+	PHBP12	342.93	137.22	348.26	448.24	1198.31	880.17	774.56	659.58	1295.05	939.62
chr1	50845468	50846468	+	MRPS6P2	546.6	641.05	597.46	806.68	752.02	600.57	342.71	677.59	246.68	368.31
chr1	50959745	50960745	+	CDKN2C	17380	12431.3	11974.1	5131.97	17529.5	12492.2	30178.3	20118.5	13148.5	14089.5
chr1	51058837	51059837	+	MIR4421	1267.49	1599.01	1428	1478.24	1837.52	1106.73	1446.83	1347.83	1157.95	1439.57
chr1	51059018	51060018	+	MIR6500	1033.79	1183.73	980.89	1305.44	1013.7	777.8	752.85	858.73	331.11	551.05
chr1	51101221	51102221	+	C1orf185	321.25	320.72	459.04	294.28	290.4	246.93	85.51	131.92	185.01	0
chr1	51106222	51107222	+	Y_RNA	299.57	504.42	415.96	461.95	497.83	205.46	117.75	263.83	61.67	0
chr1	51156788	51157788	-	CFL1P2	133.42	96.16	311.04	192.5	236.95	378.72	171.03	244.05	370.01	361.72
chr1	51194095	51195095	-	LINC01562	625.41	364.59	419.08	767.63	368.59	366.5	513.09	469.32	0	122.46
chr1	51235273	51236273	+	RNF11	6389.56	3459.24	4729.86	2661.91	5894.54	4114.02	11151.1	7411.43	4361.42	5694.21
chr1	51249603	51250603	-	RP11-296A18.5	176.16	192.31	93.78	295.43	212.86	275.99	130.9	230.6	123.34	244.91
chr1	51263916	51264916	-	RP11-296A18.6	819.91	367.4	672.09	652.94	1008.91	979.66	1539.26	1155.54	3699.19	2449.12
chr1	51286258	51287258	-	TTC39A	233.48	416.68	266.98	472.42	497.83	338.92	171.03	131.92	61.67	183.68
chr1	51328654	51329654	+	TTC39A-AS1	1030.88	950.55	1284.01	1209.59	2177.7	1527.66	1275.81	946.75	1457.52	1408.25
chr1	51353263	51354263	-	EPS15	719.42	448.73	710.97	765.46	463.05	481.45	736.08	309.24	179.31	183.68
chr1	51371270	51372270	+	RP11-275F13.3	466.97	461.75	288.18	613.89	501.02	286.91	274.63	329.79	123.34	174.26
chr1	51381308	51382308	+	RNU6-877P	266.84	196.72	208.95	297.09	207.43	226.66	85.51	131.92	61.67	122.46
chr1	51460721	51461721	+	RP11-253A20.1	299.15	288.47	375.02	392.95	331.89	434.99	427.57	395.75	61.67	244.91
chr1	51517309	51518309	+	EPS15-AS1	15168	11524	11108.9	5203.43	2203.87	1631.69	3930.7	3600.05	1881.38	1636.2
chr1	51537625	51538625	-	RNU6-1281P	233.48	288.47	318.46	554.7	534.53	134.2	171.03	131.92	185.01	0
chr1	51560866	51561866	-	CALR4P	464.26	361.79	404.62	486.27	431.46	266.36	342.06	365.05	246.68	303.08
chr1	51576179	51577179	+	OSBPL9	738.19	660.68	721.23	641.17	490.33	506.63	1535.31	1114.44	308.34	349.94
chr1	51706138	51707138	-	GAPDHP51	166.77	222.76	169.68	185.57	264.87	101.99	7.89	122.28	0	0
chr1	51708062	51709062	+	SLC25A6P3	216.6	188.11	208.56	187.38	328.54	97.09	155.57	131.92	0	61.23
chr1	51723775	51724775	-	ENSG10010136798.1	363.78	271.44	371.21	574.55	493.05	269.33	299.3	397.02	206.35	183.68
chr1	51788191	51789191	-	NRDC	416.52	380.62	375.41	321.49	262.96	529.4	342.06	131.92	61.67	244.91
chr1	51792934	51793934	+	RP4-657D16.3	958.75	963.37	962.13	803.5	1419.14	1244.82	3164.03	1583	15538.7	14028.3
chr1	51800028	51801028	+	RP4-657D16.6	867.23	480.78	640.64	749.51	514.43	648.32	816.33	975.17	1712.02	1968.25
chr1	51835344	51836344	-	MIR761	485.11	523.25	442.33	435.75	250.03	470.72	103.27	197.87	308.34	244.91
chr1	51858778	51859778	+	TSEN15P2	303.11	192.31	597.26	409.47	533.26	452.21	415.07	173.52	185.01	183.68
chr1	51906956	51907956	-	RAB3B	656.05	708.76	406.38	669.32	1050.88	553.46	416.39	461.71	2508.03	2510.35
chr1	51972410	51973410	+	RNA5SP48	305.41	154.25	453.27	459.42	41.49	216.57	411.13	263.83	83.02	244.91
chr1	51979473	51980473	+	RP11-91A18.1	525.13	288.47	710.29	470.83	872.49	392.42	85.51	527.67	157.02	61.7
chr1	51994740	51995740	+	RN7SL290P	489.9	384.63	716.54	530.52	370.18	406.76	279.57	197.87	123.34	101.26
chr1	52019131	52020131	-	TXNDC12	675.44	403.46	427.68	764.81	747.39	457.21	513.08	534.52	493.35	568.48
chr1	52019153	52020153	-	RP11-91A18.6	668.77	422.49	437.94	750.31	745	457.21	513.08	527.67	487.66	589.2
chr1	52031103	52032103	-	KTI12	751.53	705.15	681.67	548.78	624.37	577.52	598.6	627.87	246.68	409.29
chr1	52032391	52033391	+	RP11-91A18.4	6012.44	3973.88	4036.37	2452.45	7100.51	4660.16	8850.4	5945.12	5450.58	5056.97
chr1	52049918	52050918	+	TXNDC12-AS1	326.67	420.29	310.06	297.52	1351.65	865.91	711.08	593.62	806.44	673.51
chr1	52055199	52056199	+	BTF3L4	18344.8	11744.4	11139.7	5462.48	21703	14980.5	25129.4	21323.8	17413.7	16880.6
chr1	52141089	52142089	+	ZFYVE9	3536.67	2721.04	2383.59	1231.02	3051.3	2042.15	10440.3	3438.96	1977.91	2519.06
chr1	52149104	52150104	+	RN7SL788P	485.31	192.31	351.48	335.92	265.99	215.37	24.34	0	59.53	122.46
chr1	52159261	52160261	-	RP4-800M22.1	519.92	513.64	435	474.87	462.57	347.25	171.03	263.83	0	275.53
chr1	52161186	52162186	-	RP4-800M22.2	133.42	128.21	226.64	181.89	248.92	192.51	85.51	263.83	123.34	158.72
chr1	52178848	52179848	+	PDCL3P6	964.38	897.46	853.3	628.47	609.69	301.53	174.65	263.83	1171.71	1596.88
chr1	52188916	52189916	-	RP4-800M22.4	399.43	384.63	266.4	606.38	456.35	290.7	256.54	263.83	500.94	241.14
chr1	52251062	52252062	-	DNAJC19P7	107.99	104.57	166.26	151.87	265.51	159.19	170.37	219.18	2.61	183.68
chr1	52252621	52253621	+	ANAPC10P1	1019.62	670.89	1249.92	932.42	463.69	494.87	313.77	511.94	161.29	61.23
chr1	52344723	52345723	-	CC2D1B	717.55	552.9	700.52	799.82	515.39	408.06	345.67	541.87	123.34	367.37
chr1	52352487	52353487	+	RP11-155O18.6	962.92	1217.99	1068.22	1230.81	936.15	1218.91	769.63	1138.8	308.34	306.14
chr1	52364443	52365443	+	RP11-155O18.7	5027.63	3206.03	4954.54	3506.34	3908.63	3083.45	5497.91	4692.93	3071.82	2015.11
chr1	52367677	52368677	+	PLA2G12AP1	859.31	744.01	996.03	779.76	1176.93	1054.26	1074.19	1123.57	840.12	1240.34
chr1	52371829	52372829	-	ORC1	300.19	400.65	500.16	479.78	689.47	432.59	567.68	462.72	85.62	367.37
chr1	52403602	52404602	+	PRPF38A	18234.1	14835.2	15630.6	7362.03	17654.6	13978.1	27415.2	21373.5	19059.2	20020.4
chr1	52407282	52408282	-	TUT4	416.94	320.12	383.33	515.65	771.32	447.86	620.96	689.52	213	183.92
chr1	52553818	52554818	+	RP11-25O10.2	799.27	908.48	787.66	749.66	1487.6	1352.18	3014.71	1874.23	917.21	685.75
chr1	52572114	52573114	+	EEF1GP7	941.23	555.71	579.09	751.97	435.29	593.72	2425.65	1562.45	652.74	422.94
chr1	52601371	52602371	+	GPX7	466.97	738.6	850.67	931.69	431.77	433.51	791.33	593.62	185.01	301.9
chr1	52632168	52633168	+	SHISAL2A	833.87	1014.05	1037.64	1242.64	2033.78	2047.06	2847.3	1917.36	948.28	905.7
chr1	52683449	52684449	-	COA7	1390.48	690.73	1069.2	783.51	939.34	890.35	1802.38	883.84	308.34	551.05
chr1	52708122	52709122	+	NDUFS5P3	483.23	808.12	657.64	642.76	1867.67	1344.41	3135.09	2735.24	4690.4	4919.44
chr1	52713399	52714399	+	RN7SL62P	721.09	705.15	564.93	585.23	931.2	418.8	153.27	413	189.75	142.71
chr1	52725453	52726453	+	ZYG11B	2295.24	2427.16	1876.59	1032.96	2457.73	1423.26	3892.55	2344.82	2052.15	1663.99
chr1	52753322	52754322	+	RNU2-30P	650.42	591.16	680.79	749.08	503.9	312.82	671.61	329.79	185.01	181.09
chr1	52771194	52772194	-	RPS13P2	201.59	292.48	183.07	343.65	321.68	253.68	171.03	131.92	0	122.46
chr1	52804108	52805108	-	RNU6-969P	469.26	448.73	572.84	541.35	464.96	384	474.27	512.95	123.34	451.67
chr1	52841511	52842511	+	ZYG11A	1249.56	851.39	1086.49	805.52	587.19	282.01	113.8	328.01	61.67	149.3
chr1	52880216	52881216	-	RP4-631H13.2	323.13	425.89	402.57	390.85	413.74	240.63	294.04	131.92	61.67	305.2
chr1	52894910	52895910	-	ECHDC2	585.8	576.94	659.39	555.78	457.15	192.04	171.03	322.18	185.01	230.78
chr1	52919422	52920422	+	RP4-631H13.6	404.01	357.38	542.46	657.56	600.27	355.4	237.47	223.75	246.68	357.48
chr1	52924249	52925249	-	RP4-631H13.4	533.68	798.9	521.07	623.7	276.68	304.87	85.51	402.6	123.34	122.46
chr1	52926276	52927276	+	SCP2	2241.24	1817.56	2438	1471.38	3235.92	1910.27	3749.47	2125.63	541.26	598.62
chr1	52927674	52928674	+	ENSG00000264834	2273.56	1847.01	1707	1524.22	3032.48	2113.33	1110.7	1066.24	598.43	543.52
chr1	52933930	52934930	+	ENSG00000266188	298.11	335.55	312.6	255.88	165.94	51.83	85.51	65.96	7.12	82.42
chr1	52939314	52940314	+	ENSG00000265815	279.76	719.17	313.29	501	248.92	428.14	256.54	184.18	83.96	260.45
chr1	52942536	52943536	-	H3P2	292.69	192.31	401.4	373.24	262.32	171.41	103.27	143.59	112.43	50.4
chr1	52992201	52993201	-	RRAS2P1	240.57	139.03	140.67	115.99	112.97	51.27	85.51	115.17	0	61.23
chr1	52993726	52994726	+	TUBBP10	197.63	120.2	175.84	202.97	326.62	96.25	50.65	0	184.06	61.23
chr1	53061052	53062052	+	PODN	813.03	982.4	1138.85	1032.53	762.71	505.52	684.11	461.71	185.01	306.14
chr1	53068938	53069938	-	RP11-334A14.5	1134.07	1197.75	1329.34	1775.19	806.59	658.69	1947.75	923.42	128.32	291.54
chr1	53072110	53073110	-	HIGD1AP11	297.07	628.02	465.97	429.83	447.57	308.2	684.11	263.83	116.22	61.23
chr1	53086179	53087179	-	SLC1A7	1000.65	1057.52	1525.01	1671.25	1061.41	846.66	769.63	725.54	224.38	244.91
chr1	53113576	53114576	+	RP11-334A14.8	800.52	882.64	847.35	1340.95	1102.41	773.36	947.23	1176.34	397.05	406.22
chr1	53179921	53180921	+	RP5-1024G6.9	554.53	901.07	940.74	940.28	570.43	287.47	796.27	453.08	123.34	306.14
chr1	53195792	53196792	+	CPT2	11780.4	7788.1	9454.24	4679.84	20349.9	13542.6	27841.2	20926	23143.2	23452.9
chr1	53208783	53209783	-	RP5-1024G6.2	400.26	224.37	532.11	534.13	692.18	355.58	256.54	527.67	350.56	183.68
chr1	53213099	53214099	-	CZIB	466.97	673.1	601.17	837.5	879.83	870.17	684.11	659.58	308.34	244.91
chr1	53219663	53220663	+	RP5-1024G6.7	20390.9	13529.9	14125.5	6539.26	14772.9	10335.6	32636.9	23035.9	18616.2	17548.9
chr1	53225900	53226900	-	MAGOH	510.75	384.63	385.87	406.73	558.47	500.24	226.94	130.65	185.01	314.38
chr1	53237550	53238550	+	RP5-1024G6.5	5818.35	4051.61	4068.22	2236.49	3684.29	3125.47	8153.46	6153.15	4867.1	4466.12
chr1	53241364	53242364	-	LRP8	433.61	945.74	625.3	581.62	1008.43	628.15	1076.82	263.83	62.62	301.9
chr1	53266935	53267935	+	RP4-784A16.1	599.35	699.14	826.93	851.36	896.74	622.41	555.84	457.9	370.01	275.53
chr1	53287024	53288024	+	RP4-784A16.2	668.56	631.03	974.05	944.83	847.59	631.11	1297.84	645.88	612.42	367.37
chr1	53303536	53304536	+	RP4-784A16.4	637.5	526.46	669.46	785.39	943.17	923.57	1122.54	597.68	370.01	169.32
chr1	53327233	53328233	+	LINC01771	5214.63	3711.45	3817.35	2013.59	4994.45	3296.6	14465.4	6453.26	3966.26	5077.93
chr1	53343031	53344031	+	RP11-117D22.3	518.25	642.05	619.05	787.48	643.99	532.27	598.6	191.28	354.36	234.08
chr1	53347488	53348488	-	RP11-117D22.1	628.74	579.14	594.14	467.94	792.86	537.45	513.09	440.4	846.53	758.29
chr1	53365656	53366656	-	LINC02812	967.29	495.41	1056.01	815.12	1299.79	646.57	1536.95	1253.21	1295.05	1254.23
chr1	53412149	53413149	-	SLC25A3P1	567.03	615.4	806.71	938.77	620.22	382.61	468.03	527.41	0	61.23
chr1	53440268	53441268	-	RP4-796B4.3	600.39	388.83	319.05	449.9	207.43	425.55	288.77	461.71	61.67	244.91
chr1	53458399	53459399	+	DMRTB1	215.35	320.52	496.45	479.78	719.94	294.87	256.54	461.71	159.86	183.68
chr1	53505237	53506237	-	GLIS1	754.24	877.83	1001.4	1438.18	1207.88	643.42	914.02	1465.03	643.73	244.91
chr1	53687749	53688749	-	RNU7-95P	828.25	830.55	1034.32	1217.16	746.75	543.56	751.54	989.37	61.67	244.91
chr1	53764478	53765478	-	NDC1	233.48	563.92	376	407.74	548.57	242.49	172.01	303.91	61.67	183.68
chr1	53770018	53771018	-	ENSG10010136707.1	446.54	448.73	527.71	626.88	552.4	415.56	553.21	197.87	61.67	178.74
chr1	53840547	53841547	+	RP4-654H19.2	539.31	713.56	556.43	689.96	605.38	304.96	339.75	355.67	75.43	61.23
chr1	53850719	53851719	-	YIPF1	433.61	295.68	641.81	453.43	377.68	394.83	598.6	395.5	123.34	183.68
chr1	53890239	53891239	+	DIO1	1636.06	1416.11	1323.77	777.37	1064.28	457.11	1232.06	985.82	231.02	705.3
chr1	53915574	53916574	-	HSPB11	493.24	255.02	399.93	514.06	349.12	462.76	403.23	197.87	245.73	428.6
chr1	53945085	53946085	+	LRRC42	20732.2	15859.9	14057.8	7210.39	41616.2	24677.5	52191.7	27165.9	37603.8	42452.3
chr1	53973969	53974969	-	HNRNPA3P12	333.55	384.63	409.31	402.33	406.72	356.69	342.06	461.71	0	121.51
chr1	54006298	54007298	-	LDLRAD1	699.2	764.45	429.83	607.68	536.13	392.05	264.44	409.96	61.67	65.94
chr1	54025681	54026681	-	TMEM59	233.48	256.22	140.67	170.78	61.59	355.4	85.51	65.96	123.34	122.22
chr1	54032126	54033126	-	RP4-758J24.6	258.92	231.38	290.72	240.29	248.92	140.12	256.54	266.62	0	0
chr1	54052584	54053584	+	TCEANC2	52355.1	34711.6	37045.5	17110.2	88364.7	63543.5	113991	96982	106644	97549.5
chr1	54053079	54054079	+	MIR4781	55517.9	37673.2	40055.4	18439.2	102649	73197.1	129734	110634	120195	108860
chr1	54088856	54089856	+	RP4-758J24.4	66.71	96.16	140.67	259.34	248.92	120.41	85.51	65.96	41.27	0
chr1	54098968	54099968	-	ENSG00000279049	335.43	472.37	416.15	444.99	357.1	203.24	606.49	761.56	370.01	244.91
chr1	54131686	54132686	-	RP11-446E24.4	842.63	905.68	930.77	930.39	800.04	295.24	684.11	206.5	245.02	306.14
chr1	54131968	54132968	-	CDCP2	823.03	1171.71	1115.01	1012.97	813.77	284.13	911.38	308.99	185.01	255.74
chr1	54136746	54137746	+	RP11-446E24.3	743.82	812.32	1005.11	1085.8	629.47	649.16	2064.18	1177.61	744.3	733.56
chr1	54168651	54169651	-	CYB5RL	733.6	512.64	570.89	790.15	498.47	437.4	598.6	267.13	246.68	262.34
chr1	54183041	54184041	+	MRPL37	496.57	320.52	387.04	440.95	414.86	322.73	256.54	524.37	123.34	122.46
chr1	54224433	54225433	-	SSBP3	799.27	689.52	952.46	995.86	901.05	467.85	407.18	820.42	246.68	244.91
chr1	54235440	54236440	+	SSBP3-AS1	717.13	448.73	524.58	622.91	473.9	363.73	256.54	383.07	185.01	306.14
chr1	54284405	54285405	+	RP5-997D24.3	1621.88	791.29	2029.96	1327.02	474.7	543.74	513.09	461.71	61.67	122.46
chr1	54415256	54416256	+	RP4-705F19.1	935.81	946.94	1139.14	1464.09	1302.19	921.63	1330.73	695.1	521.81	306.14
chr1	54513417	54514417	+	RP5-866L20.4	2093.23	1705.18	1839.27	1553.02	746.75	649.9	598.6	461.71	123.34	121.99
chr1	54515412	54516412	-	LINC02784	566.41	506.23	940.15	929.24	705.26	673.78	119.06	467.04	0	0
chr1	54523824	54524824	+	RP5-866L20.2	459.88	288.47	335.27	355.92	330.77	214.91	5.92	376.98	61.67	61.23
chr1	54535796	54536796	+	HNRNPA1P63	100.06	154.85	131.29	139.88	207.43	149.01	0	179.1	61.67	0
chr1	54541257	54542257	+	ACOT11	983.97	770.66	1167.37	1025.02	4160.1	2985.07	35378.6	16441.1	4574.89	5242.07
chr1	54608181	54609181	-	FAM151A	804.48	839.97	785.02	1123.26	1119.65	638.05	684.11	669.73	123.34	317.44
chr1	54620477	54621477	-	RP11-240D10.4	538.06	541.08	652.46	739.91	539.32	300.98	697.93	329.79	0	183.68
chr1	54640754	54641754	+	MROH7	658.34	786.48	662.13	934.87	303.33	226.57	335.81	329.79	180.74	122.46
chr1	54640786	54641786	+	MROH7-TTC4	682.94	801.31	687.63	938.62	320.56	215.28	347.98	329.79	185.01	118.22
chr1	54714861	54715861	+	TTC4	5639.28	4117.32	4739.43	2605.11	9030.09	6097.95	13232	7790.94	6004.42	7090.68
chr1	54755898	54756898	-	PARS2	585.59	386.43	696.81	643.55	896.42	584.93	769.63	131.92	318.31	244.44
chr1	54778712	54779712	-	TTC22	634.37	649.06	730.22	792.1	472.46	468.68	762.72	421.62	0	88.78
chr1	54791885	54792885	+	RP11-67L3.2	1371.72	1114.82	1177.14	1112.65	1477.54	1112.01	2813.75	3310.6	1295.05	963.16
chr1	54805063	54806063	+	LEXM	724.64	764.45	881.63	1141.01	453	492.65	1287.98	263.83	298.38	244.91
chr1	54848627	54849627	-	DHCR24	426.11	570.33	688.21	975.51	755.85	694.14	769.63	760.55	350.56	428.6
chr1	54873672	54874672	+	RP11-67L3.7	278.31	263.03	265.13	484.18	912.69	726.81	716.35	916.06	217.5	306.14
chr1	54885875	54886875	+	RP11-67L3.5	4119.34	3560.81	3443.5	2014.53	3235.12	2637.72	4979.56	5102.89	1463.45	1454.17
chr1	54886563	54887563	+	DHCR24-DT	12011.3	9435.99	8282.97	3834.04	12307.8	8004.52	40681.3	23987.5	15190.7	16892.8
chr1	54973900	54974900	-	RP11-12C17.3	181.37	193.32	221.26	110.07	349.44	210.09	513.09	197.87	188.56	122.46
chr1	54979628	54980628	+	TMEM61	471.56	412.47	785.9	623.49	656.76	335.04	437.77	714.89	123.34	0
chr1	54979950	54980950	-	RP11-12C17.2	737.98	434.71	794.69	594.4	469.11	358.18	955.46	597.43	123.34	64.76
chr1	54997933	54998933	+	BSND	985.01	1167.9	1419.5	1227.12	1118.85	887.85	1332.38	992.42	123.34	367.37
chr1	55038447	55039447	+	PCSK9	3158.71	1536.91	1287.33	1013.26	373.06	580.02	474.27	466.27	246.68	451.2
chr1	55065359	55066359	-	USP24	953.53	860.4	881.83	867.81	1497.97	993.26	840.01	927.98	308.34	673.51
chr1	55216645	55217645	+	MIR4422HG	389.84	257.42	254.97	442.82	909.5	1168	2330.26	2328.83	520.63	227.25
chr1	55221379	55222379	+	GYG1P3	210.97	352.57	317	343.14	578.73	239.52	285.49	395.75	20.87	0
chr1	55224641	55225641	+	MIR4422	500.32	161.06	364.77	397.85	539	627.87	342.06	233.39	123.34	332.99
chr1	55328288	55329288	+	RP11-90C4.1	198.88	144.44	342.01	392.51	332.85	436.66	256.54	449.28	246.68	244.91
chr1	55366466	55367466	+	GOT2P1	273.93	450.13	375.12	483.82	942.37	525.14	427.57	214.62	370.01	367.37
chr1	55371710	55372710	-	MTCO2P34	100.06	321.52	130.41	230.97	429.22	229.07	427.57	527.67	106.73	61.23
chr1	55375526	55376526	-	RN7SKP291	737.56	491.6	546.76	474.44	2129.2	1415.86	855.14	857.46	1083	1162.86
chr1	55397514	55398514	+	RNU6-830P	200.13	224.37	223.61	398.14	240.94	293.76	171.03	197.87	0	0
chr1	55483871	55484871	-	Y_RNA	165.94	288.47	190.2	240.65	290.4	415.19	171.03	121.77	64.75	0.94
chr1	55867254	55868254	+	LINC01755	33.35	177.49	157.86	237.98	373.38	144.38	256.54	263.83	61.67	244.91
chr1	55914603	55915603	-	LINC01753	66.71	223.76	93.78	195.68	270.94	144.38	0	134.71	185.01	0
chr1	55937714	55938714	-	PIGQP1	387.75	434.71	342.88	557.01	1236.29	1230.66	1100.5	414.52	246.68	122.46
chr1	56144721	56145721	+	RP1-158P9.1	233.48	272.64	224.98	229.03	374.01	572.52	732.79	263.83	99.14	97.49
chr1	56153545	56154545	-	RP1-158P9.2	85.47	70.11	29.31	103.94	234.56	105.05	427.57	128.11	61.67	64.76
chr1	56172433	56173433	-	RP1-158P9.3	33.35	128.21	78.15	150.13	82.97	240.63	0	375.96	0	61.23
chr1	56206567	56207567	-	RPSAP20	125.5	160.26	133.05	149.2	250.03	483.31	0	198.38	28.94	51.34
chr1	56413935	56414935	+	LINC01767	266.84	330.54	365.35	388.33	633.46	458.13	351.92	358.96	61.67	183.68
chr1	56493761	56494761	-	PLPP3	833.87	673.1	499.67	348.7	411.99	336.52	305.22	798.35	61.67	208.65
chr1	56537452	56538452	+	RPL21P23	200.13	320.12	326.47	496.81	373.38	475.9	256.54	563.69	114.32	122.46
chr1	56584612	56585612	-	RPL23AP85	398.38	288.47	214.72	288.86	1132.25	557.53	855.14	1077.15	370.01	418.71
chr1	56618409	56619409	-	RP11-377K22.2	233.69	320.72	137.64	183.05	541.07	208.61	513.09	97.92	123.34	106.91
chr1	56644314	56645314	+	PRKAA2	400.26	540.88	168.8	430.55	323.59	340.04	336.14	312.79	0	61.23
chr1	56717789	56718789	-	FYB2	153.02	137.62	116.05	162.04	251.15	319.12	171.03	242.02	0	122.46
chr1	56822679	56823679	-	RP11-378I13.1	133.42	128.21	96.61	300.34	164.83	177.88	256.54	197.87	61.67	0
chr1	56853797	56854797	+	C8A	166.77	128.61	109.7	126.82	248.92	192.51	85.51	65.96	0	75.83
chr1	56928207	56929207	-	C8B	139.47	384.63	202.12	230.76	497.04	368.36	342.06	65.96	0	0
chr1	56962886	56963886	+	RP5-1103B4.3	166.77	256.42	125.04	336.93	599	312.08	307.19	132.17	61.67	0
chr1	56993778	56994778	-	DAB1	100.06	160.26	62.52	126.6	207.43	266.64	144.06	131.92	0	61.23
chr1	57385576	57386576	+	RP6-102O10.1	166.77	256.42	213.45	376.42	477.57	560.4	684.11	544.41	112.43	122.46
chr1	57604847	57605847	-	RPS20P5	169.48	191.91	156.3	106.68	414.86	266.73	256.54	261.55	61.67	42.86
chr1	57859532	57860532	+	DAB1-AS1	66.71	224.77	156.3	208.02	360.29	301.53	0	263.83	122.63	0
chr1	58046889	58047889	-	HNRNPA1P6	867.23	897.46	481.89	450.4	1161.61	1063.42	1368.23	1055.33	616.69	590.14
chr1	58055133	58056133	-	RPS26P15	133.42	261.83	288.57	474.58	414.86	331.52	441.38	249.12	0	61.23
chr1	58059139	58060139	+	RP11-393I23.4	266.84	209.54	329.4	295.14	699.2	512.74	85.51	197.62	0	305.9
chr1	58083419	58084419	+	RP11-393I23.3	185.12	160.26	223.31	181.46	583.68	247.85	0	84.73	61.67	61.23
chr1	58227682	58228682	-	RP11-414C16.1	366.28	347.77	226.05	403.27	456.35	525.42	398.3	131.92	61.67	122.46
chr1	58414384	58415384	-	OMA1	204.09	364.39	152.98	265.98	172.01	313.47	284.83	329.79	105.79	183.68
chr1	58545168	58546168	+	RP4-592A1.5	766.54	703.75	814.82	450.76	3662.11	2402.36	3411.36	2206.56	864.79	719.19
chr1	58551913	58552913	-	RP4-592A1.4	567.03	416.68	434.22	540.19	496.08	458.22	571.63	131.92	80.17	182.98
chr1	58564631	58565631	-	RN7SL713P	1351.71	865.41	971.02	716.38	492.57	350.22	342.06	411.22	370.01	183.68
chr1	58574433	58575433	-	TACSTD2	100.06	96.76	335.95	223.54	583.36	470.26	269.04	395.75	63.8	183.68
chr1	58629841	58630841	-	RP4-592A1.2	194.5	306.1	161.67	268.44	346.89	361.04	164.45	397.02	0	92.78
chr1	58642440	58643440	-	MYSM1	166.77	70.11	216.87	156.27	242.53	70.8	256.54	347.55	61.67	61.23
chr1	58714609	58715609	+	RP11-63G10.4	253.08	456.54	332.82	316.51	714.84	264.7	0	318.12	370.01	61.23
chr1	58775845	58776845	-	JUN	357.52	416.68	292.58	272.12	456.35	288.3	254.9	353.89	126.9	148.36
chr1	58784128	58785128	+	LINC01135	24972.7	16276.3	19333.9	9010.33	20323.9	16034.3	42947.3	37645.4	37926.6	34472.1
chr1	58811808	58812808	-	RP11-63G10.3	412.77	384.23	396.61	454.37	723.77	486.82	427.57	319.39	616.69	1285.32
chr1	58837448	58838448	-	RP11-63G10.2	366.9	256.42	299.61	491.69	456.35	494.41	342.06	527.16	228.18	244.91
chr1	58881868	58882868	-	LINC02777	830.54	945.54	650.6	925.13	777.71	615.28	1257.06	789.22	248.81	183.68
chr1	58932643	58933643	+	LINC01358	647.09	437.11	538.65	571.66	1933.57	1195.95	6755.63	6587.96	1622.84	1724.28
chr1	58998676	58999676	+	PHBP3	100.06	97.56	143.89	168.47	157.33	180.11	0	263.83	61.67	45.69
chr1	59053397	59054397	-	RP11-145M4.1	208.05	96.16	51.29	203.33	245.09	96.25	282.2	131.92	66.65	74.89
chr1	59054999	59055999	-	RP11-145M4.2	412.56	520.85	332.82	402.83	632.82	362.15	347.98	329.79	123.34	61.23
chr1	59130932	59131932	-	FGGY-DT	2.29	350.77	138.62	381.11	229.77	184.73	190.1	355.16	4.98	0
chr1	59288303	59289303	-	RP11-467C18.1	301.24	515.84	290.72	310.3	175.2	146.32	130.9	400.32	0	122.46
chr1	59295638	59296638	+	FGGY	4200.22	2506.09	3655	1724.88	8566.57	6151.54	23701.6	17454.8	10278.8	9653.08
chr1	59732227	59733227	-	MIR4711	427.99	503.42	337.71	463.46	929.29	751.52	717.66	923.42	138.04	664.56
chr1	59753747	59754747	-	RP4-782L23.2	232.65	352.57	167.83	169.12	456.35	249.8	171.03	329.79	245.73	61.23
chr1	59813786	59814786	+	HOOK1	533.68	576.94	260.44	406.23	914.77	805.39	811.73	272.46	246.68	61.23
chr1	59892308	59893308	-	CYP2J2	348.98	352.57	186.49	268.36	414.86	433.14	684.11	766.64	0	0
chr1	59973757	59974757	-	RN7SL475P	271.84	192.71	153.86	267.21	482.2	264.98	171.03	395.75	0	0.71
chr1	59986269	59987269	-	C1orf87	186.37	499.41	281.34	487.57	883.18	561.51	199.31	282.1	1894.66	1474.18
chr1	60096415	60097415	+	PGBD4P8	33.35	183.3	31.26	83.73	124.46	24.06	69.07	0	0	0
chr1	60113875	60114875	+	LINC02778	0	0	46.89	74.35	378.96	134.2	85.51	0	0	0
chr1	60514716	60515716	-	LINC01748	300.19	192.31	192.05	246.35	414.86	453.41	342.06	395.75	123.34	122.46
chr1	60658631	60659631	-	RP11-436K8.1	133.42	96.16	93.78	189.47	165.94	368.91	85.51	0	61.67	122.46
chr1	60864259	60865259	+	NFIA	287.06	376.21	181.5	217.48	229.45	142.25	63.15	131.92	61.67	61.23
chr1	60911675	60912675	-	NFIA-AS2	370.03	384.63	561.22	400.6	495.44	457.21	1368.23	1385.12	123.34	306.14
chr1	61247945	61248945	-	NFIA-AS1	100.06	170.28	282.32	280.78	495.44	435.92	1453.74	2110.66	185.01	313.21
chr1	61480087	61481087	+	RP11-430G17.4	300.19	160.26	343.08	261.94	166.42	209.44	427.57	197.87	246.68	122.46
chr1	61587049	61588049	-	RP11-430G17.5	362.94	195.92	364.18	415.83	124.46	482.84	513.09	263.83	123.34	61.23
chr1	61653194	61654194	+	RP11-430G17.1	333.55	309.71	322.08	494.43	290.4	438.14	107.22	395.75	3.08	61.23
chr1	61680046	61681046	-	TM2D1	233.48	352.57	324.91	350.36	411.99	350.4	256.54	395.75	61.67	69.23
chr1	61740998	61741998	-	PATJ-DT	200.13	144.64	277.43	360.68	862.43	309.12	295.35	831.07	733.86	306.14
chr1	61741477	61742477	+	PATJ	333.55	218.76	268.64	432.5	702.23	521.07	218.06	461.71	403.22	357.48
chr1	61815419	61816419	+	RNU6-414P	166.77	217.96	138.03	141.11	414.86	275.25	85.51	65.96	164.61	76.77
chr1	61851499	61852499	+	RNU6-1177P	773.63	641.05	622.57	557.01	1203.1	1588.93	2308.56	1197.14	986.47	1101.87
chr1	62037842	62038842	+	LAMTOR5P1	130.08	77.53	205.24	103.51	192.11	90.52	0	215.89	0	2.12
chr1	62071448	62072448	+	RN7SL180P	200.13	199.93	324.13	350.14	482.2	287.37	0	329.79	0	61.23
chr1	62077786	62078786	+	MIR3116-1	166.77	288.47	250.08	265.62	355.19	433.14	427.57	593.62	121.68	61.23
chr1	62077789	62078789	-	MIR3116-2	166.77	288.47	250.08	265.62	353.27	433.14	427.57	593.62	120.25	61.23
chr1	62188131	62189131	+	PIGPP2	347.52	426.7	387.82	527.2	216.21	474.61	730.82	65.96	0	183.68
chr1	62189522	62190522	+	RPS15AP7	192.21	352.57	203.39	242.52	248.92	288.76	171.03	254.19	0	122.46
chr1	62193849	62194849	+	L1TD1	484.69	404.86	224.39	621.68	542.19	295.24	350.94	410.46	1171.71	1356.44
chr1	62207136	62208136	-	RP5-1155K23.4	33.35	133.62	191.27	228.59	426.67	190.01	171.03	197.87	61.67	61.23
chr1	62210557	62211557	+	Y_RNA	166.77	128.21	156.3	130.21	431.14	231.19	315.42	401.84	61.67	122.46
chr1	62235165	62236165	-	KANK4	266.84	128.21	218.82	389.41	456.35	663.6	684.11	461.71	61.67	0
chr1	62297149	62298149	-	RNU6-371P	233.48	203.13	125.43	94.34	455.71	430	85.51	193.31	61.67	166.26
chr1	62435297	62436297	+	USP1	4964.26	3494.7	3832.11	2276.47	13289.1	8655.99	10573.9	7505.29	18279.1	17497.6
chr1	62453298	62454298	-	DOCK7	691.7	536.47	602.83	740.49	1248.09	1010.02	1113.99	593.62	281.54	541.16
chr1	62529636	62530636	+	RP11-293K19.1	168.23	224.37	159.33	196.33	165.94	203.71	342.06	197.87	243.59	183.68
chr1	62596520	62597520	+	ANGPTL3	100.06	224.37	103.55	241.44	290.4	144.38	85.51	131.92	0	61.23
chr1	62606766	62607766	+	RP5-849H19.3	300.19	448.73	300.2	323.29	330.13	581.78	171.03	402.6	61.67	265.16
chr1	62640122	62641122	-	RP5-849H19.2	200.13	440.32	175.64	400.24	809.78	600.57	342.06	349.58	61.67	238.32
chr1	62687482	62688482	+	RP11-230B22.1	3439.73	2369.06	2371.57	1185.69	7712.43	5254.07	2565.43	968.83	4603.82	4215.79
chr1	62783132	62784132	+	ATG4C	9064	6706.94	6134.22	3129.71	17683.5	13565.1	15674.1	16003.3	11051.5	11717.4
chr1	62895009	62896009	+	RP4-771M4.3	134.88	288.47	254.57	468.66	524.64	425.92	171.03	267.13	185.01	183.68
chr1	62904180	62905180	+	RP4-771M4.2	158.44	256.42	187.56	235.31	519.37	288.76	342.06	265.1	0	261.4
chr1	62974751	62975751	-	LINC01739	200.13	224.37	125.04	302.72	331.89	383.35	85.51	197.87	0	133.29
chr1	63010197	63011197	+	RP11-5P4.4	274.76	160.26	234.16	240.57	423.32	293.85	256.54	329.79	80.17	122.46
chr1	63023207	63024207	+	RP11-5P4.2	100.06	64.1	177.99	154.9	166.42	333.37	0	197.87	0	61.23
chr1	63077081	63078081	-	RP11-5P4.3	166.77	131.21	188.83	222.46	167.06	219.72	171.03	131.92	61.67	0
chr1	63138250	63139250	+	RP11-335E6.2	133.42	189.31	222.24	203.55	371.78	176.77	286.14	329.79	0	61.23
chr1	63158083	63159083	-	LINC00466	166.77	394.84	236.5	181.39	290.4	364.84	256.54	263.83	0	61.7
chr1	63185336	63186336	-	RNA5SP49	66.71	94.75	62.52	58.03	144.56	48.13	0	0	0	122.46
chr1	63248920	63249920	+	RP11-335E6.3	33.35	128.21	95.73	157.35	248.92	218.42	85.51	0	185.01	183.68
chr1	63261113	63262113	+	RPSAP65	200.13	485.59	406.38	282.8	1931.34	1807.91	681.15	573.84	4563.5	4094.04
chr1	63319884	63320884	-	FOXD3-AS1	468.01	382.22	549.1	862.55	646.7	534.95	855.14	659.58	3398.2	3979.82
chr1	63321567	63322567	+	FOXD3	2360.91	2018.89	1830.77	1267.55	621.81	262.66	636.75	197.87	2252.81	1388.94
chr1	63325925	63326925	-	MIR6068	867.23	256.42	237.38	470.25	290.4	423.89	342.06	131.92	0	180.15
chr1	63337263	63338263	+	Y_RNA	299.57	312.91	277.24	368.26	416.14	580.39	331.86	395.75	246.68	183.68
chr1	63358823	63359823	-	RP4-792G4.3	267.05	288.47	227.71	413.81	326.14	253.78	342.06	259.27	83.73	0
chr1	63366575	63367575	+	ALG6	5153.34	3168.17	3304.3	1442.15	12497.7	7728.99	15264.3	7994.9	12235.4	11224.8
chr1	63439770	63440770	-	ITGB3BP	66.71	160.26	155.81	92.39	154.78	208.24	85.51	65.96	0	77.71
chr1	63486957	63487957	+	RP11-565D17.2	268.72	160.26	172.13	374.47	558.63	294.41	256.54	192.55	0	122.46
chr1	63522372	63523372	+	EFCAB7	4776.01	3270.73	3267.76	1835.82	9162.37	6777.28	6896.07	8078.88	3414.56	3555.94
chr1	63528613	63529613	-	RN7SL488P	234.11	224.37	98.86	186.08	523.68	305.7	85.51	0	24.19	0
chr1	63535711	63536711	-	RNU7-123P	133.42	96.16	140.67	160.74	521.13	358.45	256.54	65.96	102.94	61.23
chr1	63546082	63547082	+	DLEU2L	100.06	104.57	153.96	151.65	316.57	248.59	264.44	0	20.4	9.89
chr1	63547977	63548977	-	ENSG10010137532.1	133.42	320.52	162.85	246.93	628.36	318.84	171.03	244.3	43.64	122.46
chr1	63548133	63549133	-	ENSG10010137881.1	121.33	304.5	163.53	239.35	539	246.19	252.92	235.93	0	61.23
chr1	63548227	63549227	-	ENSG10010139523.1	133.42	224.37	196.74	235.16	537.88	240.63	171.03	197.87	0	61.23
chr1	63548294	63549294	-	ENSG10010137906.1	103.82	233.58	203.19	220.08	466.08	254.52	199.31	197.87	0	61.23
chr1	63548374	63549374	-	ENSG10010136308.1	100.06	256.42	203.19	211.78	458.42	300.42	256.54	234.91	0	61.23
chr1	63548489	63549489	-	ENSG10010137261.1	100.06	224.37	203.19	219.43	418.37	312.82	255.23	263.83	0	0
chr1	63592411	63593411	+	PGM1	468.64	128.21	337.41	340.83	4097.23	2194.4	9146.41	6904.56	999.27	1052.18
chr1	63654743	63655743	+	RN7SL130P	200.76	269.44	319.54	392.8	730.32	418.61	316.4	127.35	246.68	306.14
chr1	63773017	63774017	+	ROR1	411.52	524.66	451.9	537.16	523.04	336.89	85.51	263.83	2761.82	2606.2
chr1	63787721	63788721	-	RP4-597J3.1	198.25	267.24	178.38	231.05	222.43	285.06	171.03	350.09	123.34	88.07
chr1	63842196	63843196	-	CFL1P3	153.22	288.47	290.13	317.88	490.49	476.46	427.57	329.79	123.34	317.21
chr1	64027894	64028894	-	RNU6-809P	66.71	102.97	117.13	224.33	218.28	128.83	256.54	131.92	61.67	61.23
chr1	64065640	64066640	-	Y_RNA	300.19	290.47	216.87	286.91	431.62	388.25	187.47	383.06	122.15	122.46
chr1	64093379	64094379	-	ROR1-AS1	133.42	226.97	104.14	168.4	290.4	314.03	0	131.92	0	0
chr1	64185791	64186791	+	RP11-24J23.3	357.31	356.18	453.96	359.45	589.42	562.16	517.36	196.1	662.7	454.03
chr1	64202623	64203623	+	UBE2U	365.03	320.52	416.44	421.67	537.09	517.18	331.53	244.05	104.84	268.93
chr1	64383398	64384398	-	RNU7-62P	287.27	128.21	275.28	254.07	357.1	500.15	178.92	395.75	61.67	122.46
chr1	64469129	64470129	+	CACHD1	399.84	452.14	358.81	392.37	1121.88	670.07	598.6	508.89	1481.95	1576.39
chr1	64578847	64579847	+	MIR4794	100.06	115.79	101.11	183.84	377.05	215.74	151.95	87.01	0	61.23
chr1	64744095	64745095	+	RAVER2	2979.01	2467.02	2239.5	1203.96	3192.04	1888.52	654.51	197.87	2222.45	2020.53
chr1	64832229	64833229	-	JAK1	218.06	196.42	187.95	170.78	366.04	214.91	85.51	131.92	61.67	183.68
chr1	64917443	64918443	+	RP11-182I10.1	940.61	578.74	1626.9	1013.55	5063.22	3142.04	3077.86	2908.51	7491.35	8831.92
chr1	64940979	64941979	+	RP11-182I10.2	133.42	96.16	203.78	247.29	622.45	282.75	403.23	197.87	308.34	172.38
chr1	64971225	64972225	-	LINC01359	506.58	256.42	281.34	302.43	371.78	268.4	319.03	131.92	123.34	68.29
chr1	64983608	64984608	-	SLC2A3P2	651.26	417.08	890.62	664.99	1162.25	662.86	184.84	564.2	246.68	301.19
chr1	65002470	65003470	-	RP4-535B20.4	567.03	520.85	359	533.05	5946.08	4517.91	14197	7411.43	7150.04	8577.82
chr1	65021968	65022968	-	RNU6-1176P	4751.41	3340.85	3592.18	1733.83	456.35	230.36	407.84	197.87	123.34	306.14
chr1	65056755	65057755	-	MIR3671	724.43	546.89	709.7	668.38	845.68	564.57	1453.74	791.5	1050.74	848.95
chr1	65057434	65058434	-	MIR101-1	450.92	348.97	299.12	319.76	403.21	342.07	695.95	620.52	96.3	21.9
chr1	65076413	65077413	-	RP4-535B20.2	250.58	160.26	270.4	323.87	540.6	217.59	0	200.16	0	61.23
chr1	65091392	65092392	-	MRPS21P1	268.72	160.26	268.35	295	475.49	461.46	117.75	203.2	61.67	122.46
chr1	65146549	65147549	+	AK4	1813.26	1183.53	1326.99	974.35	1019.28	1048.06	1442.23	951.57	229.12	378.67
chr1	65153480	65154480	+	RPS29P7	422.15	320.52	381.47	470.61	486.66	506.72	651.22	384.33	61.67	61.23
chr1	65247219	65248219	+	DNAJC6	630.83	473.57	542.56	501.29	452.2	299.78	320.35	594.64	123.34	135.17
chr1	65278456	65279456	-	RP5-1044H5.1	1142.2	925.51	1122.04	881.1	607.29	603.44	684.11	197.87	185.01	61.23
chr1	65297755	65298755	-	COX6CP13	473.22	384.63	374.63	336	623.09	402.6	425.93	263.83	123.34	122.46
chr1	65414816	65415816	+	RNU2-15P	229.94	128.21	125.04	179.44	183.97	240.63	132.22	21.82	0	97.02
chr1	65419587	65420587	+	LEPROT	48159.1	32760.8	37753.1	16199.5	109518	63042.4	94179.2	79499.5	79987.2	81005.5
chr1	65419652	65420652	+	LEPR	49471	33865.6	38530.6	16493.1	113919	65522.3	100165	81380.9	82391.1	84007.5
chr1	65485406	65486406	+	RP4-630A11.3	806.36	631.63	477.4	355.56	409.6	289.96	256.54	238.46	0	0
chr1	65575129	65576129	-	RP11-430H12.2	321.88	255.02	215.7	240.94	608.57	570.58	179.91	223.24	0	122.46
chr1	65702962	65703962	+	RP11-433N2.1	271.22	318.32	365.16	262.16	1099.7	584.65	490.39	722.5	1878.77	1754.66
chr1	65760058	65761058	-	RN7SL854P	99.65	32.05	72.48	137.07	110.58	129.76	0	131.92	0	0
chr1	65791514	65792514	+	PDE4B	233.28	261.83	488.34	553.91	3380.48	2377.75	946.58	566.73	800.27	680.57
chr1	66041500	66042500	-	PDE4B-AS1	33.35	96.16	0	136.78	444.38	239.25	171.03	131.92	83.02	35.32
chr1	66093461	66094461	-	RNU4-88P	33.35	167.47	90.46	80.84	117.12	287.37	171.03	197.87	123.34	0
chr1	66532267	66533267	+	SGIP1	233.9	308.1	384.21	500.02	709.09	716.54	342.06	593.62	123.34	61.23
chr1	66627440	66628440	+	MIR3117	78.18	160.26	234.45	179.37	412.47	153.17	501.57	65.96	0	61.23
chr1	66664864	66665864	-	RP4-598P13.1	133.42	128.21	145.16	172.29	622.29	547.81	256.54	287.43	0	244.91
chr1	66751459	66752459	+	DYNLT5	205.76	416.48	467.83	730.96	6344.35	5324.5	427.57	339.94	13108.9	11957.1
chr1	66796740	66797740	-	INSL5	134.46	63.1	281.83	277.17	497.83	120.32	256.54	197.87	0	61.23
chr1	66811885	66812885	-	DNAI4	66.71	224.37	156.3	241.8	497.83	433.14	171.03	210.56	123.34	0
chr1	66825942	66826942	+	RP11-342H21.2	100.06	288.47	134.13	214.95	392.2	286.54	256.54	329.79	185.01	61.23
chr1	66923895	66924895	+	MIER1	6481.28	4878.96	3709.21	2253.81	8460.78	5744.68	19066.4	13430.1	11026.9	12668.3
chr1	66998350	66999350	-	SLC35D1	197	166.27	344.35	216.18	624.69	336.89	85.51	367.84	1774.17	1714.39
chr1	67091165	67092165	-	C1orf141	156.35	96.16	260.83	168.18	374.17	311.44	85.51	197.87	123.34	61.23
chr1	67101645	67102645	-	ENSG10010134538.1	300.19	256.42	238.85	121.26	363.8	217.03	0	175.04	185.01	122.46
chr1	67120605	67121605	-	RP4-547N15.3	133.42	96.16	190.49	309.65	433.21	457.21	85.51	263.83	61.67	0
chr1	67137907	67138907	+	IL23R	611.65	440.72	405.89	443.62	487.3	264.42	282.2	323.7	299.33	522.09
chr1	67195140	67196140	+	RNU6-586P	223.06	403.66	288.67	433.44	456.35	435.46	121.69	133.18	308.34	428.6
chr1	67266601	67267601	-	RNU4ATAC4P	233.48	367.4	343.86	381.04	576.82	383.26	171.03	329.79	0	0
chr1	67277052	67278052	+	DNAJB6P4	349.18	512.84	400.33	649.11	842.17	394.46	618.33	294.78	61.67	367.37
chr1	67306364	67307364	+	IL12RB2	233.48	117.39	171.93	315.71	750.26	409.08	256.54	65.96	60.01	61.23
chr1	67406810	67407810	-	SERBP1	466.97	570.93	487.46	464.48	1107.36	840.37	1111.69	766.13	246.68	367.37
chr1	67416214	67417214	+	RNU6-387P	480.73	378.02	436.76	379.74	955.3	802.15	776.21	681.4	1788.4	1847.91
chr1	67521299	67522299	+	LINC01702	467.8	416.68	683.82	702.02	539.32	464.05	98.34	461.71	185.01	345.23
chr1	67540127	67541127	+	RNU6-1031P	810.11	666.09	793.62	772.9	420.92	358.36	151.95	329.79	185.01	244.91
chr1	67560073	67561073	+	RP11-393N21.1	1017.33	757.44	542.85	614.32	823.82	833.89	762.06	316.09	1957.04	1401.65
chr1	67655831	67656831	-	RN7SL392P	357.31	480.78	326.57	539.25	591.18	395.57	294.04	525.89	185.01	122.46
chr1	67659155	67660155	-	HNRNPCP9	495.11	587.96	469.88	421.89	456.35	498.85	85.51	201.68	718.68	370.9
chr1	67684201	67685201	+	GADD45A	25552.6	17196.7	15155.9	7611.2	40352.4	26178.2	52472.6	44335.9	46170.8	47808.5
chr1	67700475	67701475	-	GNG12	11049.9	7896.88	9959.29	4954.41	806.59	445.17	427.57	659.58	307.16	306.14
chr1	67771593	67772593	-	RNU7-80P	302.49	470.37	253.21	397.35	234.72	324.12	85.51	395.75	61.67	74.89
chr1	67831303	67832303	+	GNG12-AS1	879.74	931.32	1145.59	690.4	662.02	687.01	6481.33	4690.4	312.38	551.05
chr1	68042330	68043330	+	RP4-609E1.2	485.73	442.72	408.34	644.2	841.69	485.9	0	352.62	61.67	77.71
chr1	68044886	68045886	-	DIRAS3	1967.94	1282.09	1721.36	1008.28	497.83	308.38	342.06	65.96	61.67	36.27
chr1	68048360	68049360	-	ARL5AP3	499.28	480.78	619.83	561.92	663.78	835.28	256.54	395.75	0	61.23
chr1	68097473	68098473	-	WLS	66.71	96.16	47.09	80.84	82.97	104.86	0	6.09	2.13	183.68
chr1	68160761	68161761	-	CTBP2P8	44.61	160.26	61.25	173.3	267.27	288.76	123.01	130.9	61.67	306.14
chr1	68182518	68183518	-	MIR1262	133.42	224.37	234.45	259.2	348.16	433.14	85.51	131.92	0	61.23
chr1	68241474	68242474	-	RPS7P4	166.77	365.8	218.82	219.5	351.2	429.25	85.51	65.96	123.34	0
chr1	68281388	68282388	+	COX6B1P7	371.07	307.5	348.75	347.76	661.86	358.92	447.96	224.77	147.53	0
chr1	68374327	68375327	-	ELOCP18	357.11	288.47	218.82	225.71	443.9	538	89.13	197.87	0	61.23
chr1	68380441	68381441	-	RP5-1033K19.2	333.55	224.37	298.73	445.35	383.91	495.34	171.03	498.75	123.34	0
chr1	68427822	68428822	-	RPE65	133.42	180.69	78.15	80.84	82.97	216.57	171.03	0	61.67	0
chr1	68473152	68474152	-	DEPDC1	145.93	80.53	263.37	177.71	347.69	130.04	151.95	431.26	123.34	61.23
chr1	68478129	68479129	+	RP4-694A7.2	57.12	288.47	59.49	182.83	247.96	374.56	342.06	131.92	0	61.23
chr1	68495676	68496676	+	DEPDC1-AS1	2224.36	1487.43	1608.24	1060.03	1582.86	1210.67	962.36	816.87	1234.8	832.7
chr1	68513375	68514375	-	TXNP2	166.77	224.37	126.51	220.51	404.49	337.35	427.57	159.82	59.3	61.23
chr1	68632701	68633701	+	RP4-629B2.1	100.06	160.26	31.26	57.74	528.79	288.76	87.82	131.92	2158.41	1793.28
chr1	68678202	68679202	+	RP11-520E6.1	33.35	130.01	97.88	150.13	79.62	325.87	85.51	84.48	100.09	122.46
chr1	68973010	68974010	+	RP11-520E6.2	233.48	187.31	218.82	250.1	599.95	422.96	85.51	65.96	61.67	62.41
chr1	69054838	69055838	+	LINC01707	100.06	192.31	254.09	356.86	1711.14	935.33	342.06	401.08	8311.55	7120.83
chr1	69214835	69215835	-	LINC02791	206.38	288.47	123.58	168.54	455.55	374.83	85.51	131.92	123.34	0
chr1	69432255	69433255	+	LINC01758	66.71	160.26	78.15	93.47	165.94	570.58	256.54	65.96	431.68	857.19
chr1	69550848	69551848	+	RP11-379C1.2	5348.68	4049.61	2669.23	1445.83	986.41	534.49	164.12	426.7	123.34	117.51
chr1	69566922	69567922	+	LRRC7	5744.77	4145.56	2815.08	1563.34	812.65	797.43	736.08	614.93	740.03	801.62
chr1	69605855	69606855	-	SGO1P1	101.11	146.24	125.04	139.31	290.4	168.44	80.58	65.96	61.67	44.74
chr1	69705950	69706950	-	RP5-944F13.1	101.11	191.31	125.04	115.49	148.39	235.54	171.03	362.77	61.67	0
chr1	69878592	69879592	+	RN7SL538P	315.83	183.3	167.44	275.8	791.75	649.62	325.61	308.99	61.67	170.03
chr1	69918322	69919322	+	PIN1P1	49.62	192.31	226.54	109.64	245.57	293.76	38.81	197.87	0	122.46
chr1	70012982	70013982	-	LRRC7-AS1	66.29	96.16	62.52	46.19	391.72	144.38	171.03	263.83	61.67	61.23
chr1	70143805	70144805	-	LRRC40	200.13	97.16	149.46	150.13	705.26	312.36	85.51	131.92	308.34	61.23
chr1	70179144	70180144	-	RN7SL242P	234.32	64.1	218.53	148.18	456.35	241.75	342.06	197.87	1.66	61.23
chr1	70204682	70205682	+	SRSF11	5036.18	3861.5	4373.39	2023.34	11468.4	7253.46	12461.1	11821.8	10415.4	8004.86
chr1	70217589	70218589	-	RP4-677H15.4	300.19	192.51	155.91	150.21	379.76	240.73	0	395.75	308.34	102.2
chr1	70257999	70258999	-	ANKRD13C	538.47	359.19	328.82	351.23	1023.27	722.92	620.31	559.63	246.68	361.01
chr1	70353805	70354805	+	HHLA3	9775.09	6953.34	6283.29	3299.33	19189.7	12334.4	18196.5	17146.6	11363.7	9329.04
chr1	70358562	70359562	-	HHLA3-AS1	395.88	470.57	229.76	533.12	393.16	216.57	171.03	269.92	47.91	61.23
chr1	70410218	70411218	+	CTH	19777	13957.6	12727.3	6106.32	30731.5	23117.2	44599.2	38974	25727.3	25531.6
chr1	70429896	70430896	+	Metazoa_SRP	133.42	261.63	114.78	208.17	202.48	167.8	100.64	395.75	61.67	122.46
chr1	70444071	70445071	+	RP11-42O15.3	266.84	527.66	222.53	503.24	646.55	691.73	342.06	329.79	123.34	182.04
chr1	70529526	70530526	+	CHORDC1P5	230.98	303.29	319.05	391.14	619.1	284.69	513.08	279.05	123.34	122.46
chr1	70659657	70660657	-	CASP3P1	200.13	258.02	140.67	207.88	312.42	289.22	91.43	85.75	146.58	0
chr1	70705441	70706441	+	LINC01788	253.08	368.8	282.03	169.48	519.21	746.8	445.33	461.71	123.34	551.05
chr1	70714933	70715933	-	RP11-99H8.1	100.06	128.21	62.52	174.96	50.74	214.63	0	233.9	61.67	0
chr1	70851353	70852353	-	PTGER3	197.84	148.64	188.83	180.09	361.89	436.66	84.2	201.93	59.53	61.23
chr1	70946379	70947379	+	RP3-333A15.1	200.13	224.37	296.97	223.54	705.26	627.96	787.39	461.71	247.62	285.65
chr1	71004854	71005854	-	RP3-333A15.2	199.92	473.17	231.72	379.88	746.11	605.84	471.64	160.84	61.67	123.4
chr1	71047855	71048855	+	ZRANB2-AS1	5755.81	3589.85	3486.48	2096.46	1935.49	1061.11	758.12	426.19	562.14	702.95
chr1	71062291	71063291	-	ZRANB2	401.09	70.92	187.66	175.97	580.81	294.5	342.06	65.96	8.06	367.37
chr1	71066631	71067631	-	MIR186	66.71	64.1	62.52	92.9	165.94	192.88	2.3	260.53	0	0
chr1	71080324	71081324	+	ZRANB2-AS2	7841.54	6092.94	5542.33	2707.02	20086.8	13502.6	9238.18	10753.5	8669.46	8327.02
chr1	71366054	71367054	-	RP11-115M14.1	0	64.91	62.13	91.09	706.38	509.87	415.07	267.38	620.96	239.73
chr1	71394943	71395943	-	NEGR1	100.06	320.52	105.31	103.94	274.13	271.08	171.03	289.71	61.67	89.96
chr1	71569956	71570956	+	RP11-82L20.1	100.06	32.85	31.26	69.36	91.43	144.38	85.51	209.54	248.1	62.17
chr1	71737173	71738173	+	RP11-175G14.2	133.42	235.18	93.78	125.09	303.81	274.14	85.51	131.92	0	61.23
[truncated: 58,650 more rows]
