# Supplementary material for: The ncBAF Complex Regulates Transcription in AML Through H3K27ac Sensing by BRD9
Source: Cancer Res Commun. 2024 Jan 30;4(1):237–52. doi: 10.1158/2767-9764.CRC-23-0382 (PMC10831031; doi:10.1158/2767-9764.CRC-23-0382)
Supplement: Table S6 — Normalized signal over Gencode V38 promoters for all CUT&RUN experiments. [file crc-23-0382-s06.xlsx]

## Sheet: BAF57
#chr	start	end	strand	gene	Kasumi-1_DMSO	Kasumi-1_I-BRD9	KG-1_DMSO	KG-1_I-BRD9	ML-1_DMSO	ML-1_I-BRD9	MV-4-11_DMSO	MV-4-11_I-BRD9	U937_DMSO	U937_I-BRD9
chr1	10869	11869	+	DDX11L1	0	0	0	0	0	0	0	0	0	0
chr1	13404	14404	-	WASH7P	0	0	0	0	0	0	0	0	0	0
chr1	16369	17369	-	MIR6859-1	158.04	0	9.48	0	0	0	120.79	40.06	0	0
chr1	28554	29554	+	MIR1302-2HG	0	0	48.9	0	0	0	57.69	0	0	0
chr1	29366	30366	+	MIR1302-2	0	0	14.67	0	0	0	31.73	0	0	0
chr1	33554	34554	-	FAM138A	0	0	0	0	0	0	0	0	0	84.12
chr1	51473	52473	+	OR4G4P	0	0	0	81.58	110.21	0	0	0	84.94	56.08
chr1	56598	57598	+	OR4G11P	0	0	0	0	0	0	0	0	127.41	0
chr1	64419	65419	+	OR4F5	0	0	0	0	0	0	0	0	0	0
chr1	88295	89295	-	RP11-34P13.7	0	163.33	195.61	104.53	110.21	0	0	0	7.96	84.12
chr1	88551	89551	-	RP11-34P13.8	0	38.79	167.19	0	0	0	0	78.18	212.35	51.53
chr1	130025	131025	+	CICP27	0	81.66	48.9	81.58	0	0	57.69	0	0	0
chr1	134141	135141	-	RP11-34P13.15	0	245.5	276.31	307.97	0	11.01	57.69	68.89	0	110.76
chr1	136682	137682	-	RP11-34P13.16	0	0	0	0	0	92.69	57.69	0	0	0
chr1	138790	139790	-	RP11-34P13.14	290.03	449.15	632.69	856.61	440.85	411.32	176.68	312.7	175.19	224.33
chr1	140474	141474	-	RP11-34P13.13	0	0	0	0	0	0	0	0	0	0
chr1	156784	157784	-	RNU6-1100P	0	0	0	0	0	0	0	0	0	0
chr1	159446	160446	+	RP11-34P13.9	0	0	0	0	0	0	0	0	0	0
chr1	181696	182696	+	DDX11L17	198.88	0	73.36	46.91	63.37	92.69	177.41	78.18	27.61	54.68
chr1	184217	185217	-	WASH9P	142.06	147.5	212.43	0	348.55	107.75	57.69	53.26	84.94	0
chr1	186891	187891	-	MIR6859-2	0	39.81	97.81	141.75	275.53	92.69	461.9	78.18	212.35	56.08
chr1	256864	257864	-	AP006222.1	80.5	81.66	0	0	0	92.69	0	78.18	0	0
chr1	265855	266855	+	AP006222.3	520.87	1291.3	1627.58	1664.78	1222.67	1167.35	796.88	1289.89	424.7	837.73
chr1	346982	347982	-	RPL23AP24	0	0	0	0	0	0	0	0	0	0
chr1	357857	358857	+	RP4-669L17.2	0	0	0	0	0	0	0	0	0	0
chr1	364389	365389	-	RP4-669L17.4	0	0	0	0	0	0	0	0	0	0
chr1	438870	439870	+	WBP1LP7	0	0	0	0	0	0	0	0	0	0
chr1	449740	450740	-	OR4F29	0	0	0	0	0	0	0	0	0	0
chr1	486101	487101	+	CICP7	94.7	0	0	0	0	0	0	0	0	0
chr1	490225	491225	-	RP4-669L17.8	0	0	0	0	0	0	0	0	0	0
chr1	515376	516376	-	U6	0	0	0	0	0	0	0	0	0	56.08
chr1	585071	586071	-	RP11-206L10.17	0	0	0	0	84.04	0	0	0	0	0
chr1	586629	587629	+	RP5-857K21.2	94.7	0	99.03	0	165.32	92.69	43.99	156.35	84.94	140.21
chr1	628062	629062	+	MTND1P23	0	243.97	122.26	1.02	1.38	91.53	0	89.9	0	42.76
chr1	628640	629640	+	MTND2P28	520.87	745.18	3178.74	1560.25	1212.34	683.61	555.29	918.56	169.88	581.86
chr1	630074	631074	+	MTCO1P12	608.47	850.32	2546.05	4401.34	1751	5254.51	1588	13189.2	1768.89	2283.26
chr1	631325	632325	-	ENSG00000278791	4072.24	3715.67	14926.3	20206.8	7790.65	10222.2	7280.13	9705.97	2622.54	3000.41
chr1	631757	632757	+	MTCO2P12	3257.2	3599.3	14878.3	17727.2	6548	8791.3	5966.53	7896.21	860.56	984.6
chr1	632535	633535	+	MTATP8P1	804.98	732.42	2417.68	2427.06	1281.22	1622.12	887.03	1456.02	846.75	1601.86
chr1	632696	633696	+	MTATP6P1	804.98	694.14	2123.64	2341.4	1487.87	1835.31	1034.15	1588.92	849.41	1518.43
chr1	633376	634376	+	MTCO3P12	110308	74131.6	192597	218040	204339	191605	159690	187041	196419	178679
chr1	673842	674842	+	WBP1LP6	0	0	0	72.4	0	0	66.35	69.38	0	114.27
chr1	684679	685679	-	OR4F16	0	0	0	0	0	0	0	0	0	0
chr1	721092	722092	+	CICP3	0	0	3.67	0	0	0	12.98	0	0	56.08
chr1	724885	725885	-	RP11-206L10.2	0	0	48.9	0	0	0	0	0	0	0
chr1	757233	758233	-	RNU6-1199P	0	0	0	0	0	0	57.69	78.18	0	112.16
chr1	759911	760911	+	RP11-206L10.4	0	0	45.54	0	0	0	0	0	0	0
chr1	777747	778747	+	LINC01409	1130.52	1014.15	2182.94	2263.39	2200.12	1275.1	1066.6	1253.74	1924.97	1150.04
chr1	780937	781937	+	RP11-206L10.18	0	81.66	77.63	33.65	110.21	0	0	78.18	84.94	140.21
chr1	799879	800879	-	RP11-206L10.8	0	0	97.81	81.58	205.27	231.73	57.69	195.44	84.94	84.12
chr1	816371	817371	+	FAM87B	459.31	614.51	799.27	614.41	671.61	582.8	1327.3	486.15	1426.47	1629.19
chr1	824138	825138	+	LINC01128	188.22	449.15	243.91	293.69	110.21	231.73	286.3	234.53	262.25	145.81
chr1	825206	826206	-	LINC00115	1413.45	549.18	1408.43	717.92	380.23	355.71	1029.82	742.67	467.17	476.7
chr1	859226	860226	+	RP11-206L10.19	331.46	204.16	317.87	163.16	584.13	185.39	461.54	93.81	169.88	308.45
chr1	867071	868071	-	FAM41C	710.28	154.14	449	372.73	378.17	464.62	461.54	156.35	382.23	504.74
chr1	872292	873292	+	TUBB8P11	101.81	81.66	196.84	159.08	140.52	139.04	30.29	138.76	84.94	308.45
chr1	873529	874529	-	FAM166AP3	0	898.29	366.78	163.16	607.55	278.08	190.75	312.7	84.94	196.99
chr1	903834	904834	+	RP11-54O7.16	426.17	114.33	625.97	902.5	701.23	324.42	444.24	234.53	679.53	583.96
chr1	910435	911435	+	RP11-54O7.1	695.48	1214.74	1231.76	2240.95	750.82	870.44	1112.39	718.24	637.06	364.54
chr1	913171	914171	+	RP11-54O7.2	1674.48	754.36	946.29	1143.17	385.74	139.04	562.51	372.31	349.32	168.25
chr1	915865	916865	-	LINC02593	739.87	530.81	761.06	415.56	275.53	547.47	313.71	615.63	307.91	672.99
chr1	922923	923923	+	SAMD11	1068.37	979.96	673.34	1173.76	991.91	741.54	424.4	586.32	353.57	336.49
chr1	943203	944203	-	NOC2L	1197.41	1265.78	1052.04	495.1	560.71	417.12	782.82	784.69	49.9	392.23
chr1	959584	960584	+	KLHL17	362.24	547.14	484.15	1054.45	570.35	440.29	706.74	895.11	530.88	106.56
chr1	965482	966482	+	PLEKHN1	410.78	512.44	1211.59	1127.87	826.59	648.85	1304.58	508.14	728.37	560.82
chr1	974204	975204	-	PERM1	662.92	1306.61	787.35	544.56	440.85	1012.67	490.39	78.18	84.94	193.48
chr1	994966	995966	-	RP11-54O7.17	730.4	416.48	1015.36	287.58	214.91	92.69	406.01	337.13	342.95	117.07
chr1	997962	998962	-	HES4	247.41	451.19	786.13	762.79	595.15	432.18	271.88	457.33	0	260.78
chr1	1000138	1001138	+	ISG15	719.75	514.48	2329.04	2879.84	1002.93	1046.27	723.32	508.14	868.52	358.23
chr1	1007076	1008076	-	RP11-54O7.10	1126.97	459.35	409.57	503.77	294.82	778.62	278.37	189.58	297.29	280.41
chr1	1010997	1011997	-	RP11-54O7.11	556.38	161.8	955.15	407.91	0	417.12	254.57	78.18	297.29	570.99
chr1	1019120	1020120	+	AGRN	1373.2	418.52	1552.69	1335.9	1295	799.47	1002.41	811.07	1104.23	820.21
chr1	1054033	1055033	+	RP11-54O7.14	963.02	699.24	1159.32	407.91	587.57	884.05	432.7	619.05	169.88	303.9
chr1	1058708	1059708	+	RP11-465B22.3	1453.7	1357.65	2018.5	1407.29	1328.06	804.11	885.59	469.05	993.81	1078.19
chr1	1061208	1062208	-	RP11-54O7.18	757.63	853.38	1335.07	836.21	440.85	391.63	405.29	639.08	683.77	644.95
chr1	1069967	1070967	-	RNF223	1613.51	857.46	2082.07	1713.22	936.81	946.62	778.85	720.19	0	140.21
chr1	1080818	1081818	-	C1orf159	776.57	244.99	880.88	489.49	440.85	148.31	395.2	261.89	169.88	308.45
chr1	1096585	1097585	+	RP11-465B22.9	615.57	609.92	455.42	739.34	557.95	648.85	623.8	234.53	297.29	166.49
chr1	1136017	1137017	+	LINC01342	804.98	1074.89	975.63	389.04	1102.13	418.85	268.99	392.34	169.88	196.29
chr1	1166104	1167104	+	MIR200B	568.22	816.63	427.91	644.5	333.39	417.12	675.01	78.18	169.88	377.15
chr1	1166863	1167863	+	MIR200A	189.41	1242.3	762.29	435.44	328.57	185.39	442.07	385.5	169.88	183.32
chr1	1168005	1169005	+	MIR429	142.06	750.28	702.99	690.9	506.29	475.05	178.49	210.1	291.98	252.37
chr1	1168357	1169357	+	RP11-465B22.8	165.73	877.88	1002.53	919.33	783.2	832.49	259.62	273.61	467.17	124.08
chr1	1172056	1173056	-	TTLL10-AS1	866.54	371.57	835.03	887.2	402.28	648.85	431.25	156.35	167.76	168.25
chr1	1172880	1173880	+	TTLL10	935.2	734.97	513.49	734.24	661.28	463.46	396.64	644.95	244.2	280.41
chr1	1202508	1203508	-	TNFRSF18	513.77	569.6	952.4	326.33	465.65	463.46	57.69	410.42	84.94	82.72
chr1	1210340	1211340	-	TNFRSF4	1053.58	520.6	990.3	724.04	330.64	451.88	403.85	596.09	159.26	161.24
chr1	1215909	1216909	-	SDF4	473.52	694.14	846.34	1387.91	964.36	695.19	470.56	456.84	404.53	407.3
chr1	1231237	1232237	+	B3GALT6	1625.35	1656.74	4028.44	3302.54	1881.88	802.95	1748.46	2022.79	2637.94	2401.73
chr1	1241446	1242446	-	C1QTNF12	710.28	244.99	1278.83	873.95	413.3	398.58	322.36	397.72	247.39	207.51
chr1	1248777	1249777	-	RP5-902P8.12	359.87	131.17	180.64	284.01	0	90.95	77.16	32.25	112.02	0
chr1	1252909	1253909	-	UBE2J2	947.03	797.24	944.15	1320.1	991.91	169.74	490.39	255.05	219.25	189.98
chr1	1274223	1275223	+	LINC01786	723.89	599.2	1302.06	1072.29	533.15	680.13	672.84	832.08	509.64	445.51
chr1	1279436	1280436	+	SCNN1D	1704.66	443.02	427.91	1021.81	110.21	192.34	403.85	723.12	169.88	336.5
chr1	1291390	1292390	-	ACAP3	1686.91	1184.11	1491.56	2126.23	1102.13	979.06	865.39	625.4	382.23	452.17
chr1	1295110	1296110	-	MIR6726	1467.9	934.02	1678.01	1045.27	1047.02	695.19	447.12	429.97	254.82	364.54
chr1	1307597	1308597	+	PUSL1	1388.59	1992.07	2298.47	2846.7	2379.56	1901.93	1655.43	1180.94	2942.66	2748.04
chr1	1310585	1311585	-	INTS11	1245.94	949.33	1253.16	925.44	657.83	463.46	636.42	280.94	254.82	212.06
chr1	1311502	1312502	-	MIR6727	1960.36	1285.17	1203.64	900.46	991.91	880.58	865.39	587.29	0	168.25
chr1	1316581	1317581	-	RP5-890O3.9	699.62	163.33	526.33	529.77	110.21	242.16	159.74	108.47	424.7	260.08
chr1	1323756	1324756	+	CPTP	1337.69	1269.86	1738.53	1401.17	1239.89	690.56	703.85	220.85	953.46	1145.48
chr1	1330280	1331280	+	TAS1R3	331.46	1337.23	1283.72	1641.83	826.59	602.5	439.91	78.18	1072.38	476.7
chr1	1334276	1335276	-	DVL1	1276.13	1245.36	831.36	1019.77	934.05	787.89	288.46	465.14	169.88	398.19
chr1	1338650	1339650	-	MIR6808	834.57	704.34	1188.97	1029.97	840.37	399.74	349.76	78.18	132.72	574.85
chr1	1351689	1352689	-	MXRA8	1154.79	326.65	1734.25	1713.22	1243.34	603.66	532.94	664.49	854.19	416.76
chr1	1372730	1373730	-	AURKAIP1	520.87	643.1	1500.73	209.05	881.7	185.39	494	508.14	254.82	252.37
chr1	1377666	1378666	+	NDUFB4P8	786.04	749.26	734.17	222.31	473.91	342.96	300	351.79	362.06	502.64
chr1	1384711	1385711	-	CCNL2	969.53	478.75	869.57	429.32	330.64	278.08	115.39	272.64	473.01	97.44
chr1	1398520	1399520	+	MRPL20-AS1	2118.99	1725.13	4621.4	5537.37	4394.73	3093.61	2394.26	2882.72	5319.41	4633.81
chr1	1400909	1401909	-	MRPL20	665.29	1516.38	1881.26	633.28	1844.68	300.09	676.45	854.56	722	399.59
chr1	1404460	1405460	-	RN7SL657P	1041.74	489.98	861.93	866.81	785.27	370.77	663.47	332.25	552.11	392.58
chr1	1408096	1409096	+	MRPL20-DT	1231.14	338.9	717.66	501.73	1063.55	463.46	356.25	603.91	469.3	723.46
chr1	1417420	1418420	-	ANKRD65	710.28	765.59	1088.11	530.28	661.28	498.22	512.02	400.65	31.85	322.47
chr1	1419245	1420245	+	RP4-758J18.7	834.57	163.33	467.64	775.03	110.21	417.12	86.54	351.79	254.82	145.46
chr1	1424871	1425871	+	TMEM88B	703.76	851.85	985.41	1015.18	668.85	463.46	346.16	648.37	547.34	142.66
chr1	1429539	1430539	-	LINC01770	841.68	804.89	1704.29	1274.21	907.19	695.19	863.23	352.28	424.7	252.37
chr1	1433861	1434861	+	VWA1	1136.44	1033.04	1792.93	1794.29	1267.45	1158.08	2055.67	498.37	181.56	468.99
chr1	1448689	1449689	+	ATAD3C	189.41	482.83	499.12	509.89	440.85	92.69	474.52	411.4	382.23	168.25
chr1	1470765	1471765	+	ATAD3B	769.47	1630.71	2657.61	2325.08	1356.99	1622.12	1218.76	2220.67	2617.24	1689.48
chr1	1502250	1503250	+	RP5-832C2.8	53.27	903.4	586.84	413.01	192.87	185.39	302.89	527.68	297.29	354.02
chr1	1511162	1512162	+	ATAD3A	1752.01	2274.32	5232.69	4679.74	4141.24	2442.45	3395.95	4156.98	4415.85	3206.51
chr1	1533778	1534778	-	TMEM240	720.93	326.65	486.59	331.43	716.38	294.3	541.59	90.88	509.64	243.96
chr1	1540673	1541673	-	SSU72	1759.71	489.98	1358.3	713.33	803.18	741.54	533.3	380.62	176.78	310.56
chr1	1573102	1574102	+	RP5-832C2.5	636.88	1331.11	1652.33	815.82	1272.96	1186.46	1009.63	1456.02	1674.39	998.27
chr1	1582510	1583510	-	RP11-345P4.11	467.6	816.63	1109.5	841.31	220.43	393.94	692.32	351.79	509.64	602.89
chr1	1597012	1598012	-	FNDC10	1444.23	1306.61	2424.4	2467.85	1788.2	1158.66	1762.52	621.49	630.69	548.21
chr1	1599314	1600314	+	RP11-345P4.12	0	0	464.58	199.88	0	41.71	115.39	35.18	365.25	0
chr1	1612758	1613758	-	RP11-345P4.9	1023.98	489.98	784.29	262.08	489.07	186.54	225.72	610.75	484.16	215.22
chr1	1614454	1615454	+	MIB2	2726.28	2315.15	4513.81	4020.97	3722.43	3363.58	5409.44	3183.69	5218.54	3953.81
chr1	1631163	1632163	+	MMP23B	520.87	244.99	990.3	521.61	734.29	324.42	250.24	156.35	0	112.16
chr1	1634225	1635225	-	CDK11B	94.7	244.99	122.26	203.95	0	0	0	0	0	56.08
chr1	1658325	1659325	+	RP11-345P4.10	615.57	474.67	2709.57	2031.9	2379.9	1019.62	1438.72	1702.76	2280.13	1985.67
chr1	1658529	1659529	-	SLC35E2B	710.28	413.93	2737.99	1964.59	2424.68	1019.62	1541.12	1816.6	2335.87	2073.65
chr1	1670990	1671990	+	RP11-345P4.6	236.76	142.91	565.45	754.63	523.51	509.81	176.68	547.23	684.84	364.54
chr1	1698942	1699942	+	MMP23A	0	163.33	244.52	244.75	275.53	92.69	144.23	0	84.94	0
chr1	1701379	1702379	-	CDK11A	0	81.66	48.9	81.58	110.21	0	57.69	117.26	0	0
chr1	1701736	1702736	-	RP1-283E3.8	0	81.66	136.93	81.58	0	139.04	57.69	117.26	127.41	0
chr1	1723512	1724512	+	RP1-283E3.4	1190.9	1161.66	2591.89	2959.38	1711.05	1362.58	1534.63	2372.63	3244.73	2771.87
chr1	1723838	1724838	-	SLC35E2A	1950.89	1788.42	3991.76	4242.26	3803.71	1900.2	2337.29	3382.07	4340.47	3639.05
chr1	1750232	1751232	-	NADK	94.7	0	48.9	0	0	132.09	57.69	213.03	0	196.29
chr1	1784285	1785285	-	GNB1	615.57	653.3	583.79	571.07	551.06	373.67	356.97	351.79	355.69	459.18
chr1	1890471	1891471	+	RP1-140A9.1	804.98	571.64	733.56	1142.15	668.85	880.58	523.2	469.05	606.26	392.58
chr1	1914108	1915108	+	CALML6	710.28	651.26	1227.48	1207.41	796.29	602.5	333.18	232.57	297.29	130.39
chr1	1916590	1917590	-	TMEM52	899.68	694.14	2148.71	1300.21	1115.9	973.27	421.88	508.14	318.53	224.33
chr1	1920951	1921951	-	CFAP74	941.71	979.96	1827.77	1381.28	1131.06	827.86	411.78	835.99	357.28	647.4
chr1	2012213	2013213	-	RP11-547D24.1	446.29	408.32	351.8	448.7	114.35	258.38	201.93	351.79	24.42	234.49
chr1	2018329	2019329	+	GABRD	498.38	244.99	842.98	693.45	110.21	370.77	371.76	156.35	297.29	196.29
chr1	2048203	2049203	-	RP11-547D24.3	1335.91	787.03	900.44	892.81	332.7	794.26	317.31	508.14	0	225.38
chr1	2049411	2050411	+	PRKCZ	662.92	571.64	785.21	897.4	220.43	643.63	288.46	135.83	84.94	168.25
chr1	2140084	2141084	-	RP5-892K4.1	1200.37	694.14	656.53	416.07	2.76	644.21	341.83	467.1	607.33	379.96
chr1	2180794	2181794	-	PRKCZ-AS1	1437.12	1179.01	830.14	770.95	872.06	370.77	377.17	440.71	293.05	319.67
chr1	2183461	2184461	-	FAAP20	1289.15	644.12	1606.79	1212.51	1184.79	371.35	597.84	586.32	466.64	364.54
chr1	2211523	2212523	+	RP11-181G12.4	716.19	707.41	952.7	500.2	438.78	409.01	772.72	180.29	282.43	246.41
chr1	2227319	2228319	+	SKI	757.63	1061.62	1907.24	2447.46	1598.08	1483.08	1182.71	742.67	1826.23	1065.57
chr1	2314040	2315040	+	RP11-181G12.8	390.65	173.53	696.88	560.87	220.43	498.22	288.46	234.53	212.35	77.11
chr1	2320253	2321253	-	MORN1	1132.89	734.97	1118.98	1087.59	417.43	278.08	416.11	156.35	297.29	338.6
chr1	2325201	2326201	-	RP4-713A8.1	60.37	81.66	502.18	652.65	70.26	324.42	173.08	659.12	127.41	420.62
chr1	2349414	2350414	-	RP4-740C4.5	94.7	326.65	244.52	319.19	220.43	92.69	470.92	234.53	293.05	173.15
chr1	2362061	2363061	-	RP4-740C4.7	0	163.33	292.96	285.54	0	313.42	201.93	156.35	244.74	392.58
chr1	2390775	2391775	+	RER1	3234.71	2694.88	7042.13	8484.52	5925.65	5532.59	4559.55	6004.85	9892.93	8386.08
chr1	2402964	2403964	-	PEX10	535.07	244.99	859.48	491.53	220.43	509.81	337.5	469.05	439.57	588.87
chr1	2424980	2425980	+	PLCH2	509.03	571.64	513.49	530.28	165.32	324.42	230.77	439.74	382.23	287.42
chr1	2491300	2492300	-	RP3-395M20.2	355.14	0	629.63	734.24	427.07	718.37	115.39	586.32	84.94	336.49
chr1	2492437	2493437	-	RP3-395M20.3	473.52	571.64	715.22	764.83	265.89	463.46	201.93	547.23	0	56.08
chr1	2507537	2508537	-	PANK4	368.75	857.46	1199.67	897.4	417.43	94.43	264.67	390.88	515.48	597.63
chr1	2527745	2528745	-	HES5	1944.38	1061.62	1551.16	1177.84	523.51	741.54	573.32	532.57	84.94	743.09
chr1	2529064	2530064	+	RP3-395M20.12	705.54	1139.2	797.13	844.37	542.8	333.69	220.68	195.44	93.43	201.9
chr1	2548920	2549920	-	TNFRSF14-AS1	1858.56	1061.62	1687.18	1142.15	1556.75	625.67	1197.13	615.63	1613.87	1556.29
chr1	2554639	2555639	+	TNFRSF14	284.11	939.13	1496.76	806.64	646.12	659.28	469.48	322.47	1029.38	1401.01
chr1	2565410	2566410	+	RP3-395M20.7	260.43	387.9	443.19	525.18	516.62	324.42	317.31	78.18	615.82	252.37
chr1	2580560	2581560	+	RP3-395M20.9	982.55	163.33	800.8	540.48	261.76	556.16	144.23	429.97	509.64	364.54
chr1	2585491	2586491	+	PRXL2B	1389.77	1453.6	3303.44	2891.06	3882.24	1615.17	2080.19	1799.5	5901.78	6323.65
chr1	2589639	2590639	-	MMEL1	1076.07	1224.44	1399.56	570.56	496.65	833.65	397.36	584.36	351.44	623.57
chr1	2631568	2632568	+	MMEL1-AS1	284.11	616.56	475.59	448.7	991.91	556.16	320.2	256.02	84.94	99.55
chr1	2634976	2635976	-	TTC34	582.43	367.48	471.92	719.96	110.21	278.08	173.08	195.44	169.88	222.93
chr1	2767091	2768091	+	ABC14-1188822O7.2	191.77	81.66	73.36	163.16	110.21	231.73	115.39	0	84.94	56.08
chr1	2772603	2773603	+	ABC14-1188822O7.1	94.7	0	0	0	0	0	0	0	0	0
chr1	2810850	2811850	-	RP11-740P5.2	378.81	40.83	623.52	652.65	440.85	150.63	573.32	312.7	249.51	266.39
chr1	2813056	2814056	+	RP11-740P5.4	475.88	353.19	701.77	440.54	680.56	185.39	300	78.18	127.41	173.86
chr1	2813432	2814432	-	RP11-740P5.3	504.3	608.39	421.79	448.7	192.87	92.69	259.62	0	254.82	0
chr1	2959658	2960658	-	RP5-907A6.1	568.22	449.15	188.28	171.32	457.38	278.08	0.72	0.98	118.92	114.97
chr1	3020467	3021467	+	ACTRT2	426.17	768.65	660.51	533.34	597.21	354.55	406.01	664.49	169.88	56.08
chr1	3058615	3059615	-	PRDM16-DT	346.26	571.64	689.24	571.07	275.53	272.28	317.31	273.61	254.82	392.58
chr1	3068168	3069168	+	PRDM16	331.46	140.87	222.51	407.91	330.64	229.41	276.93	3.91	348.26	168.25
chr1	3126975	3127975	+	MIR4251	473.52	786.01	832.89	522.63	475.29	422.91	432.7	234.53	92.9	117.42
chr1	3131927	3132927	-	RP1-163G9.2	614.98	857.46	464.58	1019.77	385.74	370.77	317.31	234.53	84.94	140.21
chr1	3204988	3205988	+	RP11-193J6.1	473.52	240.91	390.01	554.76	30.31	139.04	173.08	273.61	339.76	0
chr1	3305636	3306636	-	RP11-22L13.1	241.49	828.88	844.81	422.19	768.73	241	793.28	390.88	84.94	336.49
chr1	3312052	3313052	-	RP4-785P20.3	897.31	1018.75	998.86	976.94	658.52	558.47	735.58	443.65	254.82	267.79
chr1	3366815	3367815	-	RP4-785P20.2	331.46	285.82	522.66	489.49	282.42	92.69	456.13	234.53	84.94	196.29
chr1	3453665	3454665	+	ARHGEF16	378.81	571.64	1118.67	1697.92	774.93	811.06	614.79	337.13	509.64	0
chr1	3486246	3487246	+	RP11-168F9.2	0	81.66	976.24	407.91	220.43	231.73	57.69	0	314.28	112.16
chr1	3486951	3487951	-	MEGF6	189.41	244.99	535.5	326.33	434.65	209.72	115.39	161.73	429.48	140.21
chr1	3559695	3560695	-	MIR551A	568.22	0	842.06	897.4	606.17	188.28	261.42	417.75	480.45	283.92
chr1	3622190	3623190	-	RP11-46F15.2	1118.68	367.48	1476.28	815.82	964.36	695.19	620.2	346.9	254.82	473.2
chr1	3624015	3625015	+	TPRG1L	3066.03	1878.25	4026.91	5292.62	2696.76	3015.4	2192.33	1798.03	2903.91	2048.76
chr1	3629767	3630767	-	WRAP73	1143.54	775.8	1648.05	285.54	417.43	556.16	541.23	533.55	566.98	315.11
chr1	3651516	3652516	+	TP73	703.17	326.65	1327.73	1672.43	1620.13	1103.04	1009.63	383.06	76.45	196.29
chr1	3657938	3658938	-	TP73-AS3	520.87	1061.62	441.36	807.66	898.23	648.85	605.78	156.35	0	168.25
chr1	3711200	3712200	-	TP73-AS2	556.38	449.15	513.49	479.29	385.74	347.6	432.7	615.63	509.64	168.25
chr1	3734511	3735511	-	TP73-AS1	574.73	571.64	908.08	407.91	495.96	648.85	57.69	214.01	84.94	308.45
chr1	3735943	3736943	+	ENSG10010138423.1	426.17	719.14	711.85	352.33	403.65	418.85	753.25	234.53	0	224.33
chr1	3745460	3746460	+	CCDC27	1136.44	857.46	1137.01	1223.73	606.17	579.33	540.87	859.93	84.94	392.58
chr1	3771749	3772749	+	SMIM1	1654.94	1581.2	4439.54	3825.68	2671.28	2326.58	2070.46	1318.23	169.88	308.45
chr1	3777559	3778559	-	LRRC47	994.39	2023.2	1988.55	1315	1047.02	556.73	455.05	557.98	179.97	316.17
chr1	3781815	3782815	+	RN7SL574P	1139.4	408.32	1043.79	464	440.85	695.19	340.75	500.81	156.61	308.45
chr1	3784008	3785008	+	RP1-286D6.5	475.88	571.64	965.85	205.99	385.74	488.95	147.12	558.95	169.88	379.96
chr1	3811086	3812086	-	CEP104	767.1	718.64	2322.92	2488.25	1162.74	862.04	2795.94	1598.69	297.29	364.54
chr1	3856267	3857267	+	DFFB	1139.99	968.22	1865.67	2286.84	1309.47	1148.23	968.88	609.28	1283.14	627.42
chr1	3888125	3889125	-	C1orf174	568.22	247.54	515.02	163.16	275.53	573.53	333.54	481.27	254.82	401.34
chr1	3899352	3900352	+	LINC01134	1517.62	2370.27	3901.29	3085.83	2160.17	1559.55	1680.31	1725.72	2444.17	1721.73
chr1	3939486	3940486	+	LINC01346	350.4	653.3	691.38	407.91	334.77	185.39	305.77	62.54	25.48	207.51
chr1	3943547	3944547	-	LINC01345	473.52	951.89	570.64	326.33	496.65	143.09	173.08	156.35	137.5	161.59
chr1	3975133	3976133	+	LINC02780	284.11	635.95	867.73	808.68	665.41	228.26	317.31	508.14	127.41	184.37
chr1	4011921	4012921	-	RP11-718D19.2	426.17	163.33	408.96	203.95	453.94	370.77	288.46	234.53	169.88	259.03
chr1	4174528	4175528	-	EEF1DP6	568.22	163.33	599.07	513.96	0	92.69	201.93	607.81	127.41	277.61
chr1	4411027	4412027	+	LINC01777	189.41	326.65	108.2	364.57	440.85	139.04	0	78.18	272.87	224.33
chr1	4478131	4479131	-	RP5-1166F10.2	195.92	122.49	656.23	487.45	275.53	92.69	314.07	0	382.23	448.66
chr1	4550735	4551735	-	RP1-37J18.1	657.01	193.95	168.11	25.49	0	225.94	230.77	156.35	297.29	196.29
chr1	4570481	4571481	+	LINC01646	295.36	81.66	489.04	398.73	110.21	278.08	346.16	156.35	485.22	301.09
chr1	4653609	4654609	+	AJAP1	0	807.44	605.18	775.03	110.21	278.08	201.93	191.04	107.24	168.25
chr1	4729211	4730211	-	RP1-77N19.1	356.32	463.95	342.33	244.75	139.14	185.39	273.32	83.55	382.23	112.16
chr1	4962954	4963954	-	RP4-603B14.2	909.15	0	695.04	473.17	110.21	185.39	386.54	273.61	0	168.25
chr1	4972381	4973381	+	LINC02781	95.3	81.66	415.68	437.99	275.53	185.39	166.95	275.57	84.94	160.54
chr1	5085459	5086459	-	LINC02782	934.01	173.02	379.92	163.16	0	324.42	166.23	312.7	127.41	189.63
chr1	5300928	5301928	-	RP4-703E10.1	719.75	81.66	293.42	244.75	446.36	0	201.93	193.48	297.29	253.77
chr1	5477736	5478736	-	RP1-58B11.2	284.11	326.65	570.95	244.75	374.72	370.77	263.94	238.44	169.88	140.21
chr1	5479787	5480787	-	RP1-58B11.3	500.74	771.72	450.22	734.24	330.64	185.39	408.54	217.91	367.37	0
chr1	5491978	5492978	+	RP1-58B11.1	0	81.66	261.63	367.12	232.82	0	115.39	66.45	169.88	118.47
chr1	5553747	5554747	+	RP3-491M17.1	94.7	163.33	440.13	516	597.21	231.73	230.77	351.79	0	212.41
chr1	5560709	5561709	-	RP11-154H17.1	662.92	0	369.53	367.12	220.43	92.69	118.63	18.57	84.94	253.07
chr1	5563071	5564071	+	ENSG00000264341	426.17	81.66	207.23	204.97	332.02	244.48	173.8	234.53	0	169.65
chr1	5861672	5862672	-	MIR4689	662.92	732.93	600.29	823.98	349.93	961.68	346.16	422.15	84.94	196.29
chr1	5861811	5862811	-	NPHP4	656.41	694.14	645.83	688.86	246.6	700.41	317.31	429.97	84.94	119.18
chr1	5989927	5990927	+	KCNAB2	722.11	688.01	1267.52	621.55	444.98	324.42	514.55	540.88	509.64	423.07
chr1	6100787	6101787	-	CHD5	852.33	163.33	544.36	367.12	445.67	212.03	189.67	374.26	332.86	532.78
chr1	6158430	6159430	-	RP1-120G22.12	94.7	244.99	602.13	158.07	323.75	202.77	115.39	78.18	63.71	192.78
chr1	6184020	6185020	-	RPL22	568.22	673.72	910.83	1203.33	385.74	498.22	692.31	1006.51	658.29	539.79
chr1	6203840	6204840	-	RNF207-AS1	1574.44	561.43	1338.74	785.23	1846.06	243.32	872.6	732.9	339.76	441.65
chr1	6204475	6205475	+	RNF207	2444.53	1597.53	3727.38	2875.76	3633.57	2780.78	1606.39	1490.22	568.04	497.73
chr1	6220193	6221193	-	ICMT	568.22	589	867.73	887.71	547.62	691.14	1419.25	1158.95	385.95	280.41
chr1	6233692	6234692	+	LINC00337	1252.45	763.55	1407.2	1085.04	523.51	811.06	503.37	664.49	467.17	375.75
chr1	6243179	6244179	+	HES3	1171.95	940.15	1723.55	969.8	288.62	778.62	705.66	594.62	74.32	175.61
chr1	6246353	6247353	-	GPR153	816.23	1324.98	1960.73	2386.27	606.17	976.75	1629.82	1172.14	1270.93	707.34
chr1	6263269	6264269	-	ACOT7	620.9	1052.43	867.43	483.88	962.98	764.71	320.56	219.38	339.76	332.64
chr1	6392555	6393555	+	RP1-202O8.3	751.71	586.95	1592.43	1822.84	1146.9	1080.45	930.3	557	1019.29	613.4
chr1	6411418	6412418	-	HES2	729.22	653.3	841.14	406.89	139.14	185.39	184.62	27.36	169.88	56.08
chr1	6423776	6424776	+	ESPN	1335.32	912.59	1300.84	2502.52	873.44	1341.72	698.08	770.03	297.29	280.41
chr1	6428834	6429834	-	MIR4252	1374.38	1155.53	1163.91	1502.13	927.16	553.84	401.69	727.03	212.35	0
chr1	6442034	6443034	-	RP1-202O8.2	673.58	685.97	748.84	654.69	701.23	185.39	475.97	195.44	338.7	208.21
chr1	6459786	6460786	-	TNFRSF25	455.76	1136.14	1521.52	775.03	991.91	648.85	328.85	703.58	169.88	224.33
chr1	6466122	6467122	-	PLEKHG5	615.57	163.33	942.01	1085.04	1064.93	509.81	181.73	242.34	84.94	281.11
chr1	6520347	6521347	-	NOL9	378.81	629.83	920	676.11	834.86	536.46	949.41	235.01	230.4	442
chr1	6539854	6540854	+	RNU6-731P	505.48	772.74	525.1	639.4	170.83	269.97	386.54	355.7	399.22	341.4
chr1	6546905	6547905	+	RP11-58A11.2	378.81	280.72	920	520.08	471.85	616.98	724.77	180.78	467.17	56.08
chr1	6554307	6555307	+	TAS1R1	987.28	1382.66	2325.68	2308.77	2310.33	826.7	1949.3	1798.04	1875.6	1701.05
chr1	6578994	6579994	+	ZBTB48	3678.05	3965.76	7492.04	7084.37	6130.57	3932.48	6006.56	4119.85	6796.32	4928.95
chr1	6589724	6590724	-	KLHL21	1015.69	1306.61	1198.14	603.71	625.46	370.77	327.41	707.49	424.7	276.21
chr1	6612731	6613731	+	PHF13	3154.81	3725.37	9257.16	11363.9	7316.05	6958.31	4079.97	5106.32	7229.51	6435.11
chr1	6623866	6624866	+	THAP3	1747.28	1143.28	1891.35	2244.52	1070.44	656.96	703.85	839.41	296.23	1317.24
chr1	6633168	6634168	-	DNAJC11	852.33	771.72	684.65	607.78	655.76	349.91	418.27	342.02	375.86	438.85
chr1	6723637	6724637	+	LINC01672	851.15	244.99	954.54	775.03	458.76	550.94	450.36	469.05	424.7	289.53
chr1	6766954	6767954	+	RP11-242F24.2	7.1	81.66	464.58	359.98	110.21	458.83	144.23	268.73	379.05	532.78
chr1	6782892	6783892	-	CAMTA1-DT	1643.1	996.29	1827.77	611.86	961.61	813.38	1227.42	1311.39	1104.23	1225.4
chr1	6784454	6785454	+	CAMTA1	12772	10606	32914.6	38889.1	31790.8	29002.3	27194.3	24778.7	26745.7	23463.5
chr1	6833333	6834333	-	RP11-312B8.2	142.06	367.48	592.65	203.95	252.11	834.23	663.47	335.18	212.35	0
chr1	7007376	7008376	-	RP11-334N17.1	520.87	489.98	448.69	538.44	110.21	280.4	312.98	246.25	0	136
chr1	7218360	7219360	+	RNU1-8P	520.87	1133.07	421.79	1162.54	826.6	104.28	317.31	517.91	392.85	644.95
chr1	7367942	7368942	+	CAMTA1-IT1	338.56	653.3	336.82	163.16	97.81	129.77	403.85	587.29	84.94	168.25
chr1	7381487	7382487	-	CAMTA1-AS2	94.7	326.65	122.26	364.06	330.64	205.08	35.7	195.44	545.21	68
chr1	7440096	7441096	-	CAMTA1-AS1	345.67	545.1	668.76	611.86	476.67	185.39	399.52	312.7	297.29	159.84
chr1	7692124	7693124	-	RP11-338N10.1	606.1	367.48	363.11	405.87	168.07	519.08	311.54	156.35	84.94	343.51
chr1	7697303	7698303	-	RP11-338N10.2	417.88	434.86	528.47	353.86	165.32	417.12	279.09	182.74	198.55	286.37
chr1	7699704	7700704	-	RP11-338N10.3	94.7	53.08	253.08	420.15	294.82	0	259.62	0	8.49	23.84
chr1	7770296	7771296	+	VAMP3	1202.73	1388.27	2825.41	2278.17	2350.28	2229.25	2062.52	2325.72	4072.91	1697.9
chr1	7775383	7776383	+	RP3-467L1.6	284.11	81.66	498.51	694.98	220.43	491.85	288.46	78.18	254.82	252.37
chr1	7783291	7784291	+	PER3	2365.22	2449.89	6547.9	7009.41	6061.69	4449.24	4611.47	3365.94	8465.93	5634.19
chr1	7809242	7810242	-	RP3-467L1.4	0	489.98	366.17	339.58	329.26	207.4	317.31	529.64	340.82	320.37
chr1	7842083	7843083	-	UTS2	362.24	0	48.9	543.03	220.43	278.08	557.46	501.3	169.88	461.63
chr1	7914871	7915871	-	TNFRSF9	0	562.45	244.52	203.95	165.32	92.69	130.53	155.37	169.88	305.3
chr1	7941372	7942372	+	RP5-892F13.2	731.58	1751.67	1052.65	2394.43	1347.35	1578.09	2312.04	2095.1	1609.63	966.02
chr1	7953291	7954291	+	PARK7	2035.53	1152.98	3680	4028.62	5321.2	3244.82	3590.66	4183.36	7845.86	4515.51
chr1	7981881	7982881	-	Y_RNA	1137.63	1460.24	1143.43	1835.08	1899.1	741.54	2488.37	2099.99	1528.93	2403.83
chr1	7990134	7991134	+	CTA-215D11.6	548.1	368.5	415.68	81.58	245.22	0	144.23	148.53	127.41	95.34
chr1	7997187	7998187	-	CTA-215D11.5	0	163.33	576.45	448.7	495.96	251.43	259.62	390.88	254.82	172.8
chr1	8003404	8004404	-	ERRFI1	1067.78	857.46	959.73	934.11	782.51	470.42	587.02	549.18	339.76	168.25
chr1	8025738	8026738	+	RP11-431K24.1	1561.42	1182.07	2198.83	4060.74	1818.51	1618.64	2135.36	1747.22	1316.58	757.11
chr1	8056245	8057245	-	CTA-215D11.4	654.05	1408.69	542.53	170.81	502.85	1396.18	760.83	654.72	788.36	637.94
chr1	8188824	8189824	+	RP11-431K24.2	369.34	571.64	365.56	573.11	330.64	530.67	399.52	392.83	155.02	173.86
chr1	8200518	8201518	+	LINC01714	484.17	326.65	769.01	611.86	497.33	527.19	124.04	646.9	169.88	350.52
chr1	8205434	8206434	-	RNU1-7P	947.03	197.01	648.58	1079.94	495.96	352.23	634.62	218.89	642.36	151.42
chr1	8217190	8218190	-	RP11-431K24.4	94.7	571.64	706.05	326.33	551.06	463.46	346.16	214.98	84.94	175.26
chr1	8291157	8292157	-	RNU6-991P	426.17	694.14	420.88	244.75	11.71	345.86	57.69	339.09	0	141.26
chr1	8317114	8318114	+	SLC45A1	189.41	1039.16	775.12	1143.17	330.64	185.39	115.39	375.24	229.34	448.66
chr1	8327067	8328067	+	Y_RNA	236.76	41.34	499.12	139.71	991.91	344.7	317.31	380.62	98.21	224.33
chr1	8351397	8352397	-	RERE	1324.07	861.55	1442.66	1634.7	588.26	842.92	500.85	1139.41	1202.97	531.73
chr1	8423645	8424645	+	RERE-AS1	1633.64	967.2	1789.57	2355.68	1322.55	1364.32	2197.74	1685.66	3901.96	3857.42
chr1	8510795	8511795	-	ENSG10010135148.1	822.74	523.15	415.68	356.92	440.85	631.47	173.08	298.04	254.82	196.29
chr1	8511653	8512653	+	RP5-1115A15.2	520.87	473.65	730.19	336.02	4.82	367.29	243.03	439.74	467.17	273.05
chr1	8749430	8750430	+	RPL7P11	378.81	530.81	696.88	698.54	578.62	185.39	375	78.18	249.51	311.96
chr1	8785211	8786211	-	RPL7P7	1407.53	907.48	1149.24	576.68	892.72	395.1	234.74	630.78	382.23	280.41
chr1	8795571	8796571	-	Y_RNA	1134.07	489.98	760.76	532.83	439.47	714.89	416.83	411.4	444.88	168.25
chr1	8797475	8798475	+	RP4-633I8.3	319.62	597.16	640.33	752.08	675.05	1060.17	861.79	713.35	645.02	336.49
chr1	8804860	8805860	-	RP4-633I8.4	651.09	1102.45	446.25	428.3	289.31	370.77	454.33	214.98	116.79	511.75
chr1	8830007	8831007	+	RPL23AP19	189.41	489.98	521.74	485.92	986.4	502.28	288.46	195.44	145.46	364.54
chr1	8860000	8861000	-	ENO1	804.98	489.98	1161.46	642.46	1653.19	637.26	1644.25	791.53	1231.64	203.3
chr1	8865502	8866502	-	MIR6728	615.57	979.96	955.46	897.4	788.02	126.29	643.28	468.08	488.41	373.65
chr1	8877835	8878835	+	ENO1-AS1	6117.25	5045.25	9523.99	10654.1	8761.9	9978.93	5078.78	8719.01	10304.4	8619.17
chr1	8882427	8883427	-	RNU6-304P	324.36	489.98	533.97	197.33	551.06	351.07	406.37	508.14	324.9	96.04
chr1	8892409	8893409	+	HMGN2P17	374.67	816.63	306.26	245.76	558.64	207.4	221.04	117.26	767.65	417.46
chr1	8906393	8907393	-	RP3-477M7.5	432.68	285.82	427.6	305.93	229.38	142.52	110.7	78.18	6.9	56.08
chr1	8908742	8909742	+	RP3-477M7.6	378.81	163.33	654.09	561.89	551.06	602.5	1020.44	300.98	424.7	118.47
chr1	8944867	8945867	+	CA6	520.87	606.35	412.01	466.04	661.28	602.5	531.5	598.53	339.76	560.83
chr1	8978576	8979576	-	RN7SL451P	94.7	163.33	86.8	530.28	495.96	787.89	230.77	156.35	411.96	252.37
chr1	9001973	9002973	-	SLC2A7	713.83	326.65	499.43	319.7	771.49	834.81	432.7	547.23	424.7	292.33
chr1	9034106	9035106	-	SLC2A5	659.37	7.15	317.87	285.54	330.64	417.12	744.96	1170.68	492.66	409.4
chr1	9081696	9082696	+	ENSG10010139882.1	362.24	367.48	386.34	326.33	771.49	468.1	608.66	787.62	1605.38	1368.41
chr1	9099305	9100305	-	GPR157	1136.44	923.81	548.64	976.43	991.91	370.77	576.93	664.49	706.07	340
chr1	9147011	9148011	-	MIR34AHG	284.11	244.99	381.14	290.13	791.46	369.61	504.09	408.47	297.29	83.42
chr1	9150668	9151668	-	MIR34A	478.25	775.8	1491.56	1225.77	1317.04	1288.43	340.39	484.69	358.87	227.13
chr1	9181004	9182004	+	LNCTAM34A	797.88	26.54	548.94	1156.42	495.96	447.24	1399.05	547.23	813.31	1127.26
chr1	9233774	9234774	+	H6PD	1467.9	1567.93	3604.2	3188.83	3095.6	2688.08	2236.32	2588.58	4353.21	4208.29
chr1	9291894	9292894	+	SPSB1	388.28	759.47	569.73	1424.62	749.45	1829.52	392.31	1806.83	564.86	280.41
chr1	9420098	9421098	-	CTD-2510L9.2	1041.74	324.61	464.58	815.82	303.08	324.42	259.62	351.79	382.23	89.73
chr1	9424094	9425094	-	LINC02606	284.11	375.65	220.07	486.43	0	185.39	230.77	203.26	450.19	352.62
chr1	9436669	9437669	-	RNA5SP40	662.92	367.48	353.94	320.72	606.17	185.39	285.22	385.5	90.78	295.84
chr1	9500092	9501092	-	RP13-392I16.1	383.55	420.57	791.02	303.89	440.85	231.73	396.64	742.67	339.76	492.12
chr1	9538465	9539465	+	SLC25A33	4971.94	3480.89	6783.09	6967.6	7635.66	5489.13	4977.82	5611.53	8772.78	5114.02
chr1	9575427	9576427	+	RP13-15M17.1	331.46	863.59	764.12	686.82	275.53	530.09	363.47	781.76	785.7	151.42
chr1	9587911	9588911	+	TMEM201	1452.51	1429.1	2789.65	3916.95	2340.64	2966.16	2745.1	1914.32	3690.14	3726.33
chr1	9650731	9651731	+	PIK3CD	94.7	204.16	342.33	1123.79	194.25	463.46	461.54	742.67	1679.7	658.27
chr1	9651610	9652610	-	PIK3CD-AS1	473.52	469.56	690.76	1381.79	661.28	179.59	497.6	73.29	1189.17	694.02
chr1	9659828	9660828	-	RP11-558F24.2	352.77	408.32	1003.75	726.08	826.6	463.46	676.45	721.17	594.59	461.28
chr1	9671426	9672426	-	PIK3CD-AS2	776.57	244.99	562.39	441.56	297.57	193.5	110.34	169.05	662.54	252.37
chr1	9727926	9728926	-	CLSTN1	454.58	734.97	778.18	571.07	881.7	0	1355.78	625.4	682.71	667.38
chr1	9779822	9780822	+	MZT1P1	531.52	571.64	660.81	244.75	385.74	230.57	385.82	282.41	84.94	364.54
chr1	9825289	9826289	-	RP11-84A14.7	1469.09	1004.97	2298.47	1890.66	1653.19	1344.04	4129.01	1582.08	5439.39	5203.05
chr1	9847276	9848276	-	CTNNBIP1	977.81	618.6	651.64	571.07	807.31	414.8	461.54	756.35	288.8	112.16
chr1	9847318	9848318	+	RP11-84A14.5	994.39	652.28	677.32	571.07	826.59	417.12	461.54	706.51	236.77	112.16
chr1	9899614	9900614	+	RP11-84A14.8	893.76	654.33	909.61	452.78	1604.97	505.17	5200.3	3760.24	8357.1	5523.42
chr1	9921113	9922113	-	LZIC	169.28	507.84	448.69	289.11	275.53	475.05	242.67	195.44	424.7	250.27
chr1	9941923	9942923	+	RP11-84A14.4	1212.8	1470.45	1721.72	1815.71	788.02	1787.81	1739.44	1783.38	3317.99	2940.82
chr1	9942428	9943428	+	NMNAT1	2973.69	2515.22	4367.1	3807.83	3909.79	3540.85	2883.2	3353.73	5869.4	4952.08
chr1	9946318	9947318	+	RN7SKP269	472.33	1033.04	806.3	819.9	826.59	602.5	442.07	148.53	340.82	686.31
chr1	9949572	9950572	-	TMEM274P	715.01	939.13	2062.51	2406.67	2573.46	1823.73	4479.86	2288.58	7886.74	8848.41
chr1	9966381	9967381	+	MIR5697	852.33	122.49	391.23	429.83	275.53	92.69	403.85	234.53	349.32	476.7
chr1	9982141	9983141	+	RP11-807G9.2	473.52	0	244.52	652.65	606.17	278.08	352.65	0	297.29	105.51
chr1	9996206	9997206	+	RBP7	236.76	326.65	564.23	913.72	220.43	0	548.08	234.53	212.35	308.45
chr1	10031832	10032832	+	UBE4B	3013.94	2006.87	4791.33	6567.34	3601.2	5429.46	2958.2	3971.31	5030.61	3681.81
chr1	10053445	10054445	-	RP11-496H15.2	680.68	155.67	489.04	254.94	113.66	173.8	201.93	234.53	692.8	550.31
chr1	10057671	10058671	+	PGAM1P11	378.81	400.15	662.95	508.87	212.85	689.98	157.93	507.16	467.17	704.19
chr1	10162268	10163268	+	RNU6-828P	516.13	367.48	334.99	734.24	0	278.08	288.46	156.35	382.23	157.03
chr1	10209570	10210570	+	KIF1B	2817.43	2373.33	5620.87	7974.63	5999.7	3487.55	3933.94	4436.46	5913.99	4427.01
chr1	10226718	10227718	+	ENSG00000264881	0	236.82	341.71	285.54	341.66	92.69	317.31	340.06	339.76	470.39
chr1	10297966	10298966	+	RNU6-37P	577.69	408.32	229.85	163.16	385.74	250.27	115.39	23.45	382.23	281.11
chr1	10305465	10306465	+	RN7SL731P	38.47	0	527.24	609.31	220.43	758.92	185.7	566.77	355.69	438.14
chr1	10380906	10381906	-	RP4-736L20.4	284.11	359.32	440.13	292.67	771.49	279.24	907.22	732.89	297.29	364.54
chr1	10394416	10395416	+	RP4-736L20.5	643.98	324.61	602.74	664.89	294.82	370.77	483.18	351.79	369.49	375.75
chr1	10397592	10398592	+	PGD	828.66	618.6	975.63	1034.05	1548.49	581.65	775.97	959.6	386.48	534.19
chr1	10428881	10429881	-	RP4-736L20.3	483.58	744.15	1643.78	1186	455.32	417.12	770.2	772.96	1200.85	855.26
chr1	10429102	10430102	+	CENPS-CORT	298.32	583.89	1781.32	1415.44	618.57	625.67	1182.71	938.11	1528.93	1073.98
chr1	10429433	10430433	+	CENPS	1198.59	411.38	1838.17	1652.03	1372.84	837.13	1295.57	661.56	2558.84	1436.76
chr1	10449031	10450031	+	CORT	277.6	4.59	782.46	470.12	159.12	463.46	1400.86	446.09	41.41	513.51
chr1	10455522	10456522	-	DFFA	94.7	694.14	611.3	456.86	330.64	92.69	663.47	351.79	264.38	504.74
chr1	10457555	10458555	+	RP5-1113E3.3	1026.94	734.97	777.87	81.58	495.96	370.77	1069.12	486.15	637.06	701.03
chr1	10471288	10472288	+	PEX14	1747.28	1329.07	2209.22	2072.18	2873.79	1228.18	778.85	1233.22	1492.83	1315.13
chr1	10611222	10612222	-	RP4-734G22.4	312.52	163.33	717.05	522.12	343.04	231.73	721.16	968.4	297.29	429.03
chr1	10615836	10616836	+	RN7SL614P	456.94	653.3	260.41	679.17	991.91	308.2	432.7	164.17	254.82	410.8
chr1	10635604	10636604	-	CASZ1	473.52	869.71	738.45	352.84	760.47	546.89	700.97	533.55	367.37	252.37
chr1	10638241	10639241	+	RP4-734G22.3	579.47	29.6	384.51	244.75	165.32	335.43	251.69	312.7	159.79	168.25
chr1	10894761	10895761	+	HSPE1P24	0	488.96	445.94	326.33	275.53	171.48	442.07	742.67	276.59	224.33
chr1	10945471	10946471	-	C1orf127	899.68	610.43	538.86	937.17	606.17	318.05	504.09	629.8	376.39	392.58
chr1	10989978	10990978	-	CFL1P6	223.74	744.16	570.34	338.56	632.35	403.21	383.66	157.33	339.76	336.49
chr1	11011344	11012344	+	TARDBP	1041.74	1386.23	2877.98	2547.39	2471.52	1670.78	1563.48	1244.94	3321.18	2652.7
chr1	11025523	11026523	-	MASP2	899.68	258.26	570.95	652.65	332.7	0	394.48	469.05	694.39	559.77
chr1	11053584	11054584	-	SRM	930.46	1135.12	1557.58	1362.42	1223.36	723	957.7	1092.5	643.43	794.97
chr1	11065618	11066618	-	EXOSC10	94.7	653.3	342.33	611.86	1271.58	566.58	408.18	234.53	594.59	644.95
chr1	11067471	11068471	+	RP4-635E18.7	378.81	367.48	624.13	571.07	606.17	0	288.46	195.44	2645.37	3405.25
chr1	11098675	11099675	+	EXOSC10-AS1	1609.96	627.79	1957.67	2776.33	1815.06	2549.04	1822.74	1878.65	1730.67	2658.66
chr1	11105535	11106535	-	MTOR	432.08	1010.58	414.15	244.75	110.21	168.01	86.54	351.79	297.29	336.49
chr1	11142898	11143898	+	MTOR-AS1	426.17	530.81	531.22	203.95	495.96	556.16	367.79	235.5	722	827.22
chr1	11151350	11152350	+	RNU6-537P	142.05	541.02	647.97	530.28	709.49	457.67	1128.62	825.73	674.22	473.2
chr1	11188355	11189355	+	ANGPTL7	473.52	398.11	301.06	379.86	936.81	295.46	173.08	346.9	84.94	531.03
chr1	11225254	11226254	+	RNU6-291P	852.33	81.66	220.07	244.75	330.64	0	173.08	290.23	177.31	527.88
chr1	11231963	11232963	+	RPL39P6	362.24	87.28	777.87	489.49	293.44	278.08	115.39	392.34	424.7	445.51
chr1	11272198	11273198	+	UBIAD1	1799.37	2041.58	3065.04	3891.46	2716.74	2887.37	1474.05	2231.91	3502.74	2296.58
chr1	11277616	11278616	-	UBE2V2P3	539.81	465.48	355.77	603.7	898.23	9.27	199.04	508.14	384.36	412.21
chr1	11310734	11311734	-	RP4-796F18.3	899.68	326.65	440.13	411.99	330.64	92.69	519.24	231.59	7.43	553.11
chr1	11424257	11425257	-	MTCYBP45	570	163.33	415.68	203.95	110.21	102.54	201.93	312.7	297.29	0
chr1	11478155	11479155	+	DISP3	1006.22	609.92	651.03	813.27	857.59	883.48	899.65	530.13	1759.87	1340.72
chr1	11499803	11500803	-	RP11-149P14.2	710.28	244.99	322.15	613.39	452.56	463.46	234.74	351.79	169.88	224.33
chr1	11608468	11609468	+	LINC01647	191.77	694.14	673.65	571.07	551.06	257.22	86.54	353.74	0	143.01
chr1	11622558	11623558	+	RP3-330O12.5	570.59	571.64	342.33	256.98	110.21	185.39	116.11	212.05	186.87	303.55
chr1	11636018	11637018	-	FBXO2	948.22	624.72	1298.39	1323.67	429.83	384.67	605.78	501.3	764.47	375.05
chr1	11653375	11654375	+	FBXO44	654.05	1025.89	1049.9	887.2	1122.79	1289.01	218.15	618.07	228.28	392.58
chr1	11663200	11664200	+	FBXO6	1669.15	2174.28	4077.34	3752.76	2011.38	2467.94	1536.07	1885.98	1454.61	1317.94
chr1	11673480	11674480	-	MAD2L2	1160.12	408.32	727.44	469.1	385.74	451.88	158.66	371.33	318.53	217.32
chr1	11690710	11691710	+	DRAXIN	858.25	877.88	693.82	652.65	805.93	463.46	328.13	356.68	233.59	192.78
chr1	11735084	11736084	+	AGTRAP	1264.29	2041.58	2788.73	2767.67	4042.04	1443.69	2392.81	2466.43	2752.08	2505.48
chr1	11760787	11761787	+	C1orf167	481.8	81.66	803.24	734.24	385.74	397.42	283.78	407.49	382.23	392.58
chr1	11776077	11777077	-	C1orf167-AS1	710.28	476.71	773.9	782.17	436.72	524.87	173.08	90.88	219.78	113.22
chr1	11784723	11785723	-	MTHFR	2330.3	2722.95	2520.07	2578.5	2481.85	1380.54	761.19	1094.46	776.68	364.54
chr1	11805096	11806096	+	CLCN6	7565.63	6920.94	13903.3	17091.4	10343.5	13503	9953.48	12654.6	5710.14	3756.12
chr1	11842812	11843812	+	ENSG10010138681.1	1110.4	598.18	1162.68	952.47	644.74	530.66	1567.81	1573.28	3410.37	2052.62
chr1	11844549	11845549	+	ENSG10010135835.1	981.36	707.92	810.27	430.34	524.89	654.06	508.06	98.7	674.75	417.46
chr1	11844709	11845709	-	NPPA	1465.54	1037.63	778.49	449.21	503.53	954.15	705.3	367.42	531.94	541.55
chr1	11846442	11847442	+	ENSG10010134403.1	615.57	489.98	691.99	448.7	110.21	659.28	317.31	429.96	169.88	204.7
chr1	11856464	11857464	-	NPPB	717.38	624.72	836.25	516.01	595.15	558.47	614.43	390.88	549.99	336.5
chr1	11876770	11877770	+	SBF1P2	710.28	244.99	501.26	142.77	165.32	289.66	288.46	747.55	249.51	403.09
chr1	11906940	11907940	+	RP5-934G17.7	3705.27	3235.9	7005.45	6322.6	4601.37	3846.74	4463.99	4944.6	5542.38	3568.25
chr1	11907152	11908152	+	RNU5E-1	4557.6	3519.68	7338	6793.73	5400.41	4704.15	4955.82	5548.5	5865.15	4284.7
chr1	11908808	11909808	-	RNU5E-4P	3977.54	4219.94	6002.93	9177.96	6891.05	4722.68	4678.9	5497.69	7033.09	7526.26
chr1	11918591	11919591	-	KIAA2013	1007.41	939.13	880.27	530.28	494.58	99.07	432.7	429.97	764.47	448.66
chr1	11933205	11934205	+	PLOD1	609.65	694.14	875.68	560.87	702.61	466.36	841.96	732.89	84.94	313.71
chr1	11978533	11979533	-	RP5-1077B9.6	1338.28	541.02	1280.05	1305.31	1089.04	185.39	1025.13	237.95	1919.66	1600.45
chr1	11979181	11980181	+	MFN2	4970.75	4508.82	8376.59	11048.7	7127.31	6323.95	6086.97	6168.04	7753.49	5429.48
chr1	12016216	12017216	-	RP5-1077B9.5	610.84	283.78	1432.88	675.09	110.21	695.19	663.47	592.18	628.56	803.38
chr1	12018466	12019466	+	MIIP	6044.45	4568.02	11555.3	13209.1	11557.2	10944.7	9264.77	11358.9	10874.5	10782.5
chr1	12023012	12024012	-	Y_RNA	246.23	122.49	624.74	715.88	272.78	206.24	279.81	41.04	6.37	168.25
chr1	12028158	12029158	+	MIR6729	724.48	808.46	1271.5	599.63	551.06	278.08	173.08	547.23	382.23	224.33
chr1	12035740	12036740	-	RN7SL649P	745.79	520.6	923.06	336.53	385.74	776.3	338.95	605.86	445.94	280.41
chr1	12062303	12063303	+	TNFRSF8	587.16	1154	1288	1237.49	852.77	342.96	431.62	217.43	0	140.21
chr1	12076881	12077881	-	RNU6-777P	733.36	1469.93	1062.43	509.89	1142.08	705.04	496.88	771.49	297.29	196.29
chr1	12079293	12080293	-	RPL23AP89	1010.96	1101.43	1811.27	2035.98	1212.34	1564.76	461.54	1357.81	813.84	254.47
chr1	12087441	12088441	-	RP11-426M1.3	568.22	462.42	756.78	1019.77	495.96	325	1283.67	830.13	648.74	616.91
chr1	12165943	12166943	+	MIR7846	679.5	1006.5	1196	1053.94	903.06	669.12	332.82	656.67	855.78	952.35
chr1	12165991	12166991	+	TNFRSF1B	615.57	1093.26	1395.28	1251.77	861.73	777.46	368.51	803.25	929.57	920.8
chr1	12190713	12191713	+	MIR4632	899.68	449.15	562.39	530.28	431.9	532.98	156.49	550.65	173.6	336.49
chr1	12219794	12220794	-	RPL10P17	1467.9	645.14	664.48	791.34	220.43	933.88	196.16	429.96	0	140.21
chr1	12220148	12221148	-	SNORA70	1048.84	512.44	926.72	738.32	234.2	674.34	301.45	525.73	188.99	280.41
chr1	12229030	12230030	+	VPS13D	1231.15	1587.33	1555.75	1601.04	1542.98	1222.38	1168.28	899.02	1459.92	837.73
chr1	12506246	12507246	+	SNORA59A	767.1	980.98	539.77	244.75	385.74	583.96	230.77	379.15	432.14	425.53
chr1	12526724	12527724	+	LINC02766	284.11	204.16	497.59	599.63	388.5	444.92	217.79	586.32	0	197.69
chr1	12566910	12567910	-	DHRS3	852.33	694.14	1078.94	1060.56	661.28	370.77	551.69	649.83	339.76	199.79
chr1	12568972	12569972	-	RNU6ATAC18P	284.11	551.23	234.74	409.95	333.39	92.69	269.71	121.17	84.94	112.16
chr1	12577957	12578957	-	MIR6730	236.76	285.82	721.33	652.65	889.28	0	91.59	390.88	514.42	555.92
chr1	12617900	12618900	-	RP11-474O21.5	1538.93	1653.68	5581.13	3946.52	5000.89	3024.09	3101	2315.95	1635.11	1044.54
chr1	12643085	12644085	+	AADACL4	426.17	609.92	281.2	637.36	3.44	350.49	479.57	268.73	145.99	513.51
chr1	12691909	12692909	+	RP11-474O21.2	568.22	163.33	526.33	753.61	0	651.17	293.15	161.73	84.94	418.17
chr1	12715110	12716110	+	AADACL3	1018.06	413.42	476.81	836.21	447.74	399.74	144.23	390.88	355.69	473.2
chr1	12745200	12746200	+	C1orf158	3172.56	1327.03	5715.62	2182.31	6984.72	2270.97	807.7	1182.4	722	743.09
chr1	12772738	12773738	+	PRAMEF12	94.7	446.08	468.25	643.48	373.35	309.36	112.5	220.85	225.09	129.69
chr1	12790397	12791397	+	PRAMEF1	110.09	0	171.16	163.16	275.53	278.08	57.69	0	84.94	112.16
chr1	12821686	12822686	-	LINC01784	501.93	0	630.86	241.69	0	0	115.39	355.7	339.76	112.16
chr1	12823605	12824605	-	PRAMEF11	94.7	454.25	122.26	81.58	0	0	5.41	0	0	101.65
chr1	12837125	12838125	-	PRAMEF30P	245.64	81.66	467.64	122.37	172.21	373.67	346.16	505.7	0	112.16
chr1	12846377	12847377	-	HNRNPCL1	0	1.53	73.36	109.12	0	92.69	0	157.82	86.53	223.28
chr1	12856086	12857086	+	PRAMEF2	189.41	326.65	122.26	359.98	330.64	324.42	149.28	0	234.65	222.23
chr1	12878212	12879212	-	PRAMEF4	0	81.66	171.16	81.58	0	0	86.54	0	0	0
chr1	12891896	12892896	-	PRAMEF10	0	0	122.26	0	0	0	0	195.44	0	0
chr1	12915610	12916610	+	PRAMEF7	0	0	0	0	0	0	57.69	195.44	0	56.08
chr1	12921554	12922554	+	RNU6-1072P	142.06	0	362.5	489.49	220.43	92.69	208.42	117.26	0	252.37
chr1	12925162	12926162	+	PRAMEF29P	189.41	326.65	5.5	81.58	0	0	26.68	0	127.41	56.08
chr1	12937472	12938472	-	PRAMEF6	0	163.33	0	81.58	325.13	92.69	0	156.35	0	112.16
chr1	13028339	13029339	+	PRAMEF28P	0	81.15	55.32	0	0	0	0	0	0	0
chr1	13048476	13049476	-	PRAMEF27	0	81.66	122.26	122.37	110.21	0	167.31	0	0	37.86
chr1	13059769	13060769	+	HNRNPCL3	0	0	0	0	0	0	0	0	0	3.15
chr1	13067677	13068677	+	PRAMEF25	0	163.33	0	0	330.64	92.69	149.28	78.18	0	0
chr1	13094179	13095179	-	PRAMEF34P	60.37	0	48.9	0	125.37	0	0	0	0	0
chr1	13103403	13104403	-	PRAMEF35P	0	0	154.66	203.95	0	92.69	1.08	90.88	0	225.38
chr1	13114488	13115488	-	HNRNPCL2	120.75	81.66	217.62	403.83	551.06	185.39	287.02	390.88	150.77	112.16
chr1	13127818	13128818	+	PRAMEF36P	0	0	0	0	0	0	0	0	0	0
chr1	13145981	13146981	-	RP13-221M14.2	0	0	0	81.58	0	0	0	0	127.41	0
chr1	13147905	13148905	-	PRAMEF26	0	0	0	0	110.21	0	0	0	127.41	0
chr1	13162914	13163914	-	HNRNPCL4	0	0	0	0	0	0	0	78.18	0	0
chr1	13170848	13171848	+	PRAMEF9	0	81.66	102.7	163.16	110.21	0	197.6	78.18	127.41	364.54
chr1	13195188	13196188	-	PRAMEF13	0	0	0	81.58	0	0	0	0	0	56.08
chr1	13221705	13222705	-	PRAMEF18	142.06	0	171.16	81.58	0	0	113.58	0	0	112.16
chr1	13244863	13245863	+	PRAMEF31P	1136.44	571.64	394.9	359.98	110.21	185.39	115.39	429.96	127.41	162.29
chr1	13253212	13254212	+	PRAMEF5	0	0	0	0	0	185.39	0	117.26	0	0
chr1	13272539	13273539	-	PRAMEF32P	0	0	97.81	0	0	0	0	0	0	0
chr1	13278125	13279125	-	RNU6-771P	189.41	84.21	73.36	0	0	92.69	201.93	0	0	0
chr1	13280035	13281035	-	PRAMEF8	0	0	114.62	0	0	0	0	0	58.4	0
chr1	13302539	13303539	+	PRAMEF33	0	0	73.36	0	0	0	0	30.78	0	0
chr1	13314581	13315581	+	PRAMEF15	0	0	171.16	285.54	0	231.73	0	0	0	0
chr1	13323039	13324039	+	RP11-219C24.10	0	0	317.87	213.64	0	0	201.93	117.26	297.29	56.08
chr1	13340892	13341892	-	PRAMEF14	352.77	0	266.52	163.16	165.32	99.64	86.54	78.18	0	0
chr1	13368067	13369067	-	PRAMEF19	94.7	81.66	393.06	489.49	354.06	509.81	490.39	312.7	169.88	96.04
chr1	13388632	13389632	+	PRAMEF17	94.7	163.33	294.64	250.86	305.84	92.69	243.75	78.18	169.88	0
chr1	13415351	13416351	+	PRAMEF20	189.41	399.13	184	4.59	330.64	180.17	57.69	78.18	0	196.29
chr1	13473973	13474973	-	LRRC38	0	326.65	597.24	414.54	390.57	437.39	117.91	290.23	420.99	310.91
chr1	13512220	13513220	+	RP4-597A16.2	94.7	173.53	446.25	734.24	413.3	196.97	396.64	390.88	0	133.2
chr1	13554001	13555001	+	BRWD1P1	284.11	244.99	357	337.54	110.21	0	123.32	0	85.47	84.12
chr1	13582465	13583465	+	PDPN	236.76	571.64	142.13	708.74	272.09	92.69	384.02	156.35	339.76	233.09
chr1	13622184	13623184	-	RNA5SP41	94.7	449.15	386.34	250.86	165.32	139.04	601.45	424.1	566.98	901.53
chr1	13656311	13657311	-	CTA-520D8.2	276.42	805.4	436.77	443.09	551.06	465.78	432.7	156.35	614.76	249.22
chr1	13695070	13696070	-	ENSG10010140100.1	94.7	694.14	516.55	652.65	330.64	370.77	530.05	254.07	599.89	420.62
chr1	13699198	13700198	+	PRDM2	535.07	408.32	468.86	571.07	716.38	463.46	758.66	340.06	1104.23	729.07
chr1	13891792	13892792	+	KAZN	331.46	363.4	534.27	611.86	526.27	185.39	288.46	586.32	93.43	56.08
chr1	14123233	14124233	-	RNU6-1265P	366.38	408.32	187.97	81.58	440.85	92.69	576.93	547.23	91.84	252.37
chr1	14220887	14221887	-	RP11-344F13.1	94.7	64.31	320.01	122.37	110.21	324.42	201.93	368.4	162.98	224.33
chr1	14337825	14338825	-	KAZN-AS1	242.68	270.51	487.51	369.67	330.64	741.54	230.77	153.91	122.1	173.51
chr1	14691129	14692129	-	TBCAP2	0	0	309.62	239.14	220.43	375.98	115.39	268.24	84.94	196.29
chr1	14773469	14774469	-	RP5-864I18.1	989.06	1174.93	728.36	648.07	1571.91	185.39	4108.82	1353.9	2610.86	1653.73
chr1	15110815	15111815	-	TMEM51-AS1	112.46	760.49	929.17	1116.65	213.54	324.42	250.6	503.25	84.94	112.16
chr1	15151532	15152532	+	TMEM51	641.62	812.55	1273.94	1009.58	832.11	741.54	832.22	584.36	297.29	468.29
chr1	15163344	15164344	-	C1orf195	0	877.88	278.75	717.92	110.21	185.39	523.56	78.18	324.9	252.37
chr1	15190828	15191828	-	MFFP1	0	326.65	322.76	1019.77	322.37	655.8	243.75	842.34	382.23	168.25
chr1	15225373	15226373	+	ZBTB2P1	94.7	734.97	680.07	571.07	472.54	463.46	531.5	600	1203.5	792.87
chr1	15235521	15236521	+	FHAD1	1322.3	22.46	864.37	715.88	881.7	625.67	548.08	399.18	530.88	609.2
chr1	15325680	15326680	-	FHAD1-AS1	591.9	1469.94	904.72	1019.77	702.61	938.51	735.58	273.61	467.17	196.29
chr1	15333166	15334166	-	RP3-467K16.7	511.4	449.15	608.24	616.96	529.02	931.56	257.45	351.79	722	233.44
chr1	15401979	15402979	-	RP3-467K16.4	511.99	408.32	648.89	813.78	220.43	406.11	296.04	469.05	169.88	336.49
chr1	15408888	15409888	+	EFHD2	816.82	1100.41	1871.79	1403.21	1788.2	903.75	612.99	699.67	1085.12	1235.22
chr1	15437442	15438442	+	CTRC	684.23	448.13	581.95	603.71	648.88	278.08	565.39	86.97	339.76	532.78
chr1	15455728	15456728	+	CELA2A	1851.45	657.39	1346.07	1652.03	2165.68	741.54	3788.98	2165.46	1781.63	1476.37
chr1	15464909	15465909	+	CELA2B	1473.82	691.58	510.13	1135.52	806.62	615.83	2168.53	1153.09	476.73	433.94
chr1	15489832	15490832	-	CASP9	736.32	332.78	342.33	656.73	542.8	115.87	105.29	21.5	169.88	451.46
chr1	15525813	15526813	+	DNAJC16	7919.58	7972.86	18282.3	21329.1	18630	17140	13958.1	17726.3	19667.5	16421.6
chr1	15541165	15542165	+	SCARNA21B	396.57	405.76	742.72	1167.64	385.74	446.08	293.87	388.43	299.95	112.16
chr1	15564611	15565611	-	RP4-680D5.8	88.19	397.09	709.1	708.23	330.64	261.28	654.09	429.97	168.82	556.97
chr1	15570699	15571699	-	AGMAT	378.81	571.64	471.31	244.75	110.21	278.08	548.44	547.23	169.88	224.33
chr1	15585136	15586136	-	RP4-680D5.2	748.16	443.02	611.3	197.84	606.17	278.08	946.16	316.61	84.94	112.16
chr1	15603597	15604597	+	CHCHD2P6	1332.95	720.17	1299	1366.5	1431.39	1547.38	4333.46	2344.29	5147.4	4468.02
chr1	15607078	15608078	-	RNU7-179P	0	626.76	342.33	480.31	0	185.39	259.62	273.61	517.08	140.21
chr1	15613643	15614643	-	CD24P1	189.41	166.39	330.1	258	147.41	278.08	115.39	390.88	119.98	427.63
chr1	15616458	15617458	+	DDI2	2794.93	2760.21	7234.68	9870.39	5425.22	4851.29	5537.08	6432.86	6504.33	6233.56
chr1	15658869	15659869	+	RSC1A1	378.81	239.38	495.15	285.54	220.43	159.32	407.82	78.18	679.53	461.98
chr1	15681873	15682873	-	RP4-680D5.9	591.9	241.42	1797.82	710.78	940.94	370.77	858.18	1051.95	3931.16	2443.79
chr1	15683320	15684320	+	PLEKHM2	816.82	418.52	819.14	509.89	179.1	509.81	360.58	439.74	700.76	266.39
chr1	15719312	15720312	-	RP11-288I21.1	400.12	489.98	223.73	734.24	603.41	370.77	633.18	568.73	448.06	476.7
chr1	15735258	15736258	+	SLC25A34	567.04	550.21	1131.51	844.37	912.01	495.9	915.15	577.52	519.2	757.11
chr1	15739051	15740051	-	SLC25A34-AS1	1149.46	1223.93	1298.7	1295.11	722.58	749.07	461.54	274.59	359.94	433.94
chr1	15741499	15742499	+	TMEM82	1041.74	980.98	1003.75	1369.05	674.36	406.69	605.78	753.42	170.41	224.68
chr1	15755607	15756607	+	FBLIM1	1042.33	941.68	1611.38	856.61	500.78	903.17	522.12	563.84	127.41	161.59
chr1	15791796	15792796	+	RPL12P14	617.94	1386.23	1835.11	2161.92	606.17	2069.36	777.41	1424.75	594.58	757.11
chr1	15806169	15807169	-	UQCRHL	277.6	910.54	870.33	847.43	410.54	695.19	230.77	40.06	84.94	139.51
chr1	15827232	15828232	+	RP11-169K16.8	468.78	563.48	462.14	81.58	110.21	185.39	86.54	78.18	339.76	301.44
chr1	15833474	15834474	-	FLJ37453	2609.08	1866	3223.36	4989.75	4433.3	3740.14	2813.25	2742	3937	3608.2
chr1	15835095	15836095	+	SPEN	6321.45	4825.78	10665.6	11225.2	9526.5	7991.83	5807.16	7951.91	12926.9	11964.8
chr1	15916698	15917698	-	RP1-134O19.3	582.43	375.65	212.73	490.51	150.16	421.75	259.62	490.55	457.62	336.5
chr1	15940869	15941869	-	ZBTB17	598.41	585.42	1429.21	1283.89	1186.16	507.49	173.08	288.76	529.82	280.41
chr1	15968632	15969632	+	RP11-5P18.1	1318.75	355.23	1059.99	591.47	327.88	581.65	259.62	469.05	448.06	280.41
chr1	15987182	15988182	+	RP11-5P18.3	227.29	530.81	481.7	771.97	275.53	241	317.31	233.55	382.23	89.73
chr1	15988140	15989140	-	RP11-5P18.11	757.63	81.66	330.1	214.15	495.96	498.22	454.33	156.35	254.82	420.62
chr1	15988871	15989871	+	TBC1D3P6	1224.63	612.47	541.3	849.47	495.96	647.69	515.27	448.53	254.82	388.72
chr1	16003236	16004236	+	SRARP	582.43	530.81	448.69	956.55	551.06	410.16	294.23	164.17	499.03	222.93
chr1	16005160	16006160	-	RP11-5P18.5	485.35	1010.58	978.07	693.45	730.16	787.89	302.89	342.02	467.17	315.46
chr1	16013028	16014028	-	HSPB7	2559.36	2298.82	2853.53	2594.3	2173.94	1568.82	2260.12	1751.13	169.88	152.82
chr1	16017875	16018875	+	CLCNKA	662.92	775.8	713.69	581.27	495.96	234.63	355.17	366.45	254.82	224.33
chr1	16034178	16035178	-	RP11-5P18.10	331.46	0	215.18	130.53	0	185.39	173.08	156.35	0	0
chr1	16039252	16040252	+	CLCNKB	688.97	653.3	348.44	448.7	611.68	231.73	230.77	78.18	0	140.21
chr1	16056769	16057769	-	FAM131C	827.47	1016.71	1129.68	772.99	1128.3	741.54	475.25	429.97	84.94	196.29
chr1	16123337	16124337	-	EPHA2	844.04	285.82	462.14	817.35	551.06	508.07	371.04	1003.58	441.69	356.47
chr1	16154211	16155211	+	RP11-276H7.2	473.52	440.98	1486.98	1540.88	411.92	1060.75	1096.17	837.94	769.24	616.91
chr1	16158266	16159266	+	RP11-276H7.3	833.39	449.15	1098.5	462.98	978.14	532.98	714.67	1126.7	339.76	588.87
chr1	16196854	16197854	+	ARHGEF19-AS1	654.64	628.81	949.95	530.28	551.06	630.31	141.35	508.14	620.07	476.7
chr1	16196854	16197854	-	ARHGEF19	654.64	628.81	949.95	530.28	551.06	630.31	141.35	508.14	620.07	476.7
chr1	16214909	16215909	-	ANO7L1	687.78	911.05	953.62	911.17	682.63	463.46	505.53	169.54	235.71	308.45
chr1	16227674	16228674	-	RP4-733M16.8	912.7	620.64	1170.63	236.59	606.17	231.73	375	333.22	169.88	408
chr1	16230692	16231692	-	CPLANE2	793.14	1672.05	1553.91	852.53	1063.55	417.12	338.95	0	405.59	406.6
chr1	16240213	16241213	-	MT1XP1	378.81	664.53	874.46	636.34	119.17	648.85	403.85	462.7	470.89	572.74
chr1	16245840	16246840	-	FBXO42	603.73	163.33	690.76	754.63	1239.89	556.15	100.96	400.65	647.67	560.82
chr1	16351575	16352575	+	SZRD1	1611.44	1799.14	1933.22	1685.18	2658.88	1112.31	1532.47	1089.57	1746.59	1789.38
chr1	16368150	16369150	-	RPL22P3	1089.09	1061.62	1693.29	1223.73	716.38	973.27	977.17	1250.81	1767.83	1826.19
chr1	16386117	16387117	-	SPATA21	417.88	733.44	659.59	761.77	385.74	695.19	605.78	899.02	1287.91	1522.29
chr1	16439721	16440721	+	NECAP2	2522.66	2483.58	3886.62	3237.27	3626.68	2881.58	2620.34	2913.5	3954.52	3103.11
chr1	16459948	16460948	+	LINC01772	284.11	122.49	761.67	199.88	110.21	92.69	141.35	273.61	363.12	461.28
chr1	16466436	16467436	-	CROCCP3	568.22	449.15	317.87	305.93	531.78	278.08	230.77	195.44	254.82	392.58
chr1	16513122	16514122	-	RNU1-1	6583.07	8226.53	11811.1	16145.6	9760.01	13253.9	5976.63	11154.7	10609.1	10976
chr1	16513645	16514645	+	RP4-798A10.7	7931.41	7911.11	17547.2	21838.5	16187.5	17171.3	9010.92	13871.2	16260.8	12862.1
chr1	16514034	16515034	+	RP4-798A10.8	6615.04	4988.59	13428.9	15136.5	13724.2	12182.7	6473.87	8537.73	11730.3	7980.53
chr1	16519694	16520694	+	RP4-798A10.4	501.93	636.97	1562.47	1166.62	1672.48	713.73	323.08	390.88	509.64	336.49
chr1	16532886	16533886	-	LINC01783	189.41	81.66	342.33	81.58	661.28	0	56.25	78.18	136.97	185.07
chr1	16533081	16534081	-	RNU1-6P	188.81	81.66	110.03	215.17	551.06	128.61	238.7	0	202.8	84.12
chr1	16547651	16548651	-	PDE4DIPP8	0	202.12	277.22	0	110.21	139.04	0	310.75	0	0
chr1	16561319	16562319	-	NBPF1	1749.65	244.99	1077.56	1722.91	661.28	798.31	987.63	987.94	519.73	496.33
chr1	16616391	16617391	+	RP5-1182A14.5	1406.35	2233.99	2559.5	1345.08	993.29	1694.53	840.51	1637.29	1020.35	1031.92
chr1	16617253	16618253	-	CROCCP2	2055.66	2167.64	1622.68	1241.06	1929.41	1568.24	1003.14	1205.86	1043.71	1486.54
chr1	16641767	16642767	-	RP5-1182A14.8	1670.33	1323.96	1389.78	1526.6	1387.99	1061.91	750.01	775.4	467.17	364.54
chr1	16644622	16645622	+	MST1P2	4164.58	5321.37	8448.72	9751.08	9829.58	8343.49	3870.48	6094.75	3961.42	3516.37
chr1	16655879	16656879	+	RP1-163M9.8	0	163.33	122.26	0	0	92.69	0	78.18	0	84.12
chr1	16665785	16666785	-	RNU1-3	0	0	0	0	0	0	0	0	0	0
chr1	16680097	16681097	-	RP5-875O13.7	284.11	489.98	967.38	597.08	486.31	834.23	548.08	454.88	254.82	176.31
chr1	16684621	16685621	-	EIF1AXP1	662.92	326.65	600.29	990.2	1079.39	324.42	786.79	1055.37	1582.55	1878.76
chr1	16686339	16687339	-	ESPNP	1971.61	653.3	1456.72	995.81	1377.66	1272.21	518.15	993.81	285.61	272.35
chr1	16700546	16701546	+	RP1-163M9.7	1104.48	920.75	1032.48	512.95	1037.38	559.63	736.31	484.69	591.4	283.22
chr1	16738938	16739938	-	RP5-1182A14.7	0	0	0	0	0	0	0	0	0	0
chr1	16739273	16740273	+	CROCC	0	0	0	0	0	0	0	0	0	0
chr1	16739280	16740280	+	CROCCP4	0	0	0	0	0	0	0	0	0	0
chr1	16739516	16740516	+	RNU1-4	0	0	0	0	0	0	0	0	0	0
chr1	16753910	16754910	-	MST1L	550.46	10.21	290.37	122.37	220.43	457.67	173.08	254.07	106.18	171.75
chr1	16850257	16851257	-	RP11-108M9.1	94.7	0	220.07	203.95	110.21	92.69	109.26	351.79	0	56.08
chr1	16854407	16855407	+	PDE4DIPP9	378.81	105.14	167.5	166.73	110.21	92.69	57.69	16.61	0	0
chr1	16857949	16858949	-	MIR3675	88.19	489.98	292.81	223.33	116.41	92.69	0	96.74	0	56.08
chr1	16869945	16870945	+	RP11-108M9.3	408.41	563.99	1297.48	1198.23	1377.66	782.09	212.74	351.79	424.7	113.92
chr1	16872708	16873708	+	RNU1-5P	961.24	279.7	854.59	978.98	336.15	973.27	285.58	494.46	339.76	283.22
chr1	16886577	16887577	-	RP11-108M9.4	1383.26	258.26	668.15	489.49	716.38	463.46	461.54	202.28	735.8	475.65
chr1	16888095	16889095	+	RP11-108M9.5	189.41	474.67	342.33	244.75	220.43	463.46	144.23	195.44	382.23	257.63
chr1	16894980	16895980	+	RNU1-2	2900.29	1755.76	3386.58	3864.94	3127.28	1703.23	1492.8	2306.17	2951.69	2075.05
chr1	16903339	16904339	-	RP11-108M9.6	2113.66	1902.24	1659.97	2052.8	2081.64	2134.82	924.53	1963.18	3373.74	2308.14
chr1	16973502	16974502	-	MFAP2	519.69	275.61	439.52	416.07	286.55	633.78	235.82	288.27	0	19.63
chr1	16975302	16976302	+	RP1-37C10.7	473.52	651.26	1026.37	1150.3	494.58	92.69	248.8	379.15	467.17	384.16
chr1	16977926	16978926	+	RP1-37C10.3	520.87	457.31	723.16	938.19	546.93	342.96	190.39	508.14	84.94	104.45
chr1	16984958	16985958	-	ATP13A2	273.46	288.88	581.34	494.59	771.49	550.36	566.83	69.38	169.88	398.89
chr1	17004068	17005068	-	RP1-37C10.8	847.6	1284.15	1009.86	844.37	1220.6	185.39	1564.92	273.61	683.77	358.93
chr1	17017722	17018722	-	SDHB	587.16	823.78	707.27	644.5	1084.22	231.73	649.77	273.61	169.88	511.05
chr1	17065761	17066761	-	PADI2	759.4	898.29	754.03	244.75	703.98	139.04	912.99	802.76	2202.09	2264.68
chr1	17188783	17189783	+	LINC02783	231.43	476.71	434.02	611.86	374.03	231.73	206.25	195.44	623.25	368.39
chr1	17192232	17193232	-	RP11-380J14.4	871.27	1880.29	1421.87	1527.62	1157.23	648.85	605.78	623.45	3826.58	2494.27
chr1	17204128	17205128	+	PADI1	710.28	367.48	980.52	652.65	220.43	227.1	369.23	234.53	925.85	755.71
chr1	17248098	17249098	+	PADI3	127.85	639.01	660.2	610.84	221.8	786.73	356.98	273.61	169.88	56.78
chr1	17276889	17277889	+	MIR3972	244.45	408.32	610.68	543.54	462.2	365.56	167.31	234.53	707.66	1181.94
chr1	17307195	17308195	+	PADI4	615.57	1615.4	996.41	1468.47	309.97	1138.38	1552.3	532.57	382.23	534.54
chr1	17371196	17372196	+	PADI6	662.92	653.3	537.94	395.67	0	370.77	422.6	287.29	133.78	536.99
chr1	17405760	17406760	+	RCC2-AS1	1290.33	1020.79	1448.77	1805	1377.66	451.88	1016.84	752.44	1369.67	1310.93
chr1	17405760	17406760	-	RCC2	1290.33	1020.79	1448.77	1805	1377.66	451.88	1016.84	752.44	1369.67	1310.93
chr1	17538698	17539698	+	ARHGEF10L	284.11	163.33	563	326.33	330.64	231.73	548.08	352.77	182.62	224.33
chr1	17716625	17717625	+	LINC02810	2.96	91.87	218.54	400.26	330.64	139.04	174.88	280.94	84.94	84.12
chr1	17754333	17755333	+	ACTL8	331.46	244.99	437.99	393.63	165.32	158.74	103.13	16.61	84.94	334.04
chr1	18014712	18015712	+	RP11-658E23.1	378.81	244.99	342.33	367.12	110.21	238.68	105.29	312.7	169.88	140.21
chr1	18064657	18065657	+	LINC01654	429.72	408.32	485.67	203.95	362.32	185.39	259.62	156.35	169.88	226.43
chr1	18106798	18107798	+	IGSF21	298.32	240.91	496.98	561.89	220.43	125.14	173.08	0	127.41	162.64
chr1	18108389	18109389	+	RP11-174G17.3	403.67	252.14	372.89	361.51	399.52	417.12	285.22	116.29	127.41	191.03
chr1	18165929	18166929	-	IGSF21-AS1	189.41	122.49	417.82	651.63	330.64	463.46	618.4	163.68	254.82	270.25
chr1	18384829	18385829	+	RP11-422P22.1	407.82	816.63	503.4	382.92	274.15	370.77	57.69	234.53	0	112.16
chr1	18479930	18480930	+	KLHDC7A	88.78	489.98	550.17	917.79	551.06	278.08	587.75	434.85	339.76	168.25
chr1	18512118	18513118	+	DYNLL1P3	378.81	326.65	361.89	530.28	108.84	429.86	57.69	429.96	375.86	159.84
chr1	18594414	18595414	+	RP1-8B22.2	473.52	653.3	344.77	424.23	271.4	139.04	262.5	58.63	84.94	168.25
chr1	18629846	18630846	+	PAX7	285.29	727.82	329.18	228.43	110.21	180.75	170.92	646.9	169.88	221.53
chr1	18838599	18839599	-	TAS1R2	378.81	143.93	679.15	652.65	287.93	370.77	288.46	390.88	0	267.44
chr1	18870430	18871430	-	ALDH4A1	248.6	306.24	660.2	657.75	1102.13	417.12	717.56	312.7	467.17	364.54
chr1	18882202	18883202	-	MIR4695	530.34	612.47	797.13	244.74	551.06	253.75	201.2	859.93	552.12	370.14
chr1	18896071	18897071	-	MIR1290	709.09	488.96	1132.12	448.7	385.74	417.12	198.68	365.96	270.22	224.33
chr1	18903280	18904280	-	IFFO2	2154.5	918.71	1766.65	1601.04	1350.1	1737.99	1110.59	1153.09	1348.43	855.26
chr1	19071110	19072110	-	RP5-1126H10.2	662.92	204.16	889.44	856.61	468.4	370.77	418.27	449.51	254.82	536.29
chr1	19073510	19074510	-	UBR4	686.6	163.33	681.59	1157.44	385.74	179.59	331.73	102.61	594.59	294.43
chr1	19209501	19210501	+	EMC1-AS1	2195.94	1360.2	4517.78	4351.88	3183.08	2497.48	3526.12	3038.58	2509.47	2421.71
chr1	19214660	19215660	-	EMC1	236.76	408.32	464.58	489.49	413.3	312.84	144.23	459.28	424.7	112.16
chr1	19250805	19251805	+	MRTO4	2944.68	1975.22	3650.96	3434.09	2741.54	2036.34	1409.87	1057.81	3347.19	1838.45
chr1	19259521	19260521	-	RP4-657E11.11	282.93	672.7	958.82	704.66	881.7	760.08	770.38	390.39	371.08	538.74
chr1	19264982	19265982	-	AKR7L	563.49	449.15	359.44	551.7	110.21	514.44	460.82	719.21	406.65	425.53
chr1	19281573	19282573	-	AKR7A3	426.17	670.66	806.91	186.62	385.74	420.59	247.36	156.35	127.41	308.45
chr1	19296080	19297080	+	RP4-657E11.10	520.87	71.46	452.36	407.91	220.43	556.16	569.72	508.14	456.56	175.26
chr1	19302965	19303965	-	AKR7A2	787.22	765.59	340.8	203.95	330.64	417.12	201.93	234.53	169.88	340
chr1	19304076	19305076	-	RNU6-1099P	478.25	489.98	562.39	244.75	429.83	203.92	285.58	627.36	424.7	218.72
chr1	19311326	19312326	+	SLC66A1	1306.91	1585.28	2608.4	3166.4	1542.98	1870.07	1281.5	1508.79	1328.26	1036.12
chr1	19337775	19338775	-	CAPZB	899.68	760.49	1002.53	650.1	661.28	509.81	479.57	522.8	722	383.81
chr1	19423384	19424384	+	RN7SL277P	284.11	902.38	512.27	556.8	0	95.01	128.37	394.79	346.13	220.12
chr1	19483403	19484403	+	MICOS10	1224.04	1389.29	1426.76	978.98	588.26	980.22	467.67	1267.91	1005.49	1125.86
chr1	19509593	19510593	+	RNU4-28P	382.96	1388.27	1422.49	1689.76	1369.39	1317.39	790.75	748.53	1009.2	392.93
chr1	19590802	19591802	-	RP5-1056L3.1	227.29	367.48	795.91	571.07	573.11	867.83	440.63	391.85	424.7	196.29
chr1	19595979	19596979	+	NBL1	4466.75	2255.43	7942.26	6691.75	7435.22	4792.2	4827.46	4764.79	4834.72	2723.5
chr1	19596067	19597067	+	MICOS10-NBL1	4755.89	2344.75	8888.09	7599.86	7747.94	5394.12	4967	5135.64	5065.65	2909.63
chr1	19607114	19608114	+	RP5-1056L3.3	98.25	244.99	470.7	709.76	224.56	417.12	227.89	354.72	148.65	325.28
chr1	19663875	19664875	+	HTR6	757.63	939.12	709.1	1142.15	220.43	573.54	692.31	390.88	509.64	113.92
chr1	19681240	19682240	-	TMCO4	520.87	347.07	342.33	397.71	537.29	405.53	209.14	156.35	169.88	77.11
chr1	19813029	19814029	-	RNF186	894.36	326.65	853.06	489.49	716.38	417.12	86.54	174.92	614.76	237.65
chr1	19813367	19814367	+	RP11-91K11.2	484.76	653.31	776.35	611.86	527.64	424.07	0	234.53	715.1	313.71
chr1	19881395	19882395	+	OTUD3	1095.01	1454.62	3038.14	3179.14	2193.92	2569.32	3398.48	4018.71	5794.55	4179.9
chr1	19919009	19920009	-	PLA2G2E	51.49	733.95	302.9	403.32	313.42	272.86	259.62	195.44	254.82	336.5
chr1	19969969	19970969	+	RN7SL304P	94.7	455.78	915.42	611.86	1212.34	834.23	715.39	411.4	1036.81	813.2
chr1	19974431	19975431	-	PLA2G2A	1183.79	958.52	1283.72	1749.42	1645.61	809.9	1039.19	703.58	722	648.8
chr1	20027179	20028179	+	PLA2G5	317.85	163.33	214.56	244.75	0	231.73	288.46	156.35	116.26	259.73
chr1	20110939	20111939	-	PLA2G2D	546.91	407.29	295.87	1480.2	97.81	1315.08	333.18	520.36	192.71	442.35
chr1	20138323	20139323	+	PLA2G2F	577.1	303.17	322.15	693.44	385.74	185.39	432.7	202.28	382.23	112.16
chr1	20153171	20154171	+	RP3-340N1.2	378.81	225.59	610.68	693.45	2010	230.57	6017.02	1501.46	6087.59	4749.48
chr1	20160253	20161253	-	PLA2G2C	757.63	694.14	714.91	649.6	771.49	745.6	779.21	625.4	728.9	535.24
chr1	20185096	20186096	+	UBXN10	6103.64	5116.19	10026.5	8478.4	8467.08	7461.75	2597.63	5591.5	594.59	112.16
chr1	20242095	20243095	+	LINC01757	432.08	0	195.61	203.95	440.85	278.08	212.74	398.21	260.13	476.7
chr1	20271018	20272018	+	RP3-340N1.7	568.22	473.65	591.73	244.75	739.8	520.24	415.39	544.3	339.76	112.16
chr1	20289875	20290875	+	VWA5B1	266.35	393	441.66	693.45	220.43	585.12	236.18	510.58	445.94	220.82
chr1	20293211	20294211	-	RP4-745E8.2	271.09	571.64	195.61	343.15	330.64	741.54	302.89	238.92	169.88	112.17
chr1	20359579	20360579	-	LINC01141	331.46	489.98	397.65	457.37	551.06	568.9	945.08	490.06	169.88	224.33
chr1	20411304	20412304	-	RP4-749H3.2	314.89	204.16	453.58	516.01	716.38	291.98	576.93	273.61	169.88	112.16
chr1	20475222	20476222	+	RP4-749H3.4	936.38	612.47	530.6	1214.55	181.85	522.56	389.43	784.69	276.06	167.55
chr1	20477779	20478779	-	RP4-749H3.3	447.47	244.99	757.7	481.33	480.8	417.12	302.89	273.61	95.03	118.47
chr1	20481391	20482391	-	CAMK2N1	685.42	569.6	787.35	734.24	378.17	392.78	602.53	938.11	643.96	416.76
chr1	20498448	20499448	-	MUL1	764.73	477.73	633.3	877	636.48	472.73	548.08	586.32	583.97	399.59
chr1	20524989	20525989	+	RPS4XP4	284.11	331.25	442.88	326.33	606.17	904.91	201.93	294.14	169.88	56.08
chr1	20551573	20552573	+	FAM43B	931.65	279.7	507.68	931.56	909.94	599.03	254.93	312.7	194.3	128.29
chr1	20588086	20589086	+	CDA	378.81	977.92	519.6	326.33	279.66	621.04	574.77	312.7	1050.08	759.22
chr1	20632458	20633458	+	PINK1	947.03	628.81	1048.98	1496.01	1008.45	1094.93	1014.67	899.02	1539.55	1314.43
chr1	20632679	20633679	+	MIR6084	569.4	571.64	909.91	1186	867.24	1101.88	807.7	733.87	1486.46	1339.67
chr1	20641657	20642657	-	PINK1-AS	1039.96	313.38	880.27	750.04	478.05	509.81	578.01	664.49	750.66	215.22
chr1	20650767	20651767	-	DDOST	568.22	694.14	555.97	938.19	110.21	625.67	333.9	156.35	722	560.82
chr1	20663014	20664014	-	KIF17	710.28	415.46	1134.57	1261.46	593.77	417.12	620.2	794.46	377.99	677.9
chr1	20691734	20692734	-	RP5-930J4.5	356.32	618.6	572.17	904.54	275.53	281.55	548.08	414.33	86	448.66
chr1	20718731	20719731	-	SH2D5	710.28	580.83	978.07	897.4	881.7	648.85	692.31	742.67	169.88	280.41
chr1	20731880	20732880	+	RP5-930J4.2	852.33	398.11	702.99	724.04	482.18	521.4	512.02	625.4	169.88	385.57
chr1	20739266	20740266	-	HP1BP3	320.81	163.33	465.81	415.05	326.51	556.16	362.74	985.99	237.83	218.02
chr1	20805292	20806292	-	EIF4G3	291.21	244.99	339.88	407.91	319.62	760.08	317.31	177.85	235.71	364.54
chr1	20840241	20841241	+	RNU7-200P	365.79	122.49	421.49	326.33	495.96	1102.46	490.39	312.7	486.29	567.48
chr1	20987314	20988314	-	MIR1256	407.22	795.19	1003.14	717.92	716.38	556.16	334.62	514.98	427.89	638.64
chr1	21002550	21003550	-	RPS15AP6	426.17	163.33	369.83	367.12	220.43	231.73	201.93	405.54	334.45	378.56
chr1	21072639	21073639	-	RP11-487E1.2	826.29	653.3	457.56	429.83	317.55	778.62	490.39	156.35	573.88	818.8
chr1	21160475	21161475	+	HSPE1P27	189.41	122.49	513.49	861.71	606.17	295.46	576.93	234.53	732.61	781.65
chr1	21176054	21177054	+	RP3-329E20.3	2058.62	1671.03	3004.52	4835.77	2742.92	3368.22	3200.52	2412.69	3483.63	3043.17
chr1	21216247	21217247	-	ECE1	588.35	939.13	822.8	689.88	551.06	683.03	632.46	397.23	339.76	616.91
chr1	21265082	21266082	+	RP3-329E20.2	284.11	770.7	535.5	847.43	1195.81	348.76	288.46	462.21	12.74	420.62
chr1	21292290	21293290	+	ECE1-AS1	473.52	775.8	427.91	632.26	661.28	208.56	346.16	591.2	84.94	164.74
chr1	21396987	21397987	+	PPP1R11P1	710.28	152.1	1100.64	1043.74	1149.66	668.55	690.51	797.88	382.23	16.12
chr1	21410460	21411460	-	PDE4DIPP10	189.41	592.06	317.87	275.34	495.96	463.46	259.62	390.88	265.44	364.54
chr1	21414898	21415898	+	RP11-293F5.1	284.11	367.48	415.68	530.28	275.53	185.39	230.77	156.35	0	56.08
chr1	21423625	21424625	-	NBPF2P	284.11	163.33	586.84	163.16	110.21	185.39	162.26	195.44	84.94	0
chr1	21427303	21428303	+	HS6ST1P1	189.41	81.66	586.84	285.54	110.21	92.69	57.69	351.79	127.41	196.29
chr1	21433318	21434318	+	CROCCP5	236.76	743.13	463.97	885.16	489.07	231.73	342.55	234.53	390.73	199.79
chr1	21439128	21440128	+	NBPF3	641.62	804.38	458.47	1058.52	385.74	996.44	646.16	727.03	2284.9	1746.97
chr1	21458756	21459756	-	PFN1P10	520.87	0	69.69	144.81	165.32	92.69	115.39	312.7	197.49	318.27
chr1	21508397	21509397	+	ALPL	757.63	863.59	969.52	856.61	330.64	1127.37	432.7	403.58	204.92	364.54
chr1	21585472	21586472	+	LINC02596	568.22	1012.62	1267.83	1025.89	471.16	711.41	484.62	664.49	246.33	295.84
chr1	21595215	21596215	-	RAP1GAP	1127.56	1097.35	1697.87	1305.31	974.69	1419.35	748.2	899.02	594.59	448.66
chr1	21677298	21678298	-	USP48	1023.98	396.07	1071.6	786.24	739.8	1028.89	326.69	617.59	213.41	559.42
chr1	21767269	21768269	+	RP11-132G19.3	757.63	1146.86	1299	770.95	630.97	315.73	1198.75	876.54	1574.06	1857.03
chr1	21811265	21812265	+	LDLRAD2	514.95	1176.46	687.71	1261.97	892.03	756.02	578.73	156.35	291.98	110.41
chr1	21821244	21822244	-	HSPG2	1110.4	528.77	1170.02	401.79	680.56	426.39	649.04	742.67	588.21	528.58
chr1	21907098	21908098	+	RP11-26H16.1	2514.38	1948.68	2488.59	1366.5	1961.78	1514.36	959.14	1613.35	406.65	224.33
chr1	21949679	21950679	-	RP11-26H16.4	486.54	489.98	410.49	490	275.53	231.73	238.34	273.13	519.73	267.09
chr1	21976022	21977022	+	CELA3B	455.76	342.99	745.78	317.15	715.01	820.33	288.46	196.42	158.2	128.99
chr1	21982606	21983606	+	RP1-224A6.11	197.69	360.34	483.54	474.19	110.21	421.75	288.46	273.61	199.61	56.08
chr1	21986481	21987481	+	RN7SL386P	34.33	70.43	133.57	669.99	0	92.11	115.39	351.79	84.94	0
chr1	21986816	21987816	+	RNU6-1022P	284.11	0	195.61	203.95	0	0	115.39	351.79	169.88	89.73
chr1	22000657	22001657	+	CELA3A	625.63	447.62	782.46	856.61	672.99	278.08	182.45	8.31	298.89	162.29
chr1	22009650	22010650	+	RN7SL186P	651.09	81.66	330.1	244.75	220.43	364.98	144.23	293.16	84.94	431.13
chr1	22009985	22010985	+	RNU6-776P	189.41	81.66	195.61	81.58	220.43	278.08	201.93	234.53	84.94	420.62
chr1	22022990	22023990	-	LINC01635	2047.96	944.23	2491.03	2580.03	1825.4	1193.42	1950.74	1675.89	2489.83	1700
chr1	22023558	22024558	+	LINC00339	1839.62	1515.87	2497.75	1478.67	1676.61	1374.17	1621.17	1497.06	1326.14	1098.16
chr1	22024511	22025511	+	CDC42	4422.06	3920.85	5734.57	5978.42	5360.46	4723.26	4982.51	3963.98	8028.48	7160.15
chr1	22027317	22028317	-	CDC42-AS1	1752.01	1265.78	1173.69	693.45	1161.37	556.15	596.4	601.46	806.94	560.83
chr1	22029527	22030527	+	RP1-224A6.10	414.33	251.62	1074.05	923.91	330.64	324.42	531.5	863.35	379.05	357.18
chr1	22058197	22059197	+	CDC42-IT1	189.41	408.32	577.98	321.74	220.43	663.91	456.49	273.61	432.14	635.84
chr1	22067340	22068340	-	MPHOSPH6P1	804.98	469.56	849.7	214.15	220.43	231.73	432.7	459.28	775.08	560.83
chr1	22116313	22117313	-	WNT4	615.57	694.14	778.49	361	1038.75	729.95	531.5	1250.81	209.17	366.99
chr1	22141850	22142850	+	RP1-163O16.1	716.2	612.47	681.59	673.05	854.15	92.69	201.93	83.06	127.41	199.79
chr1	22265239	22266239	+	MIR4418	189.41	326.65	746.7	336.02	0	370.77	173.08	578.01	0	308.1
chr1	22321840	22322840	-	PPIAP34	153.89	418.52	550.17	540.48	771.49	509.81	173.08	820.84	84.94	203.3
chr1	22363630	22364630	-	RP11-415K20.2	1242.98	729.86	745.78	326.33	330.64	486.64	223.56	894.13	5.31	84.12
chr1	22427838	22428838	+	ZBTB40	1235.88	1151.45	868.04	1835.59	352.68	946.62	654.81	932.24	654.04	550.31
chr1	22516474	22517474	+	ZBTB40-IT1	378.81	163.33	415.07	261.06	330.64	332.53	528.61	273.61	509.64	456.37
chr1	22562489	22563489	+	EPHA8	237.94	408.32	586.84	574.13	552.44	417.12	225	195.44	169.88	379.26
chr1	22632258	22633258	-	MIR6127	330.28	326.65	146.71	367.12	110.21	463.46	282.7	195.44	84.94	112.16
chr1	22635628	22636628	+	C1QA	778.94	604.31	451.14	507.85	906.5	370.77	2930.8	1667.09	486.29	183.67
chr1	22642633	22643633	+	C1QC	564.08	465.99	681.29	1091.16	1216.47	324.42	1090.76	563.35	145.46	308.45
chr1	22651762	22652762	+	C1QB	615.57	939.13	923.67	652.65	495.96	834.23	486.78	546.25	849.41	527.18
chr1	22709839	22710839	+	EPHB2	297.13	287.86	922.75	988.16	330.64	218.99	289.55	195.44	84.94	155.98
chr1	22718517	22719517	+	MIR4684	94.7	530.81	522.05	530.28	348.55	741.54	436.66	469.05	212.35	252.37
chr1	22834713	22835713	-	RP11-69E9.1	378.81	802.34	855.81	207.01	110.21	231.73	201.93	156.35	254.82	476.7
chr1	22862159	22863159	-	MIR4253	392.43	412.91	1015.36	1061.58	1434.14	504.59	354.09	350.32	552.12	357.18
chr1	22952043	22953043	-	LACTBL1	186.45	259.28	767.79	380.38	484.25	185.39	265.75	469.05	254.82	154.23
chr1	23009834	23010834	-	TEX46	804.98	415.46	317.87	282.48	491.82	517.92	602.89	466.12	254.82	504.74
chr1	23018443	23019443	+	KDM1A	5254.27	3474.26	8550.5	8718.56	8583.49	5612.53	6015.21	6394.75	8961.77	8004.72
chr1	23019147	23020147	-	RP1-184J9.2	5318.19	3753.95	10704.7	10816.2	11461.4	6931.66	7030.25	7091.49	10028.8	8659.48
chr1	23043305	23044305	+	MIR3115	615.57	15.31	197.14	637.36	268.64	202.76	432.7	561.89	706.07	364.54
chr1	23056858	23057858	-	ENSG00000266802	426.17	0	312.37	329.39	0	231.73	401.69	480.78	637.06	252.37
chr1	23083023	23084023	-	LUZP1	1104.48	571.64	780.62	407.91	429.14	610.61	564.31	300	453.37	536.99
chr1	23139325	23140325	+	RP5-979D14.1	384.73	1429.1	631.16	260.04	619.95	683.61	0	881.92	416.74	168.25
chr1	23161704	23162704	+	RNU6-514P	187.04	285.82	424.24	1005.5	672.3	660.43	298.56	424.1	282.43	665.98
chr1	23162953	23163953	+	RNU6-135P	505.48	303.17	764.43	553.74	115.03	278.08	560.34	299.51	891.88	336.49
chr1	23190895	23191895	-	HTR1D	361.06	1066.72	635.75	856.61	385.74	758.92	248.8	234.53	92.9	369.79
chr1	23243765	23244765	+	RP5-1057J7.1	606.69	393	508.9	797.97	385.74	333.11	537.26	390.88	172.54	112.16
chr1	23280307	23281307	-	LINC01355	413.74	741.09	201.42	244.74	110.21	184.81	601.09	512.05	254.82	476.7
chr1	23296797	23297797	+	RP5-1057J7.8	268.72	259.28	220.07	367.12	376.1	463.46	548.08	410.42	500.62	554.87
chr1	23302771	23303771	-	HNRNPR	373.49	345.03	611.3	530.28	599.97	463.46	258.9	390.88	440.1	349.81
chr1	23358448	23359448	-	ZNF436	400.12	244.99	437.69	42.83	275.53	623.36	317.31	547.23	127.41	224.33
chr1	23367997	23368997	+	ZNF436-AS1	12232.7	8055.04	23345.4	22685.4	21812.5	21146.6	14715.3	17340.8	18284.3	17431.1
chr1	23369254	23370254	+	Y_RNA	3578.61	2313.1	5106.15	5103.97	4729.5	2605.82	3212.06	2542.66	4337.28	3913.15
chr1	23377380	23378380	-	RP5-1057J7.7	1396.88	673.72	1705.52	1805	757.71	1309.28	1442.32	1094.46	1518.32	708.04
chr1	23379909	23380909	-	TCEA3	804.98	857.46	671.2	776.05	661.28	608.87	71.4	468.08	297.29	280.41
chr1	23409832	23410832	+	RP4-654C18.1	310.15	408.32	611.3	203.95	597.9	370.77	230.77	273.61	424.7	224.33
chr1	23427563	23428563	-	ASAP3	1151.83	571.64	903.8	491.02	330.64	415.38	281.25	583.38	254.82	336.49
chr1	23505438	23506438	-	E2F2	653.45	244.99	439.52	164.18	236.96	677.81	547.36	508.14	284.55	134.6
chr1	23548139	23549139	-	RP1-150O5.3	731.58	734.97	684.35	1142.15	220.43	566.58	317.31	468.08	160.33	168.25
chr1	23556926	23557926	-	ID3	1003.86	1306.61	1025.14	1239.02	676.43	740.38	524.28	280.45	509.64	229.24
chr1	23575436	23576436	-	RP1-150O5.4	646.35	979.96	1018.42	646.54	495.96	526.03	288.46	650.81	84.94	280.41
chr1	23580495	23581495	+	MDS2	577.1	934.02	930.7	499.69	940.25	370.77	144.23	469.05	265.44	168.25
chr1	23669294	23670294	+	RP11-223J15.2	426.17	163.33	268.97	203.95	106.08	324.42	190.39	274.59	84.94	112.16
chr1	23690742	23691742	+	RPL11	1845.53	1645.51	2517.93	3509.04	3623.24	1816.78	1723.58	2561.71	3223.5	2327.42
chr1	23705901	23706901	-	ELOA-AS1	426.16	163.33	624.13	407.4	330.64	231.73	353.73	264.33	169.88	140.56
chr1	23742155	23743155	+	ELOA	517.91	1878.25	2141.06	1001.93	1136.57	770.51	1494.61	1270.35	1138.74	1461.65
chr1	23777418	23778418	+	PITHD1	3689.88	3639.11	5924.07	8071.5	6448.81	4971.79	2906.28	4171.64	2845.51	1589.24
chr1	23790145	23791145	+	LYPLA2	4998.56	2927.11	7923.93	7492.79	5021.56	4620.14	4781.3	5728.79	3734.73	3049.48
chr1	23794599	23795599	-	GALE	662.92	194.46	618.02	836.72	263.13	1065.38	346.16	274.1	382.23	280.06
chr1	23800885	23801885	-	HMGCL	2654.66	831.94	2451.3	2450.01	1587.75	2522.97	2196.84	1932.4	2728.72	1749.07
chr1	23844077	23845077	-	FUCA1	94.7	1088.16	554.45	285.54	220.43	359.18	230.77	417.26	119.98	94.99
chr1	23869515	23870515	-	CNR2	568.22	324.1	493.62	657.75	554.51	831.34	403.85	429.96	804.28	708.04
chr1	23900471	23901471	-	BTBD6P1	994.39	612.47	544.66	606.25	549.69	463.46	342.91	333.22	216.07	411.86
chr1	23906111	23907111	+	RP11-4M23.3	730.4	484.36	618.02	819.39	413.3	411.9	1697.97	609.28	345.6	704.19
chr1	23928070	23929070	+	MIR378F	142.06	76.56	916.94	734.24	440.85	399.74	385.82	268.73	339.76	336.5
chr1	23948016	23949016	-	H3P1	189.41	653.3	358.22	185.6	220.43	132.09	57.69	0	354.63	143.01
chr1	23955839	23956839	+	PNRC2	499.56	713.53	1167.27	652.65	701.23	463.46	490.39	135.34	391.79	533.13
chr1	23963347	23964347	-	SRSF10	1188.53	919.73	1120.51	754.63	941.63	791.36	862.87	818.4	1444.52	997.92
chr1	24006881	24007881	-	RP11-4M23.7	568.22	245.5	501.57	326.33	205.27	324.42	354.09	78.18	254.82	84.12
chr1	24039835	24040835	+	RP11-293P20.2	728.03	505.29	392.76	300.83	99.88	324.42	288.46	525.24	722	318.97
chr1	24055035	24056035	-	MYOM3	284.11	489.98	375.95	458.9	241.09	139.04	311.9	473.94	84.94	375.05
chr1	24065774	24066774	+	MYOM3-AS1	94.7	694.14	332.55	571.07	440.85	324.42	328.85	625.4	297.29	560.82
chr1	24118771	24119771	-	IL22RA1	301.27	412.91	656.23	676.62	330.64	395.1	244.47	486.15	254.82	506.14
chr1	24153168	24154168	-	IFNLR1	383.55	871.75	294.64	489.49	110.21	275.76	249.52	607.81	84.94	112.16
chr1	24199240	24200240	+	LINC02800	710.28	1755.76	1228.71	866.81	1267.44	1552.6	858.18	1485.33	2771.19	1822.68
chr1	24306556	24307556	-	GRHL3-AS1	267.54	163.33	396.12	587.39	396.77	287.35	513.47	455.37	426.83	332.29
chr1	24318357	24319357	+	GRHL3	789.59	366.46	1011.08	617.47	407.1	409.01	413.23	508.14	574.94	953.4
chr1	24355999	24356999	-	STPG1	473.52	163.33	361.28	366.61	220.43	105.44	58.05	391.37	254.82	364.19
chr1	24414802	24415802	+	NIPAL3	4607.33	5534.71	11217.9	13205	9016.77	10656.2	5689.25	10779.4	7707.3	7970.02
chr1	24495254	24496254	-	RCAN3AS	149.16	734.97	586.23	693.45	220.43	648.85	305.77	351.79	297.29	269.2
chr1	24501351	24502351	+	RCAN3	2076.97	1061.62	1904.8	1504.67	1295	1951.76	1922.26	1247.39	5795.61	3010.93
chr1	24537802	24538802	-	NCMAP-DT	707.91	0	563.61	530.28	122.61	602.5	259.62	441.69	678.46	336.5
chr1	24555087	24556087	+	NCMAP	189.41	326.65	437.99	662.34	500.78	185.39	490.39	78.18	382.23	90.78
chr1	24562627	24563627	+	RP11-496D1.2	236.76	285.82	513.49	716.9	275.53	745.6	670.32	312.7	357.81	448.66
chr1	24624411	24625411	-	Y_RNA	284.11	573.68	76.11	446.66	330.64	654.06	255.65	232.57	169.88	252.37
chr1	24630716	24631716	+	SRRM1	632.15	0	507.38	326.33	402.28	287.35	220.68	408.47	127.41	234.14
chr1	24703894	24704894	+	RP11-373M8.2	595.45	594.1	511.04	1093.2	699.85	417.12	827.17	1235.17	254.82	335.09
chr1	24744382	24745382	+	CLIC4	13133	11423.6	28153.2	34577.5	29532.8	30078.7	19312	24720.1	27632.3	24444.2
chr1	24776873	24777873	-	RNU6-1208P	189.41	421.59	819.14	407.91	110.21	278.08	733.42	214.98	297.29	408.7
chr1	24898511	24899511	-	RUNX3	331.46	331.25	531.22	453.29	495.96	185.39	720.44	547.23	382.23	112.16
chr1	24918345	24919345	-	MIR6731	775.38	686.48	1091.16	474.19	1295	764.71	856.38	366.45	456.56	446.91
chr1	24960345	24961345	+	RUNX3-AS1	541.59	607.37	1262.33	1221.18	1222.67	790.78	288.46	671.82	337.11	331.24
chr1	24967423	24968423	-	RP11-84D1.2	341.52	481.3	469.78	367.12	672.99	648.85	575.85	351.79	169.88	224.33
chr1	25022503	25023503	+	MIR4425	1937.87	1781.79	2102.86	2380.66	3928.39	2044.45	8125.33	2935.49	12135.9	17991.2
chr1	25040136	25041136	+	LINC02793	852.33	1180.03	704.21	738.32	495.96	417.12	173.08	338.11	254.82	616.91
chr1	25042707	25043707	-	RP4-799D16.1	493.64	466.5	782.15	251.88	798.35	112.39	403.85	156.35	127.41	352.62
chr1	25124053	25125053	-	IFITM3P7	284.11	13.27	242.38	686.31	298.95	301.25	408.18	172.96	106.71	264.29
chr1	25207139	25208139	+	RP4-706G24.1	602.55	244.99	1258.66	661.83	884.46	198.13	535.1	713.35	212.35	658.62
chr1	25221276	25222276	-	SYF2	189.41	408.32	562.39	363.04	0	824.96	197.6	486.64	312.16	448.66
chr1	25231586	25232586	+	RP3-465N24.7	1737.81	1764.94	3785.76	3360.15	2893.08	3167.77	2463.49	2734.19	3506.99	2898.76
chr1	25238494	25239494	+	RP3-465N24.8	1212.2	1453.6	1081.99	970.82	1147.59	749.65	1134.39	922.47	1346.31	762.02
chr1	25241249	25242249	-	RSRP1	947.04	1336.21	501.87	693.45	110.21	670.86	691.59	787.13	679.53	293.73
chr1	25246837	25247837	+	RP3-465N24.6	6799.71	4336.82	9159.66	9764.84	7480.68	6905.59	7008.61	7187.74	8960.71	8286.18
chr1	25265102	25266102	-	RP3-465N24.5	78.13	0	48.9	81.58	0	0	0	0	0	0
chr1	25271393	25272393	+	RHD	804.98	417.5	411.1	495.1	440.85	563.69	16.59	84.53	0	0
chr1	25293164	25294164	-	SDHDP6	0	204.16	0	81.58	0	176.12	0	0	0	0
chr1	25335429	25336429	-	RP11-335G20.7	0	0	0	0	0	0	0	0	0	0
chr1	25337317	25338317	+	TMEM50A	604.92	886.04	1386.42	1222.71	1259.87	955.89	421.88	749.02	816.49	1349.48
chr1	25361249	25362249	-	RHCE	760	659.94	1414.54	1140.11	1600.84	1692.8	605.78	1111.56	600.43	542.95
chr1	25397721	25398721	+	RP3-469D22.1	129.03	29.6	121.65	131.55	39.95	160.47	65.63	171.5	0	6.66
chr1	25429858	25430858	+	MACO1	6622.14	5001.86	13537.8	14588.9	10264.9	9356.15	9751.19	9464.11	14133.1	10671.8
chr1	25542606	25543606	+	LDLRAP1	1769.77	3046.03	3439.76	6579.58	2106.44	2927.92	1251.22	3837.44	393.91	589.57
chr1	25580478	25581478	+	RP11-70P17.1	626.23	621.66	695.65	970.82	902.37	570.06	511.3	577.52	1459.92	1200.16
chr1	25615791	25616791	+	MAN1C1	520.87	1143.28	1621.16	2187.92	1293.62	1527.11	1854.11	1016.28	3891.88	2345.3
chr1	25643544	25644544	-	RP1-187B23.1	551.65	0	480.48	571.07	606.17	185.39	692.32	508.14	424.7	532.78
chr1	25799193	25800193	+	SELENON	1089.09	326.65	1147.4	1019.77	629.59	575.85	464.07	273.61	552.11	504.74
chr1	25810470	25811470	+	RP1-317E23.6	2515.56	1684.3	1992.82	1697.92	991.91	2224.62	807.7	1030.94	1725.36	1230.31
chr1	25815749	25816749	-	RP1-317E23.3	971.89	934.53	1575	1504.68	557.26	1344.04	750.01	703.58	126.35	789.01
chr1	25817640	25818640	+	MTFR1L	1089.09	1296.4	2640.8	1601.04	1005.69	1436.73	526.45	1114	668.91	925.36
chr1	25830913	25831913	-	RP1-317E23.7	2188.83	914.63	2495	1916.15	1159.99	1122.16	1105.54	1152.6	980.54	748
chr1	25830913	25831913	-	AUNIP	2188.83	914.63	2495	1916.15	1159.99	1122.16	1105.54	1152.6	980.54	748
chr1	25858613	25859613	+	RP1-125I3.2	3032.88	2985.81	4483.24	4763.36	3728.63	3848.48	2360.36	2215.3	4026.19	3215.28
chr1	25860484	25861484	-	PAQR7	1534.2	659.43	2726.38	2037.51	2165.68	1209.64	1854.83	1669.05	4272.51	4664.66
chr1	25876496	25877496	+	Y_RNA	473.52	438.94	886.38	681.21	1275.71	936.19	651.93	514	475.67	729.07
chr1	25883181	25884181	-	STMN1	272.86	163.33	415.68	367.12	330.64	347.6	202.29	312.21	32.91	112.16
chr1	25886360	25887360	+	SNRPFP2	722.11	489.98	684.65	407.91	661.28	695.19	302.89	332.25	329.15	133.2
chr1	25887970	25888970	+	RP1-125I3.4	1846.72	775.8	1228.71	978.98	1350.1	1158.66	173.08	859.93	297.29	546.8
chr1	25905362	25906362	-	MIR3917	2110.7	2545.84	4019.88	3414.2	3963.52	2483	2548.59	2871.97	3573.88	3054.39
chr1	25958767	25959767	-	PAFAH2	513.17	7.15	333.46	706.19	559.33	594.97	588.11	449.02	494.78	56.08
chr1	25963197	25964197	+	RNU6-110P	668.25	163.33	521.44	555.27	586.19	355.71	347.24	350.32	396.04	234.49
chr1	26005006	26006006	+	ENSG10010139548.1	2082.29	2345.77	3619.48	1824.38	3019.83	2648.69	844.48	1404.23	606.26	436.74
chr1	26005216	26006216	+	ENSG10010134544.1	1806.47	2960.28	4238.73	2604.5	3656.3	4254.59	937.51	1768.72	581.84	490.72
chr1	26018884	26019884	+	EXTL1	494.82	959.54	649.2	997.34	710.87	238.68	1476.94	1074.91	1293.22	1198.76
chr1	26036252	26037252	-	SLC30A2	2405.47	1427.06	2677.48	2529.04	1804.73	3327.66	1055.78	1794.13	632.81	701.03
chr1	26045665	26046665	+	RP11-96L14.9	517.91	89.32	719.8	443.6	385.74	501.12	0	417.75	84.94	0
chr1	26050301	26051301	-	TRIM63	594.26	553.27	778.49	1010.08	869.99	359.18	461.54	234.53	0	196.29
chr1	26110165	26111165	+	PDIK1L	1420.55	1510.77	2018.8	2424.51	2317.91	1946.54	1119.6	1162.86	2049.19	1396.8
chr1	26158079	26159079	+	FAM110D	675.95	898.29	1388.25	1438.9	701.23	568.32	339.31	656.19	349.85	119.88
chr1	26163101	26164101	-	C1orf232	912.7	705.88	588.68	376.81	385.74	210.88	456.5	206.19	170.41	624.97
chr1	26168516	26169516	-	ZNF593OS	1851.45	690.05	1813.1	1996.72	1598.08	639.58	1137.99	1102.27	634.93	751.51
chr1	26168908	26169908	+	ZNF593	1853.82	1665.93	2767.95	2457.65	3424.86	1503.94	1882.23	2249.5	1692.44	1901.2
chr1	26176484	26177484	+	CNKSR1	672.39	643.1	853.37	558.84	385.74	185.39	509.14	506.19	84.94	173.86
chr1	26189561	26190561	+	CATSPER4	899.68	660.45	821.58	869.87	1267.45	535.3	296.4	646.9	382.23	112.17
chr1	26208741	26209741	+	ZPLD2P	155.08	1039.67	366.78	1040.17	275.53	476.21	318.03	245.28	0	154.23
chr1	26217581	26218581	-	RP11-231P20.6	215.45	9.7	268.97	378.34	330.64	231.73	282.33	0	0	56.08
chr1	26233200	26234200	+	CEP85	4687.82	6114.52	14261.5	15684.1	14672	12756.8	8120.28	10817.5	12454.4	13340.6
chr1	26262041	26263041	-	RP11-231P20.5	284.11	92.89	635.44	407.91	347.17	218.99	165.87	390.88	328.61	168.25
chr1	26279086	26280086	+	SH3BGRL3	2892.01	3233.86	5266.31	4954.06	3482.72	4007.79	4559.19	2713.67	5509.46	3531.09
chr1	26280328	26281328	-	UBXN11	3006.84	2225.32	4409.89	3742.57	2262.11	1464.54	3178.88	2654.06	1526.81	855.26
chr1	26316958	26317958	+	CD52	3172.56	2268.19	4224.67	3269.39	5174.48	2487.64	2581.76	3532.55	755.97	757.11
chr1	26320698	26321698	-	CRYBG2	1435.94	1362.75	1914.58	1432.78	1585.68	1699.75	1006.02	1000.65	1236.95	1278.68
chr1	26325688	26326688	+	RP11-569G9.7	378.81	690.05	669.98	666.93	440.85	641.9	128.37	486.64	252.7	218.72
chr1	26360634	26361634	-	ZNF683	947.03	867.67	799.58	1011.61	505.6	352.23	257.45	458.3	169.88	581.86
chr1	26409817	26410817	+	LIN28A	1223.45	734.97	1235.12	1516.91	1084.22	360.92	384.38	390.88	168.29	235.2
chr1	26431282	26432282	+	DHDDS	2933.44	1485.25	4670.3	5370.13	2570.71	3192.1	2928.64	3711.38	3390.2	2699.67
chr1	26453653	26454653	-	RP3-476K8.4	568.22	489.98	586.84	81.58	440.85	185.39	430.17	251.14	124.23	109.71
chr1	26461756	26462756	-	DHDDS-AS1	717.38	734.97	464.58	1046.29	771.49	185.39	491.83	312.7	377.99	322.47
chr1	26471440	26472440	+	HMGN2	1858.56	1959.91	3591.36	4242.26	5111.11	2746.02	2704.36	2609.11	8844.45	6393.4
chr1	26518354	26519354	-	DPPA2P2	1072.52	781.92	714.6	628.18	155.68	1065.96	490.39	305.86	382.23	485.81
chr1	26528761	26529761	+	RPS6KA1	1370.24	592.57	1427.68	1573	294.13	1052.64	353.01	585.83	1159.97	666.33
chr1	26553542	26554542	+	MIR1976	494.83	436.9	631.47	689.37	1047.02	327.9	2041.61	1016.28	2008.85	1718.23
chr1	26592243	26593243	-	RN7SL679P	527.38	399.64	386.95	938.19	493.89	370.77	470.92	156.35	467.17	402.74
chr1	26592940	26593940	-	Y_RNA	307.79	816.63	482.92	458.9	385.74	417.12	230.77	127.04	573.35	231.34
chr1	26601369	26602369	-	RNU7-29P	777.75	406.27	411.1	168.77	116.41	713.73	490.39	150.98	332.86	390.47
chr1	26639377	26640377	-	RP11-492M19.3	378.81	720.68	888.21	604.73	1542.98	663.91	1951.46	1274.75	2017.34	897.32
chr1	26641286	26642286	-	ENSG10010138693.1	284.11	761.51	459.69	726.08	110.21	463.46	414.67	237.46	301.54	305.65
chr1	26646447	26647447	+	RP4-785J1.1	0	169.96	175.14	0	362.32	0	201.93	78.18	0	336.49
chr1	26691132	26692132	-	RP5-968P14.2	954.14	771.72	1448.77	1393.01	1705.54	1355.63	754.33	586.32	1261.37	1155.3
chr1	26692236	26693236	+	ARID1A	8603.8	6077.77	21059.2	15561.8	16774.3	11157.9	14651.1	11032.5	27883.9	22399.3
chr1	26786054	26787054	+	PIGV	5704.7	3586.03	7525.05	3957.74	6109.91	2277.92	4749.57	2869.04	6006.37	3281.52
chr1	26813822	26814822	+	RN7SL165P	947.03	0	507.99	706.7	347.17	463.46	902.89	496.41	237.83	204.7
chr1	26816300	26817300	+	RP1-50O24.8	532.71	326.65	360.66	418.11	110.21	185.39	230.77	117.26	424.7	196.29
chr1	26825688	26826688	+	ZDHHC18	494.83	1461.77	1742.19	903.52	914.76	1279.16	734.14	664.49	1327.2	821.61
chr1	26862149	26863149	+	SFN	735.14	1829.76	2158.49	3261.24	1659.39	3019.46	1313.24	1909.92	1109.01	224.33
chr1	26875132	26876132	-	GPN2	284.11	326.65	500.04	797.46	487.69	324.42	535.1	390.88	405.59	434.64
chr1	26875133	26876133	+	RP1-50O24.6	284.11	326.65	499.43	798.48	487	324.42	535.82	390.88	404	434.64
chr1	26889488	26890488	-	GPATCH3	1718.87	898.29	3208.08	2288.37	2777.36	2806.27	2714.45	2300.31	1781.63	1458.14
chr1	26899238	26900238	+	NUDC	1401.61	971.79	1942.7	1295.11	1047.02	751.97	1066.6	1209.76	1239.07	963.22
chr1	26910489	26911489	-	NR0B2	1596.94	1189.73	1768.17	2319.47	440.85	1081.61	839.43	547.23	297.29	3.86
chr1	26948562	26949562	-	KDF1	687.78	571.64	1270.88	1153.36	483.56	324.42	809.14	937.13	404.53	496.33
chr1	26979165	26980165	+	RPL12P13	621.49	199.05	603.65	642.46	278.98	159.32	636.42	295.6	254.82	57.84
chr1	26982628	26983628	+	RPL32P6	371.71	563.48	859.48	938.19	658.52	556.16	425.49	84.04	473.54	155.63
chr1	26984897	26985897	-	OSTCP2	189.41	253.67	782.46	149.91	750.13	369.03	144.23	280.45	127.41	360.68
chr1	26992692	26993692	+	TRNP1	1638.37	1814.96	2671.36	2971.62	1330.82	2025.33	1661.56	2001.29	509.64	588.87
chr1	27004020	27005020	-	TENT5B	2367.59	2092.62	3007.58	3783.36	1198.56	1668.47	1456.75	2032.56	297.29	588.87
chr1	27097809	27098809	-	SLC9A1	513.17	501.21	887.91	1529.66	745.31	555	398.08	782.73	509.64	1051.55
chr1	27175751	27176751	+	RP11-40H20.5	568.22	571.64	415.68	489.49	212.85	695.19	176.32	704.56	0	193.13
chr1	27199834	27200834	-	CHCHD3P3	384.73	685.97	161.38	350.8	110.21	305.89	201.93	319.54	84.94	157.03
chr1	27205930	27206930	+	NPM1P39	372.89	714.55	1311.23	958.59	1102.13	619.88	1438.72	1079.8	706.07	539.79
chr1	27210265	27211265	+	SNRPEP7	94.7	244.99	48.9	252.39	220.43	556.15	346.16	351.79	185.81	366.29
chr1	27228106	27229106	-	RP11-40H20.4	395.39	163.33	317.87	678.15	165.32	92.69	40.39	0	212.35	166.14
chr1	27233632	27234632	+	WDTC1	7090.92	3495.18	14888.7	14564.4	14225.7	11283	7037.1	9994.73	10258.7	9904.16
chr1	27254464	27255464	-	Y_RNA	331.46	244.99	513.49	326.33	110.21	639.58	438.47	78.18	424.7	392.58
chr1	27310240	27311240	+	RP11-4K3__A.3	994.39	1306.61	776.35	530.28	440.85	729.95	540.87	234.53	350.38	448.66
chr1	27321145	27322145	+	TMEM222	1796.41	1469.93	3296.41	2964.99	2562.44	1905.99	2248.22	2120.51	6476.73	5895.67
chr1	27324219	27325219	+	RNU6-48P	426.16	408.32	432.49	794.91	0	185.39	432.34	594.62	297.29	638.29
chr1	27324329	27325329	+	ACTG1P20	602.55	408.32	408.04	698.03	0	185.39	445.68	625.4	389.67	669.13
chr1	27341020	27342020	+	SYTL1	1562.61	1112.66	1992.82	2794.18	2176.7	1297.69	3122.63	1915.3	5967.09	4689.89
chr1	27353067	27354067	-	MAP3K6	520.87	1020.79	585.01	862.73	527.64	100.22	368.15	586.32	297.29	196.29
chr1	27368110	27369110	-	FCN3	1325.85	546.12	1069.77	550.68	220.43	903.75	677.89	293.16	732.61	595.88
chr1	27378176	27379176	-	CD164L2	1153.01	285.82	831.36	489.49	551.06	185.39	243.75	130.94	84.94	0
chr1	27388468	27389468	+	RP1-144C9.2	920.99	1318.86	1898.69	1713.22	1030.49	785.57	809.14	1278.17	702.88	479.51
chr1	27391622	27392622	+	GPR3	2845.84	2839.83	4538.26	5837.19	6191.19	3815.46	3720.47	3573.59	1094.67	1160.21
chr1	27403230	27404230	-	WASF2	1047.66	893.19	1485.45	693.45	1047.02	417.12	2203.15	1011.39	1236.95	490.72
chr1	27456198	27457198	+	RP4-752I6.1	710.28	579.81	780.63	81.58	606.17	407.85	461.54	363.52	720.93	582.56
chr1	27524805	27525805	+	RP1-159A19.4	3927.23	1847.63	4234.75	3775.71	3809.22	1616.33	4453.17	2467.41	7222.61	5566.18
chr1	27533035	27534035	-	AHDC1	1411.67	882.98	811.5	882.1	220.43	324.42	191.11	351.79	257.48	830.72
chr1	27611064	27612064	-	FGR	381.18	563.48	1039.2	885.16	405.03	95.01	481.74	273.61	314.28	140.21
chr1	27648419	27649419	+	RP1-159A19.3	473.52	510.9	851.23	448.7	429.14	962.26	469.48	390.88	339.76	195.59
chr1	27659328	27660328	-	LINC02574	1979.3	1539.35	2481.86	3377.49	1975.56	1476.13	2118.77	2929.62	4034.68	3045.28
chr1	27665064	27666064	-	IFI6	1150.65	1253.53	992.74	571.07	110.21	910.7	662.03	402.6	679.53	393.98
chr1	27668468	27669468	+	RP11-288L9.4	684.23	898.29	1558.8	1276.76	1807.49	484.32	731.26	670.35	1165.81	361.73
chr1	27674603	27675603	-	RNU6-949P	287.66	733.44	338.96	448.7	639.92	852.19	163.7	260.91	84.94	24.19
chr1	27685810	27686810	-	CHMP1AP1	485.35	285.82	696.88	703.64	110.21	486.64	86.54	410.42	21.24	280.41
chr1	27692731	27693731	+	RNU6-424P	306.6	244.99	290.67	444.11	275.53	231.73	418.99	161.73	212.35	196.29
chr1	27723822	27724822	-	RP3-426I6.8	506.66	326.65	981.13	727.1	552.44	570.06	426.93	805.21	523.45	855.96
chr1	27724961	27725961	+	FAM76A	8794.4	7688.06	22690.7	22713.9	18034.9	16118.1	16090.6	16935.2	22193.9	21569.3
chr1	27738091	27739091	+	RP3-426I6.2	101.21	5.61	174.53	326.33	330.64	296.04	122.6	200.81	254.82	276.56
chr1	27738954	27739954	+	RPEP3	189.41	285.82	591.73	269.22	224.56	264.17	605.78	273.61	222.97	280.41
chr1	27772219	27773219	+	STX12	3733.09	3871.85	7785.47	12707.4	5284.69	9411.18	5582.87	7456.96	7106.35	6518.88
chr1	27772858	27773858	+	RP3-426I6.5	5227.63	4054.57	9796.63	15853.4	6929.61	11021.7	5900.55	9004.84	7932.39	7444.94
chr1	27818983	27819983	+	RP3-426I6.6	378.81	232.74	282.11	897.4	220.43	417.12	258.54	322.47	297.29	308.45
chr1	27823538	27824538	+	RNU6-1245P	520.87	402.19	618.02	1132.97	440.85	417.12	149.28	312.7	453.37	309.15
chr1	27826812	27827812	-	RP3-426I6.7	516.13	994.25	765.34	244.75	440.85	695.19	493.27	406.51	405.59	68.7
chr1	27829782	27830782	+	PPP1R8	3292.13	1605.7	5102.49	4480.89	2920.63	3727.4	3938.98	2600.31	5607.15	4031.63
chr1	27833401	27834401	+	SCARNA1	662.92	408.32	1088.41	796.44	550.37	542.83	403.85	704.56	500.09	195.94
chr1	27871543	27872543	+	THEMIS2	938.75	1119.8	1589.68	1748.4	1001.56	1065.96	521.4	625.4	1104.23	1037.53
chr1	27890524	27891524	-	RPA2	189.41	402.19	268.97	407.91	405.03	463.46	1370.21	547.23	1346.31	1102.02
chr1	27934000	27935000	+	SMPDL3B	1018.06	1122.87	935.28	367.12	1267.44	359.18	432.7	400.65	1051.14	1002.47
chr1	27937875	27938875	-	RP11-460I13.2	476.48	326.65	466.11	476.74	695.72	808.16	317.31	610.75	586.62	392.58
chr1	27958588	27959588	+	XKR8	1025.16	1186.16	1281.28	1423.6	716.38	322.11	1035.59	433.87	244.2	112.16
chr1	27969344	27970344	-	EYA3	331.46	408.32	533.05	530.28	220.43	356.87	445.68	148.53	494.78	298.64
chr1	27989158	27990158	-	RP11-460I13.6	0	538.98	733.56	269.22	699.85	453.04	164.42	234.53	84.94	476.7
chr1	28030884	28031884	-	RN7SL559P	378.81	734.97	509.82	638.38	110.21	417.12	724.05	590.22	254.82	415.01
chr1	28094742	28095742	-	SPCS2P4	94.7	325.63	217.62	244.75	494.58	92.69	391.59	456.35	0	111.46
chr1	28108739	28109739	+	RP5-1053E7.2	568.22	1306.1	471	500.71	495.96	463.46	691.23	263.35	328.08	540.5
chr1	28119449	28120449	-	RP5-1053E7.3	994.39	211.81	1051.43	429.32	384.37	787.89	461.54	429.96	632.28	349.81
chr1	28141737	28142737	-	RNU6-176P	143.83	408.32	779.1	910.66	318.93	726.48	230.77	351.79	311.1	349.46
chr1	28146166	28147166	-	PTAFR	0	489.98	438.91	717.92	235.58	537.62	375	671.33	227.22	128.99
chr1	28198456	28199456	-	DNAJC8	613.21	569.6	651.64	326.33	267.27	243.32	494.72	633.22	424.7	243.96
chr1	28235109	28236109	+	ATP5IF1	7876.37	5458.15	12479.9	11003.9	11365	9527.63	9280.27	8414.12	11794	10400.8
chr1	28238509	28239509	-	RP5-1092A3.4	200.06	495.59	858.57	811.23	1377.66	230.57	865.39	625.4	1013.45	1039.98
chr1	28246144	28247144	+	RP5-1092A3.5	2223.16	1974.2	1449.99	2296.53	950.58	1550.28	1996.18	1100.32	3382.76	4367.42
chr1	28258518	28259518	+	SESN2	5237.1	5311.16	14790.9	11558.1	13180	11345.6	11415.3	10472.6	15390.2	12522.5
chr1	28328002	28329002	+	MED18	3504.03	2699.98	7037.24	8276.48	7710.75	5692.48	4153.17	4244.92	5414.97	5379.01
chr1	28368582	28369582	+	PHACTR4	1278.5	2952.12	2454.05	1690.78	1184.79	1056.12	943.28	1734.52	927.98	1233.11
chr1	28421555	28422555	-	Y_RNA	603.73	974.85	806.91	479.29	805.93	240.42	443.51	349.35	700.76	168.25
chr1	28452541	28453541	+	RP1-308E4.1	968.34	623.7	598.15	733.73	275.53	685.35	403.85	380.13	212.35	281.81
chr1	28480362	28481362	+	RNU6ATAC27P	1202.73	216.41	342.33	643.48	0	463.46	375	429.96	297.29	336.49
chr1	28504943	28505943	+	RCC1	3119.89	3654.42	6925.37	6002.89	5934.26	6854.03	4840.8	3677.66	5631.57	5369.9
chr1	28504980	28505980	+	SNHG3	3456.67	3991.28	8118.01	7005.84	6474.99	7577.61	5567.37	4504.86	6264.38	6176.08
chr1	28506366	28507366	+	SNORA73A	1300.99	1335.19	1589.98	1616.34	1734.47	2251.27	894.24	2142.01	1531.06	1996.54
chr1	28507559	28508559	+	SNORA73B	1277.31	1844.56	1641.94	1752.99	1846.75	1564.77	908.66	1296.25	0	0
chr1	28525318	28526318	-	PRDX3P2	913.89	1645.51	1292.28	884.14	495.96	1223.54	618.76	626.38	382.23	849.65
chr1	28543460	28544460	+	RP4-669K10.8	284.11	694.14	709.1	285.54	427.07	266.49	490.39	371.33	169.88	196.29
chr1	28552085	28553085	+	TRNAU1AP	2832.22	2562.18	6300.93	6799.34	5979.03	4006.05	5147.29	4363.17	8531.23	7264.43
chr1	28577538	28578538	-	SNHG12	984.92	951.37	1724.47	875.98	920.28	983.7	1164.68	1551.78	1231.64	998.27
chr1	28577749	28578749	-	SNORD99	1459.02	991.19	1833.28	948.39	1073.2	881.74	1029.46	1363.67	1055.92	1111.84
chr1	28578764	28579764	-	SNORA61	1134.07	671.68	937.73	1380.77	1049.78	556.15	605.78	1143.32	1129.71	695.42
chr1	28579381	28580381	-	SNORA44	1219.31	825.82	1540.77	1173.25	1584.65	756.02	556.02	1368.07	1007.61	308.1
chr1	28579920	28580920	-	SNORA16A	1385.04	908.5	1687.18	1152.34	1212.34	1726.4	713.95	1309.44	1263.49	785.15
chr1	28579920	28580920	-	SNORA16A	1385.04	908.5	1687.18	1152.34	1212.34	1726.4	713.95	1309.44	1263.49	785.15
chr1	28588323	28589323	-	TAF12	426.17	571.64	382.67	1028.44	220.43	341.22	289.55	234.53	779.86	188.23
chr1	28591200	28592200	+	RAB42	1077.25	653.3	1497.68	877	1102.13	1181.83	692.32	537.46	1539.55	778.14
chr1	28642228	28643228	+	LINC01715	4005.96	2525.43	4944.16	5977.91	3259.54	3923.21	2783.69	3185.65	5519.02	4862.35
chr1	28647600	28648600	+	RNU11	5551.99	4021.9	9022.72	6108.44	8500.15	6384.19	4233.22	4426.68	6083.88	4858.14
chr1	28647600	28648600	+	RNU11	5551.99	4021.9	9022.72	6108.44	8500.15	6384.19	4233.22	4426.68	6083.88	4858.14
chr1	28667778	28668778	+	GMEB1	2256.31	2473.37	4158.04	2346.5	4757.05	4029.8	2371.18	2855.36	3147.05	2945.03
chr1	28688665	28689665	+	ENSG10010139645.1	284.11	15.31	406.51	124.92	110.21	185.39	317.31	0	69.01	113.92
chr1	28735621	28736621	+	YTHDF2	3022.81	3249.68	6095.23	4857.18	3882.24	3367.63	2321.42	3496.4	1865.51	1865.79
chr1	28811142	28812142	+	OPRD1	473.52	449.15	506.15	776.05	245.22	417.12	432.7	389.9	403.47	196.29
chr1	28869483	28870483	-	RP1-212P9.3	378.81	211.3	473.45	781.15	275.53	463.46	475.97	547.23	339.76	233.44
chr1	28880726	28881726	-	Y_RNA	568.22	1306.61	1276.39	685.29	1064.93	648.85	232.94	961.56	710.32	605.69
chr1	28886091	28887091	+	EPB41	2755.28	2797.98	3457.79	3905.73	4265.92	3383.85	2363.61	2502.1	3917.36	2496.02
chr1	28981278	28982278	-	RP4-604A21.1	188.22	489.98	585.62	498.67	440.85	556.16	656.98	556.02	285.61	219.42
chr1	28984710	28985710	+	Y_RNA	615.57	81.66	623.52	1004.48	330.64	822.65	508.42	625.4	212.35	294.43
chr1	29040199	29041199	+	Metazoa_SRP	189.41	52.06	300.15	643.48	495.96	337.17	310.82	781.75	243.14	112.16
chr1	29118429	29119429	-	TMEM200B	852.33	489.98	729.58	855.59	551.06	256.06	118.63	312.7	240.49	308.45
chr1	29143494	29144494	-	RP11-242O24.3	710.28	563.48	405.9	122.37	706.74	278.08	519.24	0	283.49	226.43
chr1	29146743	29147743	-	SRSF4	458.13	217.43	902.88	698.03	230.07	465.2	806.62	300	382.23	421.67
chr1	29170285	29171285	-	ENSG10010136122.1	520.87	326.65	855.81	318.68	654.39	237.53	836.55	686.48	544.15	688.76
chr1	29191657	29192657	-	MECR	378.81	533.87	409.57	831.62	588.26	92.69	375	623.94	339.76	280.41
chr1	29222933	29223933	+	RP11-467D18.2	1242.98	595.63	721.33	1155.91	490.45	976.75	459.02	309.28	431.61	364.54
chr1	29235516	29236516	+	PTPRU	1295.07	851.34	1484.23	897.4	1854.33	1191.1	261.06	910.74	511.77	448.66
chr1	29328620	29329620	-	LINC01756	710.28	612.47	666.31	581.27	220.43	428.7	288.46	615.63	212.35	448.66
chr1	29487193	29488193	-	RP11-810H18.1	473.52	653.3	383.74	448.7	165.32	417.12	117.91	384.53	294.11	56.08
chr1	29707851	29708851	-	RP4-656G21.1	662.92	777.84	733.55	611.86	661.28	509.81	346.16	346.42	1068.66	785.15
chr1	29754175	29755175	+	RP11-179G8.2	361.06	617.58	447.77	428.3	451.18	585.12	432.7	78.18	366.31	56.08
chr1	29903865	29904865	-	RP11-179G8.1	254.52	163.33	122.26	135.12	402.96	92.69	403.85	276.06	84.94	148.97
chr1	30012952	30013952	-	LINC01648	168.1	571.64	453.58	518.04	135.01	319.79	57.69	492.51	316.4	96.74
chr1	30139263	30140263	+	RP5-893G23.1	568.22	115.35	545.89	0	615.81	92.69	230.77	364.49	169.88	224.33
chr1	30225523	30226523	+	RP3-357I16.1	583.61	669.13	82.83	429.32	330.64	246.79	317.31	690.88	169.88	196.29
chr1	30408560	30409560	-	RP4-591L5.1	615.57	877.88	360.66	693.45	440.85	741.54	165.87	166.12	53.09	175.26
chr1	30414825	30415825	+	RP4-591L5.2	112.46	857.46	745.78	563.42	189.43	370.77	75.72	539.9	84.94	56.08
chr1	30710277	30711277	-	MATN1	915.07	734.97	1232.98	610.33	513.87	741.54	722.24	522.31	339.76	336.49
chr1	30717504	30718504	+	MATN1-AS1	13772.2	12472	29259.1	29585.7	30201	26966.6	23375	24852	21044	16070.4
chr1	30730693	30731693	+	RP5-1166H10.4	795.51	1292.83	2211.36	617.98	1188.92	1481.92	661.3	826.22	958.77	222.23
chr1	30731469	30732469	-	LAPTM5	3720.66	2410.59	5358.93	3145.49	2672.66	1889.77	1388.6	1641.68	572.29	420.97
chr1	30738156	30739156	-	MIR4420	3532.44	1872.13	4376.88	1874.34	3295.36	1893.24	1109.15	934.2	312.16	415.01
chr1	30809378	30810378	-	RP5-1125N11.1	3680.41	3021.53	5167.9	5947.32	1089.73	2647.53	2643.06	3556.98	327.02	510.35
chr1	30823217	30824217	+	LINC01778	3105.09	2585.66	5321.94	5931	4178.43	5733.61	5272.42	4501.44	3233.59	4060.02
chr1	30842823	30843823	+	RN7SKP91	1836.06	1983.39	1625.44	2657.02	1638.72	2366.56	229.69	1045.6	169.88	151.07
chr1	30857158	30858158	+	RP1-65J11.5	255.7	81.66	325.82	611.86	865.17	529.51	353.37	546.25	297.29	196.29
chr1	30868466	30869466	-	SDC3	666.48	571.64	780.62	571.07	969.87	741.54	1785.6	625.4	1185.98	1799.55
chr1	30917469	30918469	-	RN7SL371P	968.34	775.8	1332.01	1074.33	1047.02	926.93	721.16	547.23	382.23	476.7
chr1	30930506	30931506	-	PUM1	1041.74	445.06	1198.14	611.86	544.17	645.37	230.77	547.23	635.99	336.49
chr1	31035734	31036734	+	RP11-201O14.1	1179.06	253.16	707.27	878.02	440.85	654.64	548.08	206.19	382.23	285.32
chr1	31049872	31050872	+	RP11-201O14.2	700.81	571.64	242.07	681.21	1071.82	762.4	892.8	725.08	1384.53	1099.22
chr1	31093987	31094987	-	SELENOWP1	344.48	326.65	460.61	197.33	220.43	181.91	173.08	234.53	382.23	226.78
chr1	31107188	31108188	-	RP11-490K7.1	189.41	367.48	744.56	630.22	385.74	417.12	1237.51	273.61	84.94	112.16
chr1	31178745	31179745	-	NKAIN1	1204.51	530.81	1153.82	759.73	712.94	602.5	461.54	535.01	84.94	706.29
chr1	31258568	31259568	-	SNRNP40	161	242.95	374.11	208.03	85.41	185.39	160.1	445.6	212.35	256.58
chr1	31262245	31263245	-	RP11-490K7.4	408.41	326.65	215.48	163.16	220.43	231.73	347.96	195.44	361	308.45
chr1	31295982	31296982	+	ZCCHC17	6030.25	5466.32	14177.8	16309.2	14629.3	11016.5	10816.7	11139	15165.6	14040.9
chr1	31332067	31333067	-	RP11-266K22.2	367.57	694.14	303.81	792.36	0	563.69	247.36	436.32	151.83	170.7
chr1	31364253	31365253	-	FABP3	0	163.33	721.02	668.46	495.96	0	243.03	351.79	406.65	448.66
chr1	31408565	31409565	+	SERINC2	511.99	719.66	788.57	326.33	551.06	336.01	265.03	508.14	366.31	720.31
chr1	31486589	31487589	-	RP11-439L8.2	815.63	530.81	549.56	682.23	226.62	1036.42	375	469.05	662.01	627.77
chr1	31496577	31497577	-	RNU6-40P	0	158.73	176.36	0	0	170.32	67.79	0	169.88	9.11
chr1	31499085	31500085	+	LDC1P	337.38	663.51	780.93	655.2	330.64	926.92	575.13	615.63	506.99	476.7
chr1	31502631	31503631	-	Y_RNA	685.42	449.15	724.08	1120.73	661.28	365.56	580.9	547.23	469.3	364.54
chr1	31505226	31506226	+	LINC01226	710.28	891.15	435.85	407.91	838.99	731.11	1533.19	807.16	3822.33	4788.04
chr1	31570585	31571585	-	RP11-73M7.1	1154.2	1472.49	554.75	609.31	471.85	417.12	876.21	742.67	2027.96	711.55
chr1	31575485	31576485	+	TINAGL1	751.71	1306.61	1118.67	1009.58	881.7	1002.24	706.74	867.26	398.16	422.37
chr1	31616686	31617686	+	HCRTR1	426.17	432.81	537.94	411.99	552.44	517.92	291.35	309.77	169.88	112.16
chr1	31628866	31629866	-	PEF1	378.81	313.38	513.49	517.02	826.6	695.19	430.53	171.99	552.11	282.52
chr1	31643049	31644049	+	PEF1-AS1	284.11	707.41	1008.64	771.97	662.65	305.31	907.94	1055.37	424.7	1079.94
chr1	31643694	31644694	+	RP11-73M7.9	1047.66	1754.73	2138.92	1924.31	1731.72	1074.07	1101.93	1345.6	1316.58	1524.04
chr1	31651263	31652263	-	COL16A1	773.02	253.67	1147.4	319.19	881.7	257.8	432.7	819.38	580.78	113.22
chr1	31726117	31727117	-	ADGRB2	977.81	773.76	863.76	1264.52	275.53	865.52	276.21	169.05	339.76	196.29
chr1	31757660	31758660	-	MIR4254	568.22	734.97	1357.08	1203.33	661.28	370.77	411.06	312.7	520.26	511.75
chr1	31788130	31789130	+	RP11-84A19.3	3486.27	5139.66	9756.29	10534.3	7707.99	5005.39	6905.12	4534.17	7867.63	5471.54
chr1	31789422	31790422	-	SPOCD1	1373.2	1796.59	1576.53	1985.5	1401.08	1260.62	791.11	1118.89	1773.14	1131.46
chr1	31841019	31842019	-	RP11-84A19.2	436.23	378.71	711.24	337.54	110.21	499.38	346.16	429.97	320.12	168.25
chr1	31850913	31851913	-	RP11-84A19.4	426.17	244.99	472.53	489.49	110.21	536.46	103.13	394.3	205.98	392.58
chr1	31905421	31906421	-	PTP4A2	1278.5	418.01	647.97	489.49	741.18	453.04	463.35	751.95	382.23	943.94
chr1	31918563	31919563	-	RP4-534N18.5	314.89	848.79	729.28	244.75	342.35	461.72	385.1	456.84	325.96	446.56
chr1	31932020	31933020	+	RP4-534N18.2	2651.7	2919.46	4951.5	5221.24	2300.69	4657.8	1608.19	4475.54	1560.79	1156.7
chr1	31971189	31972189	-	RP4-534N18.4	994.39	408.32	810.27	1101.35	945.76	831.34	274.76	385.5	552.12	556.97
chr1	32012868	32013868	+	KHDRBS1	7815.4	4185.23	14012.1	11866.1	11194.8	7876.54	9552.51	7516.57	16754.5	11684.8
chr1	32051291	32052291	-	RP11-277A4.4	757.63	739.56	576.76	642.46	1157.23	968.06	706.02	234.53	467.17	564.68
chr1	32071031	32072031	+	TMEM39B	657.6	783.46	717.97	1239.53	269.33	463.46	304.33	542.83	956.65	448.66
chr1	32085949	32086949	+	MIR5585	378.81	163.33	381.75	407.91	715.01	509.81	403.85	176.87	424.7	504.74
chr1	32086523	32087523	-	Metazoa_SRP	94.7	241.93	634.83	46.91	330.64	216.67	19.47	397.96	84.94	370.49
chr1	32107056	32108056	+	KPNA6	3482.72	2129.36	5627.59	5351.77	4750.16	3568.66	3659.89	4825.38	3979.47	4479.59
chr1	32169733	32170733	+	RP4-622L5.2	201.84	1061.62	570.03	298.28	1050.46	560.21	540.51	547.23	636.52	268.5
chr1	32178675	32179675	+	TXLNA	2891.41	1852.73	4198.08	4165.77	4256.96	3015.4	2516.86	2384.35	5967.08	2998.66
chr1	32199595	32200595	+	CCDC28B	1411.67	1919.08	2416.15	1998.76	2321.35	1231.07	1220.57	1446.25	1754.56	680
chr1	32203769	32204769	-	RP4-622L5.7	1680.99	1018.75	1735.16	898.42	1189.61	612.35	365.27	767.59	339.76	710.5
chr1	32204671	32205671	+	IQCC	2529.17	1112.15	2237.34	1697.92	1954.21	695.19	1159.63	1718.39	698.11	741.34
chr1	32208089	32209089	+	DCDC2B	1082.58	487.94	1556.67	1081.98	1186.16	140.2	778.85	586.32	745.36	612.35
chr1	32213472	32214472	-	TMEM234	262.8	0	320.32	210.07	416.05	352.23	519.24	351.79	19.11	454.27
chr1	32220077	32221077	+	EIF3I	1012.14	2215.11	2928.11	1547	991.91	822.65	1347.49	781.75	934.35	616.91
chr1	32230658	32231658	-	MTMR9LP	544.54	496.1	786.74	212.11	881.7	564.27	380.77	156.35	1102.11	420.62
chr1	32246222	32247222	+	FAM167B	1183.79	468.54	828.92	571.07	275.53	92.69	588.47	441.69	766.59	356.82
chr1	32250239	32251239	+	LCK	949.99	1482.18	1343.32	1248.2	772.18	800.63	432.7	469.05	946.03	848.95
chr1	32268338	32269338	-	Metazoa_SRP	369.34	280.72	443.19	346.72	110.21	508.65	121.88	117.26	169.88	309.15
chr1	32285452	32286452	-	Y_RNA	809.71	508.35	897.38	536.4	1212.34	502.86	360.58	171.99	280.3	408
chr1	32291083	32292083	+	HDAC1	4167.54	3635.54	10567.5	7200.11	9394.25	7542.27	6593.22	6437.75	9965.13	8837.19
chr1	32332839	32333839	-	MARCKSL1	284.11	194.97	1050.51	918.82	661.97	775.14	404.21	731.92	382.23	555.92
chr1	32348194	32349194	-	RP4-811H24.9	983.73	851.34	842.37	667.95	965.74	658.12	651.21	336.15	495.84	1100.62
chr1	32350521	32351521	+	TSSK3	3269.64	2013.5	4614.98	4224.41	6032.07	3992.73	3812.42	3820.34	5271.63	3971.69
chr1	32360270	32361270	-	FAM229A	473.52	694.14	660.2	433.4	447.74	185.39	602.17	429.97	361	518.76
chr1	32363633	32364633	-	BSDC1	994.39	445.57	778.49	958.59	385.74	509.81	399.16	117.26	84.94	252.37
chr1	32401109	32402109	-	GAPDHP20	710.28	775.8	927.64	800.52	826.6	1310.44	616.23	1085.17	978.94	638.64
chr1	32420979	32421979	+	RP11-395N6.4	710.28	489.98	617.71	345.19	537.98	926.35	108.9	467.59	0	384.87
chr1	32422214	32423214	-	LRRC37A12P	409.59	233.76	667.54	146.85	573.11	359.18	235.82	54.72	0	463.38
chr1	32456835	32457835	+	RN7SL122P	284.11	569.09	339.27	611.86	265.2	92.69	178.49	356.68	169.88	196.29
chr1	32464057	32465057	+	RP1-27O5.3	537.44	326.65	783.99	448.7	330.64	370.77	317.31	312.7	169.88	476.7
chr1	32464072	32465072	+	ZBTB8B	572.96	326.65	803.24	448.7	322.37	370.77	312.98	312.7	163.51	476.7
chr1	32538427	32539427	+	ZBTB8A	722.71	1026.91	436.16	893.83	551.06	702.73	652.29	775.4	736.86	911.34
chr1	32599172	32600172	-	ZBTB8OS	757.63	202.12	279.97	326.33	305.84	317.47	419.72	78.18	84.94	218.72
chr1	32638951	32639951	+	Y_RNA	403.67	316.44	753.12	215.17	110.21	186.54	390.15	450.49	297.29	309.15
chr1	32650142	32651142	+	RBBP4	6873.1	4459.82	12838.4	10107	10008.7	8371.29	8649.61	6887.26	15191.6	11072.1
chr1	32678906	32679906	-	SYNC	601.37	939.13	533.66	244.75	352.68	228.26	230.77	78.18	637.06	319.67
chr1	32716734	32717734	-	RP11-114B7.6	1748.46	1300.48	2524.65	2967.54	885.83	1678.89	814.19	2027.68	646.61	499.84
chr1	32740830	32741830	+	KIAA1522	858.25	571.64	574.62	938.19	936.81	515.6	486.78	469.05	84.94	112.16
chr1	32774237	32775237	-	YARS1	915.07	626.76	1948.2	775.03	1480.29	610.61	576.21	567.26	325.96	566.78
chr1	32815767	32816767	+	S100PBP	1305.72	1849.16	1894.1	1968.67	1553.31	1838.79	1445.21	1160.42	2489.29	2268.54
chr1	32861268	32862268	-	FNDC5	662.92	920.75	712.77	719.96	256.24	231.73	490.39	469.05	609.45	196.29
chr1	32884994	32885994	+	HPCA	667.66	637.99	1210.37	731.18	1377.66	629.15	504.81	342.99	262.25	364.54
chr1	32893594	32894594	-	TMEM54	615.57	1208.61	870.49	1323.67	872.06	370.77	623.08	390.88	254.82	51.18
chr1	32924454	32925454	+	RP5-1174N9.3	568.22	988.12	794.68	897.4	932.67	506.33	230.77	436.81	322.77	369.44
chr1	32935445	32936445	-	RNF19B	142.06	658.41	641.86	813.27	275.53	880.58	376.81	764.65	1443.99	734.33
chr1	32972553	32973553	+	RP5-1174N9.2	801.43	163.33	360.97	360.49	243.85	278.08	230.77	351.79	382.23	250.27
chr1	32978947	32979947	+	RP4-803A2.1	125.48	244.99	454.19	366.61	628.9	251.43	218.51	240.88	552.12	264.29
chr1	32985952	32986952	+	RP4-803A2.2	800.24	338.9	789.79	724.04	330.64	665.07	196.16	351.79	535.13	294.43
chr1	32986075	32987075	+	RP1-117O3.2	662.92	290.92	777.87	604.21	268.64	501.12	173.08	376.22	594.58	290.93
chr1	33006940	33007940	-	AK2	757.63	734.97	2824.19	2294.49	1129.68	1112.31	490.39	1983.7	1996.11	1381.03
chr1	33028232	33029232	-	Metazoa_SRP	189.41	530.81	776.35	948.39	270.02	92.69	1153.86	619.54	632.81	897.32
chr1	33080104	33081104	+	AZIN2	1673.88	1471.98	3671.44	3528.41	3036.36	2257.06	3455.81	2267.09	76.45	356.12
chr1	33140871	33141871	-	RP11-131M11.2	1206.29	898.29	978.68	672.03	447.05	695.19	461.54	625.4	339.76	363.84
chr1	33144399	33145399	-	TRIM62	958.28	408.32	808.44	448.7	839.68	880	756.14	547.72	891.88	364.54
chr1	33161851	33162851	+	RP11-131M11.3	525.01	1184.11	630.86	934.62	228	47.51	371.04	390.88	339.76	476
chr1	33193788	33194788	+	RP11-131M11.4	473.52	285.82	244.52	589.43	110.21	417.12	432.7	23.45	0	68.7
chr1	33255492	33256492	+	ZNF362	236.76	489.98	239.63	407.91	338.9	92.69	536.54	156.35	577.6	581.86
chr1	33260212	33261212	+	RP11-415J8.7	452.21	171.49	392.45	407.91	110.21	396.26	382.22	312.7	293.05	44.87
chr1	33305766	33306766	-	A3GALT2	561.12	244.99	560.56	812.76	275.53	185.39	201.93	505.21	169.88	422.72
chr1	33306348	33307348	+	RP11-415J8.3	189.41	244.99	244.52	611.86	110.21	278.08	144.23	539.41	382.23	351.92
chr1	33322623	33323623	-	PHC2	378.81	489.98	750.98	440.03	588.26	463.46	346.16	351.79	679.53	626.02
chr1	33331393	33332393	-	MIR3605	473.52	1187.18	609.16	710.78	834.86	92.69	401.69	380.62	254.82	284.97
chr1	33335566	33336566	-	RN7SKP16	520.87	163.33	682.21	465.02	440.85	92.69	519.24	195.44	339.76	577.65
chr1	33349352	33350352	+	PHC2-AS1	1053.58	489.98	1874.23	2482.13	2758.07	1900.2	2270.22	1381.75	2539.73	1660.04
chr1	33465249	33466249	+	TLR12P	802.61	488.96	299.53	693.45	558.64	184.23	519.24	199.84	752.79	407.3
chr1	33471645	33472645	+	ZSCAN20	3184.4	3613.59	10454.7	13392.2	10659.6	7890.45	10215.3	7118.85	5215.89	3394.74
chr1	33511008	33512008	-	RP4-580O19.2	168.1	696.18	146.71	471.13	220.43	567.74	200.48	156.35	208.1	308.45
chr1	33512998	33513998	-	CSMD2	407.22	0	195.61	611.86	232.82	648.85	461.54	204.23	297.29	470.39
chr1	33837523	33838523	+	HSPD1P14	378.81	163.33	375.64	584.33	183.23	278.08	208.05	266.77	93.97	140.21
chr1	33859475	33860475	+	HMGB4	307.79	79.11	586.84	224.35	275.53	72.42	117.19	234.53	143.34	206.8
chr1	33867953	33868953	+	CSMD2-AS1	229.06	493.55	220.07	244.75	110.21	466.94	144.23	159.77	84.94	224.33
chr1	34111949	34112949	+	RNA5SP42	710.28	367.48	423.93	407.91	330.64	642.48	173.08	151.95	127.41	164.39
chr1	34165883	34166883	+	C1orf94	473.52	653.3	285.48	407.91	110.21	92.69	139.18	195.44	339.76	364.54
chr1	34275859	34276859	-	RP4-657M3.2	188.81	471.6	263.77	174.89	220.43	648.85	58.05	195.44	84.94	288.47
chr1	34639157	34640157	-	RP4-651I17.1	94.7	408.32	288.23	276.87	348.55	231.73	124.76	377.2	84.94	56.08
chr1	34668599	34669599	-	MIR552	284.11	81.66	195.61	233.53	110.21	105.44	296.4	156.35	221.91	321.42
chr1	34711737	34712737	-	SMIM12	416.1	440.47	219.15	501.73	275.53	695.19	153.61	343.48	212.35	196.29
chr1	34754047	34755047	+	GJB5	994.39	350.13	690.76	448.7	817.64	251.43	142.07	156.35	272.87	0
chr1	34758740	34759740	+	GJB4	568.22	296.03	1149.24	785.23	220.43	278.08	310.1	674.26	0	252.37
chr1	34760426	34761426	-	RP1-34M23.5	587.16	857.46	762.29	604.73	738.42	420.59	408.9	117.26	204.92	325.28
chr1	34780214	34781214	+	GJB3	585.98	410.36	449.3	1179.88	495.96	185.39	413.95	308.79	144.4	224.33
chr1	34791999	34792999	+	GJA4	947.03	326.65	484.15	407.91	235.58	185.39	201.92	666.93	287.74	112.16
chr1	34849694	34850694	+	RP5-997D16.2	833.39	326.65	314.21	213.13	275.53	185.39	259.62	78.18	583.97	395.38
chr1	34864436	34865436	-	DLGAP3	662.92	775.8	775.12	930.03	515.24	829.6	1065.88	156.35	509.64	336.5
chr1	34973356	34974356	-	RP11-244H3.5	210.71	516.52	529.38	489.49	495.96	743.86	340.39	429.96	305.79	290.23
chr1	34974699	34975699	-	GPR199P	616.16	705.37	680.68	949.41	110.21	419.43	461.18	616.61	413.02	224.33
chr1	34980533	34981533	-	RP11-244H3.4	931.64	415.46	1026.98	646.54	597.22	278.08	493.27	1085.66	888.16	641.09
chr1	34980535	34981535	-	TMEM35B	929.28	413.42	1026.98	642.46	595.84	278.08	490.39	1079.8	889.22	636.19
chr1	34985165	34986165	-	ZMYM6	1089.09	571.64	1103.39	1305.31	1598.08	1205	750.01	781.75	467.17	862.27
chr1	35031172	35032172	+	ZMYM1	4091.18	2194.69	7772.01	6194.1	6116.8	5339.09	4608.23	5505.51	6181.56	5019.38
chr1	35052468	35053468	+	RPL12P45	94.7	653.3	585.62	448.7	360.95	600.18	375	156.35	125.29	56.08
chr1	35121022	35122022	+	EFCAB14P1	284.11	408.32	545.28	459.92	480.8	403.21	259.62	411.4	1.06	124.78
chr1	35140515	35141515	-	RP11-181E22.4	673.28	0	366.78	701.09	0	608.3	369.6	149.02	169.88	0
chr1	35175378	35176378	-	SFPQ	473.52	408.32	313.59	286.56	220.43	440.29	415.39	1020.19	981.07	765.53
chr1	35194969	35195969	+	Y_RNA	847	898.29	1062.74	1388.93	599.97	1135.48	378.97	753.42	234.65	711.9
chr1	35267709	35268709	+	ZMYM4	3776.89	1890.5	6520.69	5723.99	5390.77	4245.9	6112.93	4903.8	7210.93	6142.78
chr1	35291196	35292196	-	RN7SL503P	426.17	244.99	442.58	244.75	429.83	92.69	403.85	351.79	212.35	140.21
chr1	35309274	35310274	+	SNORA62	0	565.52	105.75	326.33	330.64	92.69	441.35	121.17	637.05	420.62
chr1	35349722	35350722	+	RPL5P4	236.76	244.99	317.87	90.76	220.43	338.33	230.77	625.4	594.59	597.28
chr1	35357822	35358822	-	ZMYM4-AS1	838.13	375.65	268.97	652.65	606.17	92.69	424.04	390.88	522.39	187.18
chr1	35398997	35399997	+	Metazoa_SRP	0	204.16	423.63	312.05	440.85	185.39	191.83	238.92	185.28	523.67
chr1	35432492	35433492	-	KIAA0319L	189.41	675.76	467.03	571.07	639.23	278.08	233.66	273.61	511.77	562.23
chr1	35508742	35509742	+	RP4-728D4.3	621.49	873.8	489.04	1294.09	440.85	999.92	261.78	481.76	390.73	532.78
chr1	35556473	35557473	+	NCDN	2249.8	1878.76	3491.11	3792.54	3241.63	3181.67	1258.79	1804.39	2650.68	1562.25
chr1	35568813	35569813	-	TFAP2E-AS1	1167.81	1429.1	982.35	2898.71	1381.79	926.93	1231.02	1671	1568.22	2227.18
chr1	35572314	35573314	+	TFAP2E	607.29	571.64	856.43	873.95	628.21	513.29	1075.25	595.11	254.82	392.58
chr1	35598541	35599541	-	PSMB2	473.52	256.22	612.21	407.4	275.53	358.6	469.48	977.19	382.23	420.97
chr1	35712877	35713877	-	C1orf216	701.99	694.14	322.15	868.34	606.17	509.81	214.18	636.64	256.41	345.61
chr1	35719218	35720218	-	CLSPN	918.62	1231.07	1132.73	668.97	1245.4	660.43	719.72	682.08	588.21	431.13
chr1	35738389	35739389	+	RP11-435D7.3	899.68	0	590.21	326.33	881.7	276.92	591.35	508.14	234.65	588.87
chr1	35807016	35808016	+	AGO4	1538.93	726.8	1138.23	1509.26	1159.99	646.53	790.39	578.5	524.51	436.04
chr1	35868808	35869808	+	AGO1	2691.95	2278.4	4475.91	3760.92	3174.12	1619.8	1642.81	1968.07	261.19	347.71
chr1	35872270	35873270	-	CFAP97P1	331.46	949.33	489.04	571.07	440.85	764.71	248.8	161.24	212.35	280.41
chr1	35907980	35908980	-	RP4-789D17.6	189.41	285.82	537.94	438.5	495.96	336.01	324.52	214.98	84.94	273.4
chr1	35928720	35929720	-	RP4-789D17.5	1183.79	326.65	1002.53	571.07	1157.23	463.46	605.78	547.23	891.88	448.66
chr1	35929718	35930718	+	AGO3	2324.97	1300.48	2437.85	1988.56	2959.21	2493.43	2133.2	2641.35	3749.07	2173.19
chr1	35991109	35992109	-	RP4-665N4.8	237.94	692.09	277.22	530.28	367.15	185.39	115.39	663.51	382.23	332.64
chr1	36079066	36080066	-	RP4-665N4.4	378.81	163.33	635.75	489.49	143.28	324.42	375	351.79	208.1	299.34
chr1	36083094	36084094	+	TEKT2	94.7	408.32	712.77	859.67	308.6	463.46	642.55	351.79	212.35	290.93
chr1	36087892	36088892	+	ADPRS	1607.59	202.12	2088.19	1615.32	1578.8	820.33	949.05	625.4	2350.73	1805.86
chr1	36094239	36095239	-	COL8A2	1028.72	652.28	1155.66	733.73	496.65	370.77	352.65	712.37	806.94	295.83
chr1	36135570	36136570	-	TRAPPC3	189.41	326.65	1461	1162.54	867.92	1112.31	973.57	664.49	1040.52	785.16
chr1	36154579	36155579	+	MAP7D1	1527.69	962.6	1791.71	1346.1	1117.28	868.41	872.61	714.33	340.29	384.87
chr1	36190915	36191915	+	RN7SL131P	935.2	602.27	553.22	400.26	241.09	498.22	398.44	70.85	127.41	252.37
chr1	36223432	36224432	+	THRAP3	8397.83	6049.19	16330.2	14356.4	11878.2	11058.2	9328.95	11822.1	15542	11086.1
chr1	36240898	36241898	-	UBE2V2P4	0	138.83	276.31	395.67	220.43	181.91	230.77	603.91	177.31	272
chr1	36305368	36306368	+	SH3D21	1612.33	1429.1	1302.06	1427.68	1055.29	278.08	863.95	900.97	420.46	319.67
chr1	36321030	36322030	-	EVA1B	3119.29	3812.64	7390.57	6409.27	3884.99	3406.45	2350.99	2379.47	557.42	112.16
chr1	36328630	36329630	+	RP11-268J15.6	1095.01	888.09	1222.59	963.69	1708.29	764.71	1222.37	977.19	976.82	616.91
chr1	36338624	36339624	-	STK40	776.57	326.65	618.63	440.54	603.41	155.26	230.77	312.7	1601.13	1381.03
chr1	36390238	36391238	-	LSM10	983.73	809.49	1345.46	971.84	223.18	427.54	891.36	508.14	391.79	405.2
chr1	36401721	36402721	-	RNU4-27P	802.61	1336.21	1476.28	751.57	53.04	348.76	663.11	566.77	960.89	901.88
chr1	36414827	36415827	-	OSCP1	522.05	595.12	782.76	449.21	330.64	49.82	122.6	429.97	297.29	252.37
chr1	36417450	36418450	-	SNORA63C	615.57	979.96	1109.5	183.56	551.06	1019.62	317.31	566.77	339.76	252.37
chr1	36454718	36455718	-	MRPS15	615.57	812.55	1168.8	1019.77	495.96	417.12	544.48	793.48	913.11	874.89
chr1	36465043	36466043	-	CSF3R	1483.29	734.97	1898.68	1238	1287.42	1074.07	766.23	1016.28	1486.46	888.21
chr1	36629335	36630335	+	FTLP18	538.63	96.97	736.61	734.24	385.74	463.46	328.13	557	339.76	255.88
chr1	36702953	36703953	+	RP11-251B9.1	461.09	540.51	1289.22	995.81	1318.42	741.54	1367.32	1120.35	1206.16	1146.54
chr1	36767122	36768122	-	RP4-614N24.3	189.41	163.33	274.47	371.2	108.84	338.33	317.31	147.56	84.94	0
chr1	36768812	36769812	+	RP4-614N24.1	565.85	244.99	563.61	611.86	622.7	92.69	349.04	490.55	382.23	183.67
chr1	36794527	36795527	-	GRIK3	433.86	163.33	417.52	559.85	606.17	1023.67	518.88	315.63	169.88	112.17
chr1	37132489	37133489	+	RP3-406M12.1	331.46	163.33	510.74	487.45	679.87	185.38	177.04	331.27	84.94	446.56
chr1	37153761	37154761	-	RP5-1180C18.1	153.89	538.98	275.69	530.28	329.95	278.08	151.08	156.35	170.41	168.25
chr1	37160563	37161563	+	MIR4255	15.39	395.05	391.23	272.28	338.22	231.73	259.62	469.05	127.41	56.08
chr1	37202610	37203610	+	RNU6-636P	189.41	244.99	293.42	239.65	0	115.87	144.23	195.44	84.94	112.16
chr1	37263677	37264677	-	RNA5SP43	1058.31	244.99	606.1	448.7	551.06	231.73	115.39	386.97	84.94	309.51
chr1	37329852	37330852	+	RPS29P6	520.87	81.66	257.97	683.25	57.86	417.12	337.5	154.4	169.88	349.11
chr1	37349934	37350934	-	LINC01137	370.53	604.31	396.73	448.7	220.43	615.25	459.38	312.7	195.36	235.55
chr1	37473580	37474580	+	ZC3H12A	1396.88	1990.54	2622.46	2896.16	1694.52	1934.96	1774.06	1993.47	3057.87	2537.73
chr1	37479230	37480230	+	MIR6732	1894.07	3419.64	4089.57	4629.77	3416.59	3186.3	2884.65	2843.63	5568.93	6393.4
chr1	37488993	37489993	-	MEAF6	931.65	384.84	680.68	326.33	495.96	278.08	178.13	439.74	258.54	418.52
chr1	37499935	37500935	-	MIR5581	796.1	163.33	371.36	326.33	72.33	973.27	463.35	312.7	212.35	264.64
chr1	37533449	37534449	-	SNIP1	900.87	939.13	837.48	734.24	548.31	602.5	652.29	580.94	382.23	366.99
chr1	37543763	37544763	+	FTH1P1	158.63	367.48	366.78	344.17	165.32	231.73	287.38	469.05	320.12	218.37
chr1	37555247	37556247	+	RP3-423B22.5	1278.5	939.13	731.42	704.15	197.01	378.3	346.16	429.97	353.57	341.05
chr1	37555919	37556919	+	DNALI1	1530.05	795.19	1843.06	1814.18	1084.9	1025.99	791.29	965.47	465.05	112.16
chr1	37565816	37566816	-	GNL2	757.63	502.23	721.33	652.65	223.18	231.73	548.08	386.97	278.18	452.87
chr1	37595126	37596126	+	RP11-566C13.2	2052.7	2074.24	4304.75	4112.75	3504.76	2962.69	3359.89	3274.57	5758.98	4104.53
chr1	37610350	37611350	-	RSPO1	242.68	510.39	110.03	224.35	551.06	139.04	129.81	175.89	509.64	56.08
chr1	37680570	37681570	-	C1orf109	568.22	571.64	241.46	326.33	551.06	648.85	230.77	425.08	637.06	406.6
chr1	37691481	37692481	+	CDCA8	6838.18	5291.76	11912.9	13791.9	12572.5	11586	9079.06	11793.2	11993.1	10749.2
chr1	37712880	37713880	-	EPHA10	236.76	918.71	788.57	1162.54	110.21	231.73	230.77	508.14	392.85	476.7
chr1	37736955	37737955	-	Y_RNA	509.03	637.99	440.13	604.21	330.64	0	335.34	500.81	212.35	364.54
chr1	37775670	37776670	+	ACTN4P2	568.22	367.48	550.17	280.44	330.64	283.87	173.08	390.88	212.35	126.19
chr1	37781457	37782457	-	RP11-109P14.2	15.39	160.26	485.37	203.95	220.43	413.64	346.16	234.53	254.82	168.25
chr1	37792847	37793847	+	MANEAL	185.26	653.3	737.83	1169.17	119.86	610.03	333.9	100.65	258.54	296.19
chr1	37798720	37799720	-	RP11-109P14.9	662.92	816.63	764.12	254.94	743.94	509.81	569.72	557	254.82	308.45
chr1	37801945	37802945	-	YRDC	378.81	979.96	845.12	369.67	0	225.94	259.62	227.2	844.1	382.06
chr1	37805979	37806979	+	C1orf122	501.34	244.99	665.7	631.24	330.64	740.96	222.84	781.75	1051.14	167.9
chr1	37808574	37809574	-	MTF1	1651.39	1020.79	1777.65	1191.09	1640.79	786.73	949.77	781.75	1648.91	1166.52
chr1	37839986	37840986	+	RP11-109P14.8	217.82	744.16	612.52	644.5	275.53	556.16	115.39	308.79	127.41	168.25
chr1	37859697	37860697	+	RP11-109P14.10	2206.59	1384.7	3877.45	2969.07	4690.92	3123.16	2403.63	2241.68	5164.93	4253.5
chr1	37859697	37860697	-	INPP5B	2206.59	1384.7	3877.45	2969.07	4690.92	3123.16	2403.63	2241.68	5164.93	4253.5
chr1	37883237	37884237	+	SNORA63	1156.57	244.99	2025.22	2428.59	606.17	648.85	150.36	554.07	509.64	308.45
chr1	37884023	37885023	+	RNU6-584P	765.91	530.81	1016.28	1327.23	533.15	278.08	193.63	156.35	382.23	0
chr1	37952508	37953508	+	Metazoa_SRP	568.22	596.14	1012.31	1093.2	220.43	495.9	419.72	644.95	764.47	351.92
chr1	37955975	37956975	-	SF3A3	198.29	612.47	418.74	464	588.95	338.91	126.2	109.93	382.23	117.42
chr1	37990462	37991462	+	RNU6-510P	1314.01	163.33	1580.2	1283.89	1344.59	602.5	422.6	679.15	903.56	757.11
chr1	37995770	37996770	-	FHL3	994.39	658.41	907.77	999.38	723.27	92.69	850.97	200.32	7851.71	4731.95
chr1	38008258	38009258	+	UTP11	1342.42	1754.74	1426.15	1284.91	1407.97	631.47	903.62	1595.76	774.02	609.9
chr1	38042829	38043829	-	POU3F1	1149.46	1061.62	791.93	816.84	800.42	485.48	303.61	450.49	424.7	112.16
chr1	38046314	38047314	+	MIR3659HG	0	408.32	986.02	1223.73	220.43	834.23	392.31	899.02	0	84.12
chr1	38079572	38080572	-	RP5-884C9.3	459.31	244.99	270.19	307.97	137.77	273.44	115.39	117.26	575.47	328.08
chr1	38088231	38089231	+	MIR3659	568.22	612.47	861.93	1017.73	440.85	602.5	432.7	195.44	387.01	0
chr1	38128464	38129464	-	LINC02786	615.57	167.41	798.35	801.54	716.38	398.58	595.68	273.61	337.64	134.6
chr1	38148544	38149544	+	RP11-214L19.3	426.17	622.68	366.78	646.54	294.82	234.05	403.85	214.98	354.63	214.52
chr1	38192619	38193619	+	RP11-214L19.2	226.1	326.65	397.04	457.88	330.64	185.39	288.46	156.35	84.94	364.54
chr1	38208034	38209034	-	LINC01343	520.87	816.63	1050.82	697.52	407.79	945.46	536.54	358.63	492.66	314.06
chr1	38382838	38383838	-	RP11-329N22.2	0	0	242.68	81.58	16.53	137.88	72.84	78.18	339.76	280.41
chr1	38395659	38396659	+	RNU6-753P	0	0.51	146.71	163.16	110.21	92.69	57.69	78.18	84.94	22.43
chr1	38473825	38474825	+	LINC01685	464.64	170.98	287.31	530.28	661.28	185.39	115.39	429.96	127.41	150.72
chr1	38707931	38708931	+	HSPA5P1	636.88	81.66	406.82	490.51	136.39	324.42	140.27	390.88	254.82	284.27
chr1	38753216	38754216	-	RP11-334L9.2	281.74	489.98	456.03	334.49	330.64	231.73	288.46	156.35	212.35	56.08
chr1	38837198	38838198	-	RRAGC	899.68	530.81	336.82	448.7	661.28	278.08	750.01	196.42	169.88	763.42
chr1	38838333	38839333	-	RP5-864K19.7	197.1	1306.61	440.13	611.86	637.86	231.73	456.86	618.56	236.24	142.31
chr1	38858912	38859912	+	RP5-864K19.4	3369.07	2198.78	5710.73	8254.05	4532.49	5533.74	4181.3	3811.05	6374.79	4194.97
chr1	38861493	38862493	-	MYCBP	189.41	608.9	1022.39	996.32	661.28	761.24	413.59	654.72	966.73	549.26
chr1	38863501	38864501	-	RP5-864K19.6	757.63	489.98	868.04	1048.84	110.21	601.92	468.75	701.63	733.67	680
chr1	38873069	38874069	-	GJA9	3551.38	3066.96	7322.1	8630.34	5515.45	4989.18	5427.47	6476.84	5968.14	6789.83
chr1	38884807	38885807	-	RHBDL2	801.43	558.37	801.1	512.95	0	877.1	57.69	501.79	91.84	252.37
chr1	38925870	38926870	+	RNU6-605P	189.41	326.65	861.93	407.91	0	301.25	335.34	508.14	84.94	290.93
chr1	38949825	38950825	-	Y_RNA	0	586.95	314.82	558.33	330.64	191.18	578.73	234.53	254.82	122.68
chr1	38957275	38958275	-	EIF1P2	142.06	244.99	507.38	244.75	110.21	1155.76	486.78	427.52	169.88	341.75
chr1	38990276	38991276	+	AKIRIN1	3288.58	2627.51	5281.6	4915.31	6056.18	5559.23	3425.52	4307.47	5115.55	3115.38
chr1	39025318	39026318	+	NDUFS5	1304.54	1386.23	2647.83	3560.03	2319.98	2435.49	2087.04	2113.67	1826.23	1723.83
chr1	39080316	39081316	+	MACF1	1136.44	816.63	839.92	1142.15	110.21	556.16	323.08	742.67	297.29	224.33
chr1	39119940	39120940	-	RNU6-608P	426.17	326.65	458.47	601.67	619.95	185.39	317.31	312.7	424.7	224.33
chr1	39153164	39154164	-	RNA5SP44	899.68	857.46	951.18	379.36	837.62	572.38	558.18	813.02	494.78	186.47
chr1	39225670	39226670	-	RP11-416A14.2	290.03	367.48	284.25	163.16	330.64	231.73	425.49	371.33	727.3	182.27
chr1	39248838	39249838	-	RP11-420K8.1	947.03	408.32	616.19	253.92	275.53	602.5	581.98	519.87	628.56	448.66
chr1	39303294	39304294	-	HSPE1P8	0	326.65	63.57	326.33	221.8	602.5	341.11	234.53	686.96	308.45
chr1	39490636	39491636	+	BMP8A	284.11	244.99	1028.2	907.6	551.06	155.26	382.22	408.47	297.29	85.53
chr1	39513956	39514956	+	OXCT2P1	182.3	0	130.82	81.58	0	509.81	86.54	170.03	254.82	0
chr1	39521280	39522280	-	PPIEL	142.06	0	18.34	285.54	0	0	57.69	78.18	0	0
chr1	39559709	39560709	-	PABPC4	480.03	528.77	978.07	345.7	284.49	743.86	603.97	404.56	594.58	171.4
chr1	39564052	39565052	+	PABPC4-AS1	378.81	1057.54	915.72	346.72	330.64	556.16	519.24	472.96	424.7	224.33
chr1	39566374	39567374	-	SNORA55	477.07	636.97	745.78	682.23	1092.48	466.94	617.31	484.69	529.82	429.73
chr1	39622435	39623435	-	HEYL	662.92	285.82	453.89	1019.77	182.54	370.77	283.06	444.62	238.9	189.28
chr1	39632416	39633416	+	RP1-144F13.3	241.49	536.93	519.6	456.86	85.41	669.7	0	234.53	182.62	113.57
chr1	39650229	39651229	-	NT5C1A	804.98	663.51	584.7	851	468.4	185.39	143.51	435.34	339.76	392.58
chr1	39677648	39678648	-	HPCAL4	345.67	671.68	828.92	925.95	796.29	767.03	390.87	390.88	248.45	192.08
chr1	39691182	39692182	+	PPIE	994.39	952.4	1895.02	3294.89	1047.02	1297.7	1449.53	1368.07	457.62	257.98
chr1	39717028	39718028	+	RP1-144F13.4	310.15	816.63	769.01	277.38	0	509.81	634.62	711.4	424.7	127.59
chr1	39722566	39723566	-	RNU7-121P	189.41	702.3	412.01	611.86	584.13	648.85	367.79	0	386.48	0
chr1	39756182	39757182	-	BMP8B	378.81	407.3	199.28	1325.7	661.28	316.31	214.91	156.35	169.88	356.12
chr1	39768523	39769523	-	OXCT2	0	292.97	415.68	448.7	220.43	92.69	346.16	390.88	0	56.08
chr1	39778969	39779969	+	BMP8B-AS1	670.62	652.28	592.35	1007.54	440.85	556.15	557.82	349.84	317.47	479.15
chr1	39787976	39788976	+	RP1-118J21.25	265.17	489.98	301.98	607.78	275.53	417.12	227.89	351.79	722	56.08
chr1	39794843	39795843	-	RP1-118J21.24	662.92	646.16	938.03	254.94	458.76	284.45	201.93	108.96	1366.48	471.79
chr1	39798422	39799422	+	RP1-118J21.27	2939.36	2379.46	4210.6	3026.69	2924.77	1674.26	3157.97	1728.65	6148.64	4587.54
chr1	39800414	39801414	-	LINC02811	472.33	1184.11	846.03	325.31	545.55	899.12	1828.87	547.23	5130.42	2042.8
chr1	39837110	39838110	-	TRIT1	1100.93	0	473.75	657.75	0	231.73	234.38	156.35	573.35	196.29
chr1	39880566	39881566	-	Y_RNA	530.34	677.8	695.65	669.99	551.06	769.35	553.85	721.17	582.91	754.31
chr1	39894426	39895426	-	MYCL	1190.9	1164.72	971.35	1058.52	826.59	1109.99	506.25	561.89	432.14	949.2
chr1	39896745	39897745	+	MYCL-AS1	550.46	1181.56	1494.62	1055.46	826.59	648.85	807.7	867.26	334.45	427.63
chr1	39943890	39944890	-	Y_RNA	739.87	837.05	904.72	917.8	440.85	782.09	649.04	542.34	764.47	462.68
chr1	39954112	39955112	+	MFSD2A	736.32	979.96	717.66	548.64	2347.53	855.09	2355.31	1047.55	12747.5	7813.69
chr1	39961680	39962680	+	RP3-342P20.2	520.87	163.33	440.13	428.3	454.63	370.77	288.46	351.79	509.64	897.32
chr1	40039233	40040233	+	CAP1	3423.53	3402.29	8463.09	6309.85	7167.95	4194.91	6287.09	2928.65	8300.83	8890.12
chr1	40071710	40072710	-	PPT1	378.81	837.05	721.33	489.49	489.07	324.42	483.18	229.64	467.17	687.01
chr1	40131764	40132764	+	OAZ1P1	487.72	81.66	113.7	516.01	220.43	139.04	229.33	312.7	507.52	136
chr1	40160387	40161387	+	RLF	2609.08	1691.96	4120.75	4302.93	3900.83	2994.55	2441.13	3480.76	4352.15	3282.93
chr1	40176843	40177843	+	RNU6-1237P	622.08	1272.41	891.88	550.68	478.05	556.15	1200.37	1016.28	424.7	56.08
chr1	40244947	40245947	+	TMCO2	1151.24	979.96	1207	2355.68	661.28	1339.99	3377.92	658.14	460.8	782.7
chr1	40255427	40256427	-	RP1-39G22.7	236.76	1224.95	1412.4	900.97	826.59	655.8	552.41	156.35	722	514.21
chr1	40257041	40258041	+	ZMPSTE24	4318.47	3327.26	6072.92	5075.92	5222.01	4608.56	3164.82	5170.33	5707.48	5523.07
chr1	40261672	40262672	-	RP1-39G22.4	94.7	81.66	548.94	189.68	220.43	298.93	229.33	78.18	127.41	393.98
chr1	40299489	40300489	-	COL9A2	1379.71	1195.34	1168.8	1393.52	716.38	441.45	548.08	659.12	277.12	433.94
chr1	40332078	40333078	-	RP1-228H13.1	189.41	226.62	507.38	379.36	323.75	278.08	317.31	156.35	297.29	176.66
chr1	40343850	40344850	+	SMAP2	1349.52	974.85	1916.41	1356.3	895.48	260.7	2289.69	2061.88	2022.65	1675.46
chr1	40363766	40364766	+	RP1-228H13.2	240.31	1306.61	1294.11	1468.47	606.17	880.58	692.31	931.27	304.72	196.29
chr1	40435199	40436199	-	RP1-228H13.6	507.85	540	440.13	285.54	110.21	185.38	375	234.53	169.88	112.16
chr1	40449102	40450102	+	ZFP69B	2038.49	857.46	1830.22	2438.28	1752.38	1401.97	1352.18	1520.51	811.18	561.53
chr1	40463319	40464319	+	RP1-228H13.5	473.52	113.31	403.46	133.59	330.64	556.15	152.16	372.31	339.76	260.08
chr1	40472055	40473055	+	RP11-656D10.7	0	163.33	362.19	489.49	340.97	139.04	144.23	78.18	127.41	227.84
chr1	40476290	40477290	+	ZFP69	597.82	244.99	1030.03	453.8	1047.02	417.12	713.95	234.53	674.22	70.1
chr1	40492157	40493157	-	RP11-656D10.3	15.39	335.33	162.6	285.54	367.84	231.73	116.47	78.18	382.23	162.29
chr1	40507741	40508741	+	EXO5	215.45	59.21	448.39	641.44	813.51	337.17	695.2	869.21	555.83	463.73
chr1	40513461	40514461	-	RP11-656D10.5	142.06	530.81	312.37	203.95	110.21	92.69	57.69	78.18	147.05	196.29
chr1	40514754	40515754	-	RP11-656D10.6	1003.86	367.48	438.3	383.43	450.49	463.46	141.35	242.34	77.51	280.41
chr1	40530573	40531573	+	ZNF684	1818.9	1580.69	4001.85	4290.19	3958.35	3458.01	3843.79	2613.99	3730.49	3172.51
chr1	40558666	40559666	-	RP1-63P18.3	8.29	285.82	578.29	489.49	495.96	177.27	501.21	195.44	7.43	11.22
chr1	40562534	40563534	+	RP1-63P18.2	466.41	352.17	462.75	334.49	110.21	536.46	201.93	406.51	305.79	273.4
chr1	40592633	40593633	-	GTF2F2P2	284.11	452.21	672.12	594.53	440.85	509.81	1098.33	465.63	498.5	158.78
chr1	40619680	40620680	-	RIMS3	662.92	183.74	232.29	438.5	330.64	254.9	64.9	78.18	0	392.58
chr1	40658848	40659848	+	RP4-739H11.5	1041.74	939.13	1204.25	1578.61	330.64	602.5	517.79	721.17	0	364.54
chr1	40668089	40669089	-	RP4-739H11.3	675.35	653.3	872.01	1004.48	846.57	187.7	697.72	538.92	1122.28	1232.76
chr1	40689380	40690380	-	NFYC-AS1	1065.41	561.43	1063.65	530.28	771.49	787.89	699.53	586.32	637.06	497.73
chr1	40690648	40691648	+	NFYC	3956.24	3162.4	6345.25	6367.47	5673.19	4303.25	2738.97	3957.63	2843.39	3456.08
chr1	40753355	40754355	+	MIR30E	621.49	530.81	388.17	749.53	347.86	185.39	230.77	625.4	339.76	91.13
chr1	40756284	40757284	+	MIR30C1	473.52	816.63	558.72	285.54	0	609.45	405.29	312.7	169.88	392.58
chr1	40782787	40783787	+	KCNQ4	568.81	367.48	978.07	568.01	468.4	459.99	421.16	316.12	254.82	168.25
chr1	40803846	40804846	+	RN7SL326P	615.57	1429.1	1132.73	1754.01	1492	1340.57	778.85	1016.28	424.7	370.14
chr1	40860054	40861054	-	CITED4	832.21	972.81	1146.79	600.65	1045.64	417.12	2261.56	903.9	7314.45	8427.79
chr1	40862914	40863914	+	RP5-1066H13.4	2835.19	2719.38	4051.06	2998.13	2718.12	2704.3	1748.82	1188.27	1693.51	1057.15
chr1	40937104	40938104	-	RP11-348A7.1	284.11	232.74	220.07	440.54	675.05	672.02	1313.96	668.4	4079.28	3746.31
chr1	40938294	40939294	+	RP11-348A7.7	447.47	457.31	531.22	88.72	604.79	695.19	603.61	432.9	424.7	392.58
chr1	40941251	40942251	-	UBE2V1P8	286.48	0	452.97	442.07	615.12	509.81	606.86	159.28	918.95	621.46
chr1	40978688	40979688	+	CTPS1	2362.85	2057.91	2146.87	2636.11	1788.2	1399.66	2333.68	644.95	1246.5	1588.54
chr1	41013590	41014590	+	SLFNL1-AS1	1142.36	653.3	843.59	525.18	0	417.12	778.85	78.18	764.47	448.66
chr1	41014597	41015597	-	SLFNL1	984.32	603.8	708.19	415.05	615.81	463.46	452.17	708.95	424.7	448.66
chr1	41026200	41027200	-	SCMH1	1100.93	612.47	452.36	1142.15	1350.1	405.53	656.26	156.35	254.82	280.41
chr1	41097638	41098638	+	RPL23AP17	710.28	163.33	363.72	163.16	385.74	369.61	193.27	273.61	170.94	375.75
chr1	41240772	41241772	+	RP11-399E6.6	1325.85	1380.11	2209.22	1906.98	2284.16	2148.15	1556.27	1987.61	3779.86	1650.23
chr1	41241373	41242373	+	RP11-399E6.1	56.23	787.03	623.83	683.76	936.81	560.21	243.03	446.58	1175.37	301.79
chr1	41263550	41264550	-	RP11-399E6.2	473.52	888.09	1445.71	1188.04	991.91	944.31	533.66	332.25	737.92	525.77
chr1	41301932	41302932	-	RP11-399E6.5	284.11	363.4	413.24	244.75	220.43	345.28	548.08	449.51	934.35	448.66
chr1	41360922	41361922	+	FOXO6	4446.33	4338.35	7002.39	13456.9	7333.27	8638.94	6114.01	6710.38	9009.02	8061.15
chr1	41374004	41375004	-	FOXO6-AS1	821.55	95.95	562.39	524.16	440.85	479.68	162.98	414.33	297.29	462.68
chr1	41465937	41466937	-	RNA5SP45	623.86	1102.45	537.94	285.54	385.74	185.39	375	547.23	210.76	112.16
chr1	41477775	41478775	-	EDN2	210.12	612.47	545.58	708.74	440.85	428.7	346.16	78.18	84.94	234.85
chr1	41505365	41506365	-	HIVEP3	284.11	324.1	1045.32	147.87	692.27	373.67	923.09	1060.25	334.45	425.88
chr1	41534443	41535443	+	RP11-486B10.3	690.15	360.34	709.1	693.45	348.55	278.08	368.87	351.79	84.94	383.46
chr1	41541069	41542069	+	RP11-486B10.4	1521.77	625.74	1630.02	1170.7	601.35	618.72	594.24	553.58	287.74	129.34
chr1	41584306	41585306	-	RP11-486B10.5	938.75	138.83	546.5	652.65	33.06	370.77	473.8	266.77	262.25	186.47
chr1	42035143	42036143	+	RP1-21K4.2	994.39	1333.15	2741.66	3665.07	2019.65	2468.52	2084.88	2309.11	4101.04	2410.14
chr1	42039597	42040597	+	HNRNPFP1	746.97	253.67	708.19	307.46	606.17	417.12	317.31	508.14	169.88	273.4
chr1	42139635	42140635	+	RP11-319C21.1	597.82	244.99	336.21	163.16	0	446.08	353.37	351.79	568.04	331.24
chr1	42152410	42153410	+	GUCA2B	639.25	500.19	803.85	270.24	358.19	278.08	176.68	234.53	84.94	630.93
chr1	42161690	42162690	-	GUCA2A	615.57	571.64	819.14	571.07	881.7	0	3692.35	1084.68	297.29	588.87
chr1	42175539	42176539	-	FOXJ3	736.91	326.65	770.23	856.1	330.64	265.91	339.31	477.85	881.26	252.37
chr1	42334386	42335386	-	RP11-223A3.1	1419.37	1831.3	1926.19	2314.89	2567.95	2130.77	977.17	910.74	2326.31	1770.1
chr1	42379792	42380792	+	RIMKLA	615.57	140.87	341.1	897.4	716.38	0	735.58	547.23	0	489.32
chr1	42411398	42412398	-	RP11-157D18.2	0	324.61	261.63	326.33	314.11	278.08	80.77	78.18	33.98	229.94
chr1	42429329	42430329	-	ZMYND12	0	83.7	669.67	0	110.21	459.41	357.34	474.43	339.76	84.82
chr1	42455117	42456117	+	PPCS	1037	244.99	533.36	416.58	440.85	749.65	331.37	566.77	1692.97	1898.39
chr1	42462221	42463221	+	CCDC30	189.41	0	385.42	285.54	1007.07	185.39	5214.36	1497.55	287.74	112.16
chr1	42490739	42491739	+	RPS3AP11	374.08	131.68	287.92	244.24	0	0	57.69	78.18	169.88	216.97
chr1	42499205	42500205	-	TMSB4XP1	94.7	51.04	400.4	81.58	220.43	92.69	288.46	0	254.82	257.63
chr1	42568033	42569033	+	RNU6-536P	568.22	289.39	670.59	380.88	133.63	96.75	381.86	358.14	467.17	507.2
chr1	42569970	42570970	+	RP11-163G10.4	0	127.6	232.29	163.16	0	231.73	212.74	78.18	276.06	368.04
chr1	42657335	42658335	+	PPIH	2761.2	2337.61	3597.48	3921.03	3819.56	3510.73	3055.92	3070.83	5125.64	3995.88
chr1	42657687	42658687	-	RP5-994D16.13	3372.63	3753.44	5479.05	6864.09	6722.97	5480.45	5167.12	4820.98	9684.83	6914.27
chr1	42677735	42678735	+	RP5-994D16.3	804.98	367.48	477.57	1468.47	805.93	602.5	194.71	390.88	722	513.51
chr1	42681418	42682418	+	YBX1	7283.88	5178.46	13744.4	14516.5	12319	11675.8	9862.61	12222.7	14418.7	14246.3
chr1	42732093	42733093	-	CLDN19	703.76	571.64	505.54	873.95	551.75	278.08	259.62	351.79	424.7	112.16
chr1	42745335	42746335	-	P3H1	899.68	525.71	568.51	848.96	396.08	492.43	634.62	513.03	509.64	672.99
chr1	42766249	42767249	+	C1orf50	4609.1	4883.45	9796.01	12259.5	10927.6	10275.5	8300.21	10644.1	12585.5	9010.35
chr1	42766292	42767292	+	RP5-994D16.12	5649.06	5195.81	11309	14177.9	11784.5	11183.4	8940.97	12011.7	13717.9	9850.88
chr1	42774813	42775813	-	RP5-994D16.9	757.63	285.82	705.44	1620.42	551.75	509.81	387.26	1736.47	297.29	236.25
chr1	42784007	42785007	+	TMEM269	449.84	530.81	633.91	591.47	602.04	181.33	276.2	234.53	321.71	436.74
chr1	42806052	42807052	-	SVBP	378.81	563.48	564.84	569.03	520.75	185.38	259.62	392.83	339.76	227.13
chr1	42816122	42817122	+	ERMAP	2123.73	1433.19	3308.95	2059.94	1719.32	1992.89	1119.24	2126.37	2897.54	2081.36
chr1	42831522	42832522	-	RP11-342M1.3	673.58	465.48	536.72	1050.37	220.43	216.67	890.63	503.25	169.88	230.64
chr1	42845573	42846573	+	ZNF691	3529.48	4242.39	7659.84	8630.34	6985.41	8128.55	5513.28	7578.62	7692.97	6332.41
chr1	42885597	42886597	-	RP11-342M1.7	742.24	418.52	305.65	454.31	330.64	216.67	490.39	156.35	71.14	172.1
chr1	42890094	42891094	-	MKRN8P	284.11	248.05	487.2	644.5	606.17	458.83	461.54	453.42	322.77	392.58
chr1	42902232	42903232	+	ATP6V1E1P1	378.81	159.24	421.79	693.45	606.17	595.55	226.44	195.44	0	82.72
chr1	42924353	42925353	-	SLC2A1	4156.3	3760.58	7238.35	6962.5	5151.75	4174.64	3742.47	4386.62	297.29	140.21
chr1	42951202	42952202	-	ATP6V0CP4	1362.55	1304.57	729.28	734.24	604.79	537.62	1029.82	694.78	1230.58	1262.56
chr1	42958049	42959049	+	SLC2A1-AS1	1686.31	2669.87	4325.84	3175.06	4017.25	3818.35	2278.51	2267.58	2563.08	2190.37
chr1	42958065	42959065	-	RP5-848E13.4	1707.62	2671.91	4415.09	3217.38	4112.31	3811.98	2356.4	2350.15	2672.98	2304.64
chr1	42990438	42991438	+	RNU6-880P	980.18	408.32	684.65	787.26	428.45	185.39	447.12	273.61	339.76	168.25
chr1	43022549	43023549	-	U6	22.49	734.97	929.78	890.77	206.65	509.81	346.16	822.8	169.88	472.85
chr1	43103086	43104086	+	RP3-393B19.1	378.81	326.65	552.61	247.8	165.32	602.5	219.23	328.34	169.88	308.45
chr1	43144153	43145153	+	FAM183A	690.15	252.14	878.43	1019.26	771.49	622.2	354.45	554.07	339.76	441.3
chr1	43163175	43164175	-	EBNA1BP2	0	204.16	437.08	474.19	337.53	231.73	57.69	195.44	212.35	252.37
chr1	43170652	43171652	-	MIR6733	1108.03	489.98	679.76	1229.85	366.46	347.6	362.02	865.79	346.13	628.12
chr1	43171330	43172330	+	CFAP57	1976.93	888.09	2026.45	1830.49	1212.34	1848.06	1326.94	1275.24	1672.27	1808.66
chr1	43195417	43196417	+	RNA5SP46	252.15	653.31	322.15	163.16	220.43	231.73	282.33	156.35	629.62	447.61
chr1	43268983	43269983	+	TMEM125	378.81	491.51	304.73	844.88	511.8	185.39	259.62	319.54	344.54	494.93
chr1	43280877	43281877	-	C1orf210	473.52	244.99	574.62	780.64	513.87	660.43	394.48	311.24	127.41	252.37
chr1	43299982	43300982	+	TIE1	947.03	308.28	655.31	582.29	402.28	417.12	58.41	312.7	169.88	372.95
chr1	43336818	43337818	+	MPL	210.71	611.45	322.76	652.65	398.14	129.77	173.08	516.94	190.05	392.58
chr1	43347288	43348288	-	RP1-92O14.7	239.13	200.07	377.78	263.1	0	477.37	780.3	406.51	479.92	308.45
chr1	43353684	43354684	-	RP1-92O14.3	362.24	577.77	813.02	242.71	515.24	231.73	471.64	353.74	469.3	392.58
chr1	43357981	43358981	+	CDC20	4245.08	4024.46	8227.74	9561.4	7887.78	6137.4	7333.13	6414.78	13638.8	10017.4
chr1	43362398	43363398	-	ELOVL1	1211.02	246.01	943.23	477.25	661.28	485.48	874.05	673.29	1028.84	145.81
chr1	43363648	43364648	-	MIR6734	615.57	185.78	1585.7	407.91	777	468.1	548.08	607.81	609.45	532.78
chr1	43382917	43383917	-	MED8	568.22	525.2	517.77	571.07	779.07	602.5	179.21	273.61	821.8	931.32
chr1	43384113	43385113	+	MED8-AS1	284.11	371.06	478.64	693.44	23.42	741.54	276.2	432.9	799.51	387.67
chr1	43388882	43389882	+	SZT2	2159.24	1563.85	2959.28	3053.2	3375.26	1991.73	1288.72	2254.38	2161.74	1596.95
chr1	43446776	43447776	-	SZT2-AS1	1124.6	408.32	440.13	936.15	641.99	607.14	399.52	351.79	458.68	356.12
chr1	43447539	43448539	+	MIR6735	378.81	581.34	532.44	612.37	495.96	370.77	259.98	488.11	509.64	420.62
chr1	43449989	43450989	-	HYI	473.52	266.43	902.58	636.85	467.03	370.77	332.46	527.68	174.66	572.39
chr1	43452927	43453927	+	HYI-AS1	398.94	443.02	1357.38	632.77	454.63	92.69	673.56	812.05	1402.58	1010.89
chr1	43524187	43525187	+	PTPRF	382.96	1044.27	1983.35	2318.96	1534.02	2831.18	692.32	2603.24	463.46	364.54
chr1	43649149	43650149	+	KDM4A	8053.35	8136.19	19092.9	22134.7	18346.3	14516.8	16077.9	14883.6	21507.5	19115.7
chr1	43649149	43650149	+	RP11-7O11.7	8053.35	8136.19	19092.9	22134.7	18346.3	14516.8	16077.9	14883.6	21507.5	19115.7
chr1	43684123	43685123	-	KDM4A-AS1	324.95	244.99	834.11	375.79	661.28	278.08	352.29	794.46	891.88	280.41
chr1	43704824	43705824	+	ST3GAL3	956.5	612.47	1004.97	1056.48	1182.03	1096.09	1153.86	820.84	1904.8	1818.47
chr1	43708392	43709392	-	ST3GAL3-AS1	232.02	281.74	997.63	1091.16	925.79	952.42	765.87	547.23	889.75	629.53
chr1	43715467	43716467	+	U6	216.04	676.78	780.32	285.54	1093.17	231.73	596.4	212.05	385.95	337.2
chr1	43742471	43743471	+	RP11-184I16.3	152.71	414.95	281.81	530.28	274.15	351.65	303.61	312.7	84.94	364.54
chr1	43837622	43838622	+	MIR6079	484.17	389.94	606.41	702.62	1047.02	973.27	1861.32	1428.66	1231.64	462.68
chr1	43849300	43850300	-	SHMT1P1	284.11	244.99	342.33	407.91	220.43	104.28	490.39	78.18	1443.99	1016.5
chr1	43932320	43933320	+	ARTN	1337.69	734.97	690.76	469.1	923.03	973.27	814.91	801.3	424.7	336.49
chr1	43936918	43937918	-	RP11-7O11.9	1089.09	979.96	847.87	775.03	633.72	417.12	512.02	501.3	169.88	337.2
chr1	43943370	43944370	-	RP11-7O11.3	941.12	586.95	1424.32	571.07	110.21	793.68	457.94	19.54	552.11	406.6
chr1	43945950	43946950	+	IPO13	4166.95	3634.01	7809.3	10289.5	9285.41	6998.28	6492.26	5296.39	12826	8202.05
chr1	43967351	43968351	-	RP11-7O11.8	526.2	754.36	944.76	1059.54	881.7	844.66	292.43	664.49	339.76	391.88
chr1	43969000	43970000	+	DPH2	1870.39	3297.15	5654.49	5496.58	4504.94	4321.79	5091.4	4827.33	5977.7	5895.67
chr1	43973487	43974487	+	ATP6V0B	1068.97	1592.43	1746.47	710.78	932.67	930.98	762.27	1612.86	1607.5	1011.94
chr1	43977943	43978943	+	B4GALT2	2274.66	1199.94	1584.78	1679.57	1025.67	470.41	1533.91	1414.49	900.9	1259.05
chr1	43990359	43991359	+	CCDC24	757.63	1837.42	2125.78	1550.05	618.57	485.48	669.24	1121.33	972.04	553.46
chr1	43990500	43991500	-	SLC6A9	769.47	1857.83	2060.07	1947.77	730.16	973.27	1182.7	1524.42	1231.64	532.78
chr1	44029437	44030437	+	RP5-1198O20.4	2394.81	3544.18	4243.62	4290.7	2249.71	1683.53	2647.02	2462.53	2624.14	2744.88
chr1	44086958	44087958	-	RP5-1198O20.5	1248.9	81.66	573.4	367.12	715	171.48	57.69	359.61	722	280.41
chr1	44102306	44103306	-	KRT8P47	662.92	394.02	560.56	593.51	418.81	787.89	175.24	209.12	84.94	157.03
chr1	44116098	44117098	-	RN7SL479P	426.17	675.76	440.13	445.64	110.21	217.83	548.08	156.35	86	257.98
chr1	44117821	44118821	+	KLF17	507.85	633.91	518.07	326.33	716.38	278.08	461.54	469.05	339.76	287.07
chr1	44121153	44122153	-	RP11-570P14.1	94.7	708.43	340.49	268.2	197.69	181.33	230.77	508.14	382.23	308.45
chr1	44136821	44137821	-	KLF18	628.59	408.32	317.87	650.61	275.53	767.03	115.39	234.53	84.94	260.43
chr1	44149594	44150594	-	RP4-675G8.3	284.11	857.46	198.06	615.94	546.93	830.76	432.7	550.16	254.82	392.58
chr1	44152385	44153385	-	Y_RNA	207.16	444.04	113.09	163.16	275.53	185.39	115.39	0	339.76	196.29
chr1	44154028	44155028	-	OOSP1P1	378.81	763.55	451.14	707.72	1548.49	1534.06	188.94	664.49	503.27	196.29
chr1	44171506	44172506	-	RP5-891H21.1	480.62	163.33	418.74	631.24	143.28	439.13	219.23	575.57	399.22	235.55
chr1	44186943	44187943	-	RP5-891H21.5	0	0	220.07	409.44	108.15	324.42	259.62	0	86.53	84.12
chr1	44212455	44213455	+	DMAP1	887.84	1954.81	1658.14	1914.62	2045.82	2175.38	1849.78	1717.42	5340.65	4069.48
chr1	44220070	44221070	-	ERI3	899.68	867.67	987.24	678.15	606.17	376.56	378.61	786.64	483.1	672.99
chr1	44242408	44243408	-	ERI3-IT1	1183.79	771.72	975.63	1032.01	300.33	280.4	390.87	183.71	995.93	304.25
chr1	44389722	44390722	+	RNU6-369P	662.92	792.13	613.13	1232.91	330.64	1561.87	1932.71	1132.57	3842.5	3622.93
chr1	44404194	44405194	+	RNF220	284.11	220.49	507.99	566.99	395.39	721.84	400.97	1062.21	3117.32	3053.69
chr1	44544493	44545493	+	MIR5584	252.74	149.04	346.3	880.06	495.96	555.58	517.07	625.4	481.51	362.08
chr1	44634238	44635238	-	TMEM53	426.17	571.64	501.26	570.05	433.96	477.37	519.24	415.31	716.69	370.14
chr1	44673692	44674692	+	ARMH1	12330.4	10712.1	27005.8	32035.2	24924.6	28099.7	21297.3	20818.1	19487.5	16614.4
chr1	44720786	44721786	-	RNU5F-1	7415.28	8748.15	11246	13228.5	8887.27	11174.1	7464.03	7265.43	10218.4	7597.07
chr1	44730055	44731055	-	RNU5D-1	3409.32	5027.38	7809.31	12329.1	4956.12	7818.03	7932.78	7040.68	9263.84	9469.17
chr1	44738818	44739818	+	KIF2C	4185.89	2771.44	7710.58	6665.24	9379.09	6649.53	5820.5	5227.98	10885.1	9006.84
chr1	44758037	44759037	-	RP11-269F19.10	426.17	0	434.94	163.16	318.93	231.73	314.07	157.33	288.27	140.21
chr1	44774251	44775251	+	RPS8	1592.79	1891.01	2929.33	1264.52	2513.54	1710.76	2022.14	1861.06	898.78	640.04
chr1	44774864	44775864	+	SNORD55	2990.26	2274.32	4382.99	3595.72	4821.8	2820.17	3144.27	4129.62	3754.38	3757.52
chr1	44775490	44776490	+	SNORD46	1627.72	1975.23	2591.9	4023.01	2404.01	2352.07	1727.18	2770.34	2792.42	3168.66
chr1	44776843	44777843	+	SNORD38A	2184.69	789.07	2190.27	2422.98	763.91	2095.43	1364.44	1700.32	1880.91	766.23
chr1	44777390	44778390	+	SNORD38B	1592.2	694.14	2487.97	1876.38	978.14	1065.96	1323.33	1084.68	1613.87	694.02
chr1	44777390	44778390	+	SNORD38B	1592.2	694.14	2487.97	1876.38	978.14	1065.96	1323.33	1084.68	1613.87	694.02
chr1	44779331	44780331	-	RPS15AP11	712.64	1061.62	611.3	403.32	378.17	834.23	461.54	311.72	380.11	392.58
chr1	44782585	44783585	-	BEST4	615.57	775.8	866.51	532.83	495.96	353.39	421.88	603.42	679.53	522.27
chr1	44799377	44800377	+	PLK3	6853.56	5938.94	12038.2	13226.5	11300.2	11634.6	9799.51	10625	13123.9	12560
chr1	44804893	44805893	-	DYNLT4	1041.74	1919.08	1587.23	982.55	1157.23	656.38	346.16	351.3	1185.45	583.96
chr1	44807482	44808482	+	BTBD19	9240.69	8525.62	14405.2	19882.5	17321.3	11645.6	13197.3	13424.7	13743.4	13665.9
chr1	44818844	44819844	-	PTCH2	2609.08	4826.29	5026.07	9029.07	4240.43	4572.06	4202.93	5786.94	6436.38	6058.3
chr1	44818883	44819883	-	RNU5E-6P	3091.47	5215.72	5756.88	10030.5	4793.56	5153.12	4730.82	6326.35	7369.66	6940.9
chr1	44842921	44843921	-	RP5-882O7.1	674.17	705.37	1589.37	2835.48	370.59	1517.26	1153.86	1023.61	285.61	168.25
chr1	44849522	44850522	-	EIF2B3	535.07	681.89	1047.15	798.48	551.06	455.35	461.54	692.83	86	364.54
chr1	44931323	44932323	+	RNA5SP47	284.11	383.82	332.85	489.49	495.96	556.16	288.46	351.79	142.28	550.66
chr1	44957557	44958557	+	CCNB1IP1P1	336.2	734.97	745.17	10.2	330.64	324.42	317.31	417.26	254.82	481.96
chr1	44987234	44988234	-	PPIAP35	1238.25	622.68	1069.77	1026.91	761.85	806.42	774.53	790.55	169.88	420.62
chr1	44987705	44988705	-	MRPS17P1	1257.78	740.07	976.55	907.6	602.73	278.08	730.18	583.87	339.76	404.85
chr1	45001540	45002540	-	HECTD3	568.22	163.33	666.31	285.54	206.65	672.02	526.45	127.04	477.79	336.5
chr1	45009950	45010950	+	UROD	1136.44	1934.39	1928.64	1244.12	1129.68	561.95	677.89	566.77	467.17	308.45
chr1	45015399	45016399	-	ZSWIM5	426.76	407.81	1565.83	1225.26	550.37	383.52	317.31	830.13	254.29	729.07
chr1	45068977	45069977	-	OSTCP5	409.59	172	465.5	509.89	275.53	309.36	56.61	233.06	423.11	219.42
chr1	45302910	45303910	+	LINC01144	7244.81	6823.97	16413.3	18146.9	15574.4	15746.1	14253.8	16382.6	14392.1	11665.1
chr1	45325895	45326895	+	HPDL	716.19	158.22	580.73	601.67	547.62	185.39	692.31	224.75	323.84	604.64
chr1	45328163	45329163	-	MUTYH	960.65	83.19	704.82	584.33	218.36	278.08	548.08	289.25	552.11	421.32
chr1	45328262	45329262	-	RP4-534D1.6	899.68	163.33	715.83	547.62	110.21	278.08	547.36	410.42	551.05	280.41
chr1	45339052	45340052	+	TOE1	3430.63	2404.98	4396.44	3320.38	4276.25	3742.46	2398.58	3828.64	4692.97	3140.62
chr1	45342883	45343883	-	TESK2	1625.35	775.8	686.18	856.61	476.67	92.69	455.41	312.7	467.17	504.74
chr1	45414020	45415020	+	PPIAP36	189.41	224.57	666.31	856.61	427.07	1089.14	180.29	742.67	403.47	224.33
chr1	45492866	45493866	-	CCDC163	1325.85	1412.77	1498.9	989.18	1202.69	1344.04	804.09	1172.63	1189.17	1301.81
chr1	45499300	45500300	+	MMACHC	7280.33	5665.37	13405.7	14338	12316.2	10787.1	7817.4	13172.6	13930.3	12303.1
chr1	45509914	45510914	-	PRDX1	568.22	547.14	846.03	269.22	661.28	561.95	576.93	859.93	339.76	753.61
chr1	45529927	45530927	+	HMGB1P48	426.17	810.51	576.45	588.41	110.21	251.43	593.88	290.23	468.77	275.86
chr1	45549543	45550543	+	AKR1A1	145.61	1309.67	874.76	993.77	795.6	428.7	762.63	322.96	1010.79	785.86
chr1	45579892	45580892	-	ENSG00000281133	551.65	979.96	733.56	613.9	440.85	370.77	262.5	312.7	552.12	520.17
chr1	45580219	45581219	-	ENSG00000280836	532.11	653.3	581.04	437.48	440.85	174.38	316.23	399.67	424.7	372.25
chr1	45582846	45583846	+	NASP	5559.09	4326.1	13690.6	13481.4	11575.1	10549.6	10490	9648.81	17567.8	15694
chr1	45591722	45592722	-	ENSG00000281112	142.06	310.32	672.43	444.62	551.06	834.23	316.59	429.96	369.49	224.33
chr1	45604657	45605657	-	ENSG00000281825	15.39	259.28	1110.11	620.53	220.43	463.46	557.46	206.68	426.3	794.27
chr1	45619044	45620044	-	CCDC17	677.13	659.43	855.81	607.78	881.7	801.79	801.93	1172.63	755.97	1037.53
chr1	45626304	45627304	-	GPBP1L1	378.81	898.29	519.6	326.33	553.82	648.85	178.85	678.17	0	88.33
chr1	45644816	45645816	-	RPS15AP10	568.22	518.56	401.01	407.91	460.14	317.47	477.41	740.71	1312.33	963.22
chr1	45650039	45651039	-	RP11-767N6.2	94.7	122.49	544.66	367.12	110.21	196.39	259.62	547.23	584.5	224.33
chr1	45687181	45688181	+	TMEM69	6499.02	6161.47	12048.3	10789.2	13302	9711.86	11393.3	10355.3	19682.3	16859.1
chr1	45693324	45694324	-	IPP	707.91	857.46	420.57	385.47	110.21	556.16	236.54	392.83	509.64	410.8
chr1	45693684	45694684	-	RP11-767N6.7	504.3	612.47	328.88	530.28	110.21	268.81	346.16	435.83	547.87	510.35
chr1	45780277	45781277	+	RP11-630I5.1	426.17	910.03	786.74	367.12	651.63	592.65	0	407.49	283.49	159.13
chr1	45785987	45786987	+	MAST2	477.66	367.48	249.1	588.41	656.45	281.55	433.06	664.49	254.82	416.76
chr1	45845994	45846994	-	TMA16P2	416.7	440.98	354.55	232.51	0	287.35	346.16	312.7	46.72	56.08
chr1	46039140	46040140	-	PIK3R3	1373.2	326.65	1094.22	938.19	1873.61	509.81	259.62	547.23	2654.4	1962.89
chr1	46042661	46043661	-	P3R3URF-PIK3R3	22.49	368.5	703.91	907.09	373.35	760.66	1656.87	1909.44	5132.54	7390.44
chr1	46045818	46046818	+	RP4-533D7.4	284.11	886.04	921.22	256.98	495.96	278.08	317.31	625.4	836.67	338.6
chr1	46103950	46104950	+	RP4-533D7.3	378.81	326.65	268.97	448.7	220.43	185.39	115.39	273.61	530.88	115.67
chr1	46133531	46134531	+	RP4-533D7.5	1181.43	1123.89	1863.23	1017.73	940.25	1112.89	750.01	721.17	1578.84	1030.87
chr1	46174073	46175073	+	TSPAN1	1807.65	1568.95	1939.64	1879.95	1607.04	1039.31	719	827.19	400.28	614.45
chr1	46174486	46175486	-	P3R3URF	1853.82	996.29	1738.53	1896.78	1826.77	1499.3	781.02	1143.32	237.83	631.63
chr1	46187682	46188682	-	POMGNT1	520.87	665.55	1077.1	1283.89	263.13	639.58	288.46	430.94	254.82	246.76
chr1	46202334	46203334	+	LURAP1	984.92	1241.28	1250.1	925.95	648.88	1108.83	235.82	398.69	597.77	89.03
chr1	46245461	46246461	+	RAD54L	772.42	360.34	1449.08	987.65	1690.39	1264.67	762.99	771.01	849.94	366.99
chr1	46260196	46261196	-	LRRC41	94.7	867.67	1237.26	646.54	382.99	386.99	364.91	388.92	594.59	112.16
chr1	46302698	46303698	+	UQCRH	4023.71	4168.9	7083.7	7421.91	7243.03	6364.5	4838.63	5760.55	7935.58	6717.98
chr1	46339789	46340789	+	NSUN4	2530.95	4237.29	6240.41	5083.06	5790.98	4049.5	3287.78	4016.75	4016.63	3969.94
chr1	46369586	46370586	+	RP4-603I14.3	2083.48	2546.87	7344.11	9075.98	3251.27	2590.76	6301.51	2988.26	2675.63	1517.03
chr1	46393317	46394317	+	FAAH	473.52	449.15	469.17	1133.48	440.85	170.32	259.62	208.14	2835.96	1660.04
chr1	46431129	46432129	+	FAAHP1	992.02	857.46	665.09	1065.15	1028.42	509.81	523.2	664.49	376.39	491.42
chr1	46445600	46446600	-	LINC01398	1456.07	357.28	1185.91	724.04	647.5	1274.52	980.78	889.25	499.03	701.03
chr1	46488836	46489836	+	DMBX1	1025.16	947.29	1734.86	1576.57	752.2	899.12	1247.61	951.79	156.08	318.27
chr1	46531166	46532166	-	TMEM275	880.74	1094.28	1012.92	635.32	870.68	298.93	504.09	406.51	59.46	351.22
chr1	46537611	46538611	+	MKNK1-AS1	710.28	803.36	1139.76	1719.34	503.53	809.9	403.85	429.96	382.23	242.91
chr1	46544641	46545641	-	KNCN	1751.42	2030.35	4131.14	5638.84	3444.14	3011.93	2561.21	2375.56	509.64	168.25
chr1	46556407	46557407	-	MKNK1	647.54	615.03	896.16	1037.11	1133.81	1629.65	1281.5	664.49	1146.7	981.44
chr1	46606715	46607715	-	MOB3C	473.52	500.19	754.95	622.06	661.28	188.28	196.52	288.27	315.87	383.81
chr1	46631737	46632737	-	ATPAF1	840.49	1169.82	301.37	364.57	0	140.78	272.96	235.99	373.21	453.57
chr1	46664910	46665910	-	NENFP1	378.81	163.33	415.68	851.51	103.32	417.12	173.08	469.05	318.53	375.05
chr1	46667855	46668855	+	TEX38	438	712	1188.97	645.01	582.06	165.11	461.54	451.95	297.29	604.64
chr1	46673036	46674036	+	EFCAB14-AS1	1205.1	871.75	2371.83	4003.63	1047.02	910.7	1950.02	1928.98	645.55	346.31
chr1	46673659	46674659	-	EFCAB14	1031.08	1143.28	2418.29	3956.72	1157.23	1169.08	2127.79	2099.99	382.76	244.66
chr1	46741329	46742329	+	RP11-8J9.5	555.2	489.98	311.15	326.33	0	463.46	57.69	161.73	84.94	211.01
chr1	46756838	46757838	+	CYP4B1	236.76	326.65	332.54	285.54	0	264.17	57.69	351.79	0	64.49
chr1	46842095	46843095	-	CYP4Z2P	378.81	0	220.07	326.33	230.76	144.83	232.57	78.18	169.88	170
chr1	46890639	46891639	+	TUBAP8	0	0	97.81	0	0	105.44	0	10.75	0	56.08
chr1	46928177	46929177	-	CYP4A11	0	402.19	195.61	81.58	517.31	106.02	499.76	346.41	424.7	112.16
chr1	46966679	46967679	-	CYP4A26P	0	417.5	269.28	448.7	110.21	509.81	554.93	156.35	139.09	421.32
chr1	46993382	46994382	-	CYP4A43P	0	0	142.43	135.63	110.21	103.12	0	0	0	0
chr1	46999898	47000898	-	CYP4A27P	117.2	0	410.18	220.27	110.21	288.51	346.16	117.26	84.94	56.08
chr1	47001995	47002995	-	CYP4A44P	429.12	244.99	537.94	693.45	385.74	324.42	405.65	586.32	254.82	196.29
chr1	47022669	47023669	+	CYP4X1	0	775.8	611.3	897.4	275.53	185.39	201.93	273.61	84.94	361.38
chr1	47066231	47067231	+	CYP4Z1	261.62	521.62	255.52	0	332.02	6.37	288.46	492.99	382.23	84.12
chr1	47073778	47074778	-	TUBAP9	0	0	120.43	81.58	220.43	0	6.49	154.4	0	56.08
chr1	47095653	47096653	-	CYP4A22-AS1	378.81	128.62	195.61	163.16	321.68	92.69	173.08	0	127.41	140.21
chr1	47136435	47137435	+	CYP4A22	186.45	81.66	518.07	555.78	230.76	28.97	328.13	469.05	169.88	224.33
chr1	47163510	47164510	-	MTND1P34	751.71	10.21	696.88	81.58	440.85	648.85	259.62	508.14	106.18	350.52
chr1	47178250	47179250	+	LINC00853	1953.26	1898.67	2784.45	2421.96	1405.21	926.93	836.55	977.19	1486.46	900.83
chr1	47182582	47183582	-	PDZK1IP1	2283.54	1429.1	2392	1641.83	771.49	1740.3	600.01	930.29	509.64	302.14
chr1	47215290	47216290	-	TAL1	1248.9	1020.79	1445.71	1019.77	633.72	486.64	937.51	815.96	212.35	252.37
chr1	47224797	47225797	+	RP1-18D14.7	1041.74	748.24	1144.96	538.95	753.58	94.43	442.07	364.49	0	103.05
chr1	47249139	47250139	-	STIL	236.76	244.99	831.36	622.06	220.43	129.19	549.16	30.29	118.39	294.43
chr1	47332790	47333790	+	CMPK1	2278.8	1041.2	4217.94	2421.96	1866.73	2995.13	1611.8	1680.77	2718.1	2464.12
chr1	47379928	47380928	-	LINC01389	532.71	779.88	426.68	660.81	330.64	417.12	535.1	396.74	0	127.59
chr1	47415285	47416285	+	FOXE3	408.41	170.98	467.64	326.33	571.73	367.87	537.26	376.22	469.83	112.17
chr1	47431133	47432133	-	FOXD2-AS1	1282.64	1382.15	1395.89	1019.77	1102.82	1089.14	548.08	859.93	661.48	575.2
chr1	47437044	47438044	+	FOXD2	3030.51	3825.91	7441.91	7334.21	7670.8	5468.86	3634.66	3844.28	6317.46	4070.18
chr1	47482698	47483698	-	RP4-666O22.3	501.93	734.97	391.23	739.34	203.89	92.69	548.08	469.05	391.79	168.25
chr1	47496894	47497894	-	RPL21P24	590.71	342.99	465.81	652.65	187.36	92.69	276.93	78.18	186.87	331.59
chr1	47549196	47550196	+	ATP6V0E1P4	426.17	394.02	383.89	361	256.24	354.55	288.46	510.09	0	281.81
chr1	47687463	47688463	+	LINC01738	0	612.47	542.22	476.23	661.28	556.16	403.85	304.4	153.42	392.58
chr1	47759528	47760528	-	TRABD2B	352.77	916.67	898.61	489.49	330.64	271.13	387.98	351.79	84.94	140.21
chr1	47760132	47761132	-	RP11-543D5.2	662.92	571.64	747	675.09	606.17	278.08	362.02	216.94	84.94	168.25
chr1	47817066	47818066	+	RP11-330M19.1	94.7	163.33	559.95	502.75	297.57	597.87	317.31	273.61	297.29	281.11
chr1	48049659	48050659	+	LINC02794	378.81	358.3	348.13	254.43	330.64	324.42	215.27	187.13	552.12	168.25
chr1	48077787	48078787	-	RP11-193P11.3	331.46	558.37	328.27	612.37	464.27	201.61	115.39	156.35	166.17	56.08
chr1	48088368	48089368	+	CYP46A4P	94.7	649.22	413.24	0	264.51	92.69	259.62	156.35	84.94	56.08
chr1	48095092	48096092	-	SKINT1L	89.97	163.33	122.26	81.58	104.7	92.69	0	156.35	0	0
chr1	48101068	48102068	+	RP5-1024N4.6	568.22	375.65	537.94	367.12	495.96	185.39	304.33	273.61	339.76	235.55
chr1	48171972	48172972	+	RP5-1024N4.2	378.81	81.66	315.43	244.74	540.04	530.66	160.1	0	0	56.08
chr1	48221685	48222685	+	SLC5A9	142.06	637.99	379	428.3	354.75	275.18	342.55	779.31	167.23	830.72
chr1	48226888	48227888	-	RP5-1024N4.4	99.44	244.99	342.33	120.33	110.21	178.43	375	508.14	3973.1	4065.98
chr1	48261230	48262230	-	RP5-1024N4.5	609.65	40.83	302.59	285.54	110.21	301.25	230.77	273.61	488.41	168.25
chr1	48294373	48295373	-	SPATA6	378.81	0	336.52	0	661.28	641.32	430.53	172.47	169.88	86.23
chr1	48324080	48325080	-	PPP1R8P1	378.81	0	244.52	438.5	0	370.77	288.46	459.28	84.94	35.05
chr1	48343209	48344209	+	RNU6-723P	94.7	530.81	158.33	163.16	0	92.69	72.12	356.19	132.19	437.09
chr1	48434967	48435967	+	RP11-329A14.1	63.92	524.17	320.01	407.91	110.21	143.09	60.22	156.35	127.41	180.17
chr1	48446936	48447936	+	RNU4-61P	426.17	408.32	48.9	169.28	220.43	92.69	307.21	150.49	72.2	136
chr1	48496263	48497263	-	RP11-329A14.2	94.7	326.65	326.43	163.16	330.64	195.23	288.46	389.41	397.1	112.16
chr1	48531854	48532854	-	AGBL4	662.92	81.66	153.44	367.12	0	324.42	184.62	241.37	237.83	51.18
chr1	48551991	48552991	+	RP11-342A17.2	681.27	244.99	233.52	203.95	495.96	92.69	531.14	452.93	297.29	445.51
chr1	48726519	48727519	-	BEND5	60.37	408.32	0	81.58	275.53	381.2	375	0	84.94	112.16
chr1	48925021	48926021	+	RP11-476C24.1	94.7	0	117.06	163.16	0	35.92	115.39	156.84	297.29	112.17
chr1	49024595	49025595	+	RP11-141A19.1	473.52	163.33	195.61	367.12	0	92.69	142.43	273.61	637.06	252.37
chr1	49256411	49257411	+	AGBL4-AS1	0	163.33	331.93	407.91	330.64	417.12	15.14	98.7	89.72	56.08
chr1	49373201	49374201	-	AGBL4-IT1	0	408.32	48.9	203.95	0	92.69	166.95	78.18	0	245.01
chr1	49690262	49691262	-	RP5-926E3.1	94.7	69.41	171.16	187.64	110.21	0	391.59	312.7	84.94	168.95
chr1	49840821	49841821	+	ZNF859P	94.7	32.15	409.87	337.54	110.21	92.69	288.46	0	84.94	35.75
chr1	49993318	49994318	+	RP11-93G23.2	345.67	122.49	195.61	163.16	110.21	324.42	807.7	273.61	330.21	308.45
chr1	50016092	50017092	+	MTND2P29	94.7	244.99	279.97	4.08	597.9	417.12	115.39	312.7	150.77	168.25
chr1	50023029	50024029	+	ELAVL4	867.72	408.32	734.17	167.75	330.64	626.83	288.46	79.15	169.88	386.97
chr1	50113937	50114937	+	RP11-492I2.1	94.7	326.65	293.42	334.99	0	834.23	115.39	351.79	476.2	488.97
chr1	50173306	50174306	-	ELAVL4-AS1	94.7	81.66	382.67	244.75	252.11	268.81	501.93	453.42	321.71	128.99
chr1	50205084	50206084	-	RP11-567C20.3	317.26	408.32	403.46	414.03	220.43	95.01	115.39	234.53	84.94	301.44
chr1	50228662	50229662	-	LINC02808	473.52	165.37	579.51	203.95	732.91	278.08	116.11	508.14	310.03	420.62
chr1	50251569	50252569	+	RP11-567C20.4	617.94	778.35	317.87	332.96	110.21	278.08	173.08	78.18	631.22	218.02
chr1	50325131	50326131	+	RP11-183G22.1	94.7	133.72	293.42	363.55	440.85	365.56	86.54	117.26	389.13	109.01
chr1	50397825	50398825	-	HMGB1P45	186.45	0	342.33	124.92	330.64	324.42	120.79	273.61	18.58	148.97
chr1	50404430	50405430	-	FCF1P6	0	76.56	278.14	244.75	220.43	231.73	86.54	92.83	0	227.84
chr1	50416550	50417550	-	DMRTA2	366.98	326.65	272.03	978.98	220.43	457.67	317.31	586.32	331.8	252.37
chr1	50422609	50423609	+	RP5-850O15.3	259.25	367.48	638.5	1069.74	220.43	648.85	173.08	156.35	169.88	308.45
chr1	50436028	50437028	-	FAF1	426.17	1441.35	586.84	775.03	856.9	806.43	448.56	429.96	297.29	476.7
chr1	50460469	50461469	+	FAF1-AS1	94.7	244.99	391.23	752.59	53.73	207.4	403.85	255.05	733.68	704.89
chr1	50581404	50582404	+	RNU6-1026P	189.41	81.66	586.84	244.75	223.18	556.16	434.14	267.75	269.69	430.43
chr1	50779340	50780340	+	PHBP12	94.7	102.08	323.99	448.7	371.97	0	540.87	596.09	509.64	785.15
chr1	50845468	50846468	+	MRPS6P2	615.57	412.4	391.23	265.14	165.32	322.11	197.6	115.31	193.24	339.3
chr1	50959745	50960745	+	CDKN2C	3444.84	2694.88	6797.61	7908.34	5999.7	5526.79	3580.57	5494.27	6577.6	5301.54
chr1	51058837	51059837	+	MIR4421	757.63	578.79	740.58	530.28	523.51	316.31	599.65	0	183.68	588.87
chr1	51059018	51060018	+	MIR6500	757.63	505.29	903.5	368.14	486.31	185.39	375.73	27.36	12.74	318.97
chr1	51101221	51102221	+	C1orf185	615.57	0	521.74	611.86	522.82	694.61	267.91	342.51	254.82	708.74
chr1	51106222	51107222	+	Y_RNA	411.96	81.66	243.3	448.7	275.53	125.14	337.5	547.23	423.64	408
chr1	51156788	51157788	-	CFL1P2	757.63	326.65	59.91	285.54	666.79	463.46	289.91	547.23	84.94	364.54
chr1	51194095	51195095	-	LINC01562	236.76	96.97	469.17	662.85	165.32	92.69	259.62	271.17	464.52	336.5
chr1	51235273	51236273	+	RNF11	3076.68	4003.53	4294.36	5055.02	3419.34	3659.62	2557.6	3452.91	3917.89	3626.43
chr1	51249603	51250603	-	RP11-296A18.5	378.81	244.99	411.4	538.95	275.53	509.81	240.15	223.29	538.31	317.57
chr1	51263916	51264916	-	RP11-296A18.6	1179.06	830.92	1336.29	1672.43	1091.11	472.73	4057.25	1846.89	1204.04	865.07
chr1	51286258	51287258	-	TTC39A	113.64	457.31	523.88	512.95	453.25	464.62	585.58	207.16	169.88	364.54
chr1	51328654	51329654	+	TTC39A-AS1	956.5	851.34	929.78	709.76	665.41	509.81	1052.89	945.92	339.76	278.31
chr1	51353263	51354263	-	EPS15	615.57	129.64	293.42	326.33	326.51	239.84	458.3	312.7	218.19	187.18
chr1	51371270	51372270	+	RP11-275F13.3	591.9	331.76	366.78	622.06	544.18	417.12	375	273.61	127.41	725.57
chr1	51381308	51382308	+	RNU6-877P	852.33	279.7	317.87	330.41	220.43	278.08	62.02	74.27	424.7	217.32
chr1	51460721	51461721	+	RP11-253A20.1	994.39	594.1	346.91	407.91	416.05	663.33	115.39	586.8	297.29	562.23
chr1	51517309	51518309	+	EPS15-AS1	6705	5360.66	9458.89	10881	7276.1	7008.14	4241.15	7767.22	3207.57	2897.01
chr1	51537625	51538625	-	RNU6-1281P	426.16	489.98	464.58	535.38	275.53	185.39	310.1	236.97	26.54	56.08
chr1	51560866	51561866	-	CALR4P	1041.74	285.82	853.98	576.17	418.81	691.72	85.82	570.68	186.87	448.66
chr1	51576179	51577179	+	OSBPL9	378.81	72.48	1056.93	887.71	1337.02	870.15	879.82	1133.54	1458.33	702.08
chr1	51706138	51707138	-	GAPDHP51	94.7	163.33	416.29	367.12	165.32	264.17	170.92	192.51	212.35	280.41
chr1	51708062	51709062	+	SLC25A6P3	378.81	790.09	563	162.14	385.74	356.87	144.23	278.5	168.82	293.73
chr1	51723775	51724775	-	ENSG10010136798.1	852.33	622.68	357.61	446.15	275.53	373.67	257.82	429.96	254.82	124.43
chr1	51788191	51789191	-	NRDC	189.41	408.32	330.71	572.09	6.2	509.81	645.08	475.4	291.45	581.86
chr1	51792934	51793934	+	RP4-657D16.3	568.22	605.33	1174.3	728.12	2033.42	834.23	5399.34	1817.58	904.62	560.82
chr1	51800028	51801028	+	RP4-657D16.6	189.41	494.06	819.14	320.21	936.81	437.97	865.39	523.78	305.79	208.91
chr1	51835344	51836344	-	MIR761	1183.79	244.99	282.42	693.44	305.84	90.38	359.14	156.35	169.88	337.9
chr1	51858778	51859778	+	TSEN15P2	454.58	285.82	556.89	82.6	495.96	629.15	490.39	1093.48	311.1	440.25
chr1	51906956	51907956	-	RAB3B	378.81	516.52	513.49	363.04	440.85	725.32	490.39	156.35	27.61	252.37
chr1	51972410	51973410	+	RNA5SP48	574.14	648.2	537.94	571.07	247.98	573.54	173.08	234.53	169.88	311.96
chr1	51979473	51980473	+	RP11-91A18.1	189.41	571.64	694.43	203.95	440.85	92.69	346.16	273.61	297.29	254.47
chr1	51994740	51995740	+	RN7SL290P	0	530.81	635.75	662.85	606.17	359.18	367.79	117.26	169.88	336.49
chr1	52019131	52020131	-	TXNDC12	575.92	653.31	219.46	571.07	276.91	319.21	159.38	273.61	221.91	112.16
chr1	52019153	52020153	-	RP11-91A18.6	622.68	659.94	206.01	571.07	307.22	324.42	175.24	273.61	212.35	112.16
chr1	52031103	52032103	-	KTI12	762.36	434.86	755.26	674.58	624.08	463.46	326.69	291.69	656.7	452.52
chr1	52032391	52033391	+	RP11-91A18.4	1534.79	2022.18	1717.13	2294.49	1867.41	2257.06	722.96	2459.11	1491.24	1110.08
chr1	52049918	52050918	+	TXNDC12-AS1	568.22	335.84	1037.37	641.44	220.43	602.5	611.54	300.98	1011.86	841.24
chr1	52055199	52056199	+	BTF3L4	2887.27	4013.23	6738.01	5069.29	6459.83	5885.4	3358.09	4329.94	5663.42	5749.5
chr1	52141089	52142089	+	ZFYVE9	1609.96	1109.6	2257.82	2216.99	1659.39	1452.38	1150.61	1292.34	1404.71	1340.02
chr1	52149104	52150104	+	RN7SL788P	236.76	563.48	716.44	726.08	394.01	618.72	275.48	619.54	254.82	574.85
chr1	52159261	52160261	-	RP4-800M22.1	567.63	489.98	391.23	377.83	593.08	92.69	201.93	429.96	424.7	336.85
chr1	52161186	52162186	-	RP4-800M22.2	275.82	81.66	399.18	237.61	606.17	0	345.44	191.53	250.58	107.26
chr1	52178848	52179848	+	PDCL3P6	568.22	367.48	612.52	815.82	440.85	231.73	1422.13	1012.37	212.35	392.58
chr1	52188916	52189916	-	RP4-800M22.4	236.76	200.07	333.77	81.58	625.46	278.08	236.54	351.79	467.17	318.27
chr1	52251062	52252062	-	DNAJC19P7	236.76	326.65	293.42	286.56	220.43	291.98	173.08	156.35	242.08	224.33
chr1	52252621	52253621	+	ANAPC10P1	581.24	1238.73	726.22	769.93	624.08	736.91	347.24	587.29	244.74	259.38
chr1	52344723	52345723	-	CC2D1B	665.88	1038.14	489.95	367.12	661.28	587.44	341.11	665.96	156.08	538.74
chr1	52352487	52353487	+	RP11-155O18.6	1034.64	728.84	1174.3	611.86	385.74	235.79	576.93	573.61	205.98	783.05
chr1	52364443	52365443	+	RP11-155O18.7	1617.06	2330.46	2722.71	2073.2	2251.78	2494.59	2206.03	2486.47	1868.7	1017.9
chr1	52367677	52368677	+	PLA2G12AP1	196.51	0	669.98	734.24	771.49	509.81	703.49	899.02	348.79	470.74
chr1	52371829	52372829	-	ORC1	426.17	291.44	386.64	470.11	275.53	180.17	148.2	156.35	397.63	378.56
chr1	52403602	52404602	+	PRPF38A	6734.6	2399.87	9396.84	10418	8556.63	6854.61	8572.45	8145.88	9710.84	9442.18
chr1	52407282	52408282	-	TUT4	263.99	367.48	666.31	509.89	287.93	356.87	346.16	859.93	336.58	400.99
chr1	52553818	52554818	+	RP11-25O10.2	739.87	1004.46	1314.29	904.54	749.45	802.95	517.07	340.06	1145.64	1331.26
chr1	52572114	52573114	+	EEF1GP7	947.03	285.82	580.12	848.45	440.85	723	762.27	709.44	683.77	716.45
chr1	52601371	52602371	+	GPX7	568.22	163.33	489.04	938.19	934.05	283.29	201.93	312.7	509.64	308.45
chr1	52632168	52633168	+	SHISAL2A	942.3	653.3	663.87	407.91	757.71	185.38	478.85	435.83	675.28	448.66
chr1	52683449	52684449	-	COA7	710.28	531.83	797.44	652.65	716.38	370.77	376.45	590.71	869.58	466.54
chr1	52708122	52709122	+	NDUFS5P3	614.39	628.81	675.48	856.61	801.8	231.73	1316.84	529.64	867.46	598.68
chr1	52713399	52714399	+	RN7SL62P	190.59	356.26	323.68	946.86	440.85	983.7	230.77	545.76	509.64	300.74
chr1	52725453	52726453	+	ZYG11B	2171.08	2563.71	2036.53	3130.7	2069.24	2905.91	1233.91	2113.67	3473.01	1816.02
chr1	52753322	52754322	+	RNU2-30P	756.44	244.99	268.97	130.53	330.64	93.85	195.43	312.7	160.33	448.66
chr1	52771194	52772194	-	RPS13P2	117.2	244.99	444.41	571.07	367.83	695.19	519.24	484.69	594.59	272
chr1	52804108	52805108	-	RNU6-969P	189.41	530.81	399.79	324.29	325.13	108.91	460.1	351.79	509.64	385.57
chr1	52841511	52842511	+	ZYG11A	947.03	863.08	1102.17	1349.67	1157.23	1421.09	664.19	548.21	212.35	280.41
chr1	52880216	52881216	-	RP4-631H13.2	601.37	326.65	671.2	734.24	19.29	294.3	450	324.43	254.82	415.01
chr1	52894910	52895910	-	ECHDC2	745.79	612.47	990.3	224.35	282.42	115.87	519.24	508.14	297.29	84.12
chr1	52919422	52920422	+	RP4-631H13.6	629.78	653.31	471.92	802.56	664.03	801.79	490.39	625.4	425.77	230.64
chr1	52924249	52925249	-	RP4-631H13.4	249.78	408.32	562.39	81.58	440.85	97.91	327.05	0	169.88	280.41
chr1	52926276	52927276	+	SCP2	866.54	449.15	913.28	1319.59	429.83	1070.6	480.29	474.92	981.06	391.18
chr1	52927674	52928674	+	ENSG00000264834	831.02	489.98	1490.95	387.51	582.75	509.81	403.85	762.21	339.76	224.33
chr1	52933930	52934930	+	ENSG00000266188	366.98	489.98	342.33	433.4	544.18	225.94	57.69	4.89	573.35	126.19
chr1	52939314	52940314	+	ENSG00000265815	482.99	571.64	592.96	571.07	352.68	278.08	216.35	266.77	336.58	196.29
chr1	52942536	52943536	-	H3P2	409.59	134.74	479.26	287.58	165.32	368.45	517.79	437.78	76.45	194.89
chr1	52992201	52993201	-	RRAS2P1	400.71	0	176.97	122.37	541.42	383.52	374.64	420.68	297.29	154.23
chr1	52993726	52994726	+	TUBBP10	520.87	204.16	231.68	367.12	143.28	370.77	377.89	117.26	509.64	196.29
chr1	53061052	53062052	+	PODN	352.77	610.43	756.78	540.48	551.06	556.16	230.77	429.96	299.42	84.12
chr1	53068938	53069938	-	RP11-334A14.5	653.45	857.46	654.7	621.04	551.06	777.46	511.3	535.5	169.88	252.37
chr1	53072110	53073110	-	HIGD1AP11	426.17	898.29	565.45	244.75	440.85	672.02	313.71	78.18	297.29	280.41
chr1	53086179	53087179	-	SLC1A7	687.78	316.96	617.1	645.52	440.85	673.76	468.39	371.33	117.86	420.62
chr1	53113576	53114576	+	RP11-334A14.8	710.28	747.22	457.25	265.14	267.27	278.08	334.62	220.85	84.94	678.6
chr1	53179921	53180921	+	RP5-1024G6.9	509.62	163.33	1363.8	988.16	535.91	741.54	259.98	195.44	179.97	112.17
chr1	53195792	53196792	+	CPT2	4152.75	3131.78	8232.93	8596.69	8976.81	6817.53	6099.58	6154.36	9804.28	5863.42
chr1	53208783	53209783	-	RP5-1024G6.2	667.66	163.33	347.52	192.23	478.05	463.46	260.7	156.35	608.39	196.29
chr1	53213099	53214099	-	CZIB	662.92	426.69	726.83	407.91	165.32	545.15	288.46	469.05	469.3	336.5
chr1	53219663	53220663	+	RP5-1024G6.7	1779.24	1951.24	4433.42	4676.17	2108.5	2644.05	1972.38	3141.19	2615.11	2907.52
chr1	53225900	53226900	-	MAGOH	473.52	244.99	678.54	642.46	110.21	440.29	584.14	381.11	0	406.6
chr1	53237550	53238550	+	RP5-1024G6.5	1527.09	1143.28	1812.49	1386.89	1467.21	1065.96	1067.32	977.19	2473.9	1388.04
chr1	53241364	53242364	-	LRP8	847.6	83.7	945.06	328.37	440.85	764.71	341.83	805.21	826.05	649.15
chr1	53266935	53267935	+	RP4-784A16.1	301.87	586.95	915.42	433.4	495.96	309.94	342.55	390.88	127.41	383.81
chr1	53287024	53288024	+	RP4-784A16.2	104.17	673.72	685.87	654.69	220.43	0	212.02	111.4	254.82	504.74
chr1	53303536	53304536	+	RP4-784A16.4	286.48	326.65	811.8	1101.35	201.14	882.9	581.26	234.53	499.03	158.43
chr1	53327233	53328233	+	LINC01771	517.32	504.27	1219.84	1165.6	1484.43	1104.78	845.2	765.14	920.55	1184.74
chr1	53343031	53344031	+	RP11-117D22.3	590.12	367.48	440.74	448.7	0	231.73	230.77	356.19	235.71	224.33
chr1	53347488	53348488	-	RP11-117D22.1	857.07	404.23	640.64	874.97	440.85	623.36	403.85	531.59	673.16	252.37
chr1	53365656	53366656	-	LINC02812	757.63	571.64	772.68	693.45	0	419.43	490.39	727.03	169.88	336.5
chr1	53412149	53413149	-	SLC25A3P1	581.24	692.09	161.08	282.48	440.85	422.33	201.2	705.53	462.4	196.29
chr1	53440268	53441268	-	RP4-796B4.3	520.87	81.66	339.88	491.53	110.21	278.08	275.48	529.64	698.64	252.37
chr1	53458399	53459399	+	DMRTB1	661.15	408.32	561.78	926.46	427.76	473.89	115.75	508.14	84.94	433.94
chr1	53505237	53506237	-	GLIS1	524.42	408.32	1002.53	285.54	495.96	672.02	250.24	326.38	728.9	916.95
chr1	53687749	53688749	-	RNU7-95P	547.5	244.99	541.91	322.76	522.13	370.77	230.77	135.83	444.88	339.65
chr1	53764478	53765478	-	NDC1	368.16	816.63	855.81	1051.39	512.49	278.08	346.16	555.05	352.5	504.74
chr1	53770018	53771018	-	ENSG10010136707.1	838.13	364.42	806.91	437.48	513.87	103.12	116.11	126.06	0	75.71
chr1	53840547	53841547	+	RP4-654H19.2	615.57	81.66	927.03	692.94	307.22	502.28	235.1	312.7	420.99	296.54
chr1	53850719	53851719	-	YIPF1	297.13	244.99	659.89	439.52	385.74	184.81	115.39	287.29	54.15	196.29
chr1	53890239	53891239	+	DIO1	1420.55	430.77	1033.09	897.4	912.01	407.85	1136.19	1170.68	1159.97	1158.1
chr1	53915574	53916574	-	HSPB11	42.62	286.84	248.8	926.97	716.38	41.71	317.31	390.88	254.82	364.54
chr1	53945085	53946085	+	LRRC42	5803.54	4200.54	11452.6	12614.6	11996	9680.58	8004.9	8596.85	9399.21	8363.29
chr1	53973969	53974969	-	HNRNPA3P12	189.41	571.64	391.84	693.45	467.03	271.71	314.07	451.46	322.24	270.95
chr1	54006298	54007298	-	LDLRAD1	1183.79	489.98	586.84	489.49	385.74	602.5	0	273.61	424.7	196.29
chr1	54025681	54026681	-	TMEM59	73.4	521.62	434.63	378.34	0	277.5	201.56	28.34	0	160.54
chr1	54032126	54033126	-	RP4-758J24.6	426.17	326.65	783.07	285.54	110.21	278.08	375	234.53	439.57	194.19
chr1	54052584	54053584	+	TCEANC2	9361.44	6982.19	21424.7	21839.5	19634.4	18079.7	17457.9	17212.3	30226.1	25877.8
chr1	54053079	54054079	+	MIR4781	9012.81	6934.21	23453.3	25492.3	23177	18925.5	19898.7	18490.9	36087.6	29356.3
chr1	54088856	54089856	+	RP4-758J24.4	568.22	571.64	146.71	407.91	275.53	556.15	258.18	93.81	339.76	280.41
chr1	54098968	54099968	-	ENSG00000279049	516.13	673.72	699.32	768.91	741.18	463.46	265.39	312.7	384.36	1218.39
chr1	54131686	54132686	-	RP11-446E24.4	861.8	365.44	416.29	532.32	403.65	287.35	594.24	211.07	318.53	255.18
chr1	54131968	54132968	-	CDCP2	667.66	690.05	766.56	754.63	446.36	560.79	359.14	281.43	382.23	168.25
chr1	54136746	54137746	+	RP11-446E24.3	421.43	973.83	724.39	840.29	1047.02	185.38	230.77	374.26	725.18	593.07
chr1	54168651	54169651	-	CYB5RL	94.7	81.66	673.04	1040.17	551.06	781.51	144.23	234.53	679.53	321.07
chr1	54183041	54184041	+	MRPL37	568.81	326.65	311.15	203.44	220.43	231.73	222.84	517.42	424.7	252.37
chr1	54224433	54225433	-	SSBP3	932.24	285.82	1379.69	455.33	298.95	602.5	127.65	739.25	632.81	411.15
chr1	54235440	54236440	+	SSBP3-AS1	142.06	612.47	366.78	356.92	385.74	243.32	173.08	293.16	297.29	315.46
chr1	54284405	54285405	+	RP5-997D24.3	994.39	1612.85	2669.83	3217.39	1449.99	2224.62	1125.01	4228.8	424.7	622.17
chr1	54415256	54416256	+	RP4-705F19.1	1160.12	606.35	957.29	1027.93	330.64	495.91	598.56	779.8	707.13	499.13
chr1	54513417	54514417	+	RP5-866L20.4	825.1	973.83	1154.43	1169.17	604.1	516.18	516.71	273.61	0	140.21
chr1	54515412	54516412	-	LINC02784	473.52	941.17	575.84	361	391.26	278.08	392.31	0	549.99	476.7
chr1	54523824	54524824	+	RP5-866L20.2	513.77	326.65	366.78	244.75	110.21	0	139.91	351.79	770.84	224.33
chr1	54535796	54536796	+	HNRNPA1P63	466.41	0	171.16	326.33	531.78	238.68	281.25	78.18	0	576.25
chr1	54541257	54542257	+	ACOT11	299.5	611.96	509.52	627.67	789.4	130.93	950.85	234.53	6308.44	3260.84
chr1	54608181	54609181	-	FAM151A	365.79	898.29	782.15	788.28	470.47	174.38	201.93	429.96	84.94	491.07
chr1	54620477	54621477	-	RP11-240D10.4	284.11	0	195.61	163.16	0	183.65	54.45	0	127.41	56.08
chr1	54640754	54641754	+	MROH7	857.07	381.78	913.89	619	220.43	120.5	173.08	195.44	169.88	300.04
chr1	54640786	54641786	+	MROH7-TTC4	860.62	447.11	959.12	648.57	220.43	157.58	173.08	195.44	152.89	342.8
chr1	54714861	54715861	+	TTC4	2024.88	1347.44	2221.76	2828.34	1724.14	1407.19	1453.14	1174.1	3300.48	2068.74
chr1	54755898	54756898	-	PARS2	284.11	81.66	484.15	987.14	0	185.39	181.01	234.53	199.61	335.09
chr1	54778712	54779712	-	TTC22	939.93	289.9	284.86	652.65	556.57	528.35	115.39	485.67	169.88	196.29
chr1	54791885	54792885	+	RP11-67L3.2	473.52	806.42	1402.92	866.81	1157.23	692.3	1525.26	649.83	830.83	925.36
chr1	54805063	54806063	+	LEXM	571.18	857.46	366.78	939.72	495.96	324.42	328.49	273.61	127.41	224.33
chr1	54848627	54849627	-	DHCR24	804.98	571.64	356.39	466.04	288.62	185.39	485.7	452.93	385.42	637.59
chr1	54873672	54874672	+	RP11-67L3.7	331.46	0	108.81	442.58	0	370.77	302.89	148.53	698.64	644.95
chr1	54885875	54886875	+	RP11-67L3.5	1177.87	936.57	1192.03	1440.43	1136.57	1622.12	663.47	1482.89	1417.45	1182.99
chr1	54886563	54887563	+	DHCR24-DT	957.1	2300.86	1969.9	3128.66	3581.91	2130.19	2270.22	1669.05	3618.47	2422.76
chr1	54973900	54974900	-	RP11-12C17.3	473.52	81.66	360.66	775.03	110.21	463.46	302.89	508.14	361	385.57
chr1	54979628	54980628	+	TMEM61	284.11	0	314.21	407.91	330.64	25.49	259.62	283.39	1061.76	197.69
chr1	54979950	54980950	-	RP11-12C17.2	189.41	163.33	220.07	448.7	220.43	0	223.56	332.25	536.19	168.25
chr1	54997933	54998933	+	BSND	630.96	524.69	857.65	449.21	279.66	814.54	776.33	456.35	499.03	406.6
chr1	55038447	55039447	+	PCSK9	1641.92	1287.72	770.84	1313.98	919.59	436.81	1142.68	459.77	339.76	490.37
chr1	55065359	55066359	-	USP24	909.75	530.81	410.49	519.06	1115.21	92.69	373.56	850.16	783.58	336.49
chr1	55216645	55217645	+	MIR4422HG	618.53	1311.71	1224.12	856.61	1009.13	753.13	1143.04	881.92	3742.7	3706.7
chr1	55221379	55222379	+	GYG1P3	83.46	345.03	244.52	245.25	509.73	231.73	411.78	164.66	297.29	278.66
chr1	55224641	55225641	+	MIR4422	568.22	571.64	533.66	652.65	661.28	324.42	317.31	312.7	552.12	448.31
chr1	55328288	55329288	+	RP11-90C4.1	99.44	530.81	425.46	81.58	327.88	20.86	259.62	549.18	169.88	183.67
chr1	55366466	55367466	+	GOT2P1	350.4	98	897.99	326.33	0	185.39	343.99	273.61	127.41	224.33
chr1	55371710	55372710	-	MTCO2P34	307.79	163.33	537.94	647.55	275.53	301.25	263.22	312.7	291.98	434.64
chr1	55375526	55376526	-	RN7SKP291	596.63	0	268.97	395.67	253.49	370.77	807.7	351.79	594.58	392.58
chr1	55397514	55398514	+	RNU6-830P	284.11	411.38	513.49	136.65	326.5	50.98	233.66	0	297.29	128.99
chr1	55483871	55484871	-	Y_RNA	378.81	163.33	416.29	402.3	281.73	584.54	287.74	317.1	212.35	303.9
chr1	55867254	55868254	+	LINC01755	138.5	16.33	438.3	187.64	220.43	250.27	227.89	375.24	271.81	359.63
chr1	55914603	55915603	-	LINC01753	189.41	163.33	179.11	47.93	110.21	92.69	259.62	78.18	0	112.16
chr1	55937714	55938714	-	PIGQP1	213.08	272.55	195.61	326.33	0	278.08	230.77	0	212.35	300.74
chr1	56144721	56145721	+	RP1-158P9.1	295.36	163.33	391.23	163.16	275.53	139.04	525.37	295.6	115.73	196.29
chr1	56153545	56154545	-	RP1-158P9.2	0	81.66	125.32	7.65	0	188.28	173.08	78.18	217.66	56.08
chr1	56172433	56173433	-	RP1-158P9.3	0	244.99	144.88	0	275.53	0	201.93	78.18	339.76	252.37
chr1	56206567	56207567	-	RPSAP20	0	244.99	220.07	81.58	165.32	92.69	247.72	0	625.91	140.21
chr1	56413935	56414935	+	LINC01767	884.89	244.99	330.1	81.58	551.06	101.38	198.32	234.53	270.75	357.53
chr1	56493761	56494761	-	PLPP3	710.28	326.65	459.39	367.12	551.06	543.41	253.13	575.57	179.97	223.98
chr1	56537452	56538452	+	RPL21P23	662.92	157.2	339.88	401.79	275.53	185.39	506.26	152.44	252.7	471.09
chr1	56584612	56585612	-	RPL23AP85	0	489.98	341.1	285.54	217.67	556.16	719.72	312.7	1486.46	1508.62
chr1	56618409	56619409	-	RP11-377K22.2	69.84	87.28	122.26	163.16	110.21	92.69	177.05	117.26	84.94	196.29
chr1	56644314	56645314	+	PRKAA2	378.81	0	0	285.54	220.43	139.04	57.69	78.18	0	56.08
chr1	56717789	56718789	-	FYB2	284.11	0	165.66	81.58	165.32	216.09	119.35	78.18	212.35	140.21
chr1	56822679	56823679	-	RP11-378I13.1	0	244.99	146.71	151.95	318.93	0	193.99	458.3	361	189.98
chr1	56853797	56854797	+	C8A	0	131.68	122.26	401.79	495.96	185.39	57.69	248.21	338.17	364.54
chr1	56928207	56929207	-	C8B	94.7	0	238.1	163.16	307.22	185.39	93.39	156.35	109.36	168.25
chr1	56962886	56963886	+	RP5-1103B4.3	236.76	81.66	171.16	0	275.53	92.69	199.04	78.18	84.94	224.33
chr1	56993778	56994778	-	DAB1	0	0	342.33	163.16	428.45	13.9	92.31	402.6	169.88	170.35
chr1	57385576	57386576	+	RP6-102O10.1	94.7	163.33	190.72	244.75	90.93	278.08	162.98	461.24	509.64	252.37
chr1	57604847	57605847	-	RPS20P5	0	81.66	146.71	67.3	165.32	92.69	233.3	78.18	311.63	362.08
chr1	57859532	57860532	+	DAB1-AS1	329.09	0	0	203.95	427.07	324.42	274.04	547.23	358.87	420.62
chr1	58046889	58047889	-	HNRNPA1P6	0	244.99	195.61	367.12	0	185.39	115.39	234.53	169.88	427.63
chr1	58055133	58056133	-	RPS26P15	304.23	408.32	342.33	0	275.53	0	233.3	257	169.88	112.16
chr1	58059139	58060139	+	RP11-393I23.4	189.41	367.99	342.02	448.19	440.85	56.77	115.39	67.43	382.23	595.17
chr1	58083419	58084419	+	RP11-393I23.3	0	81.66	232.29	163.16	220.43	185.38	346.16	234.53	74.85	288.12
chr1	58227682	58228682	-	RP11-414C16.1	284.11	449.15	657.75	379.36	0	1.16	388.71	320.52	702.35	139.51
chr1	58414384	58415384	-	OMA1	348.04	326.65	195.61	218.23	220.43	101.96	288.46	351.79	84.94	438.85
chr1	58545168	58546168	+	RP4-592A1.5	523.24	894.21	963.4	1093.2	1077.33	609.45	1163.95	512.05	2773.31	2216.66
chr1	58551913	58552913	-	RP4-592A1.4	94.7	0	268.97	224.35	440.85	324.42	72.12	273.61	73.79	58.54
chr1	58564631	58565631	-	RN7SL713P	899.68	567.05	1233.6	525.69	881.7	757.18	767.68	899.02	107.24	112.16
chr1	58574433	58575433	-	TACSTD2	426.17	244.99	340.19	367.12	0	92.69	331.73	234.53	290.39	331.59
chr1	58629841	58630841	-	RP4-592A1.2	236.76	120.96	244.52	203.95	190.81	231.73	318.39	86.48	254.82	133.9
chr1	58642440	58643440	-	MYSM1	165.73	244.99	97.81	326.33	688.83	92.69	317.31	390.88	297.29	280.41
chr1	58714609	58715609	+	RP11-63G10.4	378.81	486.41	533.97	530.28	136.39	0	312.62	229.15	381.17	581.86
chr1	58775845	58776845	-	JUN	316.66	1005.48	452.36	407.91	210.09	338.91	575.13	175.89	297.29	178.76
chr1	58784128	58785128	+	LINC01135	6712.11	5026.36	13691.8	12614.6	15209.3	10796.4	11633.8	9625.35	14367.7	11499.7
chr1	58811808	58812808	-	RP11-63G10.3	710.28	163.33	987.85	671.01	661.28	505.17	457.22	863.84	696.51	671.59
chr1	58837448	58838448	-	RP11-63G10.2	94.7	449.15	537.94	322.25	165.32	370.77	403.85	390.88	424.7	287.42
chr1	58881868	58882868	-	LINC02777	1493.95	979.96	1085.66	1670.39	1482.36	750.81	576.93	932.24	898.25	702.43
chr1	58932643	58933643	+	LINC01358	1063.05	1085.1	415.68	357.43	927.16	415.96	971.4	392.34	1967.44	2270.64
chr1	58998676	58999676	+	PHBP3	189.41	81.66	293.42	501.73	495.96	412.48	57.69	195.44	155.02	112.17
chr1	59053397	59054397	-	RP11-145M4.1	189.41	230.7	370.45	333.47	232.14	231.73	340.03	469.05	156.08	509.65
chr1	59054999	59055999	-	RP11-145M4.2	202.43	939.12	902.27	1527.11	521.44	911.86	375	692.83	521.32	427.98
chr1	59130932	59131932	-	FGGY-DT	142.06	122.49	195.61	469.1	110.21	278.08	115.39	117.26	0	143.01
chr1	59288303	59289303	-	RP11-467C18.1	679.5	464.46	700.85	911.68	650.94	801.79	268.99	488.11	169.88	62.04
chr1	59295638	59296638	+	FGGY	1555.5	898.29	2339.43	1493.97	1509.91	1731.03	1603.86	1834.19	4164.22	3020.04
chr1	59732227	59733227	-	MIR4711	189.41	204.16	319.71	268.2	220.43	556.16	432.7	78.18	849.41	432.54
chr1	59753747	59754747	-	RP4-782L23.2	351.59	186.8	257.05	489.49	110.21	370.77	110.7	111.4	339.76	399.24
chr1	59813786	59814786	+	HOOK1	0	163.33	366.78	81.58	110.21	203.92	346.16	237.46	127.41	168.25
chr1	59892308	59893308	-	CYP2J2	189.41	163.33	211.51	81.58	440.85	463.46	344.72	160.26	838.79	632.33
chr1	59973757	59974757	-	RN7SL475P	189.41	163.33	244.52	399.24	0	102.54	173.08	286.32	212.35	271.3
chr1	59986269	59987269	-	C1orf87	94.7	530.81	195.61	203.95	411.92	370.77	317.67	613.68	126.35	293.73
chr1	60096415	60097415	+	PGBD4P8	0	81.66	0	0	0	0	201.93	195.44	212.35	112.16
chr1	60113875	60114875	+	LINC02778	0	15.31	117.67	367.12	330.64	370.77	115.39	219.87	84.94	0
chr1	60514716	60515716	-	LINC01748	0	0	293.42	407.91	110.21	417.12	351.93	78.18	254.82	168.25
chr1	60658631	60659631	-	RP11-436K8.1	94.7	326.65	375.03	100.96	110.21	0	197.96	78.18	292.51	256.93
chr1	60864259	60865259	+	NFIA	379.41	449.15	281.81	120.84	125.37	231.73	201.93	401.63	254.82	168.6
chr1	60911675	60912675	-	NFIA-AS2	1340.65	229.68	366.78	407.91	254.87	388.15	380.41	219.87	467.17	895.57
chr1	61247945	61248945	-	NFIA-AS1	198.29	464.46	808.44	772.48	640.61	324.42	259.62	405.54	3148.11	2947.83
chr1	61480087	61481087	+	RP11-430G17.4	0	204.16	171.16	302.87	220.43	0	230.77	156.35	406.12	254.82
chr1	61587049	61588049	-	RP11-430G17.5	385.32	326.65	587.46	531.3	495.96	92.69	259.62	234.53	254.82	392.58
chr1	61653194	61654194	+	RP11-430G17.1	284.11	122.49	109.42	244.75	495.96	111.23	144.23	156.35	46.72	450.76
chr1	61680046	61681046	-	TM2D1	0	530.81	247.57	146.85	606.17	300.09	349.04	312.7	451.25	213.11
chr1	61740998	61741998	-	PATJ-DT	378.81	654.33	234.13	285.54	260.38	148.31	232.21	402.6	372.68	243.96
chr1	61741477	61742477	+	PATJ	473.52	653.3	186.14	203.95	165.32	309.36	230.77	429.97	368.43	294.43
chr1	61815419	61816419	+	RNU6-414P	323.18	0	696.57	244.75	0	370.77	259.26	225.73	254.82	155.63
chr1	61851499	61852499	+	RNU6-1177P	794.33	122.49	445.94	815.82	661.28	276.34	808.78	1075.4	1347.9	973.73
chr1	62037842	62038842	+	LAMTOR5P1	94.7	132.7	141.82	81.58	110.21	0	201.93	0	297.29	167.55
chr1	62071448	62072448	+	RN7SL180P	494.83	449.15	174.83	326.33	110.21	210.88	4.33	156.35	509.64	295.84
chr1	62077786	62078786	+	MIR3116-1	184.67	163.33	391.23	546.6	152.92	687.08	179.57	587.29	225.09	168.25
chr1	62077789	62078789	-	MIR3116-2	188.22	163.33	391.23	549.66	146.72	688.82	182.81	582.9	231.46	168.25
chr1	62188131	62189131	+	PIGPP2	286.48	411.89	391.23	203.95	165.32	346.44	144.23	0	467.17	112.16
chr1	62189522	62190522	+	RPS15AP7	236.76	408.32	48.9	0	110.21	186.54	6.49	195.44	169.88	364.54
chr1	62193849	62194849	+	L1TD1	378.81	857.46	377.17	127.98	182.54	139.04	287.74	78.18	126.35	196.29
chr1	62207136	62208136	-	RP5-1155K23.4	94.7	244.99	391.23	283.5	46.84	370.77	305.77	78.18	269.69	444.45
chr1	62210557	62211557	+	Y_RNA	94.7	0	171.16	163.16	275.53	140.78	129.09	195.44	927.98	811.79
chr1	62235165	62236165	-	KANK4	411.37	326.65	320.93	390.06	0	278.08	171.28	620.52	175.19	224.33
chr1	62297149	62298149	-	RNU6-371P	329.09	0	278.45	148.38	220.43	185.39	403.85	229.15	254.82	168.25
chr1	62435297	62436297	+	USP1	1776.87	1907.85	3023.16	2698.32	2675.41	1349.84	2285	1766.77	3142.8	2552.45
chr1	62453298	62454298	-	DOCK7	189.41	857.46	317.87	326.33	329.26	0	173.08	381.11	406.65	120.58
chr1	62529636	62530636	+	RP11-293K19.1	298.32	489.98	317.87	244.75	162.56	139.04	409.62	3.91	375.86	218.72
chr1	62596520	62597520	+	ANGPTL3	177.57	81.66	507.38	0	110.21	185.39	519.24	127.04	84.94	210.31
chr1	62606766	62607766	+	RP5-849H19.3	52.09	244.99	291.59	455.84	330.64	370.77	351.21	163.19	696.51	449.36
chr1	62640122	62641122	-	RP5-849H19.2	75.76	571.64	67.85	0	110.21	241	384.38	246.25	172.01	90.43
chr1	62687482	62688482	+	RP11-230B22.1	643.98	706.39	1257.44	1180.9	491.82	359.18	761.55	235.5	256.95	376.45
chr1	62783132	62784132	+	ATG4C	4110.13	2790.84	4989.4	5835.14	4347.88	4572.06	5267.36	5116.58	7005.48	5797.52
chr1	62895009	62896009	+	RP4-771M4.3	0	223.55	244.52	877	606.17	185.39	305.41	96.74	175.72	224.33
chr1	62904180	62905180	+	RP4-771M4.2	189.41	81.66	391.23	285.54	110.21	370.77	317.31	195.44	169.88	238.35
chr1	62974751	62975751	-	LINC01739	378.81	163.33	232.9	204.97	59.93	92.69	57.69	156.35	297.29	325.63
chr1	63010197	63011197	+	RP11-5P4.4	94.7	0	293.42	367.12	37.2	370.77	326.69	195.44	339.76	504.74
chr1	63023207	63024207	+	RP11-5P4.2	189.41	489.47	132.65	81.58	0	231.73	84.38	0	84.94	84.12
chr1	63077081	63078081	-	RP11-5P4.3	200.65	81.66	263.47	499.69	220.43	231.73	309.38	156.35	169.88	183.32
chr1	63138250	63139250	+	RP11-335E6.2	479.44	5.1	195.61	0	220.43	92.69	317.31	73.29	169.88	196.29
chr1	63158083	63159083	-	LINC00466	754.08	489.98	195.61	163.16	330.64	417.12	153.61	78.18	168.29	164.39
chr1	63185336	63186336	-	RNA5SP49	189.41	0	172.39	81.58	330.64	278.08	197.6	273.61	212.35	140.21
chr1	63248920	63249920	+	RP11-335E6.3	189.41	81.66	146.71	10.2	0	92.69	115.39	68.4	148.65	224.33
chr1	63261113	63262113	+	RPSAP65	149.16	455.27	230.46	1124.81	1739.98	795.42	2772.51	1873.28	382.23	221.88
chr1	63319884	63320884	-	FOXD3-AS1	94.7	408.32	613.74	326.33	606.17	92.69	809.14	795.44	254.82	168.25
chr1	63321567	63322567	+	FOXD3	1041.74	683.42	733.56	1217.1	1415.54	939.09	649.05	586.32	382.23	56.08
chr1	63325925	63326925	-	MIR6068	189.41	168.43	444.72	622.06	72.33	278.08	645.44	439.74	169.88	17.53
chr1	63337263	63338263	+	Y_RNA	607.29	340.94	198.37	203.95	110.21	399.16	19.47	156.35	84.94	0
chr1	63358823	63359823	-	RP4-792G4.3	189.41	285.82	416.6	81.58	112.28	370.77	173.08	195.44	113.61	392.58
chr1	63366575	63367575	+	ALG6	775.38	1551.6	2058.54	1629.09	1350.1	1419.35	1956.15	1133.54	2062.47	2323.92
chr1	63439770	63440770	-	ITGB3BP	94.7	122.49	61.13	81.58	0	98.49	133.41	117.26	84.94	56.08
chr1	63486957	63487957	+	RP11-565D17.2	0	163.33	364.03	163.16	275.53	324.42	173.08	169.05	396.04	360.33
chr1	63522372	63523372	+	EFCAB7	871.27	2705.09	2928.11	3216.36	3565.38	2405.37	1127.9	3064.48	4712.08	2665.32
chr1	63528613	63529613	-	RN7SL488P	666.48	408.32	48.9	282.48	270.71	290.24	12.26	351.79	552.12	252.37
chr1	63535711	63536711	-	RNU7-123P	403.67	81.66	342.33	244.75	110.21	231.73	61.66	234.53	322.24	476
chr1	63546082	63547082	+	DLEU2L	169.28	244.99	146.71	0	385.74	91.53	64.18	144.62	157.14	205.4
chr1	63547977	63548977	-	ENSG10010137532.1	426.17	33.69	406.82	0	275.53	385.83	115.39	170.52	0	157.21
chr1	63548133	63549133	-	ENSG10010137881.1	426.17	0	415.68	81.07	110.21	185.39	110.7	156.35	24.42	126.19
chr1	63548227	63549227	-	ENSG10010139523.1	466.41	0	495.46	122.37	110.21	185.39	16.59	156.35	84.94	126.19
chr1	63548294	63549294	-	ENSG10010137906.1	608.47	0	548.33	122.37	110.21	157.58	31.73	156.35	84.94	95.34
chr1	63548374	63549374	-	ENSG10010136308.1	615.57	0	511.04	122.37	110.21	92.69	57.69	156.35	84.94	114.97
chr1	63548489	63549489	-	ENSG10010137261.1	615.57	0	533.97	122.37	110.21	92.69	57.69	78.18	84.94	126.19
chr1	63592411	63593411	+	PGM1	191.77	448.13	281.81	244.75	301.71	139.04	519.24	390.88	1423.82	1000.02
chr1	63654743	63655743	+	RN7SL130P	187.63	0	410.49	163.16	238.33	107.76	57.69	90.88	233.59	276.21
chr1	63773017	63774017	+	ROR1	236.76	55.12	225.87	258	37.2	0	303.97	265.31	84.94	56.08
chr1	63787721	63788721	-	RP4-597J3.1	94.7	326.65	269.28	326.33	220.43	185.39	375	312.7	115.73	169.65
chr1	63842196	63843196	-	CFL1P3	236.76	244.99	277.53	81.58	0	463.46	147.12	232.57	163.51	308.45
chr1	64027894	64028894	-	RNU6-809P	94.7	293.99	195.61	203.95	0	213.19	57.69	270.68	152.89	140.21
chr1	64065640	64066640	-	Y_RNA	449.84	0	409.57	122.37	220.43	139.04	266.83	107.49	127.41	112.16
chr1	64093379	64094379	-	ROR1-AS1	0	101.06	171.16	244.75	0	69.52	317.31	0	297.82	168.25
chr1	64185791	64186791	+	RP11-24J23.3	101.21	305.22	353.33	367.12	101.26	118.18	267.55	235.5	254.82	280.41
chr1	64202623	64203623	+	UBE2U	142.06	489.98	187.67	693.44	521.44	185.39	346.16	325.41	169.88	252.37
chr1	64383398	64384398	-	RNU7-62P	211.9	81.66	97.81	163.16	220.43	185.39	308.66	225.73	170.94	300.04
chr1	64469129	64470129	+	CACHD1	331.46	44.4	563	631.24	722.58	185.39	590.63	312.7	190.05	88.68
chr1	64578847	64579847	+	MIR4794	0	81.66	171.16	244.75	110.21	0	57.69	156.35	0	334.39
chr1	64744095	64745095	+	RAVER2	198.29	321.55	1068.24	685.8	220.43	341.8	373.2	493.48	467.17	94.64
chr1	64832229	64833229	-	JAK1	278.78	282.25	217.32	631.24	143.97	417.12	230.77	473.45	169.88	56.08
chr1	64917443	64918443	+	RP11-182I10.1	1239.43	1365.81	1980.29	3594.96	1651.12	1939.01	3132.01	1517.58	2529.64	1517.73
chr1	64940979	64941979	+	RP11-182I10.2	167.51	653.3	438.3	559.86	306.53	417.12	346.16	955.7	722	168.25
chr1	64971225	64972225	-	LINC01359	615.57	367.48	226.18	571.07	440.85	92.69	265.03	385.99	467.17	5.26
chr1	64983608	64984608	-	SLC2A3P2	473.52	345.03	866.82	1154.38	1330.82	250.27	372.12	699.67	248.45	326.68
chr1	65002470	65003470	-	RP4-535B20.4	142.06	285.82	293.42	693.45	303.08	301.25	1687.52	1021.17	2043.88	1328.45
chr1	65021968	65022968	-	RNU6-1176P	909.15	2539.72	2578.45	5686.26	867.92	2317.31	1312.51	3201.29	845.16	406.6
chr1	65056755	65057755	-	MIR3671	189.41	408.32	864.98	244.75	440.85	92.69	614.79	327.36	552.11	813.2
chr1	65057434	65058434	-	MIR101-1	818	253.16	354.55	489.49	242.47	92.69	403.85	336.15	449.12	394.68
chr1	65076413	65077413	-	RP4-535B20.2	465.82	367.48	206.01	224.35	110.21	158.74	218.51	0	467.17	56.08
chr1	65091392	65092392	-	MRPS21P1	331.46	163.33	321.54	599.63	382.99	463.46	519.24	568.73	254.82	420.62
chr1	65146549	65147549	+	AK4	1351.89	744.15	1047.46	938.19	1266.07	1199.79	721.88	815.47	147.58	337.9
chr1	65153480	65154480	+	RPS29P7	568.22	112.29	800.8	550.68	220.43	556.16	324.52	732.9	456.56	189.28
chr1	65247219	65248219	+	DNAJC6	1157.75	1143.28	1063.35	611.35	715.69	555.58	490.75	478.34	306.85	224.33
chr1	65278456	65279456	-	RP5-1044H5.1	994.39	812.55	1171.24	2027.31	551.06	794.84	288.46	936.15	297.29	263.59
chr1	65297755	65298755	-	COX6CP13	858.25	489.98	319.4	693.45	227.31	370.77	293.87	156.35	204.39	280.41
chr1	65414816	65415816	+	RNU2-15P	92.34	679.85	396.12	679.17	330.64	417.12	201.93	78.18	65.83	99.55
chr1	65419587	65420587	+	LEPROT	14743.6	11084.2	30507.3	30693.1	31974	26065.7	22345.6	24624.8	29392.7	23055.1
chr1	65419652	65420652	+	LEPR	14927.6	11359.3	31716.4	32357.4	32937	27029.1	22951.7	25082.6	30561.7	23518.2
chr1	65485406	65486406	+	RP4-630A11.3	1527.09	140.87	907.16	776.05	468.4	610.61	264.67	829.64	254.82	168.25
chr1	65575129	65576129	-	RP11-430H12.2	568.22	554.8	256.13	182.54	0	92.69	259.62	263.84	212.35	364.54
chr1	65702962	65703962	+	RP11-433N2.1	807.35	244.99	464.59	571.07	771.49	417.12	1243.28	896.09	586.09	901.88
chr1	65760058	65761058	-	RN7SL854P	284.11	53.08	354.55	212.11	220.43	152.94	259.62	234.53	169.88	308.45
chr1	65791514	65792514	+	PDE4B	610.84	81.66	357	289.62	220.43	733.43	960.59	1012.37	1136.08	710.14
chr1	66041500	66042500	-	PDE4B-AS1	520.87	81.66	195.61	173.36	220.43	92.69	201.93	78.18	0	140.21
chr1	66093461	66094461	-	RNU4-88P	94.7	163.33	268.97	0	315.48	0	288.46	429.48	169.88	238
chr1	66532267	66533267	+	SGIP1	378.81	326.65	340.19	332.96	110.21	135.56	288.46	374.26	332.86	56.08
chr1	66627440	66628440	+	MIR3117	130.22	326.65	323.99	407.91	0	0	259.62	166.12	84.94	196.29
chr1	66664864	66665864	-	RP4-598P13.1	331.46	244.99	171.16	122.37	110.21	185.39	201.93	351.79	84.94	168.25
chr1	66751459	66752459	+	DYNLT5	568.22	285.82	472.53	693.45	730.85	602.5	3602.56	1417.91	426.3	336.5
chr1	66796740	66797740	-	INSL5	0	265.41	201.73	163.16	110.21	278.08	0	156.35	254.82	203.3
chr1	66811885	66812885	-	DNAI4	112.46	489.98	293.42	114.72	330.64	414.22	91.95	188.11	84.94	56.08
chr1	66825942	66826942	+	RP11-342H21.2	190.59	0	171.16	110.14	221.8	195.81	230.77	156.35	203.86	246.76
chr1	66923895	66924895	+	MIER1	1015.1	1383.17	2127.31	1524.56	1422.43	1349.84	1875.02	1971.49	1786.41	1591.34
chr1	66998350	66999350	-	SLC35D1	236.76	525.71	268.97	367.12	110.21	463.46	2340.17	586.32	679.53	771.13
chr1	67091165	67092165	-	C1orf141	473.52	244.99	464.58	285.54	0	92.69	557.1	234.53	297.29	168.25
chr1	67101645	67102645	-	ENSG10010134538.1	378.81	546.12	223.12	611.86	440.85	185.39	173.08	390.88	169.88	331.24
chr1	67120605	67121605	-	RP4-547N15.3	284.11	214.37	235.35	285.54	110.21	0	167.67	454.39	220.32	338.25
chr1	67137907	67138907	+	IL23R	245.64	688.01	970.74	516.01	335.46	344.12	422.96	432.9	219.25	114.62
chr1	67195140	67196140	+	RNU6-586P	532.71	663.51	623.52	244.75	68.88	278.08	432.7	390.88	212.35	245.36
chr1	67266601	67267601	-	RNU4ATAC4P	0	408.32	201.12	611.86	315.48	231.73	280.53	262.87	509.64	285.32
chr1	67277052	67278052	+	DNAJB6P4	94.7	0	413.24	344.68	220.43	509.81	57.69	273.61	293.05	124.78
chr1	67306364	67307364	+	IL12RB2	156.26	0	314.21	0	270.02	185.39	457.22	351.79	256.95	71.51
chr1	67406810	67407810	-	SERBP1	473.52	0	485.98	209.05	275.53	556.16	544.48	625.4	679.53	459.18
chr1	67416214	67417214	+	RNU6-387P	208.35	177.62	95.36	203.95	220.43	319.79	778.85	868.72	629.62	752.21
chr1	67521299	67522299	+	LINC01702	757.63	734.97	537.94	437.48	260.38	185.39	50.12	360.58	382.23	188.93
chr1	67540127	67541127	+	RNU6-1031P	342.71	489.98	639.11	472.66	661.28	278.08	329.57	481.76	102.99	292.33
chr1	67560073	67561073	+	RP11-393N21.1	303.64	326.65	490.56	897.4	385.74	556.16	1138.35	589.74	297.29	140.21
chr1	67655831	67656831	-	RN7SL392P	94.7	244.99	440.13	345.7	275.53	185.38	461.54	253.09	212.35	184.72
chr1	67659155	67660155	-	HNRNPCP9	556.38	449.15	669.37	229.45	347.86	585.12	243.39	327.36	212.35	325.98
chr1	67684201	67685201	+	GADD45A	6849.43	8049.43	14903.1	12163.9	13856.5	13720.2	12793	11213.3	11375.1	10465.7
chr1	67700475	67701475	-	GNG12	3711.19	4601.2	6589.77	12744.6	3309.82	7931	2590.77	8508.91	323.84	275.15
chr1	67771593	67772593	-	RNU7-80P	284.11	326.65	819.44	938.19	78.53	695.19	399.16	277.03	315.34	112.16
chr1	67831303	67832303	+	GNG12-AS1	804.98	953.42	1863.84	1400.15	980.2	1917	253.49	672.8	2727.13	2015.11
chr1	68042330	68043330	+	RP4-609E1.2	284.11	10.21	525.71	530.28	0	417.12	147.84	0	254.82	140.21
chr1	68044886	68045886	-	DIRAS3	1392.14	1927.25	1681.68	1272.68	391.26	444.92	271.16	547.23	361	112.16
chr1	68048360	68049360	-	ARL5AP3	426.17	1204.53	672.43	1040.17	606.17	683.61	245.19	498.37	307.91	259.38
chr1	68097473	68098473	-	WLS	94.7	163.33	111.87	176.93	215.6	92.69	115.39	195.44	205.45	161.59
chr1	68160761	68161761	-	CTBP2P8	378.81	0	305.95	81.58	220.43	209.72	432.7	390.88	84.94	217.67
chr1	68182518	68183518	-	MIR1262	178.75	0	75.8	81.58	0	231.73	144.23	390.88	297.29	252.37
chr1	68241474	68242474	-	RPS7P4	530.34	285.82	97.81	326.33	110.21	139.04	36.78	195.44	336.58	171.05
chr1	68281388	68282388	+	COX6B1P7	236.76	0	157.71	0	110.21	180.75	173.08	273.61	0	56.08
chr1	68374327	68375327	-	ELOCP18	284.11	367.48	220.07	122.37	110.21	92.69	247.72	120.19	0	112.17
chr1	68380441	68381441	-	RP5-1033K19.2	0	307.26	165.97	163.16	110.21	0	57.69	126.06	84.94	224.33
chr1	68427822	68428822	-	RPE65	284.11	163.33	48.9	163.16	12.4	0	144.23	173.94	169.88	140.21
chr1	68473152	68474152	-	DEPDC1	94.7	0	293.42	163.16	220.43	92.69	349.04	213.03	0	112.17
chr1	68478129	68479129	+	RP4-694A7.2	94.7	489.98	97.81	0	220.43	47.51	576.93	174.92	169.88	336.5
chr1	68495676	68496676	+	DEPDC1-AS1	1434.76	1312.73	2122.42	1674.47	2105.06	1388.07	1631.27	887.29	976.82	846.85
chr1	68513375	68514375	-	TXNP2	133.18	0	244.52	163.16	0	92.69	180.29	234.53	15.93	166.49
chr1	68632701	68633701	+	RP4-629B2.1	0	81.66	244.21	153.48	606.17	139.04	1637.4	547.23	11.68	308.45
chr1	68678202	68679202	+	RP11-520E6.1	0	122.49	244.52	0	110.21	148.31	193.27	156.35	84.94	187.88
chr1	68973010	68974010	+	RP11-520E6.2	426.17	326.65	36.68	81.58	103.32	231.73	61.3	0	276.06	336.5
chr1	69054838	69055838	+	LINC01707	94.7	527.75	0	326.33	203.89	185.39	441.35	429.96	169.88	314.06
chr1	69214835	69215835	-	LINC02791	159.81	0	48.9	15.3	165.32	84	173.08	195.44	262.79	331.24
chr1	69432255	69433255	+	LINC01758	325.54	66.35	171.16	163.16	165.32	561.95	686.91	407.98	382.23	336.49
chr1	69550848	69551848	+	RP11-379C1.2	1216.94	1900.71	2143.2	3055.24	3576.4	3214.11	1337.03	4119.84	167.76	476.7
chr1	69566922	69567922	+	LRRC7	825.1	489.98	890.66	1386.89	1542.98	1316.23	613.71	1133.54	109.36	84.12
chr1	69605855	69606855	-	SGO1P1	331.46	571.64	244.52	244.75	495.96	249.11	230.77	117.26	297.29	308.45
chr1	69705950	69706950	-	RP5-944F13.1	189.41	81.66	97.81	0	275.53	370.77	230.77	351.79	84.94	336.5
chr1	69878592	69879592	+	RN7SL538P	189.41	240.91	341.1	6.12	110.21	0	160.1	0	176.25	336.5
chr1	69918322	69919322	+	PIN1P1	0	730.88	196.84	705.68	582.75	417.12	173.08	467.1	97.68	159.84
chr1	70012982	70013982	-	LRRC7-AS1	0	204.16	136.32	72.4	0	0	166.59	303.91	339.76	392.58
chr1	70143805	70144805	-	LRRC40	284.11	285.82	415.68	124.92	330.64	0	380.41	288.27	339.76	168.25
chr1	70179144	70180144	-	RN7SL242P	0	489.98	244.52	407.91	220.43	185.39	0	170.03	244.2	302.85
chr1	70204682	70205682	+	SRSF11	1471.46	2020.14	2769.17	2150.7	3200.3	2863.04	2459.88	2688.26	5399.04	3123.79
chr1	70217589	70218589	-	RP4-677H15.4	527.97	163.33	268.97	239.14	220.43	278.08	205.17	98.7	616.88	392.58
chr1	70257999	70258999	-	ANKRD13C	0	571.64	184.31	376.3	150.16	335.43	439.19	273.61	613.7	608.85
chr1	70353805	70354805	+	HHLA3	2382.38	1771.07	3811.43	3202.09	3037.73	3194.99	2370.82	2513.83	4549.63	3159.89
chr1	70358562	70359562	-	HHLA3-AS1	318.44	244.99	317.87	367.12	538.66	267.65	326.69	117.26	297.29	246.76
chr1	70410218	70411218	+	CTH	3108.64	3417.6	5929.57	6001.37	4874.15	6210.4	4336.71	5139.06	10409.5	8911.5
chr1	70429896	70430896	+	Metazoa_SRP	407.23	81.66	102.7	291.65	110.21	386.99	201.93	195.44	99.81	280.41
chr1	70444071	70445071	+	RP11-42O15.3	189.41	460.38	707.88	326.33	220.43	457.09	115.39	561.4	529.82	420.62
chr1	70529526	70530526	+	CHORDC1P5	303.05	0	122.26	497.65	385.74	157.58	201.93	312.7	594.59	308.45
chr1	70659657	70660657	-	CASP3P1	263.99	326.65	610.68	374.26	165.32	241.58	306.85	203.74	254.82	308.45
chr1	70705441	70706441	+	LINC01788	94.7	326.65	562.7	81.58	110.21	185.39	432.7	312.7	351.44	534.19
chr1	70714933	70715933	-	RP11-99H8.1	0	0	242.68	122.37	330.64	185.39	230.77	78.18	0	196.29
chr1	70851353	70852353	-	PTGER3	378.81	326.65	97.81	125.94	192.87	370.77	230.77	0	162.98	373.3
chr1	70946379	70947379	+	RP3-333A15.1	0	520.6	445.02	285.54	618.57	139.04	346.16	302.44	733.68	672.99
chr1	71004854	71005854	-	RP3-333A15.2	0	334.82	195.61	482.35	132.26	185.39	369.96	273.61	505.4	246.76
chr1	71047855	71048855	+	ZRANB2-AS1	1405.75	1773.62	2296.95	2465.3	1632.53	1656.88	1417.08	1458.46	472.48	499.48
chr1	71062291	71063291	-	ZRANB2	473.52	984.55	427.3	590.45	0	86.32	100.24	239.9	169.88	644.95
chr1	71066631	71067631	-	MIR186	94.7	326.65	182.78	244.75	330.64	185.39	144.23	156.35	169.88	308.45
chr1	71080324	71081324	+	ZRANB2-AS2	3530.07	2950.08	4516.25	5051.96	3981.43	4479.36	5893.33	3463.17	6141.21	4729.15
chr1	71366054	71367054	-	RP11-115M14.1	0	0	180.33	0	213.54	324.42	2405.8	416.28	0	39.26
chr1	71394943	71395943	-	NEGR1	0	0	220.07	203.95	0	0	0	117.26	198.55	299.34
chr1	71569956	71570956	+	RP11-82L20.1	0	81.66	169.94	116.25	19.29	92.69	317.31	78.18	282.43	178.06
chr1	71737173	71738173	+	RP11-175G14.2	87.01	163.33	51.04	268.2	0	0	259.62	156.35	697.58	308.45
[truncated: 58,650 more rows]

## Sheet: BRD9
#chr	start	end	strand	gene	Kasumi-1_DMSO	Kasumi-1_I-BRD9	KG-1_DMSO	KG-1_I-BRD9	ML-1_DMSO	ML-1_I-BRD9	MV-4-11_DMSO	MV-4-11_I-BRD9	U937_DMSO	U937_I-BRD9
chr1	10869	11869	+	DDX11L1	0	0	0	0	0	0	0	0	0	0
chr1	13404	14404	-	WASH7P	23.17	0	0	0	0	0	0	0	0	0
chr1	16369	17369	-	MIR6859-1	45.75	0	73.21	41.3	34.5	170.52	0	0	4.14	3.71
chr1	28554	29554	+	MIR1302-2HG	0	0	0	0	0	0	97.49	0	0	0
chr1	29366	30366	+	MIR1302-2	0	0	0	0	0	0	53.62	0	0	0
chr1	33554	34554	-	FAM138A	27.8	0	0	0	0	0	0	0	0	0
chr1	51473	52473	+	OR4G4P	0	149.11	0	161.18	0	0	97.49	0	0	0
chr1	56598	57598	+	OR4G11P	0	0	0	0	0	0	146.23	0	60.27	0
chr1	64419	65419	+	OR4F5	18.53	0	0	0	0	0	97.49	116.67	0	0
chr1	88295	89295	-	RP11-34P13.7	23.74	149.11	0	80.59	131.44	0	0	0	235.43	145.08
chr1	88551	89551	-	RP11-34P13.8	27.8	0	0	80.59	0	0	0	0	120.54	53.98
chr1	130025	131025	+	CICP27	0	0	0	0	0	0	0	0	0	0
chr1	134141	135141	-	RP11-34P13.15	109.46	0	157.23	0	0	270.13	305.87	68.55	152.18	0
chr1	136682	137682	-	RP11-34P13.16	18.76	149.11	96.02	0	0	0	0	0	60.27	0
chr1	138790	139790	-	RP11-34P13.14	412.34	894.68	816.15	564.12	402.54	810.39	633.67	19.45	60.27	13.5
chr1	140474	141474	-	RP11-34P13.13	17.84	0	0	0	0	0	0	0	0	0
chr1	156784	157784	-	RNU6-1100P	0	0	0	0	0	0	0	0	0	0
chr1	159446	160446	+	RP11-34P13.9	0	0	0	0	0	0	77.99	0	0	0
chr1	181696	182696	+	DDX11L17	81.08	48.46	40.81	251.84	0	43.9	0	77.78	0	31.04
chr1	184217	185217	-	WASH9P	118.61	471.57	133.82	82.1	108.44	0	292.46	273.7	0	80.97
chr1	186891	187891	-	MIR6859-2	134.13	0	192.03	161.18	131.44	135.06	120.64	77.78	0	134.96
chr1	256864	257864	-	AP006222.1	16.68	0	0	54.4	0	0	0	0	0	0
chr1	265855	266855	+	AP006222.3	447.67	997.19	1008.18	402.94	854.36	755.52	575.79	491	114.89	269.92
chr1	346982	347982	-	RPL23AP24	0	0	0	0	0	0	0	0	0	0
chr1	357857	358857	+	RP4-669L17.2	0	0	0	0	0	0	0	0	0	0
chr1	364389	365389	-	RP4-669L17.4	0	0	0	0	0	0	0	0	0	0
chr1	438870	439870	+	WBP1LP7	0	0	0	0	0	0	0	0	0	0
chr1	449740	450740	-	OR4F29	0	0	0	0	0	0	0	0	0	0
chr1	486101	487101	+	CICP7	18.53	0	0	0	0	0	0	0	0	0
chr1	490225	491225	-	RP4-669L17.8	0	0	0	0	0	0	0	0	0	0
chr1	515376	516376	-	U6	41.7	0	0	0	0	0	0	0	0	0
chr1	585071	586071	-	RP11-206L10.17	0	0	0	0	0	0	0	0	0	0
chr1	586629	587629	+	RP5-857K21.2	140.5	149.11	96.02	0	0	102.99	0	5.35	0	0
chr1	628062	629062	+	MTND1P23	28.49	0	96.02	0	0	0	14.62	55.42	9.04	0
chr1	628640	629640	+	MTND2P28	342.85	298.23	576.1	685	147.87	388.31	194.98	77.78	90.41	330.65
chr1	630074	631074	+	MTCO1P12	908.78	1504.17	952.97	970.08	671.99	1012.99	3680.18	6285.81	631.33	819.87
chr1	631325	632325	-	ENSG00000278791	4439.64	6821.91	5620	5492.57	3507.82	4127.93	1364.84	1541.07	1190.34	750.7
chr1	631757	632757	+	MTCO2P12	4086.83	6361.52	4816.46	4956.15	3460.17	4073.9	990.72	1347.58	529.63	437.94
chr1	632535	633535	+	MTATP8P1	795.15	521.89	774.14	662.33	250.56	882.14	810.37	483.71	734.55	215.93
chr1	632696	633696	+	MTATP6P1	874.72	667.28	816.14	799.83	144.58	675.33	877.39	464.75	863.38	210.53
chr1	633376	634376	+	MTCO3P12	95269	187077	163462	138553	161347	191681	95701.7	94824.8	119483	117818
chr1	673842	674842	+	WBP1LP6	18.53	0	0	1.01	0	0	0	0	0	47.91
chr1	684679	685679	-	OR4F16	0	0	0	0	0	0	0	0	0	0
chr1	721092	722092	+	CICP3	22.7	0	0	0	0	30.39	0	0	0	0
chr1	724885	725885	-	RP11-206L10.2	0	0	0	0	0	0	0	0	0	0
chr1	757233	758233	-	RNU6-1199P	128.57	0	0	80.59	497.83	135.06	0	77.78	60.27	0
chr1	759911	760911	+	RP11-206L10.4	18.53	0	0	80.59	0	0	0	0	0	0
chr1	777747	778747	+	LINC01409	1041.98	796.82	998.58	1031.02	1393.27	1505.13	639.77	600.39	1748.98	861.03
chr1	780937	781937	+	RP11-206L10.18	49.34	0	159.63	55.91	131.44	79.35	0	0	60.27	113.7
chr1	799879	800879	-	RP11-206L10.8	110.73	0	266.45	161.18	0	0	0	232.86	36.92	0
chr1	816371	817371	+	FAM87B	326.75	447.34	336.06	462.37	321.21	337.66	252.86	220.22	405.7	619.12
chr1	824138	825138	+	LINC01128	222.39	223.67	192.03	169.23	0	400.13	0	46.67	388.74	134.96
chr1	825206	826206	-	LINC00115	565.93	894.68	432.08	568.14	262.88	146.88	824.99	431.69	301.35	636.33
chr1	859226	860226	+	RP11-206L10.19	240.92	0	336.06	80.59	190.59	405.19	194.98	0	348.82	53.98
chr1	867071	868071	-	FAM41C	411.07	408.2	288.05	282.06	525.76	238.05	487.44	155.57	452.03	404.87
chr1	872292	873292	+	TUBB8P11	191.35	331.78	0	201.47	193.88	270.13	104.8	120.56	0	161.95
chr1	873529	874529	-	FAM166AP3	632.41	397.94	432.08	704.14	359.82	270.13	411.89	700.04	335.63	467.97
chr1	903834	904834	+	RP11-54O7.16	891.52	223.67	1254.22	882.44	1110.67	979.22	510.59	648.51	632.84	485.85
chr1	910435	911435	+	RP11-54O7.1	797.47	955.25	873.16	1254.15	1055.63	1012.99	408.23	614.97	572.57	698.41
chr1	913171	914171	+	RP11-54O7.2	980.36	747.43	1253.62	1525.63	494.55	346.95	1064.45	661.15	513.05	296.23
chr1	915865	916865	-	LINC02593	713.49	601.11	594.1	886.47	1051.53	603.57	447.84	77.78	331.49	377.88
chr1	922923	923923	+	SAMD11	942.37	1019.56	896.56	750.98	2103.05	931.1	894.45	758.38	201.15	469.65
chr1	943203	944203	-	NOC2L	1001.32	894.68	720.13	1418.85	844.51	1328.7	666.58	791.44	381.96	358.65
chr1	959584	960584	+	KLHL17	598.59	298.23	1135.4	1291.42	1445.85	996.11	587.37	766.16	522.85	462.9
chr1	965482	966482	+	PLEKHN1	869.63	1438.94	1040.58	1282.35	2385.65	980.91	330.24	357.8	180.81	512.84
chr1	974204	975204	-	PERM1	1172.17	1640.24	1008.18	965.04	581.63	675.33	575.18	264.46	191.36	414.32
chr1	994966	995966	-	RP11-54O7.17	864.53	700.83	1248.22	941.87	814.93	607.79	509.38	392.8	555.24	107.97
chr1	997962	998962	-	HES4	832.1	820.12	1328.64	624.56	676.92	0	487.44	229.46	284.02	135.63
chr1	1000138	1001138	+	ISG15	837.43	928.23	2274.41	1264.22	957.87	1063.64	1228.35	1024.79	565.79	516.21
chr1	1007076	1008076	-	RP11-54O7.10	583.3	495.8	856.95	674.92	535.62	536.88	623.92	140.01	271.22	607.31
chr1	1010997	1011997	-	RP11-54O7.11	1023.21	969.23	918.76	592.82	851.9	742.86	389.95	210.99	241.08	593.81
chr1	1019120	1020120	+	AGRN	652.11	876.04	624.11	916.69	887.22	1266.24	865.21	534.76	632.84	539.83
chr1	1054033	1055033	+	RP11-54O7.14	984.07	2162.13	880.36	1077.86	1150.93	816.3	394.22	777.83	422.27	443
chr1	1058708	1059708	+	RP11-465B22.3	919.2	2016.75	1471.46	1093.98	1531.28	2100.26	243.72	270.29	723.25	929.86
chr1	1061208	1062208	-	RP11-54O7.18	1185.6	596.45	1632.29	1106.07	722.92	1134.55	97.49	153.62	241.08	296.91
chr1	1069967	1070967	-	RNF223	1529.73	757.68	1891.54	1278.83	1314.41	636.49	913.34	661.15	389.12	325.92
chr1	1080818	1081818	-	C1orf159	618.05	1334.56	556.9	1104.05	558.62	742.86	389.95	388.91	60.27	180.84
chr1	1096585	1097585	+	RP11-465B22.9	627.2	1118.35	576.1	468.42	533.98	337.66	213.26	233.35	361.62	691.66
chr1	1136017	1137017	+	LINC01342	988.58	596.45	740.53	1007.35	657.2	540.26	706.79	302.87	130.34	348.87
chr1	1166104	1167104	+	MIR200B	653.26	298.23	1056.19	844.16	923.37	675.32	536.18	202.23	150.68	503.39
chr1	1166863	1167863	+	MIR200A	760.4	1531.2	1431.85	1200.26	1357.12	1077.99	454.54	829.36	294.95	623.84
chr1	1168005	1169005	+	MIR429	645.74	587.13	948.17	1266.74	1129.57	759.74	575.79	388.91	150.68	286.79
chr1	1168357	1169357	+	RP11-465B22.8	852.02	599.25	853.95	1129.74	1224.86	1676.49	536.18	388.91	120.54	269.92
chr1	1172056	1173056	-	TTLL10-AS1	664.38	149.11	412.87	1085.92	956.23	763.12	341.21	544.48	486.68	156.55
chr1	1172880	1173880	+	TTLL10	618.52	372.78	960.17	916.69	1577.29	877.92	633.67	233.35	467.1	458.86
chr1	1202508	1203508	-	TNFRSF18	853.88	447.34	955.37	878.41	1475.42	472.73	575.18	155.57	120.54	188.94
chr1	1210340	1211340	-	TNFRSF4	1125.84	596.45	828.15	1944.18	1117.24	1485.72	316.84	495.86	421.89	593.81
chr1	1215909	1216909	-	SDF4	1020.2	596.45	809.54	1818.77	854.36	1174.22	973.66	775.88	612.5	934.92
chr1	1231237	1232237	+	B3GALT6	1374.29	2807.05	2494.64	1855.03	2483.41	1415.65	1608.56	1088.96	2206.66	926.48
chr1	1241446	1242446	-	C1QTNF12	1202.28	1901.19	1123.4	812.93	1186.25	1372.6	662.92	645.6	363.88	564.12
chr1	1248777	1249777	-	RP5-902P8.12	57.45	0	0	182.83	290.81	0	106.02	0	87.02	53.98
chr1	1252909	1253909	-	UBE2J2	833.84	1043.79	909.16	644.7	1051.52	1215.59	292.46	466.7	365.77	460.21
chr1	1274223	1275223	+	LINC01786	1497.76	1438.01	1383.85	1105.56	1525.53	1311.82	351.57	738.94	682.19	562.1
chr1	1279436	1280436	+	SCNN1D	407.71	383.97	288.05	545.98	538.91	111.43	331.46	536.7	251.63	179.49
chr1	1291390	1292390	-	ACAP3	1698.02	1863.91	2418.43	1072.83	2234.49	2490.26	974.88	661.15	783.52	215.93
chr1	1295110	1296110	-	MIR6726	1609.99	2851.78	1602.29	1536.21	2176.98	1587.01	591.02	529.89	305.12	566.82
chr1	1307597	1308597	+	PUSL1	803.26	1267.46	1543.48	1445.04	1525.53	2675.13	1453.79	765.19	1543.3	1393.1
chr1	1310585	1311585	-	INTS11	1530.07	1467.83	816.14	1115.64	1035.09	624.68	408.23	860.47	472.75	362.7
chr1	1311502	1312502	-	MIR6727	1300.04	2402.58	1201.41	1330.71	1643.01	734.42	1123.55	592.12	404.57	377.21
chr1	1316581	1317581	-	RP5-890O3.9	692.76	691.51	395.47	241.76	573.41	743.7	453.32	211.96	241.08	506.43
chr1	1323756	1324756	+	CPTP	523.07	544.26	1289.03	1351.86	1508.28	928.57	204.72	421.97	822.69	379.23
chr1	1330280	1331280	+	TAS1R3	1380.66	1099.71	828.15	1259.19	920.08	945.46	292.46	709.77	760.92	560.07
chr1	1334276	1335276	-	DVL1	1067	1934.74	943.37	1142.33	1008.81	810.39	519.12	350.02	381.21	557.38
chr1	1338650	1339650	-	MIR6808	949.78	1202.22	1416.25	896.54	295.74	464.29	639.77	315.99	391.76	587.07
chr1	1351689	1352689	-	MXRA8	1254.17	745.56	1106	1419.35	1248.69	1215.59	400.92	562.95	619.66	458.86
chr1	1372730	1373730	-	AURKAIP1	865.23	1043.79	888.16	1173.56	1117.25	270.13	1041.9	583.37	704.41	560.07
chr1	1377666	1378666	+	NDUFB4P8	774.42	827.58	440.48	362.65	644.06	540.26	581.27	353.91	547.71	215.93
chr1	1384711	1385711	-	CCNL2	690.1	379.31	336.06	967.05	952.94	540.26	376.55	705.39	572.57	353.93
chr1	1398520	1399520	+	MRPL20-AS1	1552.08	2609.47	3420.61	2145.65	3565.33	2785.72	1864.46	1827.89	2546.43	1619.49
chr1	1400909	1401909	-	MRPL20	1466.14	1192.9	1277.63	1177.59	1725.16	744.55	492.92	850.26	919.13	986.54
chr1	1404460	1405460	-	RN7SL657P	935.88	745.56	864.15	1118.16	591.48	354.55	365.58	495.86	339.02	647.8
chr1	1408096	1409096	+	MRPL20-DT	827.47	719.47	964.97	685	581.62	270.13	346.08	466.7	741.33	879.92
chr1	1417420	1418420	-	ANKRD65	752.87	913.32	1140.2	856.25	246.45	742.86	377.77	729.21	504.77	1018.93
chr1	1419245	1420245	+	RP4-758J18.7	701.91	461.32	672.12	931.8	800.97	0	322.93	554.2	410.59	215.93
chr1	1424871	1425871	+	TMEM88B	885.96	745.56	816.14	991.73	478.12	977.53	341.21	616.91	391.76	273.63
chr1	1429539	1430539	-	LINC01770	956.15	725.06	192.03	1422.38	1003.88	623.83	400.92	650.46	541.68	533.42
chr1	1433861	1434861	+	VWA1	1187.57	1322.44	1861.53	1942.67	1720.23	1706.88	790.87	748.17	286.29	242.92
chr1	1448689	1449689	+	ATAD3C	542.3	818.26	890.56	347.03	920.08	742.86	536.18	541.08	391.76	272.95
chr1	1470765	1471765	+	ATAD3B	1339.54	1416.57	1584.28	1002.31	525.76	1371.75	1471.46	1152.16	1710.18	1061.1
chr1	1502250	1503250	+	RP5-832C2.8	612.72	149.11	762.14	1208.82	558.62	270.13	341.21	233.35	229.78	161.95
chr1	1511162	1512162	+	ATAD3A	2435.84	2924.47	3151.76	2408.57	3912	2497.02	2290.97	2060.27	2321.92	2621.55
chr1	1533778	1534778	-	TMEM240	492.73	820.12	1147.4	733.35	611.2	1146.36	194.98	466.7	699.14	350.89
chr1	1540673	1541673	-	SSU72	1156.88	1118.35	1456.46	869.34	2656.74	759.74	661.7	489.06	301.35	611.7
chr1	1573102	1574102	+	RP5-832C2.5	1243.98	803.34	1411.45	917.69	1150.11	1215.59	989.51	933.39	843.79	1478.46
chr1	1582510	1583510	-	RP11-345P4.11	946.31	521.89	906.16	1002.31	796.86	633.12	676.32	719.49	647.91	560.07
chr1	1597012	1598012	-	FNDC10	933.1	1047.52	1322.63	1091.97	1284.83	1431.69	682.42	1304.8	572.57	215.93
chr1	1599314	1600314	+	RP11-345P4.12	212.89	0	360.06	298.18	131.44	123.25	88.96	210.01	120.54	103.24
chr1	1612758	1613758	-	RP11-345P4.9	628.01	1466.9	288.05	753.5	737.71	405.19	282.72	272.24	391.76	332
chr1	1614454	1615454	+	MIB2	2176.62	3321.49	2304.41	1562.4	2037.33	2071.56	2744.29	1449.67	2917.85	2418.44
chr1	1631163	1632163	+	MMP23B	465.74	833.17	762.74	571.17	870.79	904.09	546.54	155.57	171.02	296.91
chr1	1634225	1635225	-	CDK11B	157.52	447.34	384.07	0	197.16	0	0	0	60.27	0
chr1	1658325	1659325	+	RP11-345P4.10	721.6	1402.59	1488.26	967.05	817.4	1337.99	1931.48	1229.94	1572.68	1371.51
chr1	1658529	1659529	-	SLC35E2B	731.79	1416.57	1488.26	967.05	722.92	1350.65	1996.07	1094.3	1622.41	1403.56
chr1	1670990	1671990	+	RP11-345P4.6	679.9	736.24	1104.2	1027.5	1256.9	1080.52	347.3	155.57	614.01	458.86
chr1	1698942	1699942	+	MMP23A	213.12	149.11	0	322.35	0	0	194.98	0	90.41	0
chr1	1701379	1702379	-	CDK11A	0	0	288.05	483.53	0	202.6	0	116.67	0	0
chr1	1701736	1702736	-	RP1-283E3.8	82.93	0	288.05	483.53	0	77.66	0	124.45	90.41	0
chr1	1723512	1724512	+	RP1-283E3.4	538.36	1140.71	1497.87	1553.33	637.49	547.01	1450.14	999.51	1648.4	1386.01
chr1	1723838	1724838	-	SLC35E2A	852.25	1640.24	2064.37	2128.53	1511.57	1958.45	1997.29	1450.65	2651.91	1998.05
chr1	1750232	1751232	-	NADK	37.06	0	21.6	4.03	262.88	0	0	114.73	60.27	53.98
chr1	1784285	1785285	-	GNB1	868.7	521.89	627.11	498.64	460.04	894.81	685.46	695.18	452.03	485.85
chr1	1890471	1891471	+	RP1-140A9.1	326.63	447.34	505.29	283.07	791.93	0	389.95	116.67	824.95	230.1
chr1	1914108	1915108	+	CALML6	1609.99	2117.4	576.1	1700.4	1610.15	1245.97	1023.63	622.26	60.27	311.75
chr1	1916590	1917590	-	TMEM52	1618.1	1826.63	954.17	1485.84	1380.13	1570.13	1023.63	1166.74	425.66	644.42
chr1	1920951	1921951	-	CFAP74	1410.31	1718.52	2270.2	1438.49	2393.86	1202.92	731.16	695.67	391.76	323.9
chr1	2012213	2013213	-	RP11-547D24.1	515.31	671.01	379.87	321.85	0	501.43	97.49	388.91	213.58	342.45
chr1	2018329	2019329	+	GABRD	604.27	411.92	768.14	1128.23	589.84	482.01	682.42	233.35	361.62	269.92
chr1	2048203	2049203	-	RP11-547D24.3	890.59	1030.74	704.52	719.25	1730.09	540.26	292.46	241.61	271.22	359.66
chr1	2049411	2050411	+	PRKCZ	863.61	416.58	1920.34	1621.83	854.36	675.32	242.5	311.13	361.62	282.74
chr1	2140084	2141084	-	RP5-892K4.1	790.4	294.5	756.13	435.17	798.5	536.88	372.89	635.87	366.14	759.81
chr1	2180794	2181794	-	PRKCZ-AS1	1490.23	969.23	1667.1	1039.58	1603.58	1436.75	346.08	277.1	369.16	657.24
chr1	2183461	2184461	-	FAAP20	1147.38	447.34	898.96	1068.29	1020.31	592.6	828.04	544.48	371.04	700.43
chr1	2211523	2212523	+	RP11-181G12.4	703.76	372.78	879.76	765.59	1117.25	759.74	369.24	311.13	511.17	207.16
chr1	2227319	2228319	+	SKI	1149	4920.72	2928.52	3102.63	4337.54	4457.15	2242.23	1361.2	3525.83	3211.99
chr1	2314040	2315040	+	RP11-181G12.8	354.43	931.95	396.07	543.97	16.43	759.74	158.42	184.73	301.35	398.12
chr1	2320253	2321253	-	MORN1	981.63	1200.36	1456.46	1131.76	1309.48	1243.44	292.46	388.91	180.81	420.39
chr1	2325201	2326201	-	RP4-713A8.1	416.86	349.48	480.09	483.53	444.43	676.17	341.21	233.35	347.69	257.43
chr1	2349414	2350414	-	RP4-740C4.5	503.85	1053.11	332.46	419.06	1263.47	769.87	750.66	619.34	584.62	377.88
chr1	2362061	2363061	-	RP4-740C4.7	534.66	298.23	718.93	683.99	626.81	794.35	354.61	193.97	505.52	323.9
chr1	2390775	2391775	+	RER1	1783.73	4659.78	4509.8	3646.6	3154.57	3465.26	1922.35	2333.48	4527.83	4398.78
chr1	2402964	2403964	-	PEX10	1044.76	969.23	1089.79	362.65	460.04	411.95	1040.69	406.41	672.02	348.19
chr1	2424980	2425980	+	PLCH2	555.97	410.06	852.15	523.82	607.91	270.13	840.84	272.24	414.36	431.86
chr1	2491300	2492300	-	RP3-395M20.2	708.86	894.68	1116.2	1208.82	1100.82	641.56	194.98	447.25	271.22	263.17
chr1	2492437	2493437	-	RP3-395M20.3	702.03	521.89	370.27	1349.85	823.97	1345.59	389.95	543.02	596.3	219.98
chr1	2507537	2508537	-	PANK4	682.22	990.67	1260.22	675.43	1169	747.08	536.18	583.37	728.52	296.91
chr1	2527745	2528745	-	HES5	1377.76	969.23	1785.32	1820.78	1104.92	928.57	731.16	505.59	391.76	787.82
chr1	2529064	2530064	+	RP3-395M20.12	685.7	820.12	314.46	725.29	371.32	1394.55	302.21	163.34	245.6	107.97
chr1	2548920	2549920	-	TNFRSF14-AS1	1528.92	1509.77	2136.38	755.51	2020.9	1975.33	1303.9	612.54	1303.35	1390.06
chr1	2554639	2555639	+	TNFRSF14	1072.79	1097.84	1453.46	1339.27	1182.97	1081.36	865.82	661.15	1054.74	1133.98
chr1	2565410	2566410	+	RP3-395M20.7	822.37	931.95	336.06	826.03	1018.66	126.62	341.21	646.57	361.62	414.99
chr1	2580560	2581560	+	RP3-395M20.9	954.41	1174.26	540.09	402.94	591.48	388.31	438.7	427.8	323.95	317.15
chr1	2585491	2586491	+	PRXL2B	1232.17	1250.68	3340.8	1377.55	3018.2	918.44	1264.91	1017.01	4218.18	3135.74
chr1	2589639	2590639	-	MMEL1	1630.84	1714.8	1140.8	644.7	1332.48	944.61	682.42	1050.07	421.89	487.2
chr1	2631568	2632568	+	MMEL1-AS1	763.07	820.12	907.36	783.72	916.8	135.06	577.62	583.37	423.4	327.95
chr1	2634976	2635976	-	TTC34	721.83	1069.88	816.15	415.03	1051.52	651.69	97.49	77.78	120.54	0
chr1	2767091	2768091	+	ABC14-1188822O7.2	92.66	149.11	474.68	80.59	131.44	135.06	97.49	77.78	264.44	377.88
chr1	2772603	2773603	+	ABC14-1188822O7.1	18.53	0	0	0	0	0	0	77.78	150.68	107.97
chr1	2810850	2811850	-	RP11-740P5.2	675.27	521.89	540.1	523.82	854.36	945.46	389.95	140.98	406.83	215.93
chr1	2813056	2814056	+	RP11-740P5.4	755.65	436.15	818.55	255.87	328.6	803.64	528.87	285.85	271.22	323.9
chr1	2813432	2814432	-	RP11-740P5.3	682.92	447.34	777.74	342.5	197.16	607.79	243.72	77.78	482.16	244.27
chr1	2959658	2960658	-	RP5-907A6.1	321.54	693.37	430.88	80.59	195.52	452.47	400.92	233.35	310.39	296.91
chr1	3020467	3021467	+	ACTRT2	747.55	415.65	472.28	1144.35	656.38	606.95	584.93	77.78	361.62	533.42
chr1	3058615	3059615	-	PRDM16-DT	546.12	298.23	384.07	1619.31	657.2	270.13	630.63	413.22	274.98	298.59
chr1	3068168	3069168	+	PRDM16	205.71	521.89	724.93	269.97	732.78	638.18	292.46	503.64	120.54	122.81
chr1	3126975	3127975	+	MIR4251	666.58	745.56	789.14	949.43	694.17	1287.34	1316.09	466.7	120.54	313.78
chr1	3131927	3132927	-	RP1-163G9.2	368.33	596.45	528.09	322.86	751.68	1958.44	389.95	333.49	583.12	555.35
chr1	3204988	3205988	+	RP11-193J6.1	602.3	160.3	986.57	282.06	657.2	276.88	611.74	227.51	149.17	403.52
chr1	3305636	3306636	-	RP11-22L13.1	769.55	894.68	960.17	537.92	844.51	742.86	487.44	233.35	661.47	670.74
chr1	3312052	3313052	-	RP4-785P20.3	996.11	1043.79	1610.69	610.45	637.49	1117.66	48.74	526.98	254.64	215.93
chr1	3366815	3367815	-	RP4-785P20.2	398.44	447.34	960.17	375.24	591.48	810.39	682.42	388.91	440.73	583.69
chr1	3453665	3454665	+	ARHGEF16	865.23	447.34	1212.22	1599.17	1256.9	945.46	728.11	777.83	186.46	350.89
chr1	3486246	3487246	+	RP11-168F9.2	538.13	447.34	1008.18	282.06	1209.25	996.1	341.21	661.15	152.94	379.91
chr1	3486951	3487951	-	MEGF6	524.12	544.26	624.11	241.76	794.39	741.17	194.98	155.57	391.76	473.03
chr1	3559695	3560695	-	MIR551A	608.67	1118.34	711.13	904.1	476.47	1570.13	292.46	350.02	210.95	487.53
chr1	3622190	3623190	-	RP11-46F15.2	1413.09	326.18	408.07	946.91	1174.75	911.69	542.28	311.13	380.46	391.38
chr1	3624015	3625015	+	TPRG1L	1296.68	2889.06	2946.53	1798.12	3442.1	3862.02	956.6	1220.21	1627.31	1970.38
chr1	3629767	3630767	-	WRAP73	1205.87	1602.96	651.72	1020.95	1505.82	1614.87	877.39	891.1	389.12	539.83
chr1	3651516	3652516	+	TP73	859.9	894.68	1385.05	928.78	1123.82	800.26	236.41	503.64	242.59	296.91
chr1	3657938	3658938	-	TP73-AS3	583.3	598.31	1152.2	716.22	985.8	675.32	341.21	272.24	211.7	291.51
chr1	3711200	3712200	-	TP73-AS2	706.54	1025.15	1284.23	1168.52	755.78	810.39	1011.44	233.35	22.6	222.68
chr1	3734511	3735511	-	TP73-AS1	917.93	903.06	1563.88	609.95	1086.03	913.38	679.37	194.46	267.07	512.84
chr1	3735943	3736943	+	ENSG10010138423.1	747.89	398.88	550.9	811.42	671.17	817.14	501.45	393.29	401.55	215.93
chr1	3745460	3746460	+	CCDC27	1329.69	894.68	672.12	1198.74	1774.45	1367.53	536.18	1166.74	120.54	425.12
chr1	3771749	3772749	+	SMIM1	1587.75	1629.99	3307.19	2022.76	3006.7	2063.12	575.79	894.5	120.54	296.91
chr1	3777559	3778559	-	LRRC47	1818.71	1192.9	1344.24	1551.32	2186.02	1215.58	693.99	728.24	490.45	398.12
chr1	3781815	3782815	+	RN7SL574P	1063.87	894.68	540.1	984.68	513.44	785.06	944.42	503.16	331.49	349.2
chr1	3784008	3785008	+	RP1-286D6.5	1047.54	1599.23	1125.8	763.57	897.08	935.33	633.67	686.43	331.49	541.18
chr1	3811086	3812086	-	CEP104	1074.41	1245.09	1134.2	877.4	708.14	1781.17	584.93	736.02	366.9	326.6
chr1	3856267	3857267	+	DFFB	470.6	1492.06	641.51	786.74	1102.46	722.6	451.49	285.36	728.9	560.75
chr1	3888125	3889125	-	C1orf174	1019.28	1407.25	528.09	604.41	747.57	852.6	292.46	473.99	280.63	539.83
chr1	3899352	3900352	+	LINC01134	1491.85	1781.9	1773.92	2050.96	2122.77	1083.9	931.01	1382.59	1487.18	2124.23
chr1	3939486	3940486	+	LINC01346	742.68	894.68	656.52	1316.6	1204.32	472.73	589.8	547.4	180.81	269.92
chr1	3943547	3944547	-	LINC01345	670.41	155.64	768.14	805.88	761.53	428.83	202.9	466.7	456.93	247.31
chr1	3975133	3976133	+	LINC02780	719.4	596.45	720.13	990.22	1056.45	405.19	194.98	388.91	271.22	254.39
chr1	4011921	4012921	-	RP11-718D19.2	431.46	430.56	288.05	585.77	641.59	0	97.49	0	202.28	188.94
chr1	4174528	4175528	-	EEF1DP6	613.88	887.22	458.48	693.06	233.31	644.94	368.02	505.59	290.81	356.29
chr1	4411027	4412027	+	LINC01777	262	298.23	439.28	345.52	657.2	270.13	97.49	492.46	462.58	285.44
chr1	4478131	4479131	-	RP5-1166F10.2	489.83	969.23	384.07	367.18	262.88	549.55	438.7	583.37	116.4	279.7
chr1	4550735	4551735	-	RP1-37J18.1	454.04	969.23	384.07	362.65	328.6	337.66	194.98	116.67	210.95	394.75
chr1	4570481	4571481	+	LINC01646	445.24	1785.62	144.03	291.12	478.94	773.25	865.21	311.13	429.43	350.55
chr1	4653609	4654609	+	AJAP1	578.56	298.23	576.1	625.56	525.76	1478.12	251.64	462.32	622.67	188.94
chr1	4729211	4730211	-	RP1-77N19.1	550.06	298.23	837.75	363.65	131.44	671.95	250.42	311.13	259.54	188.94
chr1	4962954	4963954	-	RP4-603B14.2	506.63	454.79	604.91	1063.76	382.82	607.79	300.99	80.7	430.18	466.28
chr1	4972381	4973381	+	LINC02781	613.77	149.11	397.27	604.41	329.42	794.35	110.89	272.24	60.27	404.87
chr1	5085459	5086459	-	LINC02782	238.72	149.11	335.46	483.53	394.32	405.19	243.72	194.94	301.35	277.68
chr1	5300928	5301928	-	RP4-703E10.1	527.71	607.63	532.89	447.26	670.35	685.46	382.64	550.31	293.82	327.95
chr1	5477736	5478736	-	RP1-58B11.2	582.38	671.01	576.1	497.63	538.91	337.66	438.7	130.29	165.74	291.51
chr1	5479787	5480787	-	RP1-58B11.3	623.61	507.92	531.69	532.89	985.8	135.06	779.91	155.57	452.03	323.9
chr1	5491978	5492978	+	RP1-58B11.1	260.84	387.69	432.08	523.82	262.88	337.66	586.15	233.35	241.84	188.94
chr1	5553747	5554747	+	RP3-491M17.1	340.65	937.55	192.03	725.29	262.88	270.13	487.44	155.57	133.35	483.49
chr1	5560709	5561709	-	RP11-154H17.1	367.87	262.81	192.03	441.22	657.2	270.13	561.78	544.48	663.73	314.11
chr1	5563071	5564071	+	ENSG00000264341	384.66	557.31	163.83	39.29	394.32	260.84	339.99	694.7	120.54	431.86
chr1	5861672	5862672	-	MIR4689	883.99	305.68	576.1	461.37	460.04	729.35	1221.04	964.5	512.3	597.19
chr1	5861811	5862811	-	NPHP4	771.99	157.5	768.14	402.94	460.04	845.84	968.18	645.11	477.27	539.83
chr1	5989927	5990927	+	KCNAB2	1118.66	778.18	727.93	717.74	760.71	883.83	796.36	521.63	826.46	515.2
chr1	6100787	6101787	-	CHD5	593.61	521.89	624.11	765.59	1117.24	135.06	97.49	427.8	271.22	539.83
chr1	6158430	6159430	-	RP1-120G22.12	580.29	447.34	96.02	20.15	747.57	168.83	268.09	350.02	135.61	347.52
chr1	6184020	6185020	-	RPL22	1107.31	503.26	720.13	584.26	147.87	607.79	341.21	495.86	512.3	377.88
chr1	6203840	6204840	-	RNF207-AS1	1023.91	503.26	1044.19	644.7	1182.97	861.04	487.44	340.3	730.78	350.89
chr1	6204475	6205475	+	RNF207	1979.48	1369.97	2124.38	1616.79	3129.93	1587.01	1203.37	1246.95	885.22	219.31
chr1	6220193	6221193	-	ICMT	872.41	378.37	1228.42	621.03	492.9	1159.87	820.73	1017.01	484.8	836.4
chr1	6233692	6234692	+	LINC00337	908.55	600.18	717.73	1051.67	381.18	472.73	368.02	814.77	254.64	368.43
chr1	6243179	6244179	+	HES3	1234.37	1345.74	1267.42	1097	424.72	963.18	633.06	933.39	684.82	209.52
chr1	6246353	6247353	-	GPR153	1048.58	986.94	1432.45	1312.57	1314.41	2233.64	60.32	590.66	630.2	629.91
chr1	6263269	6264269	-	ACOT7	1167.42	969.23	838.95	1468.21	1290.58	1562.53	1065.67	855.61	542.43	296.91
chr1	6392555	6393555	+	RP1-202O8.3	877.39	447.34	1251.22	740.4	287.53	662.66	167.56	571.22	519.83	546.58
chr1	6411418	6412418	-	HES2	834.65	820.12	826.95	656.79	671.99	774.94	341.21	283.91	296.08	275.99
chr1	6423776	6424776	+	ESPN	1262.05	410.06	1581.88	1406.26	1337.41	533.51	977.32	943.11	346.56	512.84
chr1	6428834	6429834	-	MIR4252	926.62	1254.41	1109	1285.38	997.31	1661.3	487.44	466.7	386.48	280.71
chr1	6442034	6443034	-	RP1-202O8.2	807.78	807.07	580.9	1014.4	322.03	810.39	199.85	304.32	149.92	97.17
chr1	6459786	6460786	-	TNFRSF25	1147.38	820.12	998.58	975.11	1485.28	877.92	389.95	308.21	564.28	529.03
chr1	6466122	6467122	-	PLEKHG5	831.64	894.68	1211.02	1135.28	1922.32	656.75	341.21	672.82	482.16	167.35
chr1	6520347	6521347	-	NOL9	551.8	970.16	568.3	731.84	920.08	472.73	430.78	736.02	459.56	306.02
chr1	6539854	6540854	+	RNU6-731P	546.93	298.23	428.48	876.39	262.88	877.92	536.19	350.02	250.12	346.17
chr1	6546905	6547905	+	RP11-58A11.2	621.41	978.55	615.11	886.47	591.48	270.13	530.09	685.46	323.95	632.61
chr1	6554307	6555307	+	TAS1R1	1083.44	1928.21	1476.26	1091.97	1375.2	940.39	1141.83	933.39	781.26	701.78
chr1	6578994	6579994	+	ZBTB48	2073.3	3323.35	3247.78	3476.36	4028.66	4622.61	2281.22	1601.35	2610.47	2782.83
chr1	6589724	6590724	-	KLHL21	972.02	372.78	432.08	1353.88	801.79	854.29	855.46	410.3	632.84	840.79
chr1	6612731	6613731	+	PHF13	2133.65	3462.21	3764.47	3395.77	3386.24	4831.96	3218.93	1833.24	3509.63	2758.2
chr1	6623866	6624866	+	THAP3	1214.1	1179.85	1225.42	1174.57	880.65	1803.12	1286.84	679.63	754.89	488.55
chr1	6633168	6634168	-	DNAJC11	775.11	447.34	998.58	1007.35	446.9	1168.31	438.7	211.96	625.31	508.79
chr1	6723637	6724637	+	LINC01672	780.33	985.08	816.15	322.35	394.32	270.13	584.93	608.65	454.29	528.02
chr1	6766954	6767954	+	RP11-242F24.2	250.88	447.34	528.09	459.35	433.75	270.13	341.21	194.46	274.23	633.63
chr1	6782892	6783892	-	CAMTA1-DT	904.84	521.89	1344.24	725.29	262.88	742.86	806.71	1092.85	1398.28	850.23
chr1	6784454	6785454	+	CAMTA1	5362.79	14754.7	20599.3	14201.1	20619.7	25502	10311.8	8068.98	12242.5	11013.9
chr1	6833333	6834333	-	RP11-312B8.2	446.16	0	576.1	215.57	131.44	472.73	194.98	275.64	180.81	458.86
chr1	7007376	7008376	-	RP11-334N17.1	574.5	741.84	319.26	751.48	653.92	513.25	536.19	219.74	369.16	314.45
chr1	7218360	7219360	+	RNU1-8P	555.97	857.4	336.06	775.66	690.06	540.26	621.49	641.71	693.11	580.32
chr1	7367942	7368942	+	CAMTA1-IT1	248.8	521.89	446.48	698.09	834.65	606.1	97.49	302.38	241.08	428.49
chr1	7381487	7382487	-	CAMTA1-AS2	310.53	596.45	240.04	322.35	197.16	5.91	73.73	583.37	210.95	188.94
chr1	7440096	7441096	-	CAMTA1-AS1	628.71	596.45	1024.98	521.81	985.8	327.53	393.61	233.35	598.19	215.93
chr1	7692124	7693124	-	RP11-338N10.1	825.61	1465.03	607.31	255.87	522.48	1012.99	0	433.64	471.62	410.27
chr1	7697303	7698303	-	RP11-338N10.2	490.18	966.44	394.27	629.09	265.35	405.19	454.54	712.68	418.5	704.82
chr1	7699704	7700704	-	RP11-338N10.3	510.1	298.23	136.82	282.06	598.05	388.31	321.71	116.67	626.81	404.87
chr1	7770296	7771296	+	VAMP3	795.96	734.38	386.47	1087.94	1028.52	1195.32	811.59	698.1	1548.95	1380.62
chr1	7775383	7776383	+	RP3-467L1.6	711.76	548.92	632.51	323.86	659.67	135.06	405.79	77.78	180.81	478.09
chr1	7783291	7784291	+	PER3	930.9	1331.76	3017.94	1974.4	2825.97	3821.5	1072.37	1404.46	3391.35	2226.13
chr1	7809242	7810242	-	RP3-467L1.4	225.86	238.58	480.08	322.35	0	351.17	293.68	544.48	517.57	344.82
chr1	7842083	7843083	-	UTS2	389.53	372.78	233.44	510.73	173.34	270.13	690.95	933.39	591.03	236.18
chr1	7914871	7915871	-	TNFRSF9	264.09	853.67	432.08	322.35	591.48	337.66	0	0	164.99	216.61
chr1	7941372	7942372	+	RP5-892F13.2	663.46	1461.3	386.47	622.54	522.48	0	1116.24	834.22	262.18	690.98
chr1	7953291	7954291	+	PARK7	1174.6	1320.58	1390.45	1783.51	3092.14	3514.23	1881.52	1496.83	3210.92	2011.88
chr1	7981881	7982881	-	Y_RNA	815.54	314.07	864.15	484.03	591.48	742.86	793.31	1059.3	1974.99	1193.7
chr1	7990134	7991134	+	CTA-215D11.6	400.99	231.12	231.64	784.72	289.17	619.61	433.82	183.76	168.76	207.16
chr1	7997187	7998187	-	CTA-215D11.5	448.71	596.45	288.05	443.23	629.27	466.82	312.57	437.04	343.92	553.33
chr1	8003404	8004404	-	ERRFI1	666.7	488.34	576.1	685	437.04	270.13	246.16	692.27	482.16	252.37
chr1	8025738	8026738	+	RP11-431K24.1	414.66	1507.9	1080.19	604.41	1117.24	1416.49	194.98	273.21	632.84	348.87
chr1	8056245	8057245	-	CTA-215D11.4	484.74	144.45	144.03	644.7	632.56	742.86	722.02	580.94	307	502.72
chr1	8188824	8189824	+	RP11-431K24.2	400.3	298.23	816.15	717.23	722.92	472.73	97.49	466.7	182.32	429.16
chr1	8200518	8201518	+	LINC01714	869.4	1265.59	1116.2	854.23	1268.4	675.32	683.64	132.23	400.8	215.26
chr1	8205434	8206434	-	RNU1-7P	654.89	745.56	624.11	322.35	920.08	575.71	243.72	350.02	120.54	186.24
chr1	8217190	8218190	-	RP11-431K24.4	499.21	745.56	618.11	624.56	394.32	371.43	194.98	233.35	527.37	192.31
chr1	8291157	8292157	-	RNU6-991P	435.74	149.11	368.47	267.45	629.27	272.66	0	77.78	130.34	193.66
chr1	8317114	8318114	+	SLC45A1	673.65	223.67	528.09	405.96	262.88	474.42	292.46	304.32	301.35	460.88
chr1	8327067	8328067	+	Y_RNA	398.44	894.68	583.9	917.19	262.88	276.04	292.46	463.78	426.79	134.96
chr1	8351397	8352397	-	RERE	835.46	1142.58	1407.85	433.16	525.76	1693.38	584.93	1089.93	512.3	703.8
chr1	8423645	8424645	+	RERE-AS1	414.08	582.47	432.08	672.41	1314.41	430.52	0	700.04	1636.72	1216.31
chr1	8510795	8511795	-	ENSG10010135148.1	388.02	424.04	858.15	241.76	271.1	405.19	292.46	391.34	440.73	404.87
chr1	8511653	8512653	+	RP5-1115A15.2	525.85	0	500.49	698.6	388.57	382.4	194.98	149.73	524.73	425.79
chr1	8749430	8750430	+	RPL7P11	577.98	1519.09	432.08	443.23	714.71	472.73	292.46	388.91	708.18	472.35
chr1	8785211	8786211	-	RPL7P7	781.48	316.86	582.7	1077.86	386.93	707.4	292.46	765.67	662.98	269.92
chr1	8795571	8796571	-	Y_RNA	549.25	521.89	96.02	241.76	547.94	0	292.46	194.46	241.08	483.49
chr1	8797475	8798475	+	RP4-633I8.3	315.05	834.1	357.06	322.35	262.88	0	487.44	1596.97	180.81	280.04
chr1	8804860	8805860	-	RP4-633I8.4	414.66	149.11	192.03	604.41	1035.09	540.26	426.51	544.48	143.14	134.96
chr1	8830007	8831007	+	RPL23AP19	726	298.23	539.5	483.53	394.32	405.19	97.49	605.73	693.11	281.39
chr1	8860000	8861000	-	ENO1	1003.06	577.81	720.13	513.75	262.88	945.45	743.35	972.28	1024.6	546.58
chr1	8865502	8866502	-	MIR6728	1090.16	538.67	289.25	1099.02	525.76	513.25	609.3	610.59	702.9	250.35
chr1	8877835	8878835	+	ENO1-AS1	3444.11	6136.92	6562.17	4764.76	8806.52	7475.02	5374.03	3998.52	7157.12	4711.71
chr1	8882427	8883427	-	RNU6-304P	597.78	521.89	480.08	402.94	262.88	945.46	487.44	158.97	180.81	272.28
chr1	8892409	8893409	+	HMGN2P17	491.11	521.89	367.86	322.35	401.72	943.77	291.25	427.8	180.81	255.74
chr1	8906393	8907393	-	RP3-477M7.5	355.7	0	304.25	282.06	0	399.29	97.49	149.25	228.27	215.93
chr1	8908742	8909742	+	RP3-477M7.6	702.37	894.68	801.74	748.46	184.02	540.26	446.01	312.1	405.32	458.18
chr1	8944867	8945867	+	CA6	592.92	1342.01	480.08	346.02	1111.49	1418.18	536.18	311.13	1007.27	435.91
chr1	8978576	8979576	-	RN7SL451P	315.51	313.14	672.12	402.94	0	202.6	480.13	493.92	251.63	296.91
chr1	9001973	9002973	-	SLC2A7	505.01	888.15	788.54	564.12	37.79	776.62	251.64	777.83	424.53	818.18
chr1	9034106	9035106	-	SLC2A5	650.95	149.11	428.48	617.5	1340.69	135.06	357.05	576.56	361.62	379.91
chr1	9081696	9082696	+	ENSG10010139882.1	625.93	287.04	192.03	80.59	249.74	719.22	309.52	571.7	827.21	476.4
chr1	9099305	9100305	-	GPR157	954.99	745.56	144.03	483.53	566.84	346.1	917	597.95	544.32	440.3
chr1	9147011	9148011	-	MIR34AHG	571.26	521.89	281.45	402.94	129.8	609.48	97.49	796.3	268.58	485.17
chr1	9150668	9151668	-	MIR34A	1025.76	909.59	1968.35	427.12	1738.3	915.07	626.36	773.94	769.96	515.54
chr1	9181004	9182004	+	LNCTAM34A	728.32	298.23	768.14	886.47	686.78	958.96	1223.48	435.58	878.44	531.73
chr1	9233774	9234774	+	H6PD	974.34	2223.64	1094.6	1164.49	1774.45	2341.69	1892.49	1166.74	3226.74	1900.2
chr1	9291894	9292894	+	SPSB1	635.66	671.01	932.57	960	865.87	1141.3	238.85	155.57	745.09	512.84
chr1	9420098	9421098	-	CTD-2510L9.2	492.26	613.23	331.26	420.06	394.32	405.2	194.98	428.78	308.13	504.07
chr1	9424094	9425094	-	LINC02606	304.62	372.78	361.26	402.94	192.23	960.65	536.18	283.42	366.14	530.38
chr1	9436669	9437669	-	RNA5SP40	515.78	521.89	725.53	869.85	722.92	842.47	226.05	431.21	511.55	144.74
chr1	9500092	9501092	-	RP13-392I16.1	561.07	1043.79	760.94	1265.23	824.79	1050.13	173.04	760.33	358.61	727.42
chr1	9538465	9539465	+	SLC25A33	1764.04	3504.15	2679.48	2505.78	4165.02	3119.16	1858.37	2372.37	3503.23	3248.26
chr1	9575427	9576427	+	RP13-15M17.1	800.13	671.01	719.53	402.94	788.64	1012.99	142.58	392.32	512.3	326.26
chr1	9587911	9588911	+	TMEM201	740.48	977.62	1254.82	765.58	1314.41	742.86	1027.89	505.59	1541.04	2181.25
chr1	9650731	9651731	+	PIK3CD	374.12	259.08	384.07	481.51	854.36	0	243.72	816.72	899.91	1052.67
chr1	9651610	9652610	-	PIK3CD-AS1	435.51	149.11	768.14	362.65	525.76	0	353.39	330.58	888.99	361.01
chr1	9659828	9660828	-	RP11-558F24.2	773.72	1368.11	597.71	644.7	920.08	1492.47	584.93	466.7	590.65	674.79
chr1	9671426	9672426	-	PIK3CD-AS2	586.08	969.23	680.52	604.41	289.17	665.19	994.38	661.15	859.61	485.85
chr1	9727926	9728926	-	CLSTN1	810.79	894.68	1104.2	564.12	399.25	742.86	341.21	388.91	662.98	873.18
chr1	9779822	9780822	+	MZT1P1	635.43	223.67	240.04	282.06	589.84	155.32	97.49	265.43	315.67	190.97
chr1	9825289	9826289	-	RP11-84A14.7	1253.71	1753.94	618.71	1168.52	894.62	563.05	1169.86	1455.02	1882.7	2169.78
chr1	9847276	9848276	-	CTNNBIP1	732.49	1181.72	576.1	249.82	328.6	472.73	212.04	628.09	453.54	492.6
chr1	9847318	9848318	+	RP11-84A14.5	705.62	1120.21	576.1	290.12	328.6	472.73	194.98	660.18	452.03	499.34
chr1	9899614	9900614	+	RP11-84A14.8	823.3	1043.79	523.29	512.74	1053.17	736.1	1994.85	1877.48	3297.55	2278.09
chr1	9921113	9922113	-	LZIC	636.35	522.83	384.07	373.73	487.97	529.29	609.91	311.13	236.18	782.75
chr1	9941923	9942923	+	RP11-84A14.4	1265.41	953.39	904.96	1103.55	1244.58	1742.34	1267.35	1489.05	1594.16	1843.52
chr1	9942428	9943428	+	NMNAT1	1679.03	2031.66	1529.07	2298.77	1771.16	3450.92	1401.39	2209.03	3102.43	3251.13
chr1	9946318	9947318	+	RN7SKP269	786.93	820.12	729.73	773.64	591.48	742.86	1023.63	700.04	516.82	839.44
chr1	9949572	9950572	-	TMEM274P	836.73	1118.35	1682.7	1494.9	782.07	1202.08	1632.93	987.84	4677	2631.67
chr1	9966381	9967381	+	MIR5697	400.65	596.45	912.16	311.27	262.88	270.13	389.95	438.5	542.43	215.93
chr1	9982141	9983141	+	RP11-807G9.2	321.19	298.23	527.49	764.58	328.6	1162.4	341.21	133.69	520.59	411.28
chr1	9996206	9997206	+	RBP7	351.19	298.23	576.1	604.41	657.2	406.88	393.61	544.48	512.3	390.7
chr1	10031832	10032832	+	UBE4B	1093.87	1979.47	2242	1226.95	2119.48	3089.61	926.14	1015.06	2070.3	1552.01
chr1	10053445	10054445	-	RP11-496H15.2	324.89	643.05	210.04	161.18	525.76	270.13	682.42	233.35	470.86	327.27
chr1	10057671	10058671	+	PGAM1P11	493.31	447.34	480.09	238.24	644.06	540.26	336.94	561.49	508.16	554
chr1	10162268	10163268	+	RNU6-828P	544.39	298.23	288.05	80.59	262.88	405.2	636.11	540.59	250.12	431.86
chr1	10209570	10210570	+	KIF1B	1735.09	2273.97	4464.8	1848.48	4920.81	2971.43	2047.25	2022.35	2474.86	1754.45
chr1	10226718	10227718	+	ENSG00000264881	416.98	430.56	207.64	434.17	133.08	20.26	243.72	380.16	647.91	404.87
chr1	10297966	10298966	+	RNU6-37P	267.79	311.27	384.07	399.92	328.6	472.73	243.72	0	449.02	345.49
chr1	10305465	10306465	+	RN7SL731P	304.62	936.61	345.06	216.58	833.83	135.06	164.51	158	450.15	840.11
chr1	10380906	10381906	-	RP4-736L20.4	514.04	1148.17	528.09	1063.76	722.92	271.82	603.21	443.36	301.35	566.82
chr1	10394416	10395416	+	RP4-736L20.5	755.66	644.91	909.76	402.94	798.5	1148.05	97.49	608.65	271.22	242.92
chr1	10397592	10398592	+	PGD	712.57	659.82	1437.86	580.23	1340.69	411.95	775.03	663.1	718.73	603.26
chr1	10428881	10429881	-	RP4-736L20.3	1068.62	1175.19	983.58	995.76	1510.75	948.83	1120.51	292.66	520.59	724.05
chr1	10429102	10430102	+	CENPS-CORT	1318.57	1094.11	768.14	967.06	1708.73	1600.52	1447.7	505.59	800.85	916.36
chr1	10429433	10430433	+	CENPS	996.11	937.55	532.29	927.26	1403.13	1987.14	1024.84	661.15	1001.62	1102.6
chr1	10449031	10450031	+	CORT	445.24	671.01	665.52	1084.41	67.36	337.66	854.24	647.05	301.35	599.55
chr1	10455522	10456522	-	DFFA	453.81	430.56	288.05	443.23	0	540.26	194.98	283.91	202.66	116.06
chr1	10457555	10458555	+	RP5-1113E3.3	618.52	591.79	384.07	737.88	722.92	540.26	554.46	435.1	241.08	411.62
chr1	10471288	10472288	+	PEX14	1540.96	1655.15	1286.63	834.08	1445.85	1809.87	1094.3	947	641.88	1364.42
chr1	10611222	10612222	-	RP4-734G22.4	476.74	298.23	192.03	359.62	1366.98	270.13	292.46	388.91	602.71	543.2
chr1	10615836	10616836	+	RN7SL614P	631.95	1192.9	787.34	763.57	680.21	877.92	194.98	560.04	846.8	663.99
chr1	10635604	10636604	-	CASZ1	528.63	1043.79	1485.87	417.04	469.9	945.45	438.7	781.72	158.21	677.49
chr1	10638241	10639241	+	RP4-734G22.3	312.15	298.23	226.84	833.58	607.09	270.13	0	350.02	120.54	289.48
chr1	10894761	10895761	+	HSPE1P24	372.85	819.19	276.65	402.94	149.51	370.58	97.49	320.37	241.08	296.91
chr1	10945471	10946471	-	C1orf127	623.38	1120.21	853.35	400.92	1308.66	504.8	803.06	350.99	407.58	536.79
chr1	10989978	10990978	-	CFL1P6	772.8	1041.92	384.07	672.91	785.36	1296.62	243.72	202.23	384.98	800.97
chr1	11011344	11012344	+	TARDBP	1149.47	1718.52	1569.88	1688.32	1087.67	1546.5	782.34	830.33	1967.83	1651.88
chr1	11025523	11026523	-	MASP2	475.24	969.23	428.48	362.65	591.48	745.39	682.42	544.48	577.09	313.44
chr1	11053584	11054584	-	SRM	906.23	1800.54	1207.41	1956.27	2060.33	1424.94	533.75	867.28	462.58	17.54
chr1	11065618	11066618	-	EXOSC10	443.15	596.45	321.66	886.47	225.09	337.66	288.81	194.46	479.9	325.92
chr1	11067471	11068471	+	RP4-635E18.7	587.59	1192.9	480.08	644.7	731.96	540.26	474.04	233.35	1295.44	956.51
chr1	11098675	11099675	+	EXOSC10-AS1	855.96	1439.87	1200.21	1450.58	1203.5	1743.18	691.56	855.61	1231.78	1378.25
chr1	11105535	11106535	-	MTOR	578.56	363.46	96.02	168.73	525.76	540.26	100.53	738.93	252.38	409.93
chr1	11142898	11143898	+	MTOR-AS1	584.46	594.59	336.06	362.65	146.23	628.05	536.18	350.02	391.76	836.06
chr1	11151350	11152350	+	RNU6-537P	467.94	298.23	768.14	518.78	829.72	945.46	463.07	597.95	858.86	539.83
chr1	11188355	11189355	+	ANGPTL7	377.02	382.1	429.08	362.65	262.88	877.92	371.67	388.91	60.27	242.92
chr1	11225254	11226254	+	RNU6-291P	240.23	0	0	427.12	0	0	151.11	222.65	644.89	168.7
chr1	11231963	11232963	+	RPL39P6	596.39	734.38	432.08	485.04	579.98	742.86	494.75	474.96	248.62	242.92
chr1	11272198	11273198	+	UBIAD1	964.61	894.68	1157.01	1035.55	506.05	540.26	389.95	738.94	1759.9	1619.49
chr1	11277616	11278616	-	UBE2V2P3	918.74	671.01	336.06	590.31	486.33	695.58	243.72	293.63	723.25	693.68
chr1	11310734	11311734	-	RP4-796F18.3	528.98	702.69	192.03	402.94	267.81	265.06	633.67	583.37	663.73	245.62
chr1	11424257	11425257	-	MTCYBP45	385.01	213.42	377.47	584.26	577.52	0	325.37	427.8	491.96	323.9
chr1	11478155	11479155	+	DISP3	865.23	1150.96	876.16	1072.83	1117.24	405.19	447.84	345.16	708.18	804.68
chr1	11499803	11500803	-	RP11-149P14.2	589.1	671.01	661.92	716.73	262.88	740.32	447.23	596.01	572.57	539.83
chr1	11608468	11609468	+	LINC01647	347.94	223.67	240.04	606.42	299.03	405.19	0	77.78	120.54	53.98
chr1	11622558	11623558	+	RP3-330O12.5	503.85	497.66	231.64	1190.69	716.35	317.4	297.34	337.38	210.95	278.01
chr1	11636018	11637018	-	FBXO2	1042.67	753.02	518.49	1219.9	939.8	1288.18	536.18	661.15	809.13	677.49
chr1	11653375	11654375	+	FBXO44	1138	1239.5	1257.22	926.76	1667.65	1215.58	164.51	155.57	222.25	269.92
chr1	11663200	11664200	+	FBXO6	1501.12	2013.02	1320.23	1913.96	1643.01	2211.69	1632.93	1516.76	753.38	688.28
chr1	11673480	11674480	-	MAD2L2	806.16	540.53	828.15	1551.32	657.2	742.86	926.14	77.78	67.8	215.93
chr1	11690710	11691710	+	DRAXIN	551.34	596.45	744.13	498.64	977.59	548.7	292.46	388.91	346.56	161.95
chr1	11735084	11736084	+	AGTRAP	1698.49	1144.44	1905.94	1539.23	1090.96	2356.89	1654.86	937.28	2775.46	1743.65
chr1	11760787	11761787	+	C1orf167	705.62	837.83	648.72	486.8	843.68	635.65	194.98	561.01	241.08	335.37
chr1	11776077	11777077	-	C1orf167-AS1	1031.44	633.73	1102.4	610.45	854.36	405.19	616	690.32	66.67	215.93
chr1	11784723	11785723	-	MTHFR	1364.9	1118.35	1658.09	1895.33	2396.33	962.34	877.39	461.35	722.12	544.55
chr1	11805096	11806096	+	CLCN6	4159.58	7086.59	6449.95	4950.11	8803.23	8522.62	3767.92	2597.94	2685.05	2116.14
chr1	11842812	11843812	+	ENSG10010138681.1	949.32	782.84	506.49	646.72	131.44	368.05	926.14	1225.08	1341.02	1118.8
chr1	11844549	11845549	+	ENSG10010135835.1	847.39	958.98	912.16	1012.89	270.27	405.19	104.19	384.54	374.81	338.07
chr1	11844709	11845709	-	NPPA	803.72	979.48	1013.58	922.23	394.32	495.52	120.64	386.97	126.19	482.14
chr1	11846442	11847442	+	ENSG10010134403.1	669.94	767.93	624.11	603.4	527.41	135.06	682.42	155.57	361.62	385.98
chr1	11856464	11857464	-	NPPB	713.96	1267.46	720.13	832.07	933.23	746.23	928.58	880.89	391.76	539.83
chr1	11876770	11877770	+	SBF1P2	440.14	521.89	336.06	473.45	303.96	801.95	262	408.36	436.96	215.93
chr1	11906940	11907940	+	RP5-934G17.7	2358.23	4417.47	2904.52	3283.95	1955.18	5774.04	2912.46	2625.16	2659.44	2368.51
chr1	11907152	11908152	+	RNU5E-1	2326.27	5025.1	3175.76	3789.64	2198.34	6405.47	3529.07	3060.75	3229	3005.51
chr1	11908808	11909808	-	RNU5E-4P	3011.04	3653.26	5156.11	3767.48	7469.11	5054.81	2956.33	1752.05	4749.32	5042.02
chr1	11918591	11919591	-	KIAA2013	901.94	2238.55	576.1	865.31	854.36	1419.87	633.67	695.67	301.35	863.05
chr1	11933205	11934205	+	PLOD1	842.06	298.23	945.17	944.39	829.72	586.69	243.72	658.72	331.49	269.92
chr1	11978533	11979533	-	RP5-1077B9.6	939.7	832.24	1069.39	638.66	722.1	1148.05	991.33	1083.12	931.93	592.13
chr1	11979181	11980181	+	MFN2	1854.85	2775.36	2370.42	2528.95	3653.23	3181.63	2733.93	1945.05	3933.4	1949.8
chr1	12016216	12017216	-	RP5-1077B9.5	722.76	1092.25	904.96	1108.08	134.73	675.32	441.13	700.04	562.02	653.19
chr1	12018466	12019466	+	MIIP	2417.08	6182.59	8694.35	5630.07	8845.95	8811.31	3215.89	4431.67	4245.31	3593.92
chr1	12023012	12024012	-	Y_RNA	552.73	596.45	146.43	326.38	394.32	175.58	436.26	134.17	230.53	241.57
chr1	12028158	12029158	+	MIR6729	1305.6	1103.43	1200.21	694.06	1194.47	943.77	536.18	427.8	498.74	879.25
chr1	12035740	12036740	-	RN7SL649P	644	596.45	672.12	513.75	607.91	371.43	85.3	272.24	248.62	458.86
chr1	12062303	12063303	+	TNFRSF8	524.23	447.34	511.89	832.07	803.43	215.26	292.46	551.77	210.95	23.28
chr1	12076881	12077881	-	RNU6-777P	1204.25	781.91	1714.5	1691.84	1693.94	337.66	633.06	621.77	475.01	242.92
chr1	12079293	12080293	-	RPL23AP89	1302.7	1564.75	1408.45	993.25	826.43	1008.77	223	304.81	291.18	328.28
chr1	12087441	12088441	-	RP11-426M1.3	1102.32	1022.35	658.92	1139.31	869.15	1418.18	766.5	1712.68	452.03	971.69
chr1	12165943	12166943	+	MIR7846	897.43	1474.35	1180.11	760.04	966.91	405.2	194.98	581.91	562.02	267.22
chr1	12165991	12166991	+	TNFRSF1B	772.68	1207.81	1053.79	864.81	952.94	405.2	194.98	563.92	618.53	293.2
chr1	12190713	12191713	+	MIR4632	926.5	894.68	1152.21	692.55	317.92	810.39	731.16	391.83	276.11	553.66
chr1	12219794	12220794	-	RPL10P17	731.79	1013.97	1129.4	409.99	966.09	135.06	541.06	388.91	120.54	215.93
chr1	12220148	12221148	-	SNORA70	859.44	1204.09	1133	560.09	1248.69	405.19	299.78	233.35	215.47	524.99
chr1	12229030	12230030	+	VPS13D	628.94	2078.26	1080.19	1450.58	1380.13	742.86	1212.51	947.98	482.16	634.3
chr1	12506246	12507246	+	SNORA59A	718.59	790.3	682.92	741.41	591.48	405.19	393.61	1088.96	530.38	144.4
chr1	12526724	12527724	+	LINC02766	645.85	216.21	513.69	402.94	328.6	351.17	292.46	375.3	295.33	107.97
chr1	12566910	12567910	-	DHRS3	779.51	894.68	984.17	936.83	920.08	1477.27	853.02	272.24	154.44	661.29
chr1	12568972	12569972	-	RNU6ATAC18P	482.3	149.11	283.25	300.19	394.32	6.75	97.49	233.35	60.27	190.29
chr1	12577957	12578957	-	MIR6730	527.36	534.94	768.14	1273.29	418.15	402.66	682.42	272.24	542.43	244.61
chr1	12617900	12618900	-	RP11-474O21.5	2902.62	2628.11	4800.86	2578.81	4534.7	2346.76	4313.85	2829.34	617.77	722.02
chr1	12643085	12644085	+	AADACL4	620.83	671.01	630.11	536.41	501.12	607.79	1023.63	602.82	904.06	205.81
chr1	12691909	12692909	+	RP11-474O21.2	675.39	586.2	480.09	504.68	991.56	1045.07	639.16	661.15	120.54	255.74
chr1	12715110	12716110	+	AADACL3	491.11	447.34	336.06	564.12	427.18	506.49	292.46	238.21	192.11	350.89
chr1	12745200	12746200	+	C1orf158	1679.49	1565.68	7357.31	523.82	9890.9	1080.52	450.88	1234.8	173.28	317.15
chr1	12772738	12773738	+	PRAMEF12	604.85	596.45	1038.18	322.35	466.61	655.07	516.69	222.65	114.51	659.27
chr1	12790397	12791397	+	PRAMEF1	246.13	671.01	288.05	250.33	0	371.43	0	77.78	210.95	107.97
chr1	12821686	12822686	-	LINC01784	253.2	149.11	192.03	80.59	92.01	411.95	341.21	287.8	391.76	323.9
chr1	12823605	12824605	-	PRAMEF11	112.35	372.78	510.09	88.14	0	312.34	63.98	77.78	301.35	406.56
chr1	12837125	12838125	-	PRAMEF30P	542.07	293.57	432.08	951.94	1371.91	476.95	97.49	308.7	361.62	499.34
chr1	12846377	12847377	-	HNRNPCL1	213.7	239.51	96.02	0	0	0	146.23	155.57	120.54	251.7
chr1	12856086	12857086	+	PRAMEF2	248.56	508.85	160.83	248.82	151.16	135.06	403.36	74.87	241.08	375.86
chr1	12878212	12879212	-	PRAMEF4	74.13	149.11	144.03	642.69	0	270.13	97.49	155.57	88.9	53.98
chr1	12891896	12892896	-	PRAMEF10	98.68	0	0	80.59	0	0	0	77.78	0	242.92
chr1	12915610	12916610	+	PRAMEF7	64.86	149.11	288.05	362.65	0	0	341.21	155.57	60.27	0
chr1	12921554	12922554	+	RNU6-1072P	362.08	551.72	183.63	161.18	460.04	663.51	428.95	265.43	210.95	53.98
chr1	12925162	12926162	+	PRAMEF29P	89.19	149.11	0	0	0	0	0	0	59.52	58.71
chr1	12937472	12938472	-	PRAMEF6	120.92	149.11	96.02	161.18	131.44	270.13	243.72	138.06	0	107.97
chr1	13028339	13029339	+	PRAMEF28P	21.08	149.11	0	161.18	262.06	0	0	0	0	134.96
chr1	13048476	13049476	-	PRAMEF27	107.49	298.23	43.21	54.4	0	256.62	0	233.35	0	36.44
chr1	13059769	13060769	+	HNRNPCL3	45.87	0	22.8	0	0	0	0	0	0	0
chr1	13067677	13068677	+	PRAMEF25	92.66	0	96.02	0	0	0	97.49	0	0	269.92
chr1	13094179	13095179	-	PRAMEF34P	34.86	223.67	0	0	0	0	0	0	0	0
chr1	13103403	13104403	-	PRAMEF35P	63.24	0	39.61	0	0	193.31	42.04	0	180.81	107.97
chr1	13114488	13115488	-	HNRNPCL2	334.04	521.89	192.03	241.76	555.34	280.26	97.49	252.79	391.76	539.83
chr1	13127818	13128818	+	PRAMEF36P	0	0	0	0	0	0	0	116.67	0	0
chr1	13145981	13146981	-	RP13-221M14.2	18.53	149.11	0	0	0	0	0	77.78	0	0
chr1	13147905	13148905	-	PRAMEF26	0	0	0	0	0	0	0	0	0	0
chr1	13162914	13163914	-	HNRNPCL4	77.84	0	0	0	0	0	0	0	0	0
chr1	13170848	13171848	+	PRAMEF9	233.97	149.11	0	237.73	0	405.19	97.49	77.78	90.41	107.97
chr1	13195188	13196188	-	PRAMEF13	0	0	0	80.59	0	0	0	0	60.27	53.98
chr1	13221705	13222705	-	PRAMEF18	154.05	0	144.03	216.58	0	0	146.23	0	271.22	183.88
chr1	13244863	13245863	+	PRAMEF31P	636.82	447.34	665.52	523.82	429.65	1372.6	343.04	622.26	630.96	404.87
chr1	13253212	13254212	+	PRAMEF5	46.33	149.11	0	0	0	135.06	0	77.78	60.27	0
chr1	13272539	13273539	-	PRAMEF32P	0	0	0	0	0	0	97.49	77.78	0	0
chr1	13278125	13279125	-	RNU6-771P	46.33	149.11	0	161.18	0	135.06	97.49	0	0	161.95
chr1	13280035	13281035	-	PRAMEF8	112.93	0	138.02	80.59	0	0	0	0	0	0
chr1	13302539	13303539	+	PRAMEF33	37.06	0	240.04	0	0	135.06	97.49	116.67	0	53.98
chr1	13314581	13315581	+	PRAMEF15	138.99	447.34	0	322.35	0	0	97.49	77.78	60.27	114.38
chr1	13323039	13324039	+	RP11-219C24.10	227.37	299.16	0	161.18	0	269.29	194.98	194.46	60.27	53.98
chr1	13340892	13341892	-	PRAMEF14	201.54	141.66	192.03	161.18	131.44	135.06	146.23	350.02	0	0
chr1	13368067	13369067	-	PRAMEF19	288.06	702.69	443.48	661.32	262.88	617.92	97.49	836.16	238.45	107.97
chr1	13388632	13389632	+	PRAMEF17	231.65	298.23	316.86	197.44	262.88	405.2	292.46	315.02	571.06	296.91
chr1	13415351	13416351	+	PRAMEF20	404.82	859.26	426.68	542.96	525.76	549.55	201.68	427.8	331.49	273.63
chr1	13473973	13474973	-	LRRC38	543.58	0	664.32	241.76	503.58	202.6	4.27	233.35	452.03	323.9
chr1	13512220	13513220	+	RP4-597A16.2	310.42	521.89	288.05	896.54	985.8	742.86	499.63	155.57	323.95	215.93
chr1	13554001	13555001	+	BRWD1P1	374.82	206.89	721.93	0	423.9	203.44	0	272.24	443.74	134.96
chr1	13582465	13583465	+	PDPN	602.3	372.78	624.11	443.23	788.64	295.45	94.44	274.67	271.22	406.56
chr1	13622184	13623184	-	RNA5SP41	548.56	596.45	384.07	670.89	131.44	574.03	577.62	414.19	759.41	458.86
chr1	13656311	13657311	-	CTA-520D8.2	305.32	223.67	713.53	322.35	0	956.43	437.48	526	526.61	836.74
chr1	13695070	13696070	-	ENSG10010140100.1	436.67	633.73	606.11	161.18	394.32	1080.52	121.86	155.57	738.31	350.89
chr1	13699198	13700198	+	PRDM2	370.65	671.01	864.15	873.37	591.48	357.92	97.49	116.67	813.65	452.78
chr1	13891792	13892792	+	KAZN	283.54	671.01	199.24	241.76	647.35	135.06	584.93	77.78	304.37	400.82
chr1	14123233	14124233	-	RNU6-1265P	355.13	596.45	679.92	487.05	952.94	810.39	487.44	661.15	0	150.48
chr1	14220887	14221887	-	RP11-344F13.1	372.15	447.34	192.03	161.18	525.76	423.77	438.7	81.19	284.4	175.44
chr1	14337825	14338825	-	KAZN-AS1	675.27	149.11	621.11	289.61	106.8	620.46	612.35	444.82	148.79	305.34
chr1	14691129	14692129	-	TBCAP2	244.74	149.11	240.04	443.23	679.38	279.42	145.01	152.16	180.81	452.11
chr1	14773469	14774469	-	RP5-864I18.1	778.24	1072.68	960.17	631.1	657.2	540.26	1440.39	505.59	758.28	539.83
chr1	15110815	15111815	-	TMEM51-AS1	752.88	712.95	432.08	186.36	895.44	700.65	341.21	544.48	406.83	261.48
chr1	15151532	15152532	+	TMEM51	1016.5	1602.96	1212.22	1255.16	916.8	574.03	416.76	723.38	590.65	444.01
chr1	15163344	15164344	-	C1orf195	298.37	149.11	192.03	249.82	295.74	540.26	251.03	342.24	301.35	161.95
chr1	15190828	15191828	-	MFFP1	700.98	820.12	712.93	729.32	460.04	570.65	492.31	155.57	623.8	686.93
chr1	15225373	15226373	+	ZBTB2P1	668.78	447.34	528.09	405.96	1023.59	906.62	491.71	456.49	150.68	506.77
chr1	15235521	15236521	+	FHAD1	429.14	654.23	948.77	443.74	464.15	794.35	183.4	155.57	224.88	446.37
chr1	15325680	15326680	-	FHAD1-AS1	1026.23	894.68	996.18	1813.23	1150.11	1283.12	389.95	311.13	444.49	458.86
chr1	15333166	15334166	-	RP3-467K16.7	431.34	85.74	291.65	580.23	197.16	38.83	536.18	377.25	572.57	475.05
chr1	15401979	15402979	-	RP3-467K16.4	462.73	894.68	397.27	412.51	445.26	472.73	355.22	466.7	406.45	216.27
chr1	15408888	15409888	+	EFHD2	876.58	175.21	1253.02	846.17	824.79	1077.14	443.57	361.69	836.25	668.04
chr1	15437442	15438442	+	CTRC	468.17	553.58	574.9	272.99	826.43	390	292.46	641.71	461.07	143.06
chr1	15455728	15456728	+	CELA2A	536.05	663.55	480.08	461.37	686.78	540.26	562.99	1040.34	388.75	379.23
chr1	15464909	15465909	+	CELA2B	719.98	996.26	816.15	720.76	0	774.94	464.29	659.21	258.79	446.71
chr1	15489832	15490832	-	CASP9	351.19	656.1	213.64	368.69	364.75	131.69	292.46	311.13	418.88	187.59
chr1	15525813	15526813	+	DNAJC16	3584.49	7305.6	6063.48	4688.2	7333.56	7201.51	4867.7	6502.63	7268.44	6383.5
chr1	15541165	15542165	+	SCARNA21B	921.98	433.36	288.05	1135.79	262.88	607.79	292.46	272.24	241.08	421.74
chr1	15564611	15565611	-	RP4-680D5.8	490.06	447.34	505.29	484.53	216.88	405.19	415.54	529.41	343.92	407.91
chr1	15570699	15571699	-	AGMAT	443.15	17.71	852.75	293.64	591.48	556.3	219.96	164.8	60.27	404.87
chr1	15585136	15586136	-	RP4-680D5.2	428.1	410.06	528.09	598.37	131.44	405.19	526.44	112.78	60.27	315.8
chr1	15603597	15604597	+	CHCHD2P6	919.9	2042.84	696.12	1152.91	744.28	986.82	1210.07	1600.38	2301.58	1910.33
chr1	15607078	15608078	-	RNU7-179P	342.15	149.11	561.7	523.82	195.52	405.19	610.52	400.58	174.03	213.23
chr1	15613643	15614643	-	CD24P1	475.93	301.02	281.45	192.91	481.4	660.97	235.19	327.66	351.83	126.19
chr1	15616458	15617458	+	DDI2	1707.75	3164.92	2772.49	2220.2	2392.22	3344.55	2414.05	2966.44	3451.24	2661.37
chr1	15658869	15659869	+	RSC1A1	369.6	671.01	240.04	241.76	460.04	337.66	194.98	77.78	63.66	323.9
chr1	15681873	15682873	-	RP4-680D5.9	545.2	700.83	531.69	322.35	328.6	1463.77	97.49	378.7	1268.32	1246.33
chr1	15683320	15684320	+	PLEKHM2	567.55	149.11	960.17	574.19	591.48	1181.82	97.49	398.64	210.95	215.93
chr1	15719312	15720312	-	RP11-288I21.1	728.78	596.45	439.28	1071.82	788.64	270.13	492.31	855.61	183.83	268.57
chr1	15735258	15736258	+	SLC25A34	1048	1194.77	672.12	876.39	1169.82	695.58	521.56	466.7	217.73	242.92
chr1	15739051	15740051	-	SLC25A34-AS1	1134.41	1565.68	1215.22	947.91	1245.4	343.57	388.73	443.85	784.27	607.98
chr1	15741499	15742499	+	TMEM82	986.15	2012.09	1394.05	1322.65	1326.73	727.66	194.98	505.59	180.81	270.25
chr1	15755607	15756607	+	FBLIM1	952.79	1118.35	993.18	523.82	985.8	916.75	926.14	294.6	441.48	456.49
chr1	15791796	15792796	+	RPL12P14	1105.45	1412.84	544.9	801.85	985.8	1553.25	682.42	1011.17	156.7	755.76
chr1	15806169	15807169	-	UQCRHL	548.44	149.11	197.43	443.23	328.6	540.26	383.25	57.36	494.59	293.2
chr1	15827232	15828232	+	RP11-169K16.8	503.62	447.34	192.03	241.76	256.31	482.86	194.98	77.78	388.74	458.86
chr1	15833474	15834474	-	FLJ37453	2198.86	2134.18	5481.37	1399.21	5062.1	2373.77	2254.42	1907.62	3242.56	1817.88
chr1	15835095	15836095	+	SPEN	4354.51	2842.46	8887.59	3850.59	10272.9	7736.7	6038.17	1951.86	7434	6377.59
chr1	15916698	15917698	-	RP1-134O19.3	656.74	356.01	350.46	394.88	524.12	675.32	759.19	311.13	81.37	188.27
chr1	15940869	15941869	-	ZBTB17	1304.21	969.23	1003.98	1011.88	1445.85	1012.99	823.17	505.59	677.29	549.61
chr1	15968632	15969632	+	RP11-5P18.1	777.89	1524.68	664.92	1212.85	824.79	445.71	97.49	583.37	271.22	161.95
chr1	15987182	15988182	+	RP11-5P18.3	174.2	0	513.69	402.94	460.04	351.17	97.49	155.57	120.54	367.08
chr1	15988140	15989140	-	RP11-5P18.11	523.54	521.89	528.09	292.13	394.32	270.13	341.21	311.13	180.81	350.89
chr1	15988871	15989871	+	TBC1D3P6	1243.17	1043.79	570.7	967.05	470.72	742.86	269.31	777.83	349.95	803.67
chr1	16003236	16004236	+	SRARP	654.65	898.4	400.87	322.35	262.88	135.06	526.44	348.08	298.34	268.57
chr1	16005160	16006160	-	RP11-5P18.5	840.9	745.56	876.16	1017.42	673.63	844.16	828.65	505.59	519.83	668.04
chr1	16013028	16014028	-	HSPB7	1212.94	1032.61	2563.66	650.75	1186.25	847.53	650.73	528.92	210.95	381.93
chr1	16017875	16018875	+	CLCNKA	832.22	661.69	576.1	299.69	1051.52	540.26	743.35	384.05	363.51	273.29
chr1	16034178	16035178	-	RP11-5P18.10	137.37	149.11	38.41	282.06	0	0	0	504.61	90.41	0
chr1	16039252	16040252	+	CLCNKB	453.11	447.34	628.91	703.13	722.92	810.39	389.95	606.7	361.62	107.97
chr1	16056769	16057769	-	FAM131C	1110.2	669.14	1012.38	664.85	754.14	1161.56	739.08	344.67	572.57	390.7
chr1	16123337	16124337	-	EPHA2	563.61	820.12	576.1	712.2	476.47	216.95	625.14	227.51	453.16	463.58
chr1	16154211	16155211	+	RP11-276H7.2	1143.21	1108.09	746.53	646.72	777.14	1112.6	1023.63	637.33	601.2	674.79
chr1	16158266	16159266	+	RP11-276H7.3	1160.12	602.04	969.77	1399.21	579.98	589.22	766.5	700.04	512.3	713.93
chr1	16196854	16197854	+	ARHGEF19-AS1	1016.5	794.03	768.14	435.17	1454.06	957.27	630.02	669.9	359.36	296.91
chr1	16196854	16197854	-	ARHGEF19	1016.5	794.03	768.14	435.17	1454.06	957.27	630.02	669.9	359.36	296.91
chr1	16214909	16215909	-	ANO7L1	687.78	702.69	502.89	881.93	394.32	480.33	285.76	318.91	120.54	299.94
chr1	16227674	16228674	-	RP4-733M16.8	1013.95	902.13	1526.67	1168.52	1473.78	810.39	388.73	676.71	436.21	217.96
chr1	16230692	16231692	-	CPLANE2	1214.79	596.45	772.94	1646.01	627.63	874.55	779.91	686.43	412.85	184.89
chr1	16240213	16241213	-	MT1XP1	721.25	447.34	496.29	823	745.93	472.73	487.44	272.73	170.64	195.69
chr1	16245840	16246840	-	FBXO42	711.18	633.73	888.16	1430.43	1051.53	945.46	329.02	418.08	128.07	499.34
chr1	16351575	16352575	+	SZRD1	1490.11	1863.91	2607.46	1173.56	2678.1	1050.98	816.46	629.55	1267.57	833.36
chr1	16368150	16369150	-	RPL22P3	884.92	969.23	528.09	1354.88	262.88	894.81	1310	1278.55	1163.98	1126.9
chr1	16386117	16387117	-	SPATA21	774.53	671.01	682.32	854.74	657.2	1054.35	438.7	581.91	531.51	674.79
chr1	16439721	16440721	+	NECAP2	1114.83	1661.68	2477.84	2008.65	1676.69	1012.99	1816.94	1168.2	2188.2	2230.51
chr1	16459948	16460948	+	LINC01772	521.22	961.78	288.05	322.35	256.31	182.34	565.43	505.59	679.55	354.94
chr1	16466436	16467436	-	CROCCP3	372.96	708.29	96.02	249.82	394.32	202.6	97.49	377.25	320.94	346.84
chr1	16513122	16514122	-	RNU1-1	3753.49	7472.41	6021.47	5291.1	3133.21	8114.04	3616.81	5399.09	7042.62	6198.6
chr1	16513645	16514645	+	RP4-798A10.7	3802.6	8993.37	7834.4	5746.92	6411.84	11750.7	4243.78	5692.72	9837.29	8340.38
chr1	16514034	16515034	+	RP4-798A10.8	3030.26	7073.54	6332.33	4157.33	6182.64	9609.89	4149.34	4045.18	6761.61	5759.32
chr1	16519694	16520694	+	RP4-798A10.4	991.02	1043.79	1041.79	805.88	2395.5	1511.04	1124.77	400.58	339.78	631.6
chr1	16532886	16533886	-	LINC01783	275.44	521.89	144.03	402.94	131.44	337.66	487.44	182.79	301.35	97.84
chr1	16533081	16534081	-	RNU1-6P	174.09	298.23	144.63	272.49	346.67	321.62	194.37	77.78	280.63	0
chr1	16547651	16548651	-	PDE4DIPP8	253.31	298.23	281.45	180.32	0	0	0	77.78	120.54	80.97
chr1	16561319	16562319	-	NBPF1	1315.56	1176.13	889.96	979.65	1346.44	1755.85	1023.63	855.61	897.28	762.17
chr1	16616391	16617391	+	RP5-1182A14.5	2148.47	2970.14	2204.19	1786.03	1657.79	1679.03	1329.49	1494.89	1692.1	1439.66
chr1	16617253	16618253	-	CROCCP2	1839.91	2428.67	1224.82	2129.53	1440.92	905.78	1243.58	972.28	1319.17	888.7
chr1	16641767	16642767	-	RP5-1182A14.8	2039.6	1647.7	1336.44	1313.08	1172.29	1051.82	1126.6	615.94	964.33	1005.43
chr1	16644622	16645622	+	MST1P2	3597.35	5017.65	4845.26	5114.31	7824	5221.96	2516.41	2729.2	1650.66	2445.43
chr1	16655879	16656879	+	RP1-163M9.8	176.06	149.11	0	0	0	0	194.98	0	150.68	0
chr1	16665785	16666785	-	RNU1-3	0	0	0	0	0	0	0	0	0	0
chr1	16680097	16681097	-	RP5-875O13.7	504.89	447.34	694.32	765.58	734.42	267.6	144.4	350.02	85.13	180.17
chr1	16684621	16685621	-	EIF1AXP1	243.93	149.11	178.83	0	543.84	1350.65	389.95	233.83	512.3	804.68
chr1	16686339	16687339	-	ESPNP	1117.61	1413.78	899.56	796.81	525.76	675.33	208.38	398.15	330.36	404.54
chr1	16700546	16701546	+	RP1-163M9.7	1339.89	1912.37	1939.55	1600.68	1766.23	810.39	731.16	635.87	594.42	534.43
chr1	16738938	16739938	-	RP5-1182A14.7	0	0	0	0	0	0	0	0	0	0
chr1	16739273	16740273	+	CROCC	0	0	0	0	0	0	0	0	0	0
chr1	16739280	16740280	+	CROCCP4	0	0	0	0	0	0	0	0	0	0
chr1	16739516	16740516	+	RNU1-4	0	0	0	0	0	0	0	0	0	0
chr1	16753910	16754910	-	MST1L	269.88	74.56	48.01	241.76	336.82	599.35	341.21	155.57	177.04	188.94
chr1	16850257	16851257	-	RP11-108M9.1	268.72	298.23	96.02	241.76	722.92	135.06	0	0	0	53.98
chr1	16854407	16855407	+	PDE4DIPP9	190.65	256.29	280.25	80.59	728.67	472.73	0	0	0	0
chr1	16857949	16858949	-	MIR3675	213.7	157.5	262.85	80.59	0	337.66	0	77.78	150.68	53.98
chr1	16869945	16870945	+	RP11-108M9.3	481.26	978.55	690.12	478.49	920.08	531.82	286.37	481.28	60.27	104.59
chr1	16872708	16873708	+	RNU1-5P	1180.51	969.23	1483.46	922.73	683.49	945.46	433.82	311.13	476.14	399.47
chr1	16886577	16887577	-	RP11-108M9.4	809.4	521.89	288.05	477.99	131.44	540.26	584.93	616.43	542.43	875.2
chr1	16888095	16889095	+	RP11-108M9.5	438.98	149.11	579.1	161.18	0	12.66	194.98	466.7	459.56	580.32
chr1	16894980	16895980	+	RNU1-2	1042.44	2777.23	1572.28	1369.99	1314.41	2296.11	926.14	972.28	2026.6	1639.74
chr1	16903339	16904339	-	RP11-108M9.6	1106.49	1541.45	611.51	472.95	1526.35	1267.92	1448.92	905.2	2165.97	1741.63
chr1	16973502	16974502	-	MFAP2	287.71	298.23	192.03	431.15	0	135.06	254.69	155.57	216.22	0
chr1	16975302	16976302	+	RP1-37C10.7	592.8	1416.57	1050.19	833.08	1000.59	1146.36	486.22	364.61	496.48	574.92
chr1	16977926	16978926	+	RP1-37C10.3	628.71	602.04	1411.45	956.98	525.76	281.95	555.68	389.88	657.7	423.09
chr1	16984958	16985958	-	ATP13A2	745.23	149.11	495.69	474.46	591.48	709.09	292.46	77.78	229.03	499.34
chr1	17004068	17005068	-	RP1-37C10.8	910.4	1118.35	883.36	1083.91	2326.5	803.64	341.21	581.42	455.04	332
chr1	17017722	17018722	-	SDHB	524.7	654.23	528.09	483.53	852.72	249.87	205.94	700.04	783.52	531.06
chr1	17065761	17066761	-	PADI2	699.71	1210.61	562.9	855.74	759.07	540.26	609.91	408.84	1197.88	665
chr1	17188783	17189783	+	LINC02783	449.99	671.01	637.91	322.35	403.36	0	233.36	207.1	427.54	288.13
chr1	17192232	17193232	-	RP11-380J14.4	996.11	1561.96	837.75	564.12	788.64	1350.65	143.79	867.28	1741.82	1255.11
chr1	17204128	17205128	+	PADI1	399.37	298.23	309.65	685	657.2	270.13	292.46	3.89	269.71	284.76
chr1	17248098	17249098	+	PADI3	455.89	374.65	524.49	539.94	673.63	1082.21	292.46	194.46	283.27	323.22
chr1	17276889	17277889	+	MIR3972	625.7	745.56	145.23	663.84	262.88	1014.68	433.21	598.93	271.22	433.89
chr1	17307195	17308195	+	PADI4	616.78	643.05	942.17	778.18	472.36	650	420.42	425.37	813.65	269.92
chr1	17371196	17372196	+	PADI6	623.15	745.56	528.09	590.31	1511.57	428.83	650.73	668.93	592.16	603.26
chr1	17405760	17406760	+	RCC2-AS1	1033.18	1752.07	1908.34	1037.57	920.08	1148.05	1303.9	641.71	693.11	1072.91
chr1	17405760	17406760	-	RCC2	1033.18	1752.07	1908.34	1037.57	920.08	1148.05	1303.9	641.71	693.11	1072.91
chr1	17538698	17539698	+	ARHGEF10L	373.43	208.76	603.71	294.15	1036.74	472.73	584.93	613.51	333.75	350.89
chr1	17716625	17717625	+	LINC02810	344.59	904	223.54	193.91	488.79	540.26	332.07	233.35	271.22	543.2
chr1	17754333	17755333	+	ACTL8	361.5	149.11	624.11	267.95	948.02	461.75	584.93	0	333.75	161.95
chr1	18014712	18015712	+	RP11-658E23.1	473.04	108.11	465.68	336.45	460.04	202.6	421.64	114.73	512.3	215.93
chr1	18064657	18065657	+	LINC01654	471.88	671.01	231.64	649.24	328.6	359.61	341.21	401.55	391.76	193.66
chr1	18106798	18107798	+	IGSF21	370.41	1066.16	771.74	592.32	328.6	158.7	98.71	416.14	166.5	197.04
chr1	18108389	18109389	+	RP11-174G17.3	559.1	1118.35	672.12	272.99	394.32	135.06	243.72	374.81	150.68	269.92
chr1	18165929	18166929	-	IGSF21-AS1	446.4	418.45	295.85	905.61	525.76	480.32	335.72	734.56	392.51	415.33
chr1	18384829	18385829	+	RP11-422P22.1	504.19	372.78	240.04	986.19	722.92	405.19	682.42	350.99	0	81.65
chr1	18479930	18480930	+	KLHDC7A	654.42	298.23	288.05	246.8	394.32	852.6	219.35	311.13	346.56	317.15
chr1	18512118	18513118	+	DYNLL1P3	605.54	797.75	273.65	568.14	558.62	636.49	281.5	311.13	195.13	350.89
chr1	18594414	18595414	+	RP1-8B22.2	554.58	180.8	988.98	789.76	131.44	270.13	97.49	287.8	427.92	402.85
chr1	18629846	18630846	+	PAX7	554.35	1371.84	591.7	721.26	747.57	162.08	360.71	140.01	120.54	431.86
chr1	18838599	18839599	-	TAS1R2	813.22	1097.84	633.11	594.84	573.41	341.04	669.01	310.64	241.08	100.54
chr1	18870430	18871430	-	ALDH4A1	544.39	582.47	888.16	604.41	714.71	540.26	731.16	486.14	662.98	188.94
chr1	18882202	18883202	-	MIR4695	972.25	506.98	681.72	685	1113.96	1012.99	889.58	758.38	331.49	565.47
chr1	18896071	18897071	-	MIR1290	1115.53	1040.06	766.94	814.94	965.27	412.79	487.44	563.92	487.81	458.86
chr1	18903280	18904280	-	IFFO2	1269.46	969.23	984.17	967.05	870.79	1603.9	402.14	768.1	1054.74	492.6
chr1	19071110	19072110	-	RP5-1126H10.2	750.56	587.13	1290.23	911.65	1182.96	945.46	438.7	855.61	572.57	475.73
chr1	19073510	19074510	-	UBR4	1015.8	1192.9	426.08	720.25	451.83	514.93	371.67	213.9	320.19	786.13
chr1	19209501	19210501	+	EMC1-AS1	1755.47	2311.25	2293.61	1646.01	2830.08	1670.59	1486.69	1646.08	1863.87	1721.05
chr1	19214660	19215660	-	EMC1	588.4	298.23	624.11	805.88	722.92	405.19	304.65	427.8	173.28	411.62
chr1	19250805	19251805	+	MRTO4	1420.04	2204.07	3150.56	1526.13	1922.32	2161.04	1252.11	957.7	2181.04	1174.13
chr1	19259521	19260521	-	RP4-657E11.11	656.39	671.01	658.92	462.37	692.53	540.26	279.06	614	768.45	404.87
chr1	19264982	19265982	-	AKR7L	719.29	671.01	531.69	869.34	264.52	135.06	160.86	225.57	512.3	782.75
chr1	19281573	19282573	-	AKR7A3	343.66	218.08	956.57	322.35	591.48	945.46	341.21	583.37	331.49	620.8
chr1	19296080	19297080	+	RP4-657E11.10	544.39	372.78	444.08	815.95	657.2	641.56	389.95	554.2	203.41	391.38
chr1	19302965	19303965	-	AKR7A2	773.14	922.63	336.06	538.93	566.84	540.26	188.88	233.35	542.44	234.49
chr1	19304076	19305076	-	RNU6-1099P	684.77	298.23	672.12	638.66	525.76	742.86	333.9	122.51	393.27	333.35
chr1	19311326	19312326	+	SLC66A1	739.21	1267.46	1811.12	1031.53	1406.41	1357.4	435.04	667.96	791.8	1000.71
chr1	19337775	19338775	-	CAPZB	598.82	1118.35	1446.26	1143.34	985.8	1215.58	487.44	543.26	452.03	607.31
chr1	19423384	19424384	+	RN7SL277P	535.12	48.46	288.05	449.28	131.44	621.3	582.49	466.7	150.68	167.35
chr1	19483403	19484403	+	MICOS10	1393.05	1656.08	821.55	1186.15	854.36	1150.59	1055.31	620.8	869.4	935.93
chr1	19509593	19510593	+	RNU4-28P	693.11	1082	884.56	678.45	1013.74	748.77	97.49	81.19	65.17	296.91
chr1	19590802	19591802	-	RP5-1056L3.1	571.72	149.11	600.11	910.64	657.2	487.92	292.46	233.35	293.07	512.84
chr1	19595979	19596979	+	NBL1	2430.74	1863.91	3148.16	1339.77	4332.61	2626.17	2872.25	2387.93	2460.92	1461.59
chr1	19596067	19597067	+	MICOS10-NBL1	2644.91	1976.68	3416.41	1471.23	5090.86	3068.51	3036.15	2560.99	2537.77	1473.06
chr1	19607114	19608114	+	RP5-1056L3.3	284.7	521.89	480.08	96.71	591.48	648.31	292.46	194.46	510.04	520.26
chr1	19663875	19664875	+	HTR6	923.72	1267.46	1182.21	725.29	484.69	405.2	292.46	634.41	527.37	404.87
chr1	19681240	19682240	-	TMCO4	613.88	428.7	432.08	513.75	476.47	540.26	292.46	155.57	339.02	155.2
chr1	19813029	19814029	-	RNF186	501.18	0	480.08	584.26	657.2	684.61	530.7	251.82	584.25	527.68
chr1	19813367	19814367	+	RP11-91K11.2	497.24	0	555.7	426.11	455.11	742.86	504.5	460.38	615.14	291.85
chr1	19881395	19882395	+	OTUD3	1164.64	1337.35	1023.18	2188.46	1794.99	1426.63	1480.6	1847.34	2324.18	1592.5
chr1	19919009	19920009	-	PLA2G2E	507.09	337.37	754.93	635.64	912.69	337.66	73.12	423.43	176.67	201.76
chr1	19969969	19970969	+	RN7SL304P	505.01	602.97	985.37	523.82	1414.63	540.26	430.78	542.53	271.97	350.89
chr1	19974431	19975431	-	PLA2G2A	508.94	586.2	432.08	499.14	1314.41	1071.23	194.98	462.32	753.38	478.42
chr1	20027179	20028179	+	PLA2G5	347.37	0	336.06	362.65	543.84	540.26	194.98	454.54	392.14	208.51
chr1	20110939	20111939	-	PLA2G2D	427.17	58.71	528.09	727.31	0	510.71	549.59	488.09	369.91	215.93
chr1	20138323	20139323	+	PLA2G2F	422.77	346.69	368.46	483.53	678.56	742.86	299.17	272.24	678.04	620.81
chr1	20153171	20154171	+	RP3-340N1.2	802.33	733.45	582.7	863.8	715.53	135.06	2704.08	1727.26	2008.14	1781.44
chr1	20160253	20161253	-	PLA2G2C	945.26	682.19	280.25	426.61	657.2	400.13	292.46	605.73	301.35	674.79
chr1	20185096	20186096	+	UBXN10	5364.64	4048.41	9983.38	3028.09	14731.2	3704.16	2527.38	2290.7	452.03	271.26
chr1	20242095	20243095	+	LINC01757	587.24	149.11	996.18	654.78	509.33	312.34	438.7	323.28	150.68	389.69
chr1	20271018	20272018	+	RP3-340N1.7	449.87	447.34	358.86	486.55	323.67	405.19	583.71	203.21	479.9	237.53
chr1	20289875	20290875	+	VWA5B1	506.16	447.34	705.12	1168.52	513.44	675.32	825.6	760.81	271.22	231.12
chr1	20293211	20294211	-	RP4-745E8.2	403.08	774.45	694.92	443.23	888.87	135.06	389.95	292.66	276.11	404.87
chr1	20359579	20360579	-	LINC01141	326.98	149.11	370.87	736.37	131.44	151.1	731.16	653.37	212.08	378.22
chr1	20411304	20412304	-	RP4-749H3.2	470.26	1043.79	672.12	308.25	857.65	675.32	662.92	85.56	210.95	584.37
chr1	20475222	20476222	+	RP4-749H3.4	520.99	749.29	526.89	526.84	326.96	830.65	264.44	108.9	168.76	377.88
chr1	20477779	20478779	-	RP4-749H3.3	565.58	799.62	517.29	938.35	179.09	405.19	563.6	386.97	180.81	183.54
chr1	20481391	20482391	-	CAMK2N1	574.27	855.53	1127	967.05	985.8	135.06	0	251.82	244.47	446.03
chr1	20498448	20499448	-	MUL1	760.75	410.06	1152.2	961.01	561.91	756.36	199.85	427.8	271.22	473.7
chr1	20524989	20525989	+	RPS4XP4	547.75	561.04	127.82	220.61	0	572.34	389.95	637.33	417.75	839.1
chr1	20551573	20552573	+	FAM43B	516.01	106.24	1200.21	523.82	520.83	1086.43	299.78	579.97	542.81	535.78
chr1	20588086	20589086	+	CDA	644.46	298.23	1036.98	564.12	657.2	675.33	62.15	774.91	943.23	906.92
chr1	20632458	20633458	+	PINK1	1029.47	1491.13	1078.99	996.27	982.52	1067.01	1500.1	350.02	1289.04	1318.54
chr1	20632679	20633679	+	MIR6084	767.47	1342.01	829.95	846.17	806.72	880.46	1121.72	233.35	1205.41	1095.86
chr1	20641657	20642657	-	PINK1-AS	893.26	226.46	393.07	1363.95	786.18	1083.05	536.18	634.9	719.86	513.85
chr1	20650767	20651767	-	DDOST	772.91	1050.31	627.71	523.82	525.76	472.73	698.87	891.1	655.06	456.49
chr1	20663014	20664014	-	KIF17	632.41	521.89	495.69	780.7	657.2	612.86	633.67	615.45	424.91	262.49
chr1	20691734	20692734	-	RP5-930J4.5	759.59	1125.8	812.54	480.51	514.26	270.13	292.46	579.48	334.5	722.02
chr1	20718731	20719731	-	SH2D5	1142.52	1016.76	697.32	922.23	1502.53	405.19	392.39	507.53	139.75	590.78
chr1	20731880	20732880	+	RP5-930J4.2	752.88	745.56	852.15	725.29	640.77	1131.17	877.39	155.57	331.49	384.63
chr1	20739266	20740266	-	HP1BP3	492.96	700.83	436.88	693.06	814.93	1159.87	243.72	346.13	378.95	333.35
chr1	20805292	20806292	-	EIF4G3	351.65	671.01	192.03	564.12	657.2	540.26	124.3	561.98	245.6	299.61
chr1	20840241	20841241	+	RNU7-200P	328.6	745.56	442.88	161.18	540.55	810.39	0	583.37	369.91	296.57
chr1	20987314	20988314	-	MIR1256	468.17	136.07	678.12	649.74	519.19	411.95	354.61	372.38	722.49	742.94
chr1	21002550	21003550	-	RPS15AP6	412.34	745.56	630.11	554.04	328.6	337.66	170.6	155.57	331.49	465.6
chr1	21072639	21073639	-	RP11-487E1.2	505.7	446.41	384.07	363.15	525.76	270.13	194.98	380.65	722.87	391.38
chr1	21160475	21161475	+	HSPE1P27	558.29	149.11	576.1	450.79	772.21	721.75	283.32	466.7	623.42	227.74
chr1	21176054	21177054	+	RP3-329E20.3	2936.21	9332.6	6733.2	7549.07	9192.62	13489.6	5332.61	3337.85	8548.63	6761.38
chr1	21216247	21217247	-	ECE1	719.17	1539.59	744.13	1026.99	1238.01	969.09	475.25	233.35	401.93	296.91
chr1	21265082	21266082	+	RP3-329E20.2	843.22	300.09	830.55	827.03	793.57	270.13	389.95	505.59	264.44	423.77
chr1	21292290	21293290	+	ECE1-AS1	710.02	410.06	480.08	967.05	657.2	666.88	633.67	486.14	305.12	354.26
chr1	21396987	21397987	+	PPP1R11P1	603.11	367.19	304.85	597.86	394.32	308.96	243.72	414.19	180.81	308.38
chr1	21410460	21411460	-	PDE4DIPP10	356.75	0	72.01	282.06	706.49	337.66	243.72	320.85	354.09	452.11
chr1	21414898	21415898	+	RP11-293F5.1	185.55	894.68	192.03	161.18	131.44	487.92	537.4	233.35	148.42	377.88
chr1	21423625	21424625	-	NBPF2P	454.04	372.78	105.02	322.35	525.76	675.33	194.98	233.35	391.76	296.91
chr1	21427303	21428303	+	HS6ST1P1	326.28	223.67	240.04	161.18	262.88	1080.52	0	155.57	9.79	53.98
chr1	21433318	21434318	+	CROCCP5	347.02	449.2	561.7	431.15	487.97	0	194.98	77.78	120.54	247.65
chr1	21439128	21440128	+	NBPF3	470.72	674.74	1169.01	799.84	686.78	482.86	190.1	925.61	762.42	1508.83
chr1	21458756	21459756	-	PFN1P10	207.56	671.01	288.05	263.93	331.89	462.6	341.21	388.91	421.89	269.91
chr1	21508397	21509397	+	ALPL	729.59	674.73	480.09	725.29	657.2	562.21	389.95	233.35	204.54	270.93
chr1	21585472	21586472	+	LINC02596	980.82	935.68	1003.38	842.14	1248.69	337.66	482.57	272.24	302.86	176.79
chr1	21595215	21596215	-	RAP1GAP	1186.07	787.5	960.17	1191.19	1055.63	1392.86	886.53	721.92	572.57	406.56
chr1	21677298	21678298	-	USP48	970.4	1196.63	350.46	1147.37	920.08	405.19	258.34	311.13	777.49	558.72
chr1	21767269	21768269	+	RP11-132G19.3	640.52	383.03	150.63	458.85	621.06	501.43	587.98	742.34	777.11	821.22
chr1	21811265	21812265	+	LDLRAD2	799.21	978.55	966.17	780.7	920.08	645.78	624.53	77.78	169.51	215.93
chr1	21821244	21822244	-	HSPG2	1441.81	1647.7	1005.78	952.95	1938.75	617.92	292.46	777.83	542.43	307.7
chr1	21907098	21908098	+	RP11-26H16.1	1354.25	1992.52	1401.85	1479.79	1158.32	876.23	455.76	725.32	442.99	194.34
chr1	21949679	21950679	-	RP11-26H16.4	692.64	0	349.26	696.08	183.2	270.13	622.1	456.97	354.47	127.53
chr1	21976022	21977022	+	CELA3B	515.2	909.59	542.5	444.24	806.72	390	341.21	419.05	482.16	318.5
chr1	21982606	21983606	+	RP1-224A6.11	265.71	44.73	96.02	358.62	157.73	580.78	419.2	454.06	93.42	161.95
chr1	21986481	21987481	+	RN7SL386P	261.88	314.07	144.03	160.67	131.44	405.19	194.98	233.35	187.59	168.36
chr1	21986816	21987816	+	RNU6-1022P	240.92	0	144.03	0	0	405.19	194.98	155.57	150.68	248.32
chr1	22000657	22001657	+	CELA3A	716.16	769.79	958.37	532.38	133.91	472.73	290.64	272.24	271.22	215.93
chr1	22009650	22010650	+	RN7SL186P	327.79	298.23	474.08	564.12	1059.74	464.29	0	277.1	335.25	161.95
chr1	22009985	22010985	+	RNU6-776P	268.72	223.67	192.03	256.87	1051.52	270.13	0	155.57	65.92	107.97
chr1	22022990	22023990	-	LINC01635	1373.71	1556.36	1290.23	2145.65	1577.29	1198.7	292.46	797.27	1205.41	856.98
chr1	22023558	22024558	+	LINC00339	1372.78	946.87	1148.6	1117.15	1360.41	2307.93	349.74	661.15	859.61	529.71
chr1	22024511	22025511	+	CDC42	2367.04	2538.64	4605.82	2222.71	3474.96	4708.71	2580.39	1287.79	3264.78	2620.2
chr1	22027317	22028317	-	CDC42-AS1	878.2	655.16	1104.2	463.38	0	1001.17	97.49	557.12	597.43	417.36
chr1	22029527	22030527	+	RP1-224A6.10	836.5	1573.14	672.12	1044.62	207.84	888.05	950.51	1053.47	574.83	445.36
chr1	22058197	22059197	+	CDC42-IT1	477.79	322.46	152.43	510.73	340.92	135.06	374.11	523.57	294.95	332.67
chr1	22067340	22068340	-	MPHOSPH6P1	820.05	876.04	288.05	876.39	345.03	557.14	524	418.08	806.12	668.04
chr1	22116313	22117313	-	WNT4	900.44	417.52	480.08	463.88	557.8	444.03	658.05	399.12	452.03	654.88
chr1	22141850	22142850	+	RP1-163O16.1	659.06	605.77	678.12	725.29	591.48	641.56	292.46	155.57	120.54	104.59
chr1	22265239	22266239	+	MIR4418	577.28	650.5	288.05	514.76	934.87	270.13	291.85	351.48	255.02	383.62
chr1	22321840	22322840	-	PPIAP34	646.31	223.67	492.09	503.67	328.6	405.19	292.46	495.86	369.16	188.94
chr1	22363630	22364630	-	RP11-415K20.2	421.61	829.44	480.09	674.92	492.9	337.66	389.95	627.12	180.81	431.86
chr1	22427838	22428838	+	ZBTB40	565	298.23	552.1	154.12	1031.81	1041.69	560.56	194.46	277.24	537.81
chr1	22516474	22517474	+	ZBTB40-IT1	399.6	298.23	432.08	722.27	328.6	0	342.43	427.8	180.81	264.52
chr1	22562489	22563489	+	EPHA8	343.08	671.01	624.11	805.88	561.91	270.13	466.72	279.53	124.68	477.41
chr1	22632258	22633258	-	MIR6127	482.07	447.34	672.12	523.82	888.87	157.01	194.98	233.35	150.68	0
chr1	22635628	22636628	+	C1QA	674.58	659.82	528.09	584.26	989.09	503.12	487.44	1460.37	317.93	495.29
chr1	22642633	22643633	+	C1QC	775.92	665.42	1183.41	1026.99	1308.66	1007.92	751.88	599.41	384.6	377.88
chr1	22651762	22652762	+	C1QB	1030.63	445.47	585.7	423.09	722.92	0	380.2	380.16	475.38	480.45
chr1	22709839	22710839	+	EPHB2	408.06	596.45	528.09	694.57	787.82	254.09	292.46	282.93	308.51	115.39
chr1	22718517	22719517	+	MIR4684	546.93	420.31	368.47	712.2	396.79	1012.99	238.24	220.71	332.62	197.71
chr1	22834713	22835713	-	RP11-69E9.1	430.07	291.7	407.47	420.06	394.32	405.19	536.18	320.37	32.4	352.91
chr1	22862159	22863159	-	MIR4253	629.75	447.34	624.11	443.23	1416.27	926.88	341.21	614	271.22	493.61
chr1	22952043	22953043	-	LACTBL1	536.28	151.91	798.14	194.42	262.88	660.97	341.21	308.7	210.95	368.43
chr1	23009834	23010834	-	TEX46	510.56	777.25	355.26	548	262.88	675.32	828.65	77.78	407.58	535.11
chr1	23018443	23019443	+	KDM1A	1742.96	2742.74	2795.9	2368.78	3293.41	4229.23	2223.95	2992.2	3983.89	2660.35
chr1	23019147	23020147	-	RP1-184J9.2	1987.47	3449.16	3696.66	2974.7	3533.29	4990.66	2465.23	2795.8	4406.53	2729.85
chr1	23043305	23044305	+	MIR3115	399.02	596.45	393.07	246.8	406.64	362.99	505.72	777.83	295.7	612.37
chr1	23056858	23057858	-	ENSG00000266802	241.38	0	109.22	299.18	262.88	1012.99	292.46	504.61	542.43	296.91
chr1	23083023	23084023	-	LUZP1	521.34	671.01	432.08	844.66	394.32	675.33	1.83	568.3	355.22	161.95
chr1	23139325	23140325	+	RP5-979D14.1	506.74	820.12	192.03	435.68	410.75	801.95	487.44	240.64	681.81	688.28
chr1	23161704	23162704	+	RNU6-514P	439.22	671.01	391.27	380.78	732.78	418.7	97.49	402.53	180.81	191.64
chr1	23162953	23163953	+	RNU6-135P	732.37	254.42	0	621.53	333.53	534.35	146.23	541.56	253.89	724.72
chr1	23190895	23191895	-	HTR1D	455.78	512.58	510.09	639.67	201.27	405.19	97.49	763.24	271.22	285.1
chr1	23243765	23244765	+	RP5-1057J7.1	480.1	521.89	768.14	481.01	287.53	700.65	341.21	661.15	542.43	355.95
chr1	23280307	23281307	-	LINC01355	479.52	161.23	308.45	449.28	892.15	501.43	194.98	508.99	482.16	327.95
chr1	23296797	23297797	+	RP5-1057J7.8	422.88	361.6	622.31	325.37	415.68	540.26	396.65	575.11	401.55	221.67
chr1	23302771	23303771	-	HNRNPR	500.14	594.59	240.04	80.59	330.24	742.86	438.7	427.8	632.84	528.7
chr1	23358448	23359448	-	ZNF436	760.75	372.78	96.02	539.94	591.48	405.19	336.33	427.8	361.62	269.92
chr1	23367997	23368997	+	ZNF436-AS1	5187.07	9199.32	9458.89	6666.13	10709.9	11622.4	6116.78	5828.83	6617.33	7029.94
chr1	23369254	23370254	+	Y_RNA	1823.35	1750.21	1943.15	1742.71	2058.69	1438.44	1533	1683.99	1597.92	1835.42
chr1	23377380	23378380	-	RP5-1057J7.7	674.11	894.68	720.13	1339.77	788.64	422.08	658.04	515.31	406.83	566.82
chr1	23379909	23380909	-	TCEA3	832.68	1043.79	837.75	607.94	328.6	204.29	487.44	368.5	358.99	485.85
chr1	23409832	23410832	+	RP4-654C18.1	671.8	454.79	151.23	233.7	36.15	270.13	194.98	388.91	679.55	161.95
chr1	23427563	23428563	-	ASAP3	621.3	298.23	912.16	1005.84	612.84	337.66	243.72	737.48	482.16	400.15
chr1	23505438	23506438	-	E2F2	720.21	298.23	625.31	383.8	1169.82	452.47	570.31	474.47	322.45	294.88
chr1	23548139	23549139	-	RP1-150O5.3	889.55	1714.8	589.3	725.29	525.76	202.6	341.21	311.13	391.76	525.32
chr1	23556926	23557926	-	ID3	1215.02	596.45	710.53	855.24	617.77	763.12	1045.56	701.02	255.4	636.32
chr1	23575436	23576436	-	RP1-150O5.4	689.4	991.6	576.1	523.82	584.91	742.86	331.46	157.51	388.74	468.3
chr1	23580495	23581495	+	MDS2	678.75	372.78	660.12	604.41	501.12	1038.31	292.46	352.45	265.57	592.13
chr1	23669294	23670294	+	RP11-223J15.2	246.48	596.45	316.86	369.7	328.6	337.66	584.93	0	60.27	107.97
chr1	23690742	23691742	+	RPL11	1104.29	1681.25	1119.8	1892.81	1199.39	1556.63	1054.09	693.24	1499.98	1698.44
chr1	23705901	23706901	-	ELOA-AS1	491.69	596.45	576.1	80.59	376.25	606.95	194.98	290.23	352.58	432.2
chr1	23742155	23743155	+	ELOA	1025.65	736.24	1092.19	483.53	936.51	742.86	920.04	870.19	1088.64	1319.21
chr1	23777418	23778418	+	PITHD1	2357.31	2877.88	3298.19	2202.06	2977.13	2206.63	2606.59	1400.09	1451.77	1172.11
chr1	23790145	23791145	+	LYPLA2	2146.85	2409.1	2550.45	2148.17	2349.5	4030.85	2629.14	2073.39	2391.99	1447.42
chr1	23794599	23795599	-	GALE	909.82	393.28	660.72	523.82	773.03	877.08	536.18	417.11	701.4	270.93
chr1	23800885	23801885	-	HMGCL	1234.14	1845.27	1809.32	1430.43	2415.22	1418.18	703.74	1035.48	1644.26	1067.85
chr1	23844077	23845077	-	FUCA1	297.44	521.89	288.05	214.57	197.16	405.19	335.72	459.89	120.54	242.92
chr1	23869515	23870515	-	CNR2	415.24	605.77	708.13	483.53	591.48	417.86	438.7	240.64	1216.71	367.76
chr1	23900471	23901471	-	BTBD6P1	479.41	374.65	378.67	322.35	722.92	948.83	530.7	175.98	130.71	539.83
chr1	23906111	23907111	+	RP11-4M23.3	627.43	811.73	593.51	569.66	1117.24	405.2	322.32	393.29	334.88	350.89
chr1	23928070	23929070	+	MIR378F	502.69	1006.51	384.07	710.18	722.92	801.95	292.46	656.29	210.95	931.21
chr1	23948016	23949016	-	H3P1	401.22	298.23	379.27	187.37	328.6	270.13	389.95	233.35	179.3	477.75
chr1	23955839	23956839	+	PNRC2	720.67	766.07	466.88	543.97	1113.14	270.13	917	388.91	899.16	661.29
chr1	23963347	23964347	-	SRSF10	600.79	671.01	624.11	802.86	487.97	163.77	703.13	777.83	1034.77	829.65
chr1	24006881	24007881	-	RP11-4M23.7	356.28	407.26	192.03	201.47	459.22	135.06	230.32	388.91	346.93	701.78
chr1	24039835	24040835	+	RP11-293P20.2	471.99	149.11	417.07	234.21	4.11	270.13	338.16	449.68	274.98	458.86
chr1	24055035	24056035	-	MYOM3	635.89	270.27	288.05	407.98	394.32	405.19	408.23	583.37	258.03	539.83
chr1	24065774	24066774	+	MYOM3-AS1	582.96	907.72	706.93	466.4	854.36	1406.36	731.16	466.7	464.08	541.85
chr1	24118771	24119771	-	IL22RA1	978.04	1043.79	361.26	686	625.99	744.55	536.19	306.76	195.13	365.06
chr1	24153168	24154168	-	IFNLR1	703.3	637.46	103.22	1085.92	394.32	810.39	385.08	213.9	378.2	82.32
chr1	24199240	24200240	+	LINC02800	623.15	950.59	432.08	967.06	525.76	1941.56	828.65	709.77	1265.68	742.27
chr1	24306556	24307556	-	GRHL3-AS1	384.08	808.94	592.9	590.31	525.76	651.69	796.97	311.13	361.62	666.69
chr1	24318357	24319357	+	GRHL3	620.72	397.01	144.03	372.72	460.04	877.92	194.98	324.74	512.3	728.77
chr1	24355999	24356999	-	STPG1	435.51	301.02	144.03	161.18	525.76	810.39	476.47	311.13	271.22	161.95
chr1	24414802	24415802	+	NIPAL3	2867.41	5366.2	3322.19	3802.74	5546.8	7675.08	4597.79	3347.57	2648.89	2113.44
chr1	24495254	24496254	-	RCAN3AS	493.89	527.49	192.03	285.08	1176.39	1350.65	194.98	155.57	244.1	550.63
chr1	24501351	24502351	+	RCAN3	1103.6	859.26	529.29	758.53	1686.55	260.84	1146.7	1049.09	3379.3	2068.56
chr1	24537802	24538802	-	NCMAP-DT	355.82	432.43	190.83	81.6	676.92	135.06	438.7	447.25	513.05	278.69
chr1	24555087	24556087	+	NCMAP	350.61	447.34	528.09	443.23	197.16	540.26	633.67	272.24	421.89	350.89
chr1	24562627	24563627	+	RP11-496D1.2	533.38	367.19	455.48	443.23	262.88	540.26	341.21	396.21	125.44	573.23
chr1	24624411	24625411	-	Y_RNA	527.13	523.76	672.12	886.47	912.69	853.44	464.29	194.46	698.01	461.22
chr1	24630716	24631716	+	SRRM1	682.45	521.89	480.09	620.53	604.63	540.26	194.98	188.62	241.08	314.45
chr1	24703894	24704894	+	RP11-373M8.2	669.94	149.11	762.14	434.17	354.89	337.66	224.22	345.16	488.95	215.93
chr1	24744382	24745382	+	CLIC4	3566.31	8693.27	6808.81	7218.66	12163.2	16408.7	6225.84	5172.55	9961.22	9055.66
chr1	24776873	24777873	-	RNU6-1208P	463.31	298.23	411.67	241.76	460.04	276.04	0	229.94	361.62	404.54
chr1	24898511	24899511	-	RUNX3	907.16	969.23	478.88	967.05	1164.89	35.45	1090.04	614.97	392.89	229.43
chr1	24918345	24919345	-	MIR6731	740.71	745.56	1668.3	707.66	657.2	810.39	478.3	388.91	290.05	580.32
chr1	24960345	24961345	+	RUNX3-AS1	877.97	1267.46	381.07	586.78	718.82	1012.99	584.93	644.14	342.79	404.87
chr1	24967423	24968423	-	RP11-84D1.2	464.47	199.44	706.33	337.97	13.97	675.32	450.88	155.57	350.7	502.04
chr1	25022503	25023503	+	MIR4425	1025.07	808.94	994.38	892.01	1548.53	1743.18	2900.58	2016.52	4097.64	6100.42
chr1	25040136	25041136	+	LINC02793	719.52	581.54	720.13	1190.69	460.04	435.58	243.72	233.35	501.75	512.84
chr1	25042707	25043707	-	RP4-799D16.1	741.18	447.34	523.89	788.75	738.53	410.26	296.73	233.35	313.78	204.46
chr1	25124053	25125053	-	IFITM3P7	414.66	223.67	877.36	561.09	662.13	534.35	190.71	352.94	278.37	244.95
chr1	25207139	25208139	+	RP4-706G24.1	909.59	1100.64	912.16	534.9	575.87	674.48	828.65	669.9	150.68	350.89
chr1	25221276	25222276	-	SYF2	626.86	745.56	336.06	725.29	351.6	401.82	389.95	350.02	462.58	534.43
chr1	25231586	25232586	+	RP3-465N24.7	2103.88	1938.46	1502.67	1841.43	2559.8	2306.24	1959.51	2415.15	2087.62	1834.07
chr1	25238494	25239494	+	RP3-465N24.8	871.71	671.01	864.15	362.65	262.88	1215.59	492.32	583.37	992.2	329.3
chr1	25241249	25242249	-	RSRP1	986.85	596.45	600.11	805.88	722.92	615.39	415.54	466.7	391.76	512.84
chr1	25246837	25247837	+	RP3-465N24.6	2820.5	5343.83	3997.91	4439.39	6130.06	7832.94	2961.21	2540.58	4986.26	3634.41
chr1	25265102	25266102	-	RP3-465N24.5	0	0	85.21	0	0	0	0	0	0	0
chr1	25271393	25272393	+	RHD	345.74	0	0	87.14	0	264.22	0	77.78	60.27	0
chr1	25293164	25294164	-	SDHDP6	70.89	0	0	26.19	197.16	270.13	56.06	0	0	0
chr1	25335429	25336429	-	RP11-335G20.7	26.29	0	96.02	62.96	0	0	0	0	0	104.25
chr1	25337317	25338317	+	TMEM50A	528.4	958.05	699.12	498.64	783.71	293.77	480.13	187.65	838.89	491.25
chr1	25361249	25362249	-	RHCE	611.57	662.62	384.07	1001.81	881.47	532.66	584.93	663.1	542.43	539.83
chr1	25397721	25398721	+	RP3-469D22.1	24.67	334.57	251.44	130.96	0.82	0	97.49	0	60.27	0.34
chr1	25429858	25430858	+	MACO1	3690.24	9261.77	7608.16	6172.02	10397	11149.6	6773	2951.85	5260.12	3678.95
chr1	25542606	25543606	+	LDLRAP1	1004.22	2115.54	1883.14	2138.6	762.36	1418.18	341.21	1244.52	361.62	599.21
chr1	25580478	25581478	+	RP11-70P17.1	665.54	404.47	686.52	880.42	261.24	574.03	887.14	517.25	479.9	410.27
chr1	25615791	25616791	+	MAN1C1	877.74	1348.54	1680.3	1652.05	1175.57	885.52	608.08	155.57	1280	921.42
chr1	25643544	25644544	-	RP1-187B23.1	486.01	1192.9	336.06	443.23	722.92	607.79	728.72	466.7	391.76	269.92
chr1	25799193	25800193	+	SELENON	691.49	969.23	856.95	1817.26	1173.11	879.61	654.39	311.13	1019.7	596.18
chr1	25810470	25811470	+	RP1-317E23.6	1164.06	1472.49	1206.21	1606.72	2423.44	1587.01	1121.11	884.78	666.74	1184.25
chr1	25815749	25816749	-	RP1-317E23.3	1305.72	1840.61	1417.45	1449.57	1608.5	1913.7	1022.41	427.8	602.7	644.76
chr1	25817640	25818640	+	MTFR1L	1473.32	1360.65	1452.26	1339.77	1084.39	1722.08	1169.86	904.22	685.58	1282.1
chr1	25830913	25831913	-	RP1-317E23.7	1098.85	745.56	1161.21	920.72	705.67	522.53	389.95	573.16	902.17	1197.41
chr1	25830913	25831913	-	AUNIP	1098.85	745.56	1161.21	920.72	705.67	522.53	389.95	573.16	902.17	1197.41
chr1	25858613	25859613	+	RP1-125I3.2	1480.38	2316.84	2647.07	1707.46	2610.74	1754.16	1230.18	1614.96	2522.32	1573.27
chr1	25860484	25861484	-	PAQR7	1434.86	1315.92	1368.24	687.01	2339.64	1235.85	1406.27	740.88	2463.56	2815.22
chr1	25876496	25877496	+	Y_RNA	738.05	808.94	640.91	1079.88	262.88	705.71	292.46	583.37	317.93	472.35
chr1	25883181	25884181	-	STMN1	574.85	744.63	672.12	512.74	346.67	405.19	292.46	311.13	662.98	330.31
chr1	25886360	25887360	+	SNRPFP2	648.63	987.87	852.15	725.29	295.74	405.19	194.98	136.12	173.28	492.6
chr1	25887970	25888970	+	RP1-125I3.4	1241.66	1034.47	312.05	805.88	796.86	337.66	993.16	369.47	512.3	576.94
chr1	25905362	25906362	-	MIR3917	1714.93	1865.77	3094.15	2095.28	3851.21	2228.57	1169.86	1789	2544.17	1842.17
chr1	25958767	25959767	-	PAFAH2	511.84	459.45	339.66	339.48	657.2	618.77	345.47	256.2	185.71	366.41
chr1	25963197	25964197	+	RNU6-110P	578.44	298.23	480.09	335.45	131.44	872.86	497.8	90.42	470.49	692.33
chr1	26005006	26006006	+	ENSG10010139548.1	1289.62	1267.46	2320.01	997.28	2825.97	1240.91	1222.26	1047.15	306.63	107.97
chr1	26005216	26006216	+	ENSG10010134544.1	1403.36	1345.74	2215.6	826.03	3039.56	1218.96	1413.58	1269.8	421.89	113.36
chr1	26018884	26019884	+	EXTL1	548.56	674.74	523.29	765.58	328.6	43.9	1179.61	941.17	361.62	780.05
chr1	26036252	26037252	-	SLC30A2	1342.66	1330.83	2885.31	2105.36	2451.37	1701.82	1067.5	470.58	1277.74	321.2
chr1	26045665	26046665	+	RP11-96L14.9	551.34	503.26	708.13	692.55	291.63	683.77	292.46	230.92	227.9	172.07
chr1	26050301	26051301	-	TRIM63	527.94	149.11	816.15	483.53	591.48	607.79	389.95	397.66	602.71	296.91
chr1	26110165	26111165	+	PDIK1L	1433.36	1295.42	2085.37	1505.99	1951.07	2034.42	819.51	274.67	1018.95	951.45
chr1	26158079	26159079	+	FAM110D	1387.14	149.11	1200.21	957.48	1167.36	624.68	587.37	155.57	753.38	539.83
chr1	26163101	26164101	-	C1orf232	480.57	671.94	109.22	445.25	663.77	153.64	135.26	456	331.49	265.19
chr1	26168516	26169516	-	ZNF593OS	1231.47	1349.47	2143.58	952.95	1468.85	1610.65	243.72	363.63	611.75	566.82
chr1	26168908	26169908	+	ZNF593	1420.04	1904.92	2059.57	948.92	1774.45	1941.56	465.51	865.33	1142.88	835.39
chr1	26176484	26177484	+	CNKSR1	729.25	853.67	760.94	650.75	525.76	796.88	51.18	272.24	411.35	458.86
chr1	26189561	26190561	+	CATSPER4	963.91	1417.5	1022.58	928.78	923.37	1078.83	438.7	505.1	143.9	683.56
chr1	26208741	26209741	+	ZPLD2P	345.4	917.04	178.83	564.12	590.66	659.29	548.98	77.78	294.57	181.52
chr1	26217581	26218581	-	RP11-231P20.6	361.03	522.83	658.92	765.58	573.41	270.13	194.98	244.04	279.5	202.44
chr1	26233200	26234200	+	CEP85	2800.69	7604.75	4608.83	4603.58	7245.66	11801.3	3473.01	3461.33	5507.22	4635.8
chr1	26262041	26263041	-	RP11-231P20.5	340.18	206.89	347.46	756.52	328.6	509.03	206.55	233.35	227.9	365.06
chr1	26279086	26280086	+	SH3BGRL3	2092.53	1424.03	1867.53	2106.37	3249.87	2760.39	2528.6	2020.4	2462.81	1680.22
chr1	26280328	26281328	-	UBXN11	1708.68	2322.43	1370.64	1736.67	2086.62	2448.06	1099.18	688.38	902.55	1538.52
chr1	26316958	26317958	+	CD52	1348.69	1938.47	1401.85	725.29	3463.46	2208.31	833.52	1349.53	506.27	614.06
chr1	26320698	26321698	-	CRYBG2	1215.26	2068.94	826.95	893.52	1799.09	1693.38	1233.23	654.35	1046.45	572.89
chr1	26325688	26326688	+	RP11-569G9.7	551.34	1036.33	480.08	1186.66	0	270.13	97.49	272.24	301.35	190.29
chr1	26360634	26361634	-	ZNF683	954.18	864.85	667.32	1215.87	1187.89	1012.99	360.71	560.03	452.03	296.91
chr1	26409817	26410817	+	LIN28A	789.59	561.97	655.32	605.92	931.59	135.06	389.95	351.48	331.49	400.15
chr1	26431282	26432282	+	DHDDS	1658.41	2354.12	1699.5	1429.43	1447.49	1470.52	1999.73	1521.62	1975.37	1442.7
chr1	26453653	26454653	-	RP3-476K8.4	390.68	447.34	432.08	366.17	460.04	472.73	166.95	427.8	434.32	508.45
chr1	26461756	26462756	-	DHDDS-AS1	604.62	596.45	691.32	646.72	341.75	877.92	214.47	569.76	641.88	466.95
chr1	26471440	26472440	+	HMGN2	2128.9	3653.26	3108.56	1803.15	2546.66	1874.03	1913.21	1205.63	4821.65	3643.85
chr1	26518354	26519354	-	DPPA2P2	919.67	583.4	0	557.06	131.44	405.19	458.19	715.6	427.92	431.86
chr1	26528761	26529761	+	RPS6KA1	770.94	709.22	1069.99	845.67	1774.45	1148.05	841.45	475.45	369.91	769.93
chr1	26553542	26554542	+	MIR1976	950.48	596.45	753.73	241.76	591.48	609.48	931.01	855.61	657.7	980.47
chr1	26592243	26593243	-	RN7SL679P	377.71	534.94	1054.39	201.47	657.2	514.09	243.72	466.7	331.49	467.63
chr1	26592940	26593940	-	Y_RNA	599.98	447.34	768.14	523.82	821.5	1654.55	341.21	359.74	421.89	283.41
chr1	26601369	26602369	-	RNU7-29P	455.78	35.41	213.64	718.74	323.67	135.06	218.13	234.32	258.79	138.67
chr1	26639377	26640377	-	RP11-492M19.3	390.22	497.66	288.05	201.47	591.48	270.13	680.59	388.91	341.28	467.63
chr1	26641286	26642286	-	ENSG10010138693.1	451.49	298.23	576.1	416.04	262.88	798.57	194.98	268.35	373.68	272.61
chr1	26646447	26647447	+	RP4-785J1.1	151.27	447.34	267.65	80.59	131.44	213.57	247.68	200.78	170.26	87.39
chr1	26691132	26692132	-	RP5-968P14.2	1367.22	298.23	1725.91	1170.54	1051.52	16.88	450.88	460.86	1099.94	450.76
chr1	26692236	26693236	+	ARID1A	11496.5	7541.38	21011	8284.43	37440.8	14343.9	17603.9	8591.09	25321.2	14309.6
chr1	26786054	26787054	+	PIGV	3899.08	1999.98	5471.77	1767.9	9693.74	1254.42	4153	2168.19	4697.34	2373.23
chr1	26813822	26814822	+	RN7SL165P	681.06	298.23	480.09	451.29	443.61	290.39	438.7	591.15	679.55	205.14
chr1	26816300	26817300	+	RP1-50O24.8	544.39	298.23	96.02	372.72	525.76	270.13	194.98	165.29	241.08	377.88
chr1	26825688	26826688	+	ZDHHC18	942.37	671.01	885.76	769.61	985.8	577.4	389.95	466.7	619.28	516.89
chr1	26862149	26863149	+	SFN	1388.42	2265.58	2260.6	1045.63	1699.69	2161.04	682.42	1051.04	542.43	509.8
chr1	26875132	26876132	-	GPN2	723.69	820.12	554.5	362.65	1314.41	607.79	528.87	77.78	542.43	650.5
chr1	26875133	26876133	+	RP1-50O24.6	723.57	820.12	555.7	362.65	1314.41	607.79	528.26	77.78	542.43	650.16
chr1	26889488	26890488	-	GPATCH3	1218.96	1673.79	1428.25	1513.04	1343.98	1320.26	1238.1	1629.55	515.31	781.4
chr1	26899238	26900238	+	NUDC	867.77	1384.88	921.76	2254.45	1427.77	1652.86	341.21	727.27	1067.54	925.81
chr1	26910489	26911489	-	NR0B2	1351.12	1899.32	985.38	945.9	1305.37	1148.05	541.67	797.27	543.94	568.17
chr1	26948562	26949562	-	KDF1	783.22	1131.39	830.55	443.23	1181.32	135.06	583.71	688.38	223.75	488.55
chr1	26979165	26980165	+	RPL12P13	674.69	643.05	480.09	357.61	262.88	409.42	97.49	162.86	274.98	404.87
chr1	26982628	26983628	+	RPL32P6	593.5	659.82	501.69	435.17	282.6	260	316.84	311.13	180.81	512.84
chr1	26984897	26985897	-	OSTCP2	563.85	431.5	128.42	384.3	854.36	1012.99	389.95	272.24	403.44	462.57
chr1	26992692	26993692	+	TRNP1	1015.57	1308.46	1000.98	922.73	1202.68	2164.42	850.58	935.34	468.6	507.44
chr1	27004020	27005020	-	TENT5B	1438.57	1565.68	264.05	1198.74	509.33	1401.3	377.77	777.83	587.64	377.88
chr1	27097809	27098809	-	SLC9A1	722.64	1342.01	288.05	690.54	386.93	480.32	541.67	473.02	543.94	646.11
chr1	27175751	27176751	+	RP11-40H20.5	481.26	298.23	810.74	187.87	1117.25	731.04	536.18	446.28	64.41	323.9
chr1	27199834	27200834	-	CHCHD3P3	468.87	178.94	432.08	161.18	404.18	270.13	93.83	427.8	180.81	296.91
chr1	27205930	27206930	+	NPM1P39	836.27	671.01	576.1	624.56	657.2	472.73	341.21	889.64	591.4	455.48
chr1	27210265	27211265	+	SNRPEP7	489.37	298.23	819.15	392.87	591.48	438.96	460.02	209.04	395.53	313.78
chr1	27228106	27229106	-	RP11-40H20.4	393.35	684.05	240.04	523.82	170.87	499.74	341.21	116.67	150.68	161.95
chr1	27233632	27234632	+	WDTC1	2269.28	2680.3	4904.07	3171.14	5244.48	4335.59	1635.36	2240.14	4676.99	3697.84
chr1	27254464	27255464	-	Y_RNA	548.09	447.34	175.23	705.14	598.05	607.79	0	258.63	361.62	523.64
chr1	27310240	27311240	+	RP11-4K3__A.3	518.9	894.68	468.08	846.17	854.36	1046.75	682.42	709.77	753.38	485.85
chr1	27321145	27322145	+	TMEM222	1054.02	1626.26	1122.2	1566.43	2176.98	2207.47	563.6	1183.75	3243.31	1853.98
chr1	27324219	27325219	+	RNU6-48P	972.37	149.11	431.48	756.01	131.44	622.99	536.19	535.73	512.3	674.45
chr1	27324329	27325329	+	ACTG1P20	935.53	184.53	568.3	744.43	67.36	675.33	439.92	547.88	541.68	594.49
chr1	27341020	27342020	+	SYTL1	1077.19	1062.43	1596.28	1007.35	920.08	1164.94	1486.7	418.08	2086.87	1761.2
chr1	27353067	27354067	-	MAP3K6	863.6	763.27	907.96	724.28	1172.29	632.27	901.77	311.13	334.12	333.35
chr1	27368110	27369110	-	FCN3	938.2	829.44	168.03	846.17	492.9	599.35	682.42	427.8	572.57	327.27
chr1	27378176	27379176	-	CD164L2	551.8	298.23	415.27	523.82	450.18	877.92	194.98	692.27	482.16	144.4
chr1	27388468	27389468	+	RP1-144C9.2	979.9	596.45	720.13	890.5	998.95	1168.31	514.25	661.15	1265.68	560.07
chr1	27391622	27392622	+	GPR3	1587.99	2609.47	2396.83	1701.41	2035.69	2821.17	1023.63	1356.33	873.92	539.83
chr1	27403230	27404230	-	WASF2	745.92	1397.93	864.15	1098.01	197.16	270.13	1255.16	1473.01	632.84	850.23
chr1	27456198	27457198	+	RP4-752I6.1	393.58	521.89	160.83	563.11	1169.82	270.13	794.53	194.46	180.81	215.26
chr1	27524805	27525805	+	RP1-159A19.4	1733.93	1435.21	2091.37	888.98	2250.92	1012.99	1115.02	1118.13	2702.76	2020.99
chr1	27533035	27534035	-	AHDC1	1188.38	1463.17	624.11	521.3	788.64	1485.72	536.18	403.5	216.6	637.67
chr1	27611064	27612064	-	FGR	1061.9	1192.9	1428.25	1087.94	460.04	540.26	584.93	182.79	512.3	566.82
chr1	27648419	27649419	+	RP1-159A19.3	959.86	804.28	432.68	756.52	262.88	472.73	584.32	661.64	445.25	351.9
chr1	27659328	27660328	-	LINC02574	1032.25	745.56	955.37	1774.95	1146.82	1185.2	1420.89	731.16	2900.52	1626.24
chr1	27665064	27666064	-	IFI6	1073.48	1871.36	1065.79	926.76	407.47	742.86	504.5	713.65	867.9	867.78
chr1	27668468	27669468	+	RP11-288L9.4	774.19	972.96	1260.22	963.03	2034.04	1313.51	638.55	900.33	461.07	628.9
chr1	27674603	27675603	-	RNU6-949P	651.87	436.15	951.77	215.57	659.67	742.86	932.84	193	331.49	404.87
chr1	27685810	27686810	-	CHMP1AP1	970.63	1258.14	438.08	1007.35	1371.91	844.16	584.93	418.08	632.84	435.24
chr1	27692731	27693731	+	RNU6-424P	435.51	298.23	528.09	200.46	846.97	624.68	364.36	603.79	437.71	320.86
chr1	27723822	27724822	-	RP3-426I6.8	720.67	149.11	192.03	524.83	890.51	931.95	350.96	574.62	762.42	817.84
chr1	27724961	27725961	+	FAM76A	3253.81	6990.6	6986.44	3545.87	6636.93	8981.84	4519.8	3985.39	8898.39	7313.02
chr1	27738091	27739091	+	RP3-426I6.2	478.48	0	49.21	187.87	262.88	433.05	389.95	272.24	256.9	326.6
chr1	27738954	27739954	+	RPEP3	414.66	534.94	816.14	554.04	77.22	472.73	243.72	479.34	286.29	323.9
chr1	27772219	27773219	+	STX12	1318.23	2832.21	2181.39	1980.95	2130.16	4317.02	1567.73	1517.25	3899.51	2733.9
chr1	27772858	27773858	+	RP3-426I6.5	2036.24	3129.5	2724.49	2487.14	3340.23	5451.57	2038.72	2235.28	3843.76	2759.88
chr1	27818983	27819983	+	RP3-426I6.6	579.13	388.63	384.07	644.7	307.24	405.19	306.48	382.11	632.84	328.62
chr1	27823538	27824538	+	RNU6-1245P	591.18	700.83	622.91	708.17	708.14	520	292.46	311.13	421.89	305
chr1	27826812	27827812	-	RP3-426I6.7	625.93	607.63	336.06	952.95	854.36	503.12	194.98	359.74	185.33	620.81
chr1	27829782	27830782	+	PPP1R8	1597.02	1864.84	1565.08	1268.25	1406.41	2694.55	2058.22	1633.44	3450.49	2534.5
chr1	27833401	27834401	+	SCARNA1	620.6	762.34	445.28	564.12	0.82	0	329.63	322.31	475.01	235.5
chr1	27871543	27872543	+	THEMIS2	943.64	1280.51	802.34	592.82	1403.95	325.84	877.39	622.26	1075.08	512.84
chr1	27890524	27891524	-	RPA2	441.07	820.12	480.08	594.34	483.04	540.26	1203.98	661.15	958.3	597.86
chr1	27934000	27935000	+	SMPDL3B	370.65	745.56	480.09	292.13	262.88	455.84	109.67	194.46	195.88	364.39
chr1	27937875	27938875	-	RP11-460I13.2	624.31	149.11	660.12	763.07	591.48	835.71	877.39	544.48	487.81	452.11
chr1	27958588	27959588	+	XKR8	561.99	447.34	904.96	461.37	663.77	472.73	460.63	289.74	568.05	215.93
chr1	27969344	27970344	-	EYA3	299.76	671.01	336.06	552.03	262.88	270.13	584.93	427.8	266.7	485.85
chr1	27989158	27990158	-	RP11-460I13.6	418.6	676.6	192.03	322.35	328.6	285.32	341.21	299.46	615.51	641.72
chr1	28030884	28031884	-	RN7SL559P	497.13	63.37	434.48	396.9	1261.83	270.13	194.98	497.81	423.4	248.32
chr1	28094742	28095742	-	SPCS2P4	251.58	331.78	334.86	80.59	131.44	47.27	360.71	233.35	127.32	334.02
chr1	28108739	28109739	+	RP5-1053E7.2	657.43	297.29	192.03	321.34	262.88	674.48	595.29	41.32	481.03	755.76
chr1	28119449	28120449	-	RP5-1053E7.3	611.68	449.2	409.27	240.76	1051.52	390	395.44	329.6	586.88	242.25
chr1	28141737	28142737	-	RNU6-176P	541.14	521.89	528.09	523.82	525.76	540.26	292.46	155.57	757.9	400.15
chr1	28146166	28147166	-	PTAFR	906.23	1028.88	523.29	306.23	1187.89	209.35	458.19	308.7	458.81	475.05
chr1	28198456	28199456	-	DNAJC8	753.34	164.02	878.56	1239.04	765.64	631.43	472.82	544.48	331.49	680.19
chr1	28235109	28236109	+	ATP5IF1	2981.38	4478.98	6631.78	4089.33	6877.63	8656.83	4799.47	3283.89	7429.86	4503.87
chr1	28238509	28239509	-	RP5-1092A3.4	857.7	671.01	325.26	746.45	1577.29	742.86	536.18	1185.21	756.77	525.66
chr1	28246144	28247144	+	RP5-1092A3.5	1089.24	969.23	1730.71	1021.45	1708.73	1242.6	2290.97	777.83	1988.93	1942.04
chr1	28258518	28259518	+	SESN2	4137.1	7476.14	10904	5912.13	13561.4	9731.45	4239.52	4953.78	7899.21	6047.45
chr1	28328002	28329002	+	MED18	2181.95	3638.35	2785.69	2308.84	3757.56	5156.11	3173.24	2418.07	4245.31	2844.91
chr1	28368582	28369582	+	PHACTR4	1160.35	946.87	1417.45	1850.5	1804.02	1475.59	2086.25	1267.86	1185.07	1136.34
chr1	28421555	28422555	-	Y_RNA	544.97	447.34	390.07	551.52	143.76	405.2	621.49	401.07	632.84	300.28
chr1	28452541	28453541	+	RP1-308E4.1	184.86	149.11	384.07	533.89	364.75	405.19	487.44	544.48	113.38	250.35
chr1	28480362	28481362	+	RNU6ATAC27P	586.55	447.34	480.09	564.12	854.36	222.86	487.44	311.13	181.56	350.89
chr1	28504943	28505943	+	RCC1	3250.22	3386.73	3775.27	4132.65	5508.18	6271.24	4935.95	2034.5	5651.5	3628.34
chr1	28504980	28505980	+	SNHG3	3586	4044.69	4620.83	4402.11	6489.87	7006.5	5837.11	2294.59	6516.76	4116.21
chr1	28506366	28507366	+	SNORA73A	2251.21	2439.86	3146.96	2337.05	3289.3	2976.5	3186.65	2232.36	4485.64	1502.75
chr1	28507559	28508559	+	SNORA73B	2455.88	1301.01	1716.91	1402.23	2548.3	1029.03	2481.08	1373.35	0.38	0
chr1	28525318	28526318	-	PRDX3P2	1476.56	1306.6	1089.79	1401.22	589.84	587.53	963.91	560.03	937.96	215.93
chr1	28543460	28544460	+	RP4-669K10.8	535.12	894.68	672.12	221.62	328.6	270.13	194.98	184.73	421.89	465.6
chr1	28552085	28553085	+	TRNAU1AP	1901.88	2222.71	3465.62	2286.68	3692.66	3807.15	1901.02	1375.78	5703.1	4397.93
chr1	28577538	28578538	-	SNHG12	1298.88	1565.68	958.97	1849.49	854.36	940.39	1200.32	399.61	1683.81	1073.59
chr1	28577749	28578749	-	SNORD99	1166.26	1750.21	1143.2	2050.46	560.27	682.92	1309.39	485.17	1680.8	1333.72
chr1	28578764	28579764	-	SNORA61	974.8	909.59	784.94	1087.94	483.04	516.62	1013.88	254.74	846.8	982.49
chr1	28579381	28580381	-	SNORA44	1236.1	766.07	963.17	1571.46	807.54	423.77	985.85	652.4	678.42	1080.34
chr1	28579920	28580920	-	SNORA16A	1077.19	1118.35	1548.28	1440.51	1248.69	1063.64	1035.81	1225.08	964.33	1174.13
chr1	28579920	28580920	-	SNORA16A	1077.19	1118.35	1548.28	1440.51	1248.69	1063.64	1035.81	1225.08	964.33	1174.13
chr1	28588323	28589323	-	TAF12	845.07	596.45	886.96	499.64	1157.5	270.13	292.46	350.02	520.21	403.86
chr1	28591200	28592200	+	RAB42	810.79	1286.1	1152.2	1047.64	345.03	405.19	645.86	145.84	1454.03	1018.93
chr1	28642228	28643228	+	LINC01715	2373.99	2821.96	2181.99	2828.63	2783.25	2927.54	2975.83	1343.69	3890.46	2697.8
chr1	28647600	28648600	+	RNU11	3574.42	3895.57	3924.7	3253.74	7245.66	3680.53	3753.29	2926.57	4723.71	3023.05
chr1	28647600	28648600	+	RNU11	3574.42	3895.57	3924.7	3253.74	7245.66	3680.53	3753.29	2926.57	4723.71	3023.05
chr1	28667778	28668778	+	GMEB1	1848.37	1580.59	2201.19	1708.46	4188.03	3214.55	2184.96	1371.89	2836.48	1510.18
chr1	28688665	28689665	+	ENSG10010139645.1	420.45	298.23	240.04	241.76	390.21	135.06	185.84	155.57	209.06	332.33
chr1	28735621	28736621	+	YTHDF2	1877.21	3177.97	1649.69	2692.64	3574.36	3028.83	1223.48	528.44	1304.48	1527.38
chr1	28811142	28812142	+	OPRD1	486.94	894.68	816.14	564.12	657.2	270.13	389.95	427.8	481.41	431.86
chr1	28869483	28870483	-	RP1-212P9.3	703.88	1192.9	726.73	861.79	131.44	419.55	649.52	492.95	536.03	328.62
chr1	28880726	28881726	-	Y_RNA	944.45	0	480.08	970.08	1905.89	808.7	194.98	890.61	623.8	678.84
chr1	28886091	28887091	+	EPB41	1949.95	2238.56	1417.45	1680.76	3479.89	1929.74	1428.2	1029.16	2048.07	1264.89
chr1	28981278	28982278	-	RP4-604A21.1	256.21	149.11	97.22	109.8	455.11	290.39	112.11	186.68	573.32	80.97
chr1	28984710	28985710	+	Y_RNA	405.39	587.13	744.13	322.35	131.44	869.48	536.18	233.35	263.68	293.53
chr1	29040199	29041199	+	Metazoa_SRP	509.64	728.79	672.12	161.18	591.48	202.6	208.38	272.24	180.81	419.72
chr1	29118429	29119429	-	TMEM200B	901.6	1118.35	768.14	727.31	400.07	405.19	292.46	96.26	393.26	619.46
chr1	29143494	29144494	-	RP11-242O24.3	562.69	385.83	579.7	526.84	657.2	270.13	321.71	352.94	356.35	658.59
chr1	29146743	29147743	-	SRSF4	677.12	1376.5	625.91	107.79	394.32	607.79	739.69	241.61	421.89	512.84
chr1	29170285	29171285	-	ENSG10010136122.1	582.03	372.78	675.12	962.02	188.95	160.39	816.46	311.13	529.25	484.16
chr1	29191657	29192657	-	MECR	943.99	596.45	240.04	393.37	547.12	195	454.54	894.5	341.28	401.16
chr1	29222933	29223933	+	RP11-467D18.2	1005.26	640.25	487.89	1024.47	1062.2	737.79	487.44	155.57	529.63	497.32
chr1	29235516	29236516	+	PTPRU	864.53	1342.01	1397.05	1182.63	525.76	1262.86	536.18	544.48	536.41	296.91
chr1	29328620	29329620	-	LINC01756	852.49	447.34	672.12	523.82	788.64	135.06	987.07	1001.45	504.77	357.64
chr1	29487193	29488193	-	RP11-810H18.1	527.13	671.01	727.93	681.47	657.2	613.7	215.69	833.73	271.22	366.41
chr1	29707851	29708851	-	RP4-656G21.1	668.44	521.89	310.85	709.68	460.04	1112.6	438.7	277.59	452.03	536.79
chr1	29754175	29755175	+	RP11-179G8.2	627.2	298.23	414.07	773.14	468.26	388.31	411.28	311.13	333.37	204.12
chr1	29903865	29904865	-	RP11-179G8.1	391.49	298.23	471.08	455.83	394.32	219.48	0	155.57	120.54	134.96
chr1	30012952	30013952	-	LINC01648	521.22	149.11	1003.38	408.98	591.48	428.83	0	338.35	420.39	485.85
chr1	30139263	30140263	+	RP5-893G23.1	472.34	386.76	96.02	456.33	525.76	525.91	731.16	272.24	301.35	107.97
chr1	30225523	30226523	+	RP3-357I16.1	562.57	1789.35	768.14	683.49	657.2	315.71	212.04	543.02	421.89	399.14
chr1	30408560	30409560	-	RP4-591L5.1	669.48	55.92	264.05	483.53	657.2	962.34	389.95	418.08	331.49	431.86
chr1	30414825	30415825	+	RP4-591L5.2	613.88	596.45	672.12	604.41	985.8	472.73	487.44	493.43	276.87	426.8
chr1	30710277	30711277	-	MATN1	1870.14	1217.13	768.14	1487.85	1380.13	1324.48	525.83	505.59	349.95	400.15
chr1	30717504	30718504	+	MATN1-AS1	5116.3	7955.17	8235.87	7911.71	14672	13280.3	4986.52	3949.41	6275.68	6541.4
chr1	30730693	30731693	+	RP5-1166H10.4	1564.47	1119.28	2059.57	1329.7	1949.43	1372.6	1177.17	809.43	542.43	375.52
chr1	30731469	30732469	-	LAPTM5	2011.74	1323.38	2593.66	1991.02	3590.79	778.31	1559.81	1393.77	605.34	651.51
chr1	30738156	30739156	-	MIR4420	1588.68	760.48	3511.83	1795.09	2464.51	1374.29	504.5	435.58	271.22	642.4
chr1	30809378	30810378	-	RP5-1125N11.1	1240.04	1021.42	1181.01	846.17	1005.52	1889.22	1218.6	1450.65	415.87	107.97
chr1	30823217	30824217	+	LINC01778	1321.06	1512.56	2154.98	1775.95	2123.59	1956.76	845.71	1996.58	1115.76	1464.96
chr1	30842823	30843823	+	RN7SKP91	781.25	1293.55	736.93	950.94	1275.8	1258.64	194.98	789.01	603.84	431.86
chr1	30857158	30858158	+	RP1-65J11.5	494.81	298.23	181.23	522.81	591.48	660.13	243.72	467.67	301.35	116.06
chr1	30868466	30869466	-	SDC3	868.47	447.34	624.11	1407.27	563.55	702.34	828.65	1044.23	534.15	647.8
chr1	30917469	30918469	-	RN7SL371P	764.34	447.34	1293.83	443.23	1938.75	270.13	1072.37	350.02	210.95	161.95
chr1	30930506	30931506	-	PUM1	1008.16	589	1256.62	1125.21	525.76	256.62	389.95	526	488.19	569.52
chr1	31035734	31036734	+	RP11-201O14.1	696.58	1142.58	595.31	573.18	1222.4	270.13	224.22	388.91	750.37	699.76
chr1	31049872	31050872	+	RP11-201O14.2	500.84	0	96.02	606.42	788.64	405.2	655.61	371.41	991.45	716.62
chr1	31093987	31094987	-	SELENOWP1	447.44	137	432.08	462.88	1051.53	0	293.07	191.05	399.67	269.92
chr1	31107188	31108188	-	RP11-490K7.1	397.52	447.34	297.65	586.28	364.75	540.26	194.98	423.92	331.49	323.9
chr1	31178745	31179745	-	NKAIN1	629.52	531.21	666.12	863.8	131.44	548.7	651.95	286.82	482.16	418.37
chr1	31258568	31259568	-	SNRNP40	554.58	0	561.7	402.94	729.5	135.06	389.95	694.21	224.51	566.82
chr1	31262245	31263245	-	RP11-490K7.4	364.28	298.23	198.03	282.06	262.88	211.04	194.98	24.31	342.79	134.96
chr1	31295982	31296982	+	ZCCHC17	2367.96	5740.84	5061.3	4557.24	5614.15	5071.7	3117.18	3752.04	5296.28	5291.01
chr1	31332067	31333067	-	RP11-266K22.2	400.65	664.48	507.69	322.86	328.6	0	434.43	566.84	187.97	269.92
chr1	31364253	31365253	-	FABP3	640.87	298.23	912.16	497.63	1056.45	516.62	654.39	460.86	934.19	404.87
chr1	31408565	31409565	+	SERINC2	781.25	973.89	582.1	518.78	275.2	742.86	292.46	311.13	150.68	388
chr1	31486589	31487589	-	RP11-439L8.2	560.37	557.31	434.48	301.2	752.5	1012.99	682.42	272.24	780.13	504.07
chr1	31496577	31497577	-	RNU6-40P	45.17	124.88	0	47.35	0	226.23	10.36	155.57	236.56	5.74
chr1	31499085	31500085	+	LDC1P	658.48	447.34	750.13	445.75	895.44	367.21	414.32	350.02	662.98	411.62
chr1	31502631	31503631	-	Y_RNA	884.11	1118.35	1163.01	681.97	1247.04	744.55	315.62	387.94	452.03	536.12
chr1	31505226	31506226	+	LINC01226	758.43	572.22	360.06	991.23	460.04	449.09	599.55	406.41	1913.59	1716.66
chr1	31570585	31571585	-	RP11-73M7.1	540.91	149.11	333.06	1115.64	591.48	472.73	584.93	362.18	566.92	755.76
chr1	31575485	31576485	+	TINAGL1	873.91	1425.89	1308.23	1055.2	764	565.58	1023.63	410.79	585.75	350.89
chr1	31616686	31617686	+	HCRTR1	622.69	298.23	627.71	346.53	920.08	1148.05	532.53	388.91	128.07	350.89
chr1	31628866	31629866	-	PEF1	948.39	1260	528.09	241.76	394.32	417.01	682.42	736.02	319.43	296.91
chr1	31643049	31644049	+	PEF1-AS1	810.9	706.42	1078.99	402.94	854.36	600.2	726.9	661.15	922.52	455.82
chr1	31643694	31644694	+	RP11-73M7.9	1345.68	1179.85	849.75	423.09	1130.39	1183.51	926.14	478.36	1329.72	722.7
chr1	31651263	31652263	-	COL16A1	911.67	447.34	687.72	935.32	539.73	945.46	330.85	505.59	417.37	539.83
chr1	31726117	31727117	-	ADGRB2	887.23	298.23	1015.38	523.82	777.14	1061.1	430.17	427.8	155.2	526.33
chr1	31757660	31758660	-	MIR4254	820.05	1342.01	564.1	725.29	2185.2	877.92	438.7	466.7	1039.67	445.36
chr1	31788130	31789130	+	RP11-84A19.3	2390.67	3429.59	2826.5	2578.81	3417.45	3410.39	1968.04	1356.33	3258.38	2081.72
chr1	31789422	31790422	-	SPOCD1	1615.32	1761.39	1853.13	845.17	2183.56	808.7	688.51	738.94	598.19	886.67
chr1	31841019	31842019	-	RP11-84A19.2	495.28	711.08	890.56	151.61	262.88	521.69	97.49	77.78	331.49	161.95
chr1	31850913	31851913	-	RP11-84A19.4	393.12	149.11	400.87	426.11	591.48	298.83	292.46	350.02	223.75	335.37
chr1	31905421	31906421	-	PTP4A2	774.07	1064.29	480.09	824.01	331.07	270.13	695.21	738.94	1065.66	592.8
chr1	31918563	31919563	-	RP4-534N18.5	619.21	547.99	336.06	470.43	645.7	390.84	584.93	693.24	95.68	323.9
chr1	31932020	31933020	+	RP4-534N18.2	887.23	1509.77	2748.49	1299.48	1117.25	1958.44	1060.18	1613.99	904.06	1012.18
chr1	31971189	31972189	-	RP4-534N18.4	764.34	447.34	678.72	761.05	262.88	810.39	561.78	479.82	196.63	107.97
chr1	32012868	32013868	+	KHDRBS1	3005.94	5118.3	5657.81	3457.22	6381.44	5105.46	4053.07	2885.74	6411.28	4730.26
chr1	32051291	32052291	-	RP11-277A4.4	633.69	745.56	192.03	936.83	131.44	277.73	803.06	601.84	467.85	714.6
chr1	32071031	32072031	+	TMEM39B	683.26	671.01	960.17	865.31	713.89	675.32	536.18	932.42	461.07	570.53
chr1	32085949	32086949	+	MIR5585	755.42	447.34	576.1	443.23	920.08	877.92	731.16	311.13	271.22	256.42
chr1	32086523	32087523	-	Metazoa_SRP	391.73	223.67	480.08	321.34	460.04	36.3	205.33	65.14	271.22	377.88
chr1	32107056	32108056	+	KPNA6	1396.41	1442.67	2393.22	1815.24	2333.07	2454.81	1391.64	1314.53	1906.06	1079.66
chr1	32169733	32170733	+	RP4-622L5.2	889.55	1261.87	816.15	402.94	394.32	1479.81	539.84	427.8	479.53	406.9
chr1	32178675	32179675	+	TXLNA	1751.88	1770.71	3117.56	1810.71	2135.91	1713.64	1575.04	1414.67	2196.11	2042.92
chr1	32199595	32200595	+	CCDC28B	1222.55	1533.06	1323.24	1231.48	1088.49	679.55	1380.07	491	1158.32	603.94
chr1	32203769	32204769	-	RP4-622L5.7	1274.56	1267.46	1482.86	1431.44	1051.52	369.74	353.39	700.04	421.89	705.49
chr1	32204671	32205671	+	IQCC	1353.55	1553.57	1465.46	1627.37	2175.34	2350.13	879.83	433.15	271.22	504.24
chr1	32208089	32209089	+	DCDC2B	1269.81	554.51	841.35	1148.38	1142.71	592.6	1119.9	584.34	689.72	390.7
chr1	32213472	32214472	-	TMEM234	462.84	0	556.9	282.06	345.03	955.58	292.46	77.78	150.68	161.95
chr1	32220077	32221077	+	EIF3I	915.61	1765.12	1314.83	894.53	1074.53	740.33	341.21	1302.86	530.76	682.55
chr1	32230658	32231658	-	MTMR9LP	608.55	641.18	483.69	590.31	460.04	947.14	622.71	649.48	404.57	356.96
chr1	32246222	32247222	+	FAM167B	890.94	745.56	192.03	161.18	854.36	857.66	682.42	467.67	505.52	489.22
chr1	32250239	32251239	+	LCK	957.54	318.73	384.07	1218.89	1248.69	556.3	623.92	605.25	604.21	628.23
chr1	32268338	32269338	-	Metazoa_SRP	377.83	646.78	96.02	129.95	197.16	405.19	194.98	146.81	368.4	328.62
chr1	32285452	32286452	-	Y_RNA	982.21	1785.62	720.13	801.85	1163.25	810.39	589.8	544.48	857.35	1159.29
chr1	32291083	32292083	+	HDAC1	2036.82	2476.2	4080.13	2815.03	3941.58	4737.41	2580.39	1829.35	4037.75	2728.17
chr1	32332839	32333839	-	MARCKSL1	826.66	502.32	541.3	957.99	1201.04	997.79	791.48	622.26	579.35	295.56
chr1	32348194	32349194	-	RP4-811H24.9	1017.66	1013.97	1537.47	1257.17	1051.52	398.44	633.67	474.47	513.05	566.15
chr1	32350521	32351521	+	TSSK3	1688.64	1545.18	3028.74	1573.98	3829.02	3113.25	2977.65	894.5	2466.95	1607.01
chr1	32360270	32361270	-	FAM229A	749.4	596.45	1374.24	1007.35	854.36	574.03	542.28	422.94	180.81	509.46
chr1	32363633	32364633	-	BSDC1	908.78	1168.67	813.14	604.41	843.69	680.39	146.23	732.62	447.13	382.27
chr1	32401109	32402109	-	GAPDHP20	1029.7	1018.63	1273.43	1300.49	1682.44	2035.26	871.91	311.13	965.84	527.01
chr1	32420979	32421979	+	RP11-395N6.4	557.82	745.56	528.09	787.24	722.92	742.86	254.69	329.6	336.76	459.19
chr1	32422214	32423214	-	LRRC37A12P	639.6	566.63	576.1	405.96	26.29	465.97	487.44	298.49	367.65	564.8
chr1	32456835	32457835	+	RN7SL122P	649.79	671.01	435.08	236.73	464.15	25.32	322.93	352.45	180.81	490.91
chr1	32464057	32465057	+	RP1-27O5.3	650.83	1578.73	565.9	482.02	405.82	1077.99	480.13	442.87	421.89	624.52
chr1	32464072	32465072	+	ZBTB8B	661.6	1606.69	549.7	483.53	420.61	1080.52	516.69	470.58	421.89	635.65
chr1	32538427	32539427	+	ZBTB8A	623.73	149.11	472.28	80.59	745.93	540.26	397.87	547.88	747.73	643.41
chr1	32599172	32600172	-	ZBTB8OS	340.53	149.11	554.5	322.35	331.89	550.39	173.04	155.57	396.28	271.26
chr1	32638951	32639951	+	Y_RNA	241.73	586.2	432.08	220.61	322.85	135.06	92	77.78	119.03	242.92
chr1	32650142	32651142	+	RBBP4	3203.08	4674.68	6397.14	3451.18	6156.35	5456.63	3919.02	2671.83	8296.24	4836.88
chr1	32678906	32679906	-	SYNC	470.26	671.01	394.87	443.23	262.88	276.88	243.72	346.13	525.11	216.61
chr1	32716734	32717734	-	RP11-114B7.6	1417.49	972.96	1104.2	911.65	920.08	2363.64	877.39	1004.37	1051.72	496.64
chr1	32740830	32741830	+	KIAA1522	839.75	596.45	1152.2	725.29	1544.43	472.73	584.93	272.24	297.59	458.86
chr1	32774237	32775237	-	YARS1	808.7	841.55	720.13	921.22	1917.39	619.61	471.6	272.24	738.31	207.16
chr1	32815767	32816767	+	S100PBP	1837.94	1490.19	4069.93	1138.3	4647.25	1665.52	1027.89	810.4	1074.7	1120.49
chr1	32861268	32862268	-	FNDC5	862.22	1010.24	643.31	634.63	1084.38	405.19	243.72	855.61	614.76	479.1
chr1	32884994	32885994	+	HPCA	841.13	311.27	1052.59	950.94	616.13	945.46	165.73	700.04	301.35	638.35
chr1	32893594	32894594	-	TMEM54	912.25	1416.57	1093.39	1249.11	1511.57	742.86	126.73	423.92	554.49	265.19
chr1	32924454	32925454	+	RP5-1174N9.3	584.23	1222.72	908.56	527.85	828.08	931.95	341.21	583.37	180.81	269.92
chr1	32935445	32936445	-	RNF19B	611.57	531.21	576.1	705.14	505.22	405.19	487.44	374.33	222.25	1160.64
chr1	32972553	32973553	+	RP5-1174N9.2	564.08	969.23	980.57	886.47	816.57	337.66	577.01	0	452.03	454.47
chr1	32978947	32979947	+	RP4-803A2.1	518.09	596.45	747.73	312.28	732.78	135.06	344.86	233.35	351.08	375.52
chr1	32985952	32986952	+	RP4-803A2.2	637.51	298.23	768.14	737.38	460.04	202.6	757.97	274.18	626.81	341.44
chr1	32986075	32987075	+	RP1-117O3.2	513.11	298.23	930.17	700.11	460.04	215.26	749.44	233.35	517.95	393.06
chr1	33006940	33007940	-	AK2	720.44	894.68	948.17	161.18	460.04	759.74	779.9	806.99	1084.87	485.85
chr1	33028232	33029232	-	Metazoa_SRP	789.94	1192.9	842.55	638.66	588.2	135.06	662.92	548.37	373.68	566.82
chr1	33080104	33081104	+	AZIN2	1205.53	1658.88	1296.23	1124.2	1629.86	1100.78	1381.89	976.17	509.29	512.84
chr1	33140871	33141871	-	RP11-131M11.2	712.34	1031.67	480.08	322.35	624.34	801.1	700.09	357.8	421.89	347.18
chr1	33144399	33145399	-	TRIM62	1050.78	894.68	624.11	1007.35	1212.54	578.25	633.67	194.46	805.37	161.95
chr1	33161851	33162851	+	RP11-131M11.3	783.45	86.67	569.5	650.24	1232.26	838.25	383.25	912.97	526.61	526.33
chr1	33193788	33194788	+	RP11-131M11.4	454.97	671.01	463.28	350.56	131.44	401.82	633.67	274.18	109.99	248.32
chr1	33255492	33256492	+	ZNF362	230.26	372.78	1176.21	98.72	253.02	607.79	682.42	311.13	224.51	167.35
chr1	33260212	33261212	+	RP11-415J8.7	487.86	671.01	480.08	541.95	394.32	30.39	97.49	332.52	423.4	332
chr1	33305766	33306766	-	A3GALT2	317.37	149.11	691.32	741.41	460.04	344.42	194.98	272.24	603.46	461.56
chr1	33306348	33307348	+	RP11-415J8.3	231.19	227.4	866.55	564.12	138.01	341.04	292.46	272.24	408.33	295.56
chr1	33322623	33323623	-	PHC2	527.48	398.88	477.08	516.77	328.6	0	341.21	311.13	387.62	836.74
chr1	33331393	33332393	-	MIR3605	629.98	1192.9	672.12	830.05	788.64	934.48	97.49	638.79	482.16	348.87
chr1	33335566	33336566	-	RN7SKP16	515.43	790.3	528.09	616.5	131.44	270.13	287.59	833.25	246.36	242.92
chr1	33349352	33350352	+	PHC2-AS1	758.9	1118.35	1048.99	1150.39	1179.68	1597.14	709.23	633.93	1048.71	530.38
chr1	33465249	33466249	+	TLR12P	674.34	447.34	597.71	818.47	722.92	463.44	778.69	643.65	334.88	219.64
chr1	33471645	33472645	+	ZSCAN20	1731.03	3643.95	3735.67	4266.12	3692.66	5930.2	2912.46	2180.35	1553.85	1614.43
chr1	33511008	33512008	-	RP4-580O19.2	467.48	406.33	384.07	523.82	131.44	270.13	536.18	289.74	358.61	377.88
chr1	33512998	33513998	-	CSMD2	340.07	671.01	528.09	685	525.76	607.79	292.46	155.57	271.22	350.89
chr1	33837523	33838523	+	HSPD1P14	363	894.68	536.49	725.29	481.4	0	194.98	466.7	180.81	320.19
chr1	33859475	33860475	+	HMGB4	266.98	0	483.09	161.18	205.38	135.06	341.21	320.85	301.35	280.04
chr1	33867953	33868953	+	CSMD2-AS1	470.95	117.43	576.1	161.18	66.54	607.79	385.69	155.57	42.94	368.77
chr1	34111949	34112949	+	RNA5SP42	438.29	149.11	336.06	236.22	131.44	675.33	194.98	466.7	120.54	311.08
chr1	34165883	34166883	+	C1orf94	554	298.23	624.11	233.2	460.04	1138.77	107.85	195.91	234.68	86.71
chr1	34275859	34276859	-	RP4-657M3.2	362.77	0	192.03	210.54	0	202.6	451.49	505.59	339.02	431.86
chr1	34639157	34640157	-	RP4-651I17.1	531.53	372.78	416.47	201.47	810	950.52	97.49	155.57	60.27	377.88
chr1	34668599	34669599	-	MIR552	387.21	298.23	96.02	473.96	131.44	202.6	194.98	319.39	451.65	343.47
chr1	34711737	34712737	-	SMIM12	460.41	758.61	336.06	254.86	591.48	494.68	269.92	77.78	301.35	53.98
chr1	34754047	34755047	+	GJB5	820.75	820.12	555.7	1332.72	794.39	1007.08	410.67	233.35	263.87	458.86
chr1	34758740	34759740	+	GJB4	708.86	894.68	768.14	554.04	1067.96	877.92	329.02	515.31	60.27	296.91
chr1	34760426	34761426	-	RP1-34M23.5	754.96	298.23	860.55	562.1	486.33	754.68	438.7	825.47	364.64	159.25
chr1	34780214	34781214	+	GJB3	835.81	1103.43	1059.79	564.12	668.7	440.65	409.45	317.94	395.53	134.96
chr1	34791999	34792999	+	GJA4	719.52	95.06	842.55	685	607.09	758.9	98.1	505.59	120.54	561.76
chr1	34849694	34850694	+	RP5-997D16.2	333.12	820.12	379.27	721.26	341.75	135.06	223	116.67	366.14	205.14
chr1	34864436	34865436	-	DLGAP3	952.1	1561.96	1020.18	1329.7	1038.38	476.1	394.83	233.35	366.14	306.35
chr1	34973356	34974356	-	RP11-244H3.5	549.95	298.23	192.03	755.51	322.03	337.66	97.49	305.3	531.89	161.95
chr1	34974699	34975699	-	GPR199P	699.13	1192.9	480.08	161.18	657.2	742.86	400.92	544.48	383.85	594.15
chr1	34980533	34981533	-	RP11-244H3.4	625.47	372.78	763.94	641.68	591.48	332.6	856.68	421.48	602.71	713.25
chr1	34980535	34981535	-	TMEM35B	625.47	372.78	765.14	639.67	591.48	329.22	859.11	420.51	602.71	711.9
chr1	34985165	34986165	-	ZMYM6	723.34	372.78	579.1	1065.27	920.08	1012.99	633.67	600.38	855.09	619.12
chr1	35031172	35032172	+	ZMYM1	1281.97	2956.16	2671.68	2008.65	1971.61	4014.81	2100.87	1827.89	3007.5	2144.48
chr1	35052468	35053468	+	RPL12P45	583.77	779.11	213.64	523.82	394.32	405.19	389.95	670.88	301.35	206.49
chr1	35121022	35122022	+	EFCAB14P1	471.88	820.12	289.25	282.06	131.44	709.09	583.71	700.04	499.49	520.94
chr1	35140515	35141515	-	RP11-181E22.4	250.19	591.79	357.06	410.49	262.88	135.06	97.49	695.18	265.57	242.92
chr1	35175378	35176378	-	SFPQ	638.67	0	586.9	604.41	328.6	484.55	747	245.02	427.17	567.5
chr1	35194969	35195969	+	Y_RNA	700.41	635.59	553.3	1160.97	819.86	1022.27	389.95	448.22	873.17	763.19
chr1	35267709	35268709	+	ZMYM4	1775.63	2152.82	1439.06	2472.03	2347.03	2461.56	2053.34	2516.75	3039.52	1626.91
chr1	35291196	35292196	-	RN7SL503P	316.9	495.8	271.25	348.54	394.32	648.31	467.94	464.75	245.6	431.86
chr1	35309274	35310274	+	SNORA62	308.33	864.85	380.47	362.65	262.88	607.79	584.93	311.13	120.54	134.96
chr1	35349722	35350722	+	RPL5P4	330.8	208.76	336.06	354.59	262.88	492.99	341.21	77.78	120.54	132.93
chr1	35357822	35358822	-	ZMYM4-AS1	326.17	149.11	528.09	334.44	328.6	1082.21	536.18	155.57	391.76	623.5
chr1	35398997	35399997	+	Metazoa_SRP	269.07	149.11	399.67	443.23	328.6	415.32	379.59	388.91	483.29	570.53
chr1	35432492	35433492	-	KIAA0319L	1005.84	376.51	794.54	179.31	1084.38	884.68	516.69	544.48	331.49	578.97
chr1	35508742	35509742	+	RP4-728D4.3	649.56	521.89	844.95	407.98	177.44	136.75	744.57	155.57	361.62	330.65
chr1	35556473	35557473	+	NCDN	1460.58	1800.54	2452.04	2831.66	3619.54	1811.56	1079.68	1050.07	2011.15	1517.26
chr1	35568813	35569813	-	TFAP2E-AS1	1084.95	1192.9	1436.05	1384.1	1380.13	2189.74	1113.19	1011.17	1868.76	1378.59
chr1	35572314	35573314	+	TFAP2E	1218.27	889.08	814.94	989.22	394.32	810.39	268.09	467.67	796.32	510.14
chr1	35598541	35599541	-	PSMB2	649.09	1342.01	432.08	594.34	591.48	218.64	352.18	380.65	249.37	446.71
chr1	35712877	35713877	-	C1orf216	622.22	298.23	615.71	646.21	788.64	135.06	205.33	544.48	306.63	663.65
chr1	35719218	35720218	-	CLSPN	739.67	430.56	423.67	474.46	1442.56	119.87	619.05	481.28	1009.53	550.63
chr1	35738389	35739389	+	RP11-435D7.3	405.86	1213.4	381.67	602.39	646.52	373.12	648.91	733.59	1017.82	341.11
chr1	35807016	35808016	+	AGO4	890.48	1189.17	914.56	1345.82	699.92	631.43	587.37	544.48	774.48	790.85
chr1	35868808	35869808	+	AGO1	1271.32	2400.72	1545.87	1410.29	2398.79	2269.1	723.85	972.28	779	542.53
chr1	35872270	35873270	-	CFAP97P1	521.22	447.34	390.07	463.38	788.64	945.46	347.3	252.79	195.88	327.27
chr1	35907980	35908980	-	RP4-789D17.6	430.88	652.37	768.14	322.35	410.75	422.08	292.46	388.91	203.41	404.87
chr1	35928720	35929720	-	RP4-789D17.5	669.48	652.37	528.09	604.41	476.47	590.91	1048	544.48	1017.07	735.52
chr1	35929718	35930718	+	AGO3	1018.81	1371.84	1710.31	1063.76	1662.72	769.87	1782.82	1944.57	2095.16	1350.25
chr1	35991109	35992109	-	RP4-665N4.8	391.96	486.48	334.86	322.35	262.88	607.79	169.39	155.57	454.67	401.16
chr1	36079066	36080066	-	RP4-665N4.4	447.32	0	742.93	402.94	854.36	1007.92	98.71	661.15	270.46	232.13
chr1	36083094	36084094	+	TEKT2	788.78	521.89	663.72	306.23	328.6	540.26	97.49	450.17	274.23	296.91
chr1	36087892	36088892	+	ADPRS	1330.16	1043.79	1526.67	1692.35	1643.01	1438.44	828.65	738.93	580.1	803
chr1	36094239	36095239	-	COL8A2	1162.32	745.56	591.1	927.26	609.56	607.79	1071.76	700.04	618.15	620.8
chr1	36135570	36136570	-	TRAPPC3	1030.86	1183.58	1560.28	760.55	994.02	675.33	1048	797.27	523.6	617.43
chr1	36154579	36155579	+	MAP7D1	1482.35	671.94	1199.01	917.19	1114.78	2006.56	573.96	853.18	480.28	558.39
chr1	36190915	36191915	+	RN7SL131P	396.13	521.89	327.06	481.01	394.32	422.08	0	0	344.67	210.87
chr1	36223432	36224432	+	THRAP3	3409.94	5606.64	6169.1	5006.52	5862.25	5311.44	3624.12	3502.16	6934.13	4622.3
chr1	36240898	36241898	-	UBE2V2P4	212.89	445.47	358.86	496.62	0	405.19	374.11	702.96	120.54	322.55
chr1	36305368	36306368	+	SH3D21	1167.54	521.89	864.15	985.19	824.79	638.18	801.84	966.45	543.94	284.76
chr1	36321030	36322030	-	EVA1B	2257.47	1975.74	2898.52	2216.17	2891.69	1080.52	1035.81	797.27	391.76	607.31
chr1	36328630	36329630	+	RP11-268J15.6	1215.02	866.72	1032.18	866.32	394.32	675.32	859.11	1263.97	964.33	823.24
chr1	36338624	36339624	-	STK40	707.47	596.45	1065.79	678.95	647.35	1283.12	438.7	554.2	714.21	738.22
chr1	36390238	36391238	-	LSM10	1048.93	1013.97	993.78	883.44	1064.67	135.06	842.05	392.8	775.98	730.12
chr1	36401721	36402721	-	RNU4-27P	1221.74	1416.57	1018.98	694.57	1380.13	405.2	623.32	506.07	502.13	654.21
chr1	36414827	36415827	-	OSCP1	655.7	447.34	688.92	436.69	525.76	877.92	194.98	233.35	180.81	389.35
chr1	36417450	36418450	-	SNORA63C	844.38	829.44	726.13	483.53	616.13	945.46	444.79	194.46	632.84	239.55
chr1	36454718	36455718	-	MRPS15	1057.5	1772.58	1381.45	867.33	497.83	675.33	575.18	203.21	641.88	365.06
chr1	36465043	36466043	-	CSF3R	931.6	596.45	1278.83	389.84	764.82	687.14	959.04	358.29	991.07	727.76
chr1	36629335	36630335	+	FTLP18	605.77	596.45	774.14	904.1	143.76	725.97	341.21	493.43	248.62	485.85
chr1	36702953	36703953	+	RP11-251B9.1	819.82	713.88	1063.99	1389.64	859.29	939.55	1088.82	1098.68	707.8	1178.52
chr1	36767122	36768122	-	RP4-614N24.3	203.86	149.11	202.84	364.66	0	0	307.09	155.57	143.9	101.89
chr1	36768812	36769812	+	RP4-614N24.1	824.69	149.11	691.32	370.7	262.88	276.88	4.87	614.48	165.74	188.94
chr1	36794527	36795527	-	GRIK3	786.81	298.23	1059.79	910.14	262.88	444.03	243.72	910.54	469.36	161.95
chr1	37132489	37133489	+	RP3-406M12.1	615.27	1406.32	438.68	1312.07	359.82	335.97	998.04	228	285.53	323.9
chr1	37153761	37154761	-	RP5-1180C18.1	754.84	149.11	432.08	371.21	428	472.73	486.22	291.68	338.65	324.24
chr1	37160563	37161563	+	MIR4255	476.63	894.68	368.46	241.76	523.3	135.06	389.95	284.88	312.28	273.96
chr1	37202610	37203610	+	RNU6-636P	275.67	149.11	192.03	367.68	460.04	101.3	243.72	82.64	120.54	259.79
chr1	37263677	37264677	-	RNA5SP43	540.8	596.45	680.52	900.57	260.42	472.73	302.82	220.71	301.35	566.82
chr1	37329852	37330852	+	RPS29P6	321.07	149.11	693.72	767.6	328.6	874.55	292.46	194.46	176.29	323.9
chr1	37349934	37350934	-	LINC01137	623.84	745.56	1008.18	499.65	788.64	563.9	87.74	482.25	271.22	188.94
chr1	37473580	37474580	+	ZC3H12A	1250.93	1640.24	708.12	1601.68	1708.73	1350.65	901.77	923.67	1687.58	1498.03
chr1	37479230	37480230	+	MIR6732	1758.25	2162.13	1152.21	1495.91	2291.99	3368.19	1084.56	1088.96	2301.58	2928.58
chr1	37488993	37489993	-	MEAF6	461.22	149.11	576.1	614.99	525.76	866.95	1004.74	499.75	598.18	382.27
chr1	37499935	37500935	-	MIR5581	430.88	270.27	477.08	269.47	131.44	274.35	97.49	311.13	862.62	220.99
chr1	37533449	37534449	-	SNIP1	559.33	586.2	720.13	527.35	328.6	238.05	487.44	350.02	336.39	417.69
chr1	37543763	37544763	+	FTH1P1	478.25	606.7	721.93	355.59	354.07	629.74	391.78	661.15	443.37	200.41
chr1	37555247	37556247	+	RP3-423B22.5	823.41	1266.53	960.77	624.05	460.04	540.26	312.57	272.73	65.17	497.32
chr1	37555919	37556919	+	DNALI1	1122.71	1338.29	1027.98	1091.97	853.54	862.73	584.93	912	421.89	424.44
chr1	37565816	37566816	-	GNL2	625.47	671.01	806.54	846.17	591.48	1012.99	582.49	324.74	611.75	302.3
chr1	37595126	37596126	+	RP11-566C13.2	1409.61	1148.17	1371.84	1547.29	1570.72	2152.6	1151.58	1362.17	2454.52	2145.15
chr1	37610350	37611350	-	RSPO1	282.62	410.06	624.11	342.5	591.48	903.25	243.72	175.01	184.58	195.69
chr1	37680570	37681570	-	C1orf109	861.75	633.73	408.07	362.65	714.71	675.32	194.98	714.63	568.8	404.87
chr1	37691481	37692481	+	CDCA8	3084.88	4653.25	5415.37	4837.79	6176.06	5919.23	3726.48	3480.29	4015.53	3969.44
chr1	37712880	37713880	-	EPHA10	648.63	969.23	396.07	564.12	755.78	776.62	572.74	855.61	391.76	499.34
chr1	37736955	37737955	-	Y_RNA	339.37	83.88	192.03	523.82	197.16	405.2	420.42	116.67	542.44	507.78
chr1	37775670	37776670	+	ACTN4P2	457.52	568.49	384.07	589.3	0	303.9	97.49	559.06	124.31	269.92
chr1	37781457	37782457	-	RP11-109P14.2	424.27	397.01	361.26	282.06	460.04	407.73	146.23	155.57	487.44	276.66
chr1	37792847	37793847	+	MANEAL	758.78	384.9	708.73	368.69	497.83	810.39	438.7	424.4	431.31	528.36
chr1	37798720	37799720	-	RP11-109P14.9	729.71	1267.46	384.07	443.23	279.31	742.86	499.63	777.83	339.02	269.92
chr1	37801945	37802945	-	YRDC	750.56	745.56	318.06	402.94	538.08	405.19	584.93	576.08	632.84	215.93
chr1	37805979	37806979	+	C1orf122	717.08	725.06	586.9	554.55	131.44	674.48	900.55	359.26	489.32	587.07
chr1	37808574	37809574	-	MTF1	1202.98	952.46	1320.23	849.19	946.37	926.88	877.39	466.7	904.06	1185.6
chr1	37839986	37840986	+	RP11-109P14.8	606.93	1192.9	735.73	560.09	460.04	190.78	437.48	427.8	569.56	508.12
chr1	37859697	37860697	+	RP11-109P14.10	2111.76	2096.9	2645.27	2070.6	2367.57	2421.04	1964.39	1530.86	1986.67	2705.9
chr1	37859697	37860697	-	INPP5B	2111.76	2096.9	2645.27	2070.6	2367.57	2421.04	1964.39	1530.86	1986.67	2705.9
chr1	37883237	37884237	+	SNORA63	680.48	671.01	877.96	614.48	474.01	120.71	728.11	505.59	210.95	690.31
chr1	37884023	37885023	+	RNU6-584P	587.36	273.99	730.33	590.31	591.48	135.06	146.23	0	421.89	278.69
chr1	37952508	37953508	+	Metazoa_SRP	968.78	447.34	384.07	483.53	594.77	1154.81	285.15	501.7	435.45	365.74
chr1	37955975	37956975	-	SF3A3	551.34	447.34	432.08	863.8	702.39	742.86	97.49	323.28	335.25	431.86
chr1	37990462	37991462	+	RNU6-510P	795.27	894.68	564.1	795.81	440.33	1040	578.84	583.37	443.74	632.95
chr1	37995770	37996770	-	FHL3	946.31	1425.89	1104.2	644.7	985.8	945.45	341.21	272.24	3578.57	1808.43
chr1	38008258	38009258	+	UTP11	1049.62	669.14	1143.8	606.42	1284.83	1159.87	229.1	1125.9	609.49	630.25
chr1	38042829	38043829	-	POU3F1	937.85	1526.54	1200.21	579.73	595.59	607.79	347.91	481.77	574.45	458.86
chr1	38046314	38047314	+	MIR3659HG	357.91	820.12	619.31	564.12	788.64	857.66	97.49	233.35	241.08	0
chr1	38079572	38080572	-	RP5-884C9.3	350.26	141.66	609.71	370.7	742.64	607.79	194.98	186.68	391.76	176.79
chr1	38088231	38089231	+	MIR3659	708.74	1331.76	697.32	941.37	722.92	1485.72	487.44	855.61	391.76	644.09
chr1	38128464	38129464	-	LINC02786	639.36	805.21	950.57	815.95	1117.25	1202.08	194.98	583.37	221.49	278.01
chr1	38148544	38149544	+	RP11-214L19.3	490.64	536.81	367.26	1152.41	877.37	408.57	487.44	196.4	241.08	323.9
chr1	38192619	38193619	+	RP11-214L19.2	590.14	298.23	423.07	354.08	262.88	877.92	439.31	77.78	391.76	493.27
chr1	38208034	38209034	-	LINC01343	855.27	1118.35	764.54	964.03	870.79	572.34	877.39	311.13	301.35	542.53
chr1	38382838	38383838	-	RP11-329N22.2	307.17	594.59	421.27	471.44	177.44	587.53	633.67	315.99	301.35	108.64
chr1	38395659	38396659	+	RNU6-753P	171.54	0	396.67	0	0	270.13	97.49	203.69	301.35	188.94
chr1	38473825	38474825	+	LINC01685	491.11	149.11	510.09	362.65	324.49	481.17	194.98	277.1	273.1	514.53
chr1	38707931	38708931	+	HSPA5P1	383.16	671.01	481.29	282.06	233.31	540.26	71.9	394.26	317.17	449.07
chr1	38753216	38754216	-	RP11-334L9.2	474.89	521.89	624.11	848.19	262.88	854.29	353.39	427.8	210.95	354.94
chr1	38837198	38838198	-	RRAGC	517.98	149.11	1003.38	752.49	525.76	675.32	341.21	283.91	262.18	531.73
chr1	38838333	38839333	-	RP5-864K19.7	485.08	894.68	480.08	644.7	591.48	298.83	97.49	427.8	331.49	215.93
chr1	38858912	38859912	+	RP5-864K19.4	1483.05	2221.78	3435.01	2883.03	3358.31	4587.15	935.89	1532.32	3146.12	1269.95
chr1	38861493	38862493	-	MYCBP	762.72	453.86	384.07	805.88	1051.52	1396.24	190.71	415.16	482.16	443.34
chr1	38863501	38864501	-	RP5-864K19.6	741.87	969.23	601.31	670.89	591.48	1080.52	571.52	639.76	361.62	803.67
chr1	38873069	38874069	-	GJA9	1664.2	1269.32	3218.97	1733.65	2471.91	3040.66	1169.86	2343.2	3255.36	2034.82
chr1	38884807	38885807	-	RHBDL2	454.74	0	96.02	610.96	585.73	337.66	194.98	272.24	271.22	269.92
chr1	38925870	38926870	+	RNU6-605P	646.31	382.1	642.11	554.04	558.62	776.62	341.21	427.8	666.74	296.91
chr1	38949825	38950825	-	Y_RNA	423.35	447.34	624.11	100.73	324.49	540.26	0	233.35	120.54	269.92
chr1	38957275	38958275	-	EIF1P2	492.84	298.23	306.05	211.54	262.88	409.42	292.46	464.27	177.04	106.28
chr1	38990276	38991276	+	AKIRIN1	1863.42	1901.19	2304.41	2324.96	3019.84	2995.07	2349.47	2123.47	1771.95	1346.88
chr1	39025318	39026318	+	NDUFS5	881.21	1239.5	1081.39	1240.05	1182.96	1867.27	840.84	850.75	1379.44	939.98
chr1	39080316	39081316	+	MACF1	899.28	674.74	864.15	819.98	1097.53	631.43	536.18	429.75	210.95	156.55
chr1	39119940	39120940	-	RNU6-608P	454.04	298.23	372.07	765.59	460.04	270.13	97.49	272.24	565.04	431.86
chr1	39153164	39154164	-	RNA5SP44	646.31	909.59	288.05	725.29	992.38	1083.9	828.65	472.53	575.58	441.31
chr1	39225670	39226670	-	RP11-416A14.2	437.83	596.45	246.04	745.44	394.32	472.73	292.46	500.73	659.21	529.71
chr1	39248838	39249838	-	RP11-420K8.1	512.19	298.23	446.48	173.26	262.88	271.82	475.25	233.35	538.67	371.13
chr1	39303294	39304294	-	HSPE1P8	339.14	149.11	288.05	362.65	0	275.19	97.49	155.57	271.22	329.3
chr1	39490636	39491636	+	BMP8A	357.21	596.45	691.32	739.39	1574	901.56	185.23	194.46	417.37	268.57
chr1	39513956	39514956	+	OXCT2P1	43.09	149.11	240.04	360.63	249.74	135.06	99.93	233.35	90.41	91.77
chr1	39521280	39522280	-	PPIEL	92.66	0	96.02	10.07	131.44	67.53	329.02	223.63	0	0
chr1	39559709	39560709	-	PABPC4	838.35	586.2	408.07	362.65	294.1	887.21	56.66	289.25	440.35	474.71
chr1	39564052	39565052	+	PABPC4-AS1	995.18	1006.51	1053.79	1051.67	190.59	1080.52	292.46	505.59	757.9	218.63
chr1	39566374	39567374	-	SNORA55	809.86	0	1119.8	823	731.14	945.45	350.96	318.91	235.06	734.17
chr1	39622435	39623435	-	HEYL	759.82	540.53	990.18	883.95	829.72	295.45	292.46	262.52	706.3	553.33
chr1	39632416	39633416	+	RP1-144F13.3	444.31	767.93	655.32	459.35	788.64	472.73	487.44	155.57	357.1	305
chr1	39650229	39651229	-	NT5C1A	541.49	408.2	804.14	504.68	428.82	904.09	97.49	540.1	244.47	383.62
chr1	39677648	39678648	-	HPCAL4	501.76	447.34	571.3	707.16	920.08	486.23	299.78	388.91	557.5	392.73
chr1	39691182	39692182	+	PPIE	871.02	671.01	1621.49	1168.52	1182.97	1485.72	424.07	738.93	452.78	99.87
chr1	39717028	39718028	+	RP1-144F13.4	729.71	521.89	655.32	602.39	1350.55	938.7	285.15	390.86	271.22	581.67
chr1	39722566	39723566	-	RNU7-121P	385.47	149.11	403.27	394.88	525.76	202.6	194.98	139.04	163.48	350.89
chr1	39756182	39757182	-	BMP8B	502.46	449.2	754.93	603.4	933.23	648.31	254.69	144.87	648.66	431.86
chr1	39768523	39769523	-	OXCT2	156.13	447.34	0	282.06	131.44	368.9	97.49	142.93	301.35	296.91
chr1	39778969	39779969	+	BMP8B-AS1	841.48	149.11	802.94	562.1	1599.47	733.57	971.23	699.07	195.13	363.71
chr1	39787976	39788976	+	RP1-118J21.25	209.88	298.23	530.49	402.94	318.74	1012.99	421.64	194.46	251.63	117.41
chr1	39794843	39795843	-	RP1-118J21.24	571.72	844.35	336.06	483.53	868.33	405.19	747	388.91	427.54	313.44
chr1	39798422	39799422	+	RP1-118J21.27	1247.69	1506.04	1472.66	1365.96	1652.86	1835.2	1681.67	1260.08	4211.4	1093.16
chr1	39800414	39801414	-	LINC02811	716.74	657.96	441.68	680.97	262.88	715.84	643.42	326.69	2431.92	1133.64
chr1	39837110	39838110	-	TRIT1	620.83	820.12	384.07	483.53	320.39	742.86	633.67	252.79	527.37	610.68
chr1	39880566	39881566	-	Y_RNA	572.65	298.23	267.65	1282.35	131.44	685.45	381.42	412.25	452.03	161.95
chr1	39894426	39895426	-	MYCL	712.57	1109.03	796.94	745.44	854.36	270.13	304.65	841.03	386.48	656.57
chr1	39896745	39897745	+	MYCL-AS1	1211.55	228.33	990.18	1128.23	1072.06	1262.01	417.37	396.21	156.33	727.08
chr1	39943890	39944890	-	Y_RNA	616.2	969.23	648.12	463.38	394.32	278.57	170.6	505.59	727.01	307.03
chr1	39954112	39955112	+	MFSD2A	619.91	488.34	568.9	1007.35	860.94	165.45	1803.53	591.15	5291.76	2820.61
chr1	39961680	39962680	+	RP3-342P20.2	748.24	1043.79	564.1	443.23	312.17	1148.05	694.6	320.85	655.44	485.85
chr1	40039233	40040233	+	CAP1	2839.38	2925.41	5112.91	2095.28	6779.87	2672.6	3926.34	1860.95	4573.78	3905.34
chr1	40071710	40072710	-	PPT1	523.54	149.11	834.15	594.34	361.46	135.06	536.18	388.91	565.04	431.86
chr1	40131764	40132764	+	OAZ1P1	264.09	264.68	160.83	255.87	384.46	405.19	163.29	410.3	385.73	403.52
chr1	40160387	40161387	+	RLF	1149.58	1175.19	1986.35	1236.52	1594.54	2042.86	1158.28	1028.68	1264.55	1532.11
chr1	40176843	40177843	+	RNU6-1237P	354.43	0	694.32	214.57	276.85	405.19	438.7	388.91	331.49	275.65
chr1	40244947	40245947	+	TMCO2	579.13	1123.94	343.86	842.65	262.88	798.57	633.67	346.62	555.24	400.49
chr1	40255427	40256427	-	RP1-39G22.7	767.93	671.01	672.12	805.88	920.08	135.06	194.98	583.37	434.7	528.36
chr1	40257041	40258041	+	ZMPSTE24	1457.57	2880.67	2786.3	1897.84	2767.64	2730	3273.17	2151.18	2574.68	2656.3
chr1	40261672	40262672	-	RP1-39G22.4	495.28	424.97	734.53	483.53	134.73	513.25	348.52	241.13	322.45	404.87
chr1	40299489	40300489	-	COL9A2	775.92	1118.35	745.33	947.91	1468.03	1177.6	140.75	543.51	599.32	783.43
chr1	40332078	40333078	-	RP1-228H13.1	438.98	298.23	255.65	483.53	262.88	405.19	400.92	77.78	323.95	350.89
chr1	40343850	40344850	+	SMAP2	624.31	596.45	1338.24	1254.15	755.78	675.32	194.98	821.58	1397.52	809.75
chr1	40363766	40364766	+	RP1-228H13.2	511.72	702.69	1237.42	447.26	460.04	877.92	0	272.24	452.03	319.18
chr1	40435199	40436199	-	RP1-228H13.6	470.37	373.71	624.11	423.59	1160.78	574.03	305.87	263.49	520.21	404.87
chr1	40449102	40450102	+	ZFP69B	921.06	1703.61	866.55	885.46	1171.46	1262.86	1125.99	662.12	776.74	551.98
chr1	40463319	40464319	+	RP1-228H13.5	230.96	521.89	528.09	80.59	394.32	405.19	341.21	77.78	158.96	296.91
chr1	40472055	40473055	+	RP11-656D10.7	206.75	13.98	288.05	395.38	258.77	1080.52	9.14	43.75	105.47	303.65
chr1	40476290	40477290	+	ZFP69	382.23	708.29	618.11	241.76	583.27	540.26	97.49	72.92	45.2	215.93
chr1	40492157	40493157	-	RP11-656D10.3	360.45	223.67	288.05	227.66	556.16	855.97	487.44	77.78	120.54	350.89
chr1	40507741	40508741	+	EXO5	479.64	58.71	372.67	344.51	18.07	558.83	341.21	438.5	340.91	385.3
chr1	40513461	40514461	-	RP11-656D10.5	268.72	149.11	96.02	322.35	18.89	406.04	266.26	224.11	482.16	493.27
chr1	40514754	40515754	-	RP11-656D10.6	731.33	820.12	771.74	402.94	722.92	202.6	97.49	404.47	627.57	313.1
chr1	40530573	40531573	+	ZNF684	1070.24	953.39	1701.3	1350.1	775.5	1422.4	1748.09	826.93	2302.33	1368.81
chr1	40558666	40559666	-	RP1-63P18.3	328.02	1043.79	864.15	607.43	302.31	798.57	243.72	194.46	180.81	267.89
chr1	40562534	40563534	+	RP1-63P18.2	309.03	298.23	504.09	523.82	514.26	484.55	224.22	444.33	301.35	450.08
chr1	40592633	40593633	-	GTF2F2P2	452.88	298.23	976.37	537.92	428	837.4	251.64	436.56	413.98	647.8
chr1	40619680	40620680	-	RIMS3	725.08	1062.43	456.08	342.5	394.32	135.06	597.11	466.7	188.35	107.97
chr1	40658848	40659848	+	RP4-739H11.5	918.28	1640.24	1317.83	811.92	1343.98	1043.38	438.7	812.83	779	578.97
chr1	40668089	40669089	-	RP4-739H11.3	563.73	928.23	526.89	970.58	966.09	135.06	194.98	211.96	551.85	577.62
chr1	40689380	40690380	-	NFYC-AS1	970.63	447.34	336.06	231.69	394.32	270.13	243.72	476.42	595.17	634.3
chr1	40690648	40691648	+	NFYC	2102.95	2307.52	2057.17	1627.88	2687.96	2346.76	1701.17	1831.78	2864.36	1751.75
chr1	40753355	40754355	+	MIR30E	427.69	908.66	621.11	644.7	328.6	717.53	198.02	486.14	393.64	607.31
chr1	40756284	40757284	+	MIR30C1	479.52	298.23	420.07	940.86	384.46	584.16	163.29	624.21	244.1	206.48
chr1	40782787	40783787	+	KCNQ4	708.75	894.68	480.08	409.49	722.92	821.36	536.18	505.59	396.66	215.93
chr1	40803846	40804846	+	RN7SL326P	1203.44	745.56	508.89	683.99	1007.16	607.79	106.02	542.53	331.49	535.11
chr1	40860054	40861054	-	CITED4	928.24	706.42	915.76	976.12	885.58	867.79	600.77	859.5	3558.97	3138.44
chr1	40862914	40863914	+	RP5-1066H13.4	1410.77	1863.91	1541.07	1440.51	2040.61	1668.05	926.14	582.4	558.26	1105.98
chr1	40937104	40938104	-	RP11-348A7.1	432.73	544.26	240.04	274	262.88	337.66	290.03	536.7	2237.55	1831.37
chr1	40938294	40939294	+	RP11-348A7.7	465.39	596.45	932.57	443.23	1156.68	162.08	389.95	661.15	276.49	134.96
chr1	40941251	40942251	-	UBE2V1P8	407.02	298.23	377.47	721.77	131.44	135.06	194.98	561.49	558.26	727.08
chr1	40978688	40979688	+	CTPS1	1211.09	820.12	1219.42	1315.6	1935.46	1536.36	441.13	795.33	1182.81	811.1
chr1	41013590	41014590	+	SLFNL1-AS1	670.64	1481.81	480.08	1042.61	583.27	801.95	389.95	777.83	387.99	340.77
chr1	41014597	41015597	-	SLFNL1	951.52	972.03	736.93	926.76	265.35	839.09	569.09	700.04	693.11	849.22
chr1	41026200	41027200	-	SCMH1	871.02	1081.07	912.16	624.56	657.2	405.19	974.88	602.82	572.57	654.54
chr1	41097638	41098638	+	RPL23AP17	462.38	298.23	298.85	434.17	788.64	403.51	97.49	89.45	502.51	539.83
chr1	41240772	41241772	+	RP11-399E6.6	856.66	1125.8	1531.47	1567.43	916.8	405.19	777.47	1003.4	1692.1	767.91
chr1	41241373	41242373	+	RP11-399E6.1	365.61	304.75	981.17	930.79	728.67	270.13	97.49	233.35	545.07	107.97
chr1	41263550	41264550	-	RP11-399E6.2	713.49	298.23	1008.18	443.23	262.88	379.87	584.93	622.26	395.52	394.75
chr1	41301932	41302932	-	RP11-399E6.5	436.44	149.11	432.08	402.94	854.36	135.06	97.49	194.46	197.39	284.76
chr1	41360922	41361922	+	FOXO6	953.26	1081.07	1861.53	3203.37	2456.3	3874.68	2158.14	2096.24	2667.73	3163.41
chr1	41374004	41375004	-	FOXO6-AS1	845.07	823.85	720.13	961.01	975.95	449.09	421.64	241.13	375.18	549.28
chr1	41465937	41466937	-	RNA5SP45	753.45	596.45	440.48	657.8	591.48	1623.31	194.98	194.46	427.17	724.05
chr1	41477775	41478775	-	EDN2	597.09	745.56	621.11	1108.08	796.86	603.57	779.91	491	482.16	242.92
chr1	41505365	41506365	-	HIVEP3	544.39	969.23	384.07	241.76	788.64	325	1130.25	1120.56	512.3	890.72
chr1	41534443	41535443	+	RP11-486B10.3	829.9	1938.47	546.7	436.18	262.88	1109.22	826.82	673.79	190.61	237.19
chr1	41541069	41542069	+	RP11-486B10.4	1007.93	861.13	789.74	365.67	328.6	1138.77	618.44	466.7	496.48	174.77
chr1	41584306	41585306	-	RP11-486B10.5	947.23	827.58	380.47	567.14	788.64	472.73	243.72	742.82	288.55	350.89
chr1	42035143	42036143	+	RP1-21K4.2	663.34	695.24	1566.88	857.76	1251.15	1664.68	868.86	921.24	1133.46	1100.24
chr1	42039597	42040597	+	HNRNPFP1	669.71	1118.35	550.3	571.17	1117.25	600.2	471.6	427.8	688.97	449.07
chr1	42139635	42140635	+	RP11-319C21.1	306.36	149.11	366.07	453.31	328.6	540.26	456.98	226.06	542.43	301.97
chr1	42152410	42153410	+	GUCA2B	794.57	1481.81	534.09	765.59	1248.69	143.51	1023.63	505.59	331.49	526.33
chr1	42161690	42162690	-	GUCA2A	645.16	745.56	720.13	448.27	829.72	1215.59	1370.93	894.5	376.69	350.89
chr1	42175539	42176539	-	FOXJ3	670.29	1325.24	96.02	564.62	442.79	607.79	622.71	194.46	557.13	499.34
chr1	42334386	42335386	-	RP11-223A3.1	851.1	1140.71	1566.28	1024.47	1932.18	1489.09	636.11	693.24	1166.99	952.13
chr1	42379792	42380792	+	RIMKLA	364.16	149.11	472.88	328.4	423.9	540.26	611.74	431.69	693.11	350.89
chr1	42411398	42412398	-	RP11-157D18.2	286.32	521.89	0	0	920.08	677.01	339.99	350.02	122.8	290.83
chr1	42429329	42430329	-	ZMYND12	339.49	298.23	192.03	237.23	463.33	1012.99	292.46	424.4	271.22	371.13
chr1	42455117	42456117	+	PPCS	472.23	983.21	1039.38	667.37	199.63	383.25	952.34	815.26	1124.05	1163.33
chr1	42462221	42463221	+	CCDC30	521.8	149.11	192.03	212.55	708.14	270.13	2256.85	894.99	964.33	458.86
chr1	42490739	42491739	+	RPS3AP11	199.34	17.71	322.86	362.65	723.74	286.17	292.46	350.51	519.83	688.62
chr1	42499205	42500205	-	TMSB4XP1	277.98	521.89	174.03	234.21	328.6	156.17	389.95	0	384.22	722.02
chr1	42568033	42569033	+	RNU6-536P	453.23	521.89	384.07	487.05	394.32	546.17	194.98	149.25	442.23	728.77
chr1	42569970	42570970	+	RP11-163G10.4	178.37	149.11	96.02	80.59	558.62	270.13	389.95	116.67	350.32	192.31
chr1	42657335	42658335	+	PPIH	1446.1	871.38	1836.33	1168.52	1729.26	1574.35	980.97	945.55	2535.13	1315.84
chr1	42657687	42658687	-	RP5-994D16.13	1774	2602.95	2704.68	1913.96	2891.69	3579.23	1441.61	1250.84	4968.93	2706.24
chr1	42677735	42678735	+	RP5-994D16.3	819.48	214.35	288.05	402.94	1314.41	759.74	615.39	622.26	934.19	541.52
chr1	42681418	42682418	+	YBX1	3721.52	8357.77	8021.03	5352.04	7337.67	9984.69	7225.1	4214.85	7738.74	4823.39
chr1	42732093	42733093	-	CLDN19	531.41	1118.35	468.68	503.67	262.88	135.06	536.19	544.48	301.35	350.89
chr1	42745335	42746335	-	P3H1	818.9	731.58	834.15	241.76	394.32	759.74	779.9	296.55	120.54	630.93
chr1	42766249	42767249	+	C1orf50	2221.33	4618.77	3154.76	3373.11	4220.07	4072.22	2355.56	2587.25	4949.72	2881.68
chr1	42766292	42767292	+	RP5-994D16.12	2455.99	5330.78	3403.8	3684.88	4649.71	4538.19	2654.12	2872.13	5407.78	3232.24
chr1	42774813	42775813	-	RP5-994D16.9	739.21	671.01	432.08	725.29	520.83	934.48	435.04	466.7	271.22	497.32
chr1	42784007	42785007	+	TMEM269	764.57	404.47	240.04	409.49	323.67	472.73	516.69	372.38	394.4	242.92
chr1	42806052	42807052	-	SVBP	602.3	219.94	432.08	443.23	0	607.79	182.79	447.25	417.37	375.18
chr1	42816122	42817122	+	ERMAP	1000.28	1865.77	1190.61	1495.91	1240.47	1568.44	843.27	784.63	1140.62	1079.66
chr1	42831522	42832522	-	RP11-342M1.3	479.99	315	682.92	793.79	131.44	285.32	432.6	260.57	189.85	485.85
chr1	42845573	42846573	+	ZNF691	1459.88	2801.46	2667.48	2143.13	2859.65	2892.08	2485.95	1540.58	2239.43	2342.87
chr1	42885597	42886597	-	RP11-342M1.7	327.33	295.43	384.07	499.14	372.96	742.86	536.19	466.7	723.25	349.54
chr1	42890094	42891094	-	MKRN8P	542.76	0	537.7	432.15	262.88	270.13	536.18	391.83	439.97	328.62
chr1	42902232	42903232	+	ATP6V1E1P1	562.46	671.01	420.07	1273.29	1304.55	665.19	194.98	363.63	301.35	497.99
chr1	42924353	42925353	-	SLC2A1	2179.28	2058.69	2970.53	2359.71	3514.39	3419.68	2451.83	1940.19	563.15	380.24
chr1	42951202	42952202	-	ATP6V0CP4	847.16	969.23	680.52	486.55	721.28	1350.65	911.51	233.35	843.79	562.1
chr1	42958049	42959049	+	SLC2A1-AS1	1172.98	1342.02	1728.31	1757.32	2074.3	1975.33	1387.99	1155.07	1083.74	634.98
chr1	42958065	42959065	-	RP5-848E13.4	1177.96	1342.02	1728.31	1772.93	2123.59	1958.44	1413.58	1181.32	1160.21	627.55
chr1	42990438	42991438	+	RNU6-880P	372.04	372.78	336.06	635.64	0	675.32	339.99	575.59	542.44	426.47
chr1	43022549	43023549	-	U6	629.63	521.89	646.91	120.88	500.3	549.55	220.57	253.77	113.01	309.73
chr1	43103086	43104086	+	RP3-393B19.1	303.23	285.18	96.02	598.36	208.66	472.73	243.72	388.91	219.99	547.25
chr1	43144153	43145153	+	FAM183A	762.95	820.12	336.06	1246.09	262.88	877.92	466.72	155.57	574.83	310.07
chr1	43163175	43164175	-	EBNA1BP2	435.51	149.11	672.12	282.06	217.7	945.46	536.18	121.54	372.92	161.95
chr1	43170652	43171652	-	MIR6733	799.21	1002.78	530.49	1023.47	1248.69	405.19	480.13	1127.85	556	937.95
chr1	43171330	43172330	+	CFAP57	1281.05	1891.87	876.15	1919	1158.32	1696.75	615.39	1652.88	1179.04	1585.75
chr1	43195417	43196417	+	RNA5SP46	297.1	149.11	96.02	377	117.48	325.84	438.7	1.46	265.94	567.5
chr1	43268983	43269983	+	TMEM125	686.27	1405.39	958.97	295.15	1248.69	270.13	99.32	273.7	301.35	188.94
chr1	43280877	43281877	-	C1orf210	323.74	0	288.05	523.82	1117.25	157.01	558.73	155.57	502.51	291.85
chr1	43299982	43300982	+	TIE1	721.6	1192.9	164.43	363.65	540.55	518.31	683.64	544.48	292.31	423.77
chr1	43336818	43337818	+	MPL	593.5	149.11	416.47	362.65	788.64	484.55	667.79	456	503.26	506.77
chr1	43347288	43348288	-	RP1-92O14.7	418.83	149.11	573.7	685	657.2	135.06	533.75	167.23	646.4	412.97
chr1	43353684	43354684	-	RP1-92O14.3	806.62	361.6	816.14	967.05	657.2	135.06	536.18	350.02	724.75	531.73
chr1	43357981	43358981	+	CDC20	2171.64	3379.27	3085.75	1581.03	2663.31	4862.34	3133.03	3483.2	5494.41	5150.32
chr1	43362398	43363398	-	ELOVL1	839.51	745.56	759.74	895.53	694.99	810.39	687.29	322.8	542.43	1038.5
chr1	43363648	43364648	-	MIR6734	1261.12	1535.86	1171.41	888.48	1012.09	1121.04	777.47	703.93	866.39	539.83
chr1	43382917	43383917	-	MED8	498.98	722.26	576.1	718.24	837.93	1396.24	633.67	738.93	664.11	593.81
chr1	43384113	43385113	+	MED8-AS1	511.95	149.11	699.72	685.5	547.12	675.33	333.29	191.05	301.35	614.06
chr1	43388882	43389882	+	SZT2	1389.69	1640.24	2735.29	1109.09	1340.69	1077.14	628.8	948.95	1176.78	1056.04
chr1	43446776	43447776	-	SZT2-AS1	745	1241.36	496.89	993.25	262.88	877.92	826.21	443.36	545.45	499.34
chr1	43447539	43448539	+	MIR6735	690.44	1009.31	912.16	935.83	639.13	1012.99	782.34	738.94	323.2	472.35
chr1	43449989	43450989	-	HYI	700.41	828.51	1080.19	609.95	978.41	540.26	464.29	505.59	480.66	584.37
chr1	43452927	43453927	+	HYI-AS1	512.53	149.11	384.07	435.68	569.3	708.25	146.23	372.38	1249.86	909.28
chr1	43524187	43525187	+	PTPRF	1126.65	546.13	1008.18	1128.23	948.02	816.3	1027.28	600.38	570.69	296.91
chr1	43649149	43650149	+	KDM4A	3255.08	9847.03	8892.99	5984.15	11535.5	12915.6	9658.64	7109.33	12725.8	8882.57
chr1	43649149	43650149	+	RP11-7O11.7	3255.08	9847.03	8892.99	5984.15	11535.5	12915.6	9658.64	7109.33	12725.8	8882.57
chr1	43684123	43685123	-	KDM4A-AS1	509.29	162.16	1023.78	811.92	262.88	458.38	485.61	948.46	210.95	474.38
chr1	43704824	43705824	+	ST3GAL3	903.45	1617.87	432.08	763.57	788.64	881.3	1128.43	1036.45	1002	1249.71
chr1	43708392	43709392	-	ST3GAL3-AS1	690.33	596.45	938.57	884.45	722.92	665.19	991.94	933.39	1128.57	417.02
chr1	43715467	43716467	+	U6	490.3	596.45	571.9	564.12	651.45	0	389.95	379.68	168	348.53
chr1	43742471	43743471	+	RP11-184I16.3	368.33	250.7	144.03	338.97	524.12	675.33	0	409.33	120.54	68.15
chr1	43837622	43838622	+	MIR6079	680.83	803.34	806.54	632.61	460.04	486.23	7137.35	1441.9	757.15	770.61
chr1	43849300	43850300	-	SHMT1P1	470.26	559.17	204.04	453.31	82.15	540.26	389.95	456.97	1755.38	445.36
chr1	43932320	43933320	+	ARTN	750.56	838.76	1104.2	1410.29	1182.97	1097.4	584.93	622.26	881.46	398.12
chr1	43936918	43937918	-	RP11-7O11.9	879.82	751.16	384.07	750.47	1117.25	1148.05	331.46	427.8	1023.09	612.71
chr1	43943370	43944370	-	RP11-7O11.3	999.59	260.95	744.13	423.09	591.48	472.73	292.46	471.56	647.91	809.75
chr1	43945950	43946950	+	IPO13	1853.23	2898.38	2508.45	3868.22	3031.35	3790.26	2552.97	2294.59	6441.42	2641.8
chr1	43967351	43968351	-	RP11-7O11.8	1046.03	1074.54	2072.17	784.72	591.48	1112.6	682.42	446.28	840.4	539.83
chr1	43969000	43970000	+	DPH2	1681.81	876.04	2088.37	2276.61	2267.35	2853.25	2205.67	1584.82	3209.41	1734.21
chr1	43973487	43974487	+	ATP6V0B	1227.65	1143.51	1439.66	1165.5	1279.49	411.1	784.17	700.04	1640.11	668.04
chr1	43977943	43978943	+	B4GALT2	1549.3	822.92	1697.1	1319.12	2194.24	1283.12	926.14	1315.5	1001.06	547.59
chr1	43990359	43991359	+	CCDC24	1425.13	1271.19	1823.72	896.04	1690.65	1215.59	683.03	583.37	624.93	392.73
chr1	43990500	43991500	-	SLC6A9	1535.86	1081.07	1344.24	1067.79	1643.01	810.39	816.46	631.98	926.66	384.63
chr1	44029437	44030437	+	RP5-1198O20.4	1274.79	1789.35	2055.97	1537.21	1722.69	1890.91	1380.68	1159.93	2080.46	1133.64
chr1	44086958	44087958	-	RP5-1198O20.5	463.31	469.71	682.92	507.7	264.52	337.66	229.1	466.7	210.95	478.42
chr1	44102306	44103306	-	KRT8P47	466.78	193.85	336.06	378.76	52.58	457.53	194.98	311.13	323.2	362.36
chr1	44116098	44117098	-	RN7SL479P	409.33	0	801.74	492.59	394.32	810.39	108.46	789.49	517.57	423.77
chr1	44117821	44118821	+	KLF17	555.27	521.89	228.64	414.02	1053.99	656.75	438.7	631.5	368.78	512.84
chr1	44121153	44122153	-	RP11-570P14.1	288.52	447.34	192.03	359.12	300.67	596.82	247.38	564.41	625.31	485.85
chr1	44136821	44137821	-	KLF18	464.81	688.71	490.89	282.56	660.49	742.86	438.7	289.74	391.76	534.09
chr1	44149594	44150594	-	RP4-675G8.3	287.25	372.78	336.06	329.4	328.6	1001.17	495.97	287.8	273.48	318.5
chr1	44152385	44153385	-	Y_RNA	393.81	326.18	192.03	241.76	394.32	202.6	347.3	284.39	303.24	371.13
chr1	44154028	44155028	-	OOSP1P1	203.39	596.45	576.1	362.65	979.23	607.79	677.54	390.86	301.35	456.16
chr1	44171506	44172506	-	RP5-891H21.1	564.08	1478.08	1229.02	685	849.44	945.45	498.41	194.46	210.95	105.27
chr1	44186943	44187943	-	RP5-891H21.5	285.86	0	288.05	116.35	0	144.35	422.85	194.46	60.27	419.38
chr1	44212455	44213455	+	DMAP1	1186.65	1118.35	528.09	710.18	1503.35	2431.17	725.07	1217.78	2060.5	1379.94
chr1	44220070	44221070	-	ERI3	829.32	1780.03	624.11	1445.55	1388.34	1046.75	566.65	855.61	478.4	769.26
chr1	44242408	44243408	-	ERI3-IT1	850.63	1502.31	1003.38	1124.2	722.92	773.25	1262.47	604.76	556	439.96
chr1	44389722	44390722	+	RNU6-369P	507.09	728.79	710.53	322.35	742.64	540.26	521.56	1045.2	11327.9	6639.92
chr1	44404194	44405194	+	RNF220	489.02	223.67	219.64	608.44	302.31	648.31	492.31	424.89	9506.18	6339.64
chr1	44544493	44545493	+	MIR5584	732.61	286.11	1200.21	466.4	1117.24	607.79	243.72	450.65	472.75	323.9
chr1	44634238	44635238	-	TMEM53	937.97	1325.24	849.75	636.64	545.48	543.64	648.3	661.15	538.67	486.52
chr1	44673692	44674692	+	ARMH1	4420.88	8085.64	7544.54	7726.36	15092.7	14630.9	9100.53	5932.87	9130.99	7193.24
chr1	44720786	44721786	-	RNU5F-1	2383.49	4792.11	3296.99	5157.62	3524.25	4310.27	3480.33	4852.66	7923.32	5833.54
chr1	44730055	44731055	-	RNU5D-1	2420.2	5517.18	3024.54	3183.22	2275.56	4560.56	3658.85	3283.89	7396.33	6720.89
chr1	44738818	44739818	+	KIF2C	2588.04	2773.5	3478.22	2117.45	5564.86	5541.05	3861.75	2710.73	6895.71	5042.69
chr1	44758037	44759037	-	RP11-269F19.10	660.44	969.23	543.7	965.54	634.2	584.16	536.19	401.55	542.43	628.56
chr1	44774251	44775251	+	RPS8	1604.67	1565.68	2218.59	851.71	3286.01	2136.56	1922.35	914.92	1985.54	571.88
chr1	44774864	44775864	+	SNORD55	2671.89	2236.69	4044.72	2699.69	5533.65	3727.8	3412.09	1510.93	5874.87	2429.24
chr1	44775490	44776490	+	SNORD46	2215.77	1677.52	1962.35	1919	3171	2397.41	1249.07	1356.33	3717.94	1892.78
chr1	44776843	44777843	+	SNORD38A	1304.33	1043.79	1424.65	1545.27	1504.17	1666.37	828.65	1266.4	779.37	753.74
chr1	44777390	44778390	+	SNORD38B	1256.72	1397.93	864.15	1385.1	1421.2	1468.83	1255.16	695.18	941.73	961.57
chr1	44777390	44778390	+	SNORD38B	1256.72	1397.93	864.15	1385.1	1421.2	1468.83	1255.16	695.18	941.73	961.57
chr1	44779331	44780331	-	RPS15AP11	624.19	745.56	934.97	967.05	788.64	945.45	97.49	428.78	1614.5	390.7
chr1	44782585	44783585	-	BEST4	606.35	447.34	420.07	523.82	131.44	1359.09	974.88	700.04	994.46	646.11
chr1	44799377	44800377	+	PLK3	3611.13	6416.51	5845.65	5408.96	5711.92	9708.66	6962.48	5395.69	8092.45	7350.8
chr1	44804893	44805893	-	DYNLT4	1203.79	1012.1	1083.19	893.01	596.41	1360.78	194.98	527.95	527.74	780.73
chr1	44807482	44808482	+	BTBD19	4827.2	4985.96	6823.21	4059.61	10380.5	6756.64	7831.95	3830.79	8886.15	7403.11
chr1	44818844	44819844	-	PTCH2	1799.49	3090.36	2292.41	3741.29	3647.48	5048.06	3504.7	3999.97	3400.77	2696.45
chr1	44818883	44819883	-	RNU5E-6P	1922.03	3304.71	2638.07	3904.48	3911.18	5220.27	3855.05	4579.45	3844.13	3258.89
chr1	44842921	44843921	-	RP5-882O7.1	634.38	745.56	1392.25	978.14	997.31	591.75	440.52	728.24	369.91	524.99
chr1	44849522	44850522	-	EIF2B3	703.07	447.34	720.13	495.62	262.88	607.79	716.54	716.57	210.95	593.81
chr1	44931323	44932323	+	RNA5SP47	347.02	399.81	192.03	411.5	438.68	472.73	302.82	0	331.49	404.87
chr1	44957557	44958557	+	CCNB1IP1P1	486.59	236.72	862.35	1101.03	788.64	1012.99	210.82	842.97	542.43	665.34
chr1	44987234	44988234	-	PPIAP35	897.43	328.05	864.15	443.23	663.77	146.88	907.86	495.86	590.65	461.55
chr1	44987705	44988705	-	MRPS17P1	894.18	521.89	711.13	579.23	488.79	662.66	661.09	469.13	355.97	674.79
chr1	45001540	45002540	-	HECTD3	748.24	726.92	492.09	402.94	558.62	287.01	633.67	933.39	421.89	472.35
chr1	45009950	45010950	+	UROD	1387.61	1379.29	1200.21	2085.21	2439.87	1274.68	974.88	369.47	391.76	320.52
chr1	45015399	45016399	-	ZSWIM5	1001.09	372.78	936.17	1179.61	1051.52	421.23	584.93	378.22	269.33	296.91
chr1	45068977	45069977	-	OSTCP5	352.11	630.93	0	530.87	131.44	270.13	40.21	163.83	61.4	251.7
chr1	45302910	45303910	+	LINC01144	3229.25	6971.02	5911.06	5066.96	8790.09	11092.2	7177.57	4783.63	7496.15	5141.89
chr1	45325895	45326895	+	HPDL	645.16	568.49	600.11	637.15	427.18	607.79	456.98	350.02	222.25	414.99
chr1	45328163	45329163	-	MUTYH	750.56	471.57	447.68	725.29	1156.68	877.92	584.93	311.13	261.42	432.88
chr1	45328262	45329262	-	RP4-534D1.6	717.2	574.08	480.08	713.2	1156.68	876.23	521.56	380.16	241.08	410.95
chr1	45339052	45340052	+	TOE1	1611.85	2150.95	2242	1513.04	1869.74	2505.46	1974.14	1118.13	3316.39	1572.26
chr1	45342883	45343883	-	TESK2	802.22	521.89	432.08	710.68	485.51	1889.22	382.64	801.65	693.11	404.87
chr1	45414020	45415020	+	PPIAP36	456.36	55.92	420.07	554.04	180.73	405.19	877.39	700.04	150.68	303.65
chr1	45492866	45493866	-	CCDC163	920.13	1192.9	1580.68	843.15	2623.88	1041.69	979.76	780.74	1084.87	1025.68
chr1	45499300	45500300	+	MMACHC	3157.44	5684.92	3744.67	4029.39	4616.85	5740.27	4447.9	4735.02	6885.91	3853.04
chr1	45509914	45510914	-	PRDX1	790.4	290.77	326.46	1080.88	934.87	690.52	584.93	575.59	682.56	950.78
chr1	45529927	45530927	+	HMGB1P48	454.97	149.11	1224.82	661.83	268.63	714.16	483.18	272.24	314.16	296.91
chr1	45549543	45550543	+	AKR1A1	580.18	580.61	991.38	941.37	1058.92	427.14	743.96	505.59	939.84	693.34
chr1	45579892	45580892	-	ENSG00000281133	764.92	745.56	720.13	245.79	460.04	270.13	341.21	544.48	116.02	341.44
chr1	45580219	45581219	-	ENSG00000280836	581.22	726.92	685.32	222.12	460.04	135.91	292.46	322.31	104.34	357.3
chr1	45582846	45583846	+	NASP	2857.91	4292.58	5433.37	3606.31	5021.03	6819.1	5254.61	2994.63	7636.28	7123.06
chr1	45591722	45592722	-	ENSG00000281112	553.42	745.56	728.53	576.2	494.55	812.08	536.18	311.13	433.95	188.94
chr1	45604657	45605657	-	ENSG00000281825	424.62	822.92	432.08	723.78	394.32	540.26	422.85	518.23	452.03	598.54
chr1	45619044	45620044	-	CCDC17	632.88	536.81	566.5	934.82	788.64	1009.61	292.46	719.49	693.11	678.84
chr1	45626304	45627304	-	GPBP1L1	677.82	298.23	484.89	241.76	262.88	337.66	699.48	85.56	191.36	360.34
chr1	45644816	45645816	-	RPS15AP10	441.07	212.49	578.5	290.12	78.86	381.56	287.59	480.31	626.81	815.14
chr1	45650039	45651039	-	RP11-767N6.2	458.91	650.5	358.86	443.23	938.16	521.69	620.27	622.26	482.16	377.88
chr1	45687181	45688181	+	TMEM69	6317.66	5523.7	8322.29	4712.38	11753.2	7784.82	8459.54	6009.19	10480.3	6647.34
chr1	45693324	45694324	-	IPP	822.37	689.65	192.03	483.53	831.36	479.48	358.27	641.71	958.3	215.93
chr1	45693684	45694684	-	RP11-767N6.7	666.7	164.02	278.45	777.67	1143.53	270.13	389.95	491.97	997.48	82.32
chr1	45780277	45781277	+	RP11-630I5.1	551.34	301.02	240.04	536.92	1880.42	832.34	203.51	551.28	386.11	413.64
chr1	45785987	45786987	+	MAST2	613.88	664.48	284.45	241.76	333.53	270.13	569.09	350.02	406.83	654.54
chr1	45845994	45846994	-	TMA16P2	430.18	82.01	336.06	460.36	197.16	74.29	0	378.22	259.16	242.92
chr1	46039140	46040140	-	PIK3R3	616.2	223.67	864.15	483.53	525.76	337.66	438.7	505.59	783.52	1012.18
chr1	46042661	46043661	-	P3R3URF-PIK3R3	493.65	298.23	192.03	756.52	131.44	540.26	793.92	1486.13	2164.84	2173.15
chr1	46045818	46046818	+	RP4-533D7.4	490.87	0	672.12	565.12	736.07	538.57	974.88	661.15	672.02	377.88
chr1	46103950	46104950	+	RP4-533D7.3	340.53	186.39	384.07	503.67	254.67	371.43	0	291.68	391.76	161.95
chr1	46133531	46134531	+	RP4-533D7.5	894.18	1230.18	1289.63	1012.89	558.62	750.45	1496.44	684.97	679.93	859.34
chr1	46174073	46175073	+	TSPAN1	1041.86	826.64	1196.61	889.49	1043.31	660.13	1141.83	700.04	537.91	672.43
chr1	46174486	46175486	-	P3R3URF	1333.17	1664.47	574.9	910.64	1222.4	499.74	1004.13	979.09	464.08	886
chr1	46187682	46188682	-	POMGNT1	1119.12	894.68	913.36	846.17	525.76	1408.05	205.94	303.35	187.59	643.07
chr1	46202334	46203334	+	LURAP1	655.35	449.2	793.34	322.35	586.55	634.81	151.11	217.79	378.95	188.94
chr1	46245461	46246461	+	RAD54L	852.37	1623.46	868.35	815.95	807.54	744.55	316.23	721.43	838.51	554.34
chr1	46260196	46261196	-	LRRC41	901.13	969.23	1327.44	1136.29	1117.24	509.87	965.13	493.92	238.07	782.75
chr1	46302698	46303698	+	UQCRH	2475.68	2838.73	3717.06	3787.63	6394.59	5248.97	3865.41	3078.25	4299.55	3100.65
chr1	46339789	46340789	+	NSUN4	2317	2837.8	4273.36	1946.2	4294.82	2914.03	2889.92	1859.49	2732.14	1134.32
chr1	46369586	46370586	+	RP4-603I14.3	1330.62	2505.09	1296.23	1168.52	1189.54	1234.16	1564.69	1406.89	1084.87	1052.67
chr1	46393317	46394317	+	FAAH	703.65	447.34	639.71	1135.28	941.44	619.61	184.62	155.57	1082.23	1125.21
chr1	46431129	46432129	+	FAAHP1	1254.75	1004.65	1296.23	926.76	788.64	2101.11	633.67	674.28	301.35	670.4
chr1	46445600	46446600	-	LINC01398	1047.08	1155.62	924.16	735.36	525.76	607.79	731.16	894.5	1107.47	391.38
chr1	46488836	46489836	+	DMBX1	1135.57	678.46	816.15	574.19	1968.32	1418.18	991.94	429.75	452.03	377.88
chr1	46531166	46532166	-	TMEM275	984.76	889.09	1124.6	1121.18	1061.38	619.61	828.65	217.79	406.83	598.54
chr1	46537611	46538611	+	MKNK1-AS1	1034.57	820.12	769.34	489.07	1117.24	1298.31	536.18	642.68	226.77	461.89
chr1	46544641	46545641	-	KNCN	1764.85	1097.84	1920.34	1580.53	2497.37	1824.22	1645.72	1233.83	594.79	722.36
chr1	46556407	46557407	-	MKNK1	754.26	745.56	516.09	546.99	262.88	872.01	556.9	1438.98	645.65	823.24
chr1	46606715	46607715	-	MOB3C	649.79	298.23	528.09	511.23	394.32	405.19	97.49	350.02	342.79	205.81
chr1	46631737	46632737	-	ATPAF1	372.27	1030.74	384.07	604.41	380.36	270.13	165.12	544.48	292.69	486.86
chr1	46664910	46665910	-	NENFP1	676.43	447.34	528.09	528.86	427.18	540.26	731.16	320.85	512.3	111.34
chr1	46667855	46668855	+	TEX38	495.16	447.34	912.16	851.21	275.2	282.79	487.44	476.42	60.27	462.23
chr1	46673036	46674036	+	EFCAB14-AS1	661.14	868.58	638.51	1631.9	463.33	938.7	587.37	583.37	525.86	628.9
chr1	46673659	46674659	-	EFCAB14	716.74	505.12	192.03	798.83	131.44	202.6	877.39	776.85	679.55	620.81
chr1	46741329	46742329	+	RP11-8J9.5	526.09	447.34	0	362.65	556.98	135.06	139.53	414.68	256.9	281.05
chr1	46756838	46757838	+	CYP4B1	573.57	290.77	576.1	281.05	394.32	540.26	97.49	280.99	602.71	114.71
chr1	46842095	46843095	-	CYP4Z2P	331.27	461.32	624.11	161.18	262.88	270.13	487.44	0	212.83	53.98
chr1	46890639	46891639	+	TUBAP8	85.48	0	0	0	0	135.06	135.26	0	60.27	0
chr1	46928177	46929177	-	CYP4A11	249.49	596.45	432.08	241.76	842.86	337.66	389.95	466.7	145.4	161.95
chr1	46966679	46967679	-	CYP4A26P	377.36	331.78	309.65	443.23	343.39	319.09	269.92	400.09	271.22	107.97
chr1	46993382	46994382	-	CYP4A43P	191.81	395.15	277.25	253.85	197.16	0	97.49	89.45	129.58	215.93
chr1	46999898	47000898	-	CYP4A27P	578.9	671.01	192.03	657.8	1720.23	536.88	293.68	194.46	301.35	350.21
chr1	47001995	47002995	-	CYP4A44P	663.69	740.9	882.16	357.61	788.64	582.47	536.18	388.91	316.42	274.98
chr1	47022669	47023669	+	CYP4X1	288.06	298.23	290.45	847.18	591.48	710.78	341.21	540.1	467.85	498.67
chr1	47066231	47067231	+	CYP4Z1	403.77	298.23	192.03	462.37	262.88	337.66	584.93	272.24	358.99	323.22
chr1	47073778	47074778	-	TUBAP9	110.73	149.11	0	0	0	0	0	311.13	120.54	53.98
chr1	47095653	47096653	-	CYP4A22-AS1	246.25	149.11	240.04	396.39	460.04	405.2	389.95	233.35	482.16	514.86
chr1	47136435	47137435	+	CYP4A22	368.91	298.23	576.1	549	266.99	350.33	581.88	333.01	180.81	266.54
chr1	47163510	47164510	-	MTND1P34	533.96	1043.79	648.12	327.39	862.58	531.82	243.72	311.13	542.44	161.95
chr1	47178250	47179250	+	LINC00853	1281.05	1155.62	1872.33	1410.29	1199.4	894.81	779.91	578.51	945.49	1029.05
chr1	47182582	47183582	-	PDZK1IP1	1916.24	2588.97	2680.08	2231.28	1145.18	675.32	112.11	700.04	294.57	983.84
chr1	47215290	47216290	-	TAL1	857.12	447.34	840.15	866.32	624.34	776.62	536.18	782.69	56.5	215.93
chr1	47224797	47225797	+	RP1-18D14.7	631.84	931.02	384.07	743.93	643.24	945.46	398.48	233.35	294.95	254.4
chr1	47249139	47250139	-	STIL	289.68	802.41	432.08	653.77	0	457.53	97.49	368.01	331.49	377.88
chr1	47332790	47333790	+	CMPK1	1550.92	1602.96	1812.32	1626.87	1864.81	2025.98	2102.09	1395.23	1725.25	1676.85
chr1	47379928	47380928	-	LINC01389	227.48	149.11	816.14	340.48	561.91	249.87	104.8	268.35	277.24	53.98
chr1	47415285	47416285	+	FOXE3	541.49	1197.56	1194.21	679.96	788.64	540.26	292.46	583.37	271.22	404.87
chr1	47431133	47432133	-	FOXD2-AS1	959.28	1267.46	1484.66	1242.56	882.3	472.73	28.64	372.87	456.55	543.88
chr1	47437044	47438044	+	FOXD2	1751.3	1714.8	2208.39	2143.64	2428.36	2296.11	1082.12	1127.85	2947.23	2379.3
chr1	47482698	47483698	-	RP4-666O22.3	588.4	1021.42	576.1	756.52	657.2	655.06	573.96	475.45	489.7	412.97
chr1	47496894	47497894	-	RPL21P24	392.65	745.56	96.02	365.67	414.04	445.71	296.12	350.02	253.14	780.06
chr1	47549196	47550196	+	ATP6V0E1P4	606.47	943.14	554.5	777.67	525.76	918.44	292.46	355.86	387.24	619.46
chr1	47687463	47688463	+	LINC01738	590.02	447.34	480.09	962.52	1007.16	405.2	194.98	743.31	414.36	107.97
chr1	47759528	47760528	-	TRABD2B	774.19	820.12	938.57	1230.98	460.04	712.47	75.55	838.11	182.32	574.92
chr1	47760132	47761132	-	RP11-543D5.2	647.24	894.68	1380.25	545.98	755.78	881.3	124.3	540.59	363.13	460.21
chr1	47817066	47818066	+	RP11-330M19.1	770.71	596.45	480.08	882.44	657.2	769.87	435.04	829.36	437.71	286.11
chr1	48049659	48050659	+	LINC02794	613.77	538.67	383.47	230.68	821.5	405.2	669.01	350.02	331.49	392.73
chr1	48077787	48078787	-	RP11-193P11.3	690.68	820.12	288.05	420.06	957.87	405.19	438.7	262.03	331.49	409.26
chr1	48088368	48089368	+	CYP46A4P	178.37	149.11	501.69	161.18	328.6	611.17	341.21	159.45	331.49	53.98
chr1	48095092	48096092	-	SKINT1L	72.28	223.67	0	80.59	0	135.06	124.3	0	0	0
chr1	48101068	48102068	+	RP5-1024N4.6	479.99	413.79	624.11	465.39	785.36	810.39	97.49	336.41	284.78	390.03
chr1	48171972	48172972	+	RP5-1024N4.2	688.94	447.34	384.07	201.47	394.32	135.06	194.98	427.8	241.08	496.64
chr1	48221685	48222685	+	SLC5A9	452.3	745.56	78.01	216.58	246.45	337.66	335.12	233.35	666.74	167.01
chr1	48226888	48227888	-	RP5-1024N4.4	442	447.34	192.03	241.76	328.6	337.66	389.95	622.26	1631.82	1323.93
chr1	48261230	48262230	-	RP5-1024N4.5	294.2	149.11	432.08	85.62	394.32	202.6	341.21	155.57	436.96	553.33
chr1	48294373	48295373	-	SPATA6	250.19	435.22	164.43	218.59	400.07	607.79	633.67	566.84	494.6	191.3
chr1	48324080	48325080	-	PPP1R8P1	396.13	372.78	288.05	614.48	0	50.65	438.7	272.24	369.16	47.24
chr1	48343209	48344209	+	RNU6-723P	316.09	374.65	405.07	120.88	228.38	142.66	488.66	288.28	164.99	605.96
chr1	48434967	48435967	+	RP11-329A14.1	404.93	372.78	668.52	84.11	262.88	231.3	341.21	343.7	326.97	339.42
chr1	48446936	48447936	+	RNU4-61P	235.36	298.23	144.03	278.03	525.76	135.06	163.29	375.3	247.11	516.89
chr1	48496263	48497263	-	RP11-329A14.2	265.71	0	329.46	389.84	0	487.08	358.27	388.91	391.76	323.9
chr1	48531854	48532854	-	AGBL4	228.87	342.96	288.05	362.65	202.09	270.13	97.49	386	259.16	361.01
chr1	48551991	48552991	+	RP11-342A17.2	461.57	631.87	838.95	182.33	262.88	617.08	487.44	1128.82	243.72	431.86
chr1	48726519	48727519	-	BEND5	428.68	223.67	490.29	645.21	346.67	135.06	538.01	155.57	151.05	107.97
chr1	48925021	48926021	+	RP11-476C24.1	243.82	372.78	336.06	282.06	131.44	0.84	341.21	427.8	353.34	33.06
chr1	49024595	49025595	+	RP11-141A19.1	231.07	372.78	0	365.16	657.2	337.66	191.93	408.36	154.44	192.31
chr1	49256411	49257411	+	AGBL4-AS1	185.79	447.34	192.03	464.39	328.6	135.06	92	228.97	60.27	390.7
chr1	49373201	49374201	-	AGBL4-IT1	340.65	128.61	192.03	161.18	131.44	0	146.23	419.05	0	134.96
chr1	49690262	49691262	-	RP5-926E3.1	213.12	147.25	337.26	322.35	524.12	425.45	242.5	0	210.95	420.39
chr1	49840821	49841821	+	ZNF859P	240.46	203.17	107.42	483.53	525.76	405.2	243.72	77.78	339.78	269.92
chr1	49993318	49994318	+	RP11-93G23.2	371.34	201.3	225.64	523.82	131.44	540.26	97.49	233.35	363.13	377.88
chr1	50016092	50017092	+	MTND2P29	296.52	969.23	388.87	0	131.44	405.19	194.98	622.26	331.49	317.15
chr1	50023029	50024029	+	ELAVL4	593.03	447.34	480.08	824.01	985.8	508.18	194.98	409.33	365.01	350.89
chr1	50113937	50114937	+	RP11-492I2.1	330.22	372.78	128.42	241.76	460.04	315.71	130.39	492.95	321.69	331.66
chr1	50173306	50174306	-	ELAVL4-AS1	361.15	452.93	471.68	257.88	520.83	535.19	346.08	155.57	411.35	384.63
chr1	50205084	50206084	-	RP11-567C20.3	236.29	212.49	96.02	509.72	328.6	270.13	146.23	155.57	452.03	404.87
chr1	50228662	50229662	-	LINC02808	328.02	836.9	302.45	522.81	463.33	756.36	243.72	257.65	413.61	377.88
chr1	50251569	50252569	+	RP11-567C20.4	314.59	606.7	192.03	669.38	197.16	607.79	194.98	385.51	332.24	620.8
chr1	50325131	50326131	+	RP11-183G22.1	294.43	140.73	367.87	322.35	460.04	369.74	341.21	349.05	508.16	160.6
chr1	50397825	50398825	-	HMGB1P45	380.49	153.77	312.06	604.41	394.32	325	194.98	313.56	542.43	388
chr1	50404430	50405430	-	FCF1P6	205.01	736.24	390.07	241.76	98.58	101.3	243.72	422.94	52.74	107.97
chr1	50416550	50417550	-	DMRTA2	778.36	820.12	768.14	528.86	131.44	869.48	828.65	388.91	286.29	563.45
chr1	50422609	50423609	+	RP5-850O15.3	597.67	437.09	813.74	921.72	0	643.25	194.98	501.21	347.31	215.93
chr1	50436028	50437028	-	FAF1	431.8	298.23	376.87	727.31	591.48	398.44	926.14	429.75	272.72	581.67
chr1	50460469	50461469	+	FAF1-AS1	299.64	671.01	336.06	424.09	788.64	1138.77	428.95	462.32	530.76	272.28
chr1	50581404	50582404	+	RNU6-1026P	730.17	1192.9	578.5	201.47	538.91	135.06	212.04	381.13	363.13	381.93
chr1	50779340	50780340	+	PHBP12	310.42	372.78	192.03	836.1	607.91	337.66	828.65	670.87	595.17	458.86
chr1	50845468	50846468	+	MRPS6P2	319.22	149.11	544.9	459.35	795.22	580.78	404.58	707.82	106.98	203.79
chr1	50959745	50960745	+	CDKN2C	2266.15	2814.5	2652.47	2420.15	5072.78	3672.08	1684.72	2530.37	7788.09	5563.63
chr1	51058837	51059837	+	MIR4421	681.41	1192.9	677.52	1289.41	520.83	135.06	405.79	583.37	630.58	531.06
chr1	51059018	51060018	+	MIR6500	763.53	1273.05	729.73	1142.33	1030.17	216.1	575.18	487.11	504.01	394.08
chr1	51101221	51102221	+	C1orf185	639.6	745.56	336.06	232.7	131.44	689.68	584.93	263.97	272.35	431.86
chr1	51106222	51107222	+	Y_RNA	297.44	596.45	192.03	402.94	262.88	639.87	233.97	350.02	301.35	215.93
chr1	51156788	51157788	-	CFL1P2	342.38	156.57	244.84	360.63	131.44	405.2	287.59	622.26	271.22	412.97
chr1	51194095	51195095	-	LINC01562	524.12	773.52	96.02	282.06	722.92	607.79	194.98	308.7	493.46	431.86
chr1	51235273	51236273	+	RNF11	1391.89	2722.24	762.74	1433.96	1128.75	2047.92	886.53	1124.93	1857.09	1567.53
chr1	51249603	51250603	-	RP11-296A18.5	514.39	479.02	480.08	411.5	854.36	0	438.7	583.37	577.84	404.87
chr1	51263916	51264916	-	RP11-296A18.6	476.28	581.54	703.32	296.16	262.88	607.79	1654.86	1697.61	753.38	619.46
chr1	51286258	51287258	-	TTC39A	576.59	149.11	561.7	632.62	197.16	405.19	97.49	155.57	193.62	539.83
chr1	51328654	51329654	+	TTC39A-AS1	1204.83	671.01	541.3	850.2	262.88	984.29	609.3	502.67	427.17	620.13
chr1	51353263	51354263	-	EPS15	622.8	596.45	584.5	349.55	591.48	405.19	438.7	356.83	204.54	107.97
chr1	51371270	51372270	+	RP11-275F13.3	337.06	671.01	24	498.64	821.5	211.04	463.07	243.07	504.77	728.77
chr1	51381308	51382308	+	RNU6-877P	329.41	555.44	240.04	348.54	131.44	408.57	104.8	204.18	103.97	377.88
chr1	51460721	51461721	+	RP11-253A20.1	395.55	149.11	0	523.82	656.38	693.9	633.67	233.35	194.37	296.91
chr1	51517309	51518309	+	EPS15-AS1	3041.61	2725.97	3921.1	3691.93	2952.48	4444.49	3175.07	1841.02	1716.21	1333.38
chr1	51537625	51538625	-	RNU6-1281P	407.71	0	354.06	322.35	131.44	320.78	426.51	257.65	210.95	475.73
chr1	51560866	51561866	-	CALR4P	484.85	5.59	211.24	358.62	131.44	911.69	414.32	636.85	292.31	446.04
chr1	51576179	51577179	+	OSBPL9	1068.04	389.56	492.69	542.46	1329.19	405.19	645.86	981.52	649.04	161.95
chr1	51706138	51707138	-	GAPDHP51	295.82	671.01	240.04	281.05	525.76	265.06	438.7	311.13	265.19	431.19
chr1	51708062	51709062	+	SLC25A6P3	265.24	542.4	357.66	604.41	722.92	405.2	515.47	203.21	241.08	316.48
chr1	51723775	51724775	-	ENSG10010136798.1	754.03	624.41	192.03	531.38	591.48	337.66	411.28	313.56	180.81	568.51
chr1	51788191	51789191	-	NRDC	535.35	149.11	336.06	910.14	460.04	0	169.39	661.15	345.05	104.93
chr1	51792934	51793934	+	RP4-657D16.3	818.43	969.23	556.9	951.94	724.57	844.16	1926.61	1789	614.76	326.6
chr1	51800028	51801028	+	RP4-657D16.6	555.97	480.89	720.13	523.82	621.06	209.35	972.44	367.52	304.37	296.91
chr1	51835344	51836344	-	MIR761	535.12	894.68	528.09	521.81	657.2	550.39	97.49	505.59	552.98	271.26
chr1	51858778	51859778	+	TSEN15P2	536.28	521.89	480.08	886.47	925.01	472.73	425.29	576.56	473.12	215.93
chr1	51906956	51907956	-	RAB3B	427.63	149.11	960.17	322.35	131.44	270.13	536.18	715.6	233.55	253.72
chr1	51972410	51973410	+	RNA5SP48	501.53	307.55	192.03	100.73	123.23	751.3	146.23	369.47	380.46	236.18
chr1	51979473	51980473	+	RP11-91A18.1	511.03	298.23	292.25	443.23	262.88	293.77	438.7	77.78	256.15	497.32
chr1	51994740	51995740	+	RN7SL290P	442.46	149.11	96.02	695.07	131.44	557.14	109.67	359.74	414.36	269.92
chr1	52019131	52020131	-	TXNDC12	489.25	372.78	393.07	76.05	165.94	472.73	237.02	160.91	331.49	293.87
chr1	52019153	52020153	-	RP11-91A18.6	496.43	372.78	466.88	80.59	202.09	472.73	215.69	177.93	331.49	301.29
chr1	52031103	52032103	-	KTI12	560.02	820.12	526.29	369.7	328.6	450.78	292.46	498.78	481.03	454.13
chr1	52032391	52033391	+	RP11-91A18.4	1489.53	1342.01	1694.7	1251.13	1314.41	563.05	974.88	661.15	858.1	1291.21
chr1	52049918	52050918	+	TXNDC12-AS1	883.06	315	550.9	503.67	985.8	891.43	487.44	668.93	850.57	647.8
chr1	52055199	52056199	+	BTF3L4	2595.8	2605.74	7776.19	2113.42	7796.89	3033.06	2273.91	1778.79	3125.03	3017.65
chr1	52141089	52142089	+	ZFYVE9	981.17	809.87	1833.93	697.09	458.4	1007.92	683.64	414.68	1076.96	588.42
chr1	52149104	52150104	+	RN7SL788P	532.8	298.23	544.9	290.12	660.49	273.51	545.93	324.74	557.5	188.94
chr1	52159261	52160261	-	RP4-800M22.1	548.56	315.93	0	372.22	328.6	795.19	109.06	475.93	67.43	593.81
chr1	52161186	52162186	-	RP4-800M22.2	360.92	277.72	336.06	241.76	0	342.73	263.22	77.78	210.95	253.72
chr1	52178848	52179848	+	PDCL3P6	587.01	596.45	96.02	535.91	644.06	810.39	438.7	682.54	241.08	326.6
chr1	52188916	52189916	-	RP4-800M22.4	455.89	387.69	429.68	402.94	131.44	540.26	194.98	427.8	482.16	323.9
chr1	52251062	52252062	-	DNAJC19P7	550.87	447.34	192.03	322.35	131.44	135.06	97.49	272.24	220.74	215.26
chr1	52252621	52253621	+	ANAPC10P1	368.45	299.16	501.69	395.89	609.56	591.75	536.79	572.67	353.34	384.29
chr1	52344723	52345723	-	CC2D1B	852.49	1504.17	416.47	674.92	1058.1	540.26	1314.26	940.2	505.9	296.91
chr1	52352487	52353487	+	RP11-155O18.6	664.38	975.76	1052.59	523.82	793.57	1137.92	678.76	453.08	632.84	487.87
chr1	52364443	52365443	+	RP11-155O18.7	1735.55	1366.25	1149.2	1831.86	2119.48	1082.21	903.59	1127.85	957.92	999.7
chr1	52367677	52368677	+	PLA2G12AP1	822.14	447.34	490.29	329.4	133.91	716.69	194.98	513.85	572.57	485.85
chr1	52371829	52372829	-	ORC1	486.7	298.23	1177.41	284.58	120.76	204.29	292.46	427.8	860.36	323.9
chr1	52403602	52404602	+	PRPF38A	2933.66	4698.92	4494.8	2984.77	4832.08	5617.02	3513.23	3017.48	4977.59	3357.75
chr1	52407282	52408282	-	TUT4	454.74	1299.14	561.7	586.28	538.91	0	97.49	465.72	536.41	471
chr1	52553818	52554818	+	RP11-25O10.2	647.47	1006.51	480.08	604.41	939.8	531.82	667.79	330.58	1047.95	466.95
chr1	52572114	52573114	+	EEF1GP7	854.8	894.68	606.11	564.12	591.48	390	1227.13	615.46	785.02	606.63
chr1	52601371	52602371	+	GPX7	733.07	408.2	670.92	645.71	688.42	596.82	389.95	212.93	241.08	292.52
chr1	52632168	52633168	+	SHISAL2A	558.29	831.3	931.37	765.59	1314.41	445.71	441.13	311.13	812.15	457.51
chr1	52683449	52684449	-	COA7	831.64	894.68	432.08	1077.86	750.03	675.32	438.7	432.18	553.36	380.92
chr1	52708122	52709122	+	NDUFS5P3	631.26	574.08	576.1	627.58	657.2	356.23	682.42	999.51	692.36	263.84
chr1	52713399	52714399	+	RN7SL62P	499.68	821.05	384.07	564.12	16.43	544.9	633.67	582.88	286.29	620.81
chr1	52725453	52726453	+	ZYG11B	906.81	1683.11	1477.46	1187.66	909.4	1170.85	531.92	777.83	1484.92	919.4
chr1	52753322	52754322	+	RNU2-30P	461.69	590.86	1016.58	322.35	1000.59	384.93	97.49	77.78	596.68	491.25
chr1	52771194	52772194	-	RPS13P2	574.04	887.22	192.03	124.91	1237.18	607.79	389.95	311.13	844.54	373.16
chr1	52804108	52805108	-	RNU6-969P	607.86	488.34	712.93	868.33	1245.4	449.09	146.23	311.13	513.81	157.9
chr1	52841511	52842511	+	ZYG11A	893.95	482.75	576.1	443.23	722.92	638.18	220.57	720.46	452.03	350.89
chr1	52880216	52881216	-	RP4-631H13.2	534.66	443.61	900.16	529.87	877.37	135.06	543.5	752.55	452.03	584.37
chr1	52894910	52895910	-	ECHDC2	545.54	894.68	744.13	931.8	681.85	793.51	243.72	369.47	391.76	215.93
chr1	52919422	52920422	+	RP4-631H13.6	669.02	671.01	1041.78	976.12	1117.24	486.23	341.21	350.02	111.5	527.01
chr1	52924249	52925249	-	RP4-631H13.4	444.78	859.26	432.08	604.41	262.88	135.06	536.18	212.93	180.81	237.19
chr1	52926276	52927276	+	SCP2	595.81	1491.13	991.38	765.58	709.78	1397.92	392.39	935.34	488.19	707.18
chr1	52927674	52928674	+	ENSG00000264834	610.64	894.68	1121	1010.37	760.71	270.13	389.95	855.61	445.25	313.1
chr1	52933930	52934930	+	ENSG00000266188	273.35	512.57	306.05	161.18	394.32	270.13	341.21	136.12	210.95	280.04
chr1	52939314	52940314	+	ENSG00000265815	635.43	581.54	418.87	194.42	208.66	418.7	380.2	158.48	662.98	649.82
chr1	52942536	52943536	-	H3P2	435.51	149.11	192.03	558.07	262.88	469.35	648.3	666.99	90.41	167.35
chr1	52992201	52993201	-	RRAS2P1	280.76	149.11	288.05	241.76	0	201.75	438.7	185.71	406.83	101.89
chr1	52993726	52994726	+	TUBBP10	211.73	285.18	336.06	419.06	394.32	135.06	726.29	77.78	409.84	467.63
chr1	53061052	53062052	+	PODN	656.04	659.82	1116.2	1325.67	1058.1	472.73	270.53	350.02	331.49	350.89
chr1	53068938	53069938	-	RP11-334A14.5	880.52	1588.05	321.66	1019.44	790.29	947.14	926.14	319.88	653.93	917.71
chr1	53072110	53073110	-	HIGD1AP11	616.2	372.78	528.09	523.82	591.48	540.26	926.14	583.37	384.22	134.96
chr1	53086179	53087179	-	SLC1A7	806.97	1100.64	672.12	523.82	543.84	270.13	682.42	933.39	241.08	242.59
chr1	53113576	53114576	+	RP11-334A14.8	748.7	372.78	871.35	717.23	742.64	675.32	682.42	635.87	432.44	657.24
chr1	53179921	53180921	+	RP5-1024G6.9	873.68	671.01	482.49	967.05	1117.25	660.97	682.42	710.74	361.62	797.26
chr1	53195792	53196792	+	CPT2	1777.71	2199.41	3228.58	3090.54	4620.14	2545.98	3061.13	2543.49	4806.58	2956.92
chr1	53208783	53209783	-	RP5-1024G6.2	330.92	822.92	766.34	217.08	307.24	675.32	389.95	129.31	582.36	237.19
chr1	53213099	53214099	-	CZIB	1143.79	298.23	706.93	855.74	788.64	742.01	487.44	505.59	369.91	357.3
chr1	53219663	53220663	+	RP5-1024G6.7	1646.36	1893.73	2304.41	2743.51	2957.41	2042.86	1044.95	1380.64	1912.84	1488.58
chr1	53225900	53226900	-	MAGOH	616.2	503.26	204.04	413.01	657.2	270.13	280.28	398.64	821.19	600.56
chr1	53237550	53238550	+	RP5-1024G6.5	1120.05	1043.79	1176.21	710.18	920.08	721.75	1340.46	738.93	1156.44	715.28
chr1	53241364	53242364	-	LRP8	602.3	820.12	578.5	376.75	525.76	509.87	777.47	437.53	301.35	485.85
chr1	53266935	53267935	+	RP4-784A16.1	474.89	298.23	933.17	589.3	312.17	472.73	332.07	437.53	416.24	124.84
chr1	53287024	53288024	+	RP4-784A16.2	799.67	1353.2	355.26	604.41	614.48	877.92	1121.11	410.3	60.27	489.9
chr1	53303536	53304536	+	RP4-784A16.4	638.9	697.1	784.94	834.08	1337.41	675.32	499.63	505.59	391.76	449.41
chr1	53327233	53328233	+	LINC01771	762.72	890.02	1256.62	1350.85	991.56	812.08	715.32	470.58	1057.37	623.17
chr1	53343031	53344031	+	RP11-117D22.3	704.69	739.04	375.67	605.42	262.88	877.92	292.46	1070.48	512.3	495.63
chr1	53347488	53348488	-	RP11-117D22.1	532.8	592.72	357.66	161.18	262.88	472.73	638.55	233.35	619.28	485.85
chr1	53365656	53366656	-	LINC02812	585.62	443.61	1072.99	926.76	331.89	540.26	324.15	577.54	480.66	399.47
chr1	53412149	53413149	-	SLC25A3P1	656.39	671.01	528.09	644.7	929.12	339.35	786.61	585.31	604.59	536.12
chr1	53440268	53441268	-	RP4-796B4.3	496.2	1159.35	494.49	485.54	1117.25	239.74	731.16	180.84	301.35	497.99
chr1	53458399	53459399	+	DMRTB1	435.39	894.68	682.32	302.71	918.44	135.91	243.72	272.24	368.03	330.31
chr1	53505237	53506237	-	GLIS1	688.71	686.85	783.74	1013.39	417.32	270.13	478.3	784.63	151.81	541.85
chr1	53687749	53688749	-	RNU7-95P	724.5	1492.99	432.08	800.34	533.16	885.52	663.53	388.91	556.75	107.97
chr1	53764478	53765478	-	NDC1	619.91	1012.1	720.13	565.12	854.36	472.73	487.44	233.35	234.3	574.92
chr1	53770018	53771018	-	ENSG10010136707.1	543.69	521.89	350.46	293.14	394.32	405.19	370.45	154.59	329.23	284.76
chr1	53840547	53841547	+	RP4-654H19.2	718.01	1447.33	816.15	282.06	131.44	405.19	349.13	201.26	693.11	296.91
chr1	53850719	53851719	-	YIPF1	700.06	801.48	408.67	836.1	262.88	270.13	305.87	506.56	443.74	377.88
chr1	53890239	53891239	+	DIO1	805.69	1400.73	660.72	825.52	1296.33	675.33	731.77	670.39	769.58	1046.6
chr1	53915574	53916574	-	HSPB11	482.77	231.12	480.09	402.94	131.44	135.06	665.36	301.41	455.04	483.82
chr1	53945085	53946085	+	LRRC42	2226.77	4249.71	3732.67	3749.85	4358.08	4765.27	2169.11	2367.51	3188.69	3439.73
chr1	53973969	53974969	-	HNRNPA3P12	620.37	596.45	288.05	576.2	410.75	526.75	146.23	544.48	467.85	228.75
chr1	54006298	54007298	-	LDLRAD1	568.48	611.36	286.85	859.27	1117.24	472.73	375.33	679.63	348.82	269.92
chr1	54025681	54026681	-	TMEM59	430.18	149.11	157.23	69.51	657.2	116.49	0	67.57	270.84	188.94
chr1	54032126	54033126	-	RP4-758J24.6	508.48	119.29	480.08	201.47	131.44	607.79	682.42	233.35	572.57	348.87
chr1	54052584	54053584	+	TCEANC2	3248.25	4249.72	5528.18	3864.19	6246.71	5834.81	5700.61	5096.71	11748.2	6469.87
chr1	54053079	54054079	+	MIR4781	3391.76	5517.17	6725.4	5156.62	6198.25	6467.09	6105.19	5436.03	13177.8	7733.07
chr1	54088856	54089856	+	RP4-758J24.4	381.77	495.8	105.62	326.38	262.88	290.39	633.67	77.78	557.5	107.97
chr1	54098968	54099968	-	ENSG00000279049	780.67	514.44	432.08	967.05	926.66	418.7	292.46	272.24	1249.11	670.74
chr1	54131686	54132686	-	RP11-446E24.4	597.2	969.23	356.46	451.29	142.94	465.97	233.97	155.57	427.17	487.2
chr1	54131968	54132968	-	CDCP2	486.47	589	532.89	636.64	131.44	871.17	389.95	316.96	418.88	662.64
chr1	54136746	54137746	+	RP11-446E24.3	600.91	447.34	672.12	604.41	657.2	209.35	292.46	350.02	557.5	269.92
chr1	54168651	54169651	-	CYB5RL	587.13	1082.93	1127	201.47	509.33	643.25	194.98	77.78	497.99	368.77
chr1	54183041	54184041	+	MRPL37	498.4	745.56	374.47	432.15	131.44	777.47	584.93	166.26	632.84	289.48
chr1	54224433	54225433	-	SSBP3	554.93	894.68	699.72	1004.33	526.58	270.13	487.44	249.88	517.2	604.95
chr1	54235440	54236440	+	SSBP3-AS1	618.52	652.37	480.08	322.35	525.76	607.79	109.67	456.97	542.43	296.91
chr1	54284405	54285405	+	RP5-997D24.3	910.98	820.12	894.16	652.26	1067.95	1194.48	828.65	656.29	361.62	573.57
chr1	54415256	54416256	+	RP4-705F19.1	1299.11	1058.7	415.27	910.64	920.08	651.69	521.56	777.83	522.85	673.44
chr1	54513417	54514417	+	RP5-866L20.4	1058.77	1445.46	1505.07	844.66	1248.68	537.73	360.1	620.8	201.15	469.31
chr1	54515412	54516412	-	LINC02784	568.94	1159.35	667.32	443.23	262.88	712.47	389.95	155.57	272.72	404.87
chr1	54523824	54524824	+	RP5-866L20.2	262.7	376.51	720.13	483.53	371.32	202.6	341.21	311.13	241.08	246.97
chr1	54535796	54536796	+	HNRNPA1P63	397.05	685.92	638.51	344.51	394.32	357.92	553.24	194.46	216.97	404.87
chr1	54541257	54542257	+	ACOT11	653.61	745.56	832.95	335.45	1237.18	877.92	210.82	544.48	3137.46	1171.77
chr1	54608181	54609181	-	FAM151A	773.96	892.81	840.15	514.76	1182.97	607.79	243.72	311.62	120.54	539.49
chr1	54620477	54621477	-	RP11-240D10.4	158.51	0	384.07	127.93	262.88	284.48	302.82	225.08	452.03	353.59
chr1	54640754	54641754	+	MROH7	727.16	298.23	768.14	604.41	716.35	742.86	779.91	459.89	464.84	597.19
chr1	54640786	54641786	+	MROH7-TTC4	754.73	298.23	810.14	585.27	694.99	742.86	799.4	419.05	457.3	638.35
chr1	54714861	54715861	+	TTC4	867.66	769.79	600.71	1469.22	872.44	1029.03	1037.03	807.97	1878.93	863.05
chr1	54755898	54756898	-	PARS2	776.5	767.93	692.52	753.5	591.48	520	292.46	427.8	346.56	776.68
chr1	54778712	54779712	-	TTC22	821.91	1043.79	384.07	725.29	949.66	1002.86	1013.88	581.43	213.96	608.66
chr1	54791885	54792885	+	RP11-67L3.2	994.37	596.45	288.05	768.1	361.46	1350.65	664.14	454.54	843.79	996.16
chr1	54805063	54806063	+	LEXM	706.2	361.6	526.29	979.65	1117.24	417.01	97.49	155.57	241.08	216.94
chr1	54848627	54849627	-	DHCR24	631.37	479.02	576.1	399.41	1023.59	680.39	105.41	427.8	419.63	343.8
chr1	54873672	54874672	+	RP11-67L3.7	437.83	417.52	352.86	219.6	262.88	260	194.98	431.69	197.39	375.18
chr1	54885875	54886875	+	RP11-67L3.5	903.45	549.85	852.15	564.12	1421.2	405.19	676.32	668.44	830.6	924.46
chr1	54886563	54887563	+	DHCR24-DT	1016.27	1786.56	1488.27	1624.85	3069.96	2431.17	819.51	1051.52	2156.93	1302.34
chr1	54973900	54974900	-	RP11-12C17.3	333.58	279.59	660.12	171.25	377.89	135.06	463.07	418.08	745.85	479.1
chr1	54979628	54980628	+	TMEM61	288.64	1084.79	336.06	725.29	131.44	614.55	389.95	544.48	238.07	431.86
chr1	54979950	54980950	-	RP11-12C17.2	222.39	521.89	288.05	488.56	386.11	472.73	389.95	422.94	210.95	273.29
chr1	54997933	54998933	+	BSND	467.82	969.23	888.76	604.91	816.58	400.97	641.59	615.94	524.73	565.14
chr1	55038447	55039447	+	PCSK9	912.02	1267.46	849.15	469.93	860.94	338.51	333.29	531.35	378.95	404.87
chr1	55065359	55066359	-	USP24	585.97	223.67	576.1	483.53	413.22	540.26	1010.22	379.68	301.35	464.59
chr1	55216645	55217645	+	MIR4422HG	879.13	708.29	621.11	1362.44	1080.28	612.01	597.12	418.08	1484.16	1179.19
chr1	55221379	55222379	+	GYG1P3	411.3	149.11	778.34	80.59	262.88	135.06	243.11	321.83	443.74	311.41
chr1	55224641	55225641	+	MIR4422	470.37	542.4	694.32	867.33	280.95	607.79	717.76	467.18	368.78	876.55
chr1	55328288	55329288	+	RP11-90C4.1	376.21	488.34	432.08	586.28	131.44	0	341.21	488.09	257.66	452.11
chr1	55366466	55367466	+	GOT2P1	557.13	738.11	307.25	577.21	131.44	432.21	292.46	641.71	296.83	242.92
chr1	55371710	55372710	-	MTCO2P34	337.06	298.23	336.06	523.82	131.44	135.06	718.98	432.67	241.08	364.39
chr1	55375526	55376526	-	RN7SKP291	341.92	529.35	336.06	386.82	586.55	513.25	708.01	214.87	304.37	614.73
chr1	55397514	55398514	+	RNU6-830P	426.47	372.78	96.02	161.18	328.6	337.66	487.44	287.8	331.49	670.06
chr1	55483871	55484871	-	Y_RNA	349.33	745.56	217.24	362.65	131.44	135.06	102.97	228	406.07	383.28
chr1	55867254	55868254	+	LINC01755	122.78	516.3	195.63	241.76	262.88	168.83	536.18	287.8	659.96	404.87
chr1	55914603	55915603	-	LINC01753	152.66	149.11	337.86	202.98	197.16	135.06	292.46	0	120.54	333.68
chr1	55937714	55938714	-	PIGQP1	464.93	303.82	528.09	523.82	264.52	270.13	389.95	691.29	424.15	294.21
chr1	56144721	56145721	+	RP1-158P9.1	396.71	447.34	384.07	241.76	132.26	135.06	536.18	155.57	331.49	715.28
chr1	56153545	56154545	-	RP1-158P9.2	66.6	0	258.05	80.59	0	135.06	517.91	0	235.43	107.97
chr1	56172433	56173433	-	RP1-158P9.3	111.89	0	196.23	0	0	135.06	313.18	216.82	331.49	296.91
chr1	56206567	56207567	-	RPSAP20	354.31	142.59	192.03	426.11	427.18	376.49	389.95	119.59	210.95	341.78
chr1	56413935	56414935	+	LINC01767	222.39	424.04	798.14	0	484.69	405.19	460.02	311.13	178.93	330.65
chr1	56493761	56494761	-	PLPP3	373.08	745.56	274.85	331.42	773.04	0	438.7	0	241.08	269.92
chr1	56537452	56538452	+	RPL21P23	360.45	298.23	240.04	443.23	262.88	202.6	194.98	233.35	271.22	179.49
chr1	56584612	56585612	-	RPL23AP85	389.64	0	280.85	541.95	262.88	867.79	146.23	211.96	1080.35	1144.44
chr1	56618409	56619409	-	RP11-377K22.2	166.79	0	384.07	80.59	131.44	270.13	194.98	302.38	196.63	215.93
chr1	56644314	56645314	+	PRKAA2	212.19	447.34	240.04	443.23	486.33	337.66	292.46	466.7	235.81	242.92
chr1	56717789	56718789	-	FYB2	208.72	0	96.02	358.11	460.04	135.06	194.98	468.64	226.77	203.11
chr1	56822679	56823679	-	RP11-378I13.1	305.78	0	96.02	311.27	328.6	135.06	194.98	47.64	421.89	330.31
chr1	56853797	56854797	+	C8A	277.98	383.97	240.04	80.59	657.2	337.66	243.72	116.67	300.22	453.12
chr1	56928207	56929207	-	C8B	121.04	440.81	144.03	325.88	5.75	135.06	183.4	288.77	213.58	310.07
chr1	56962886	56963886	+	RP5-1103B4.3	162.39	372.78	0	97.71	0	0	175.48	601.84	417.37	606.63
chr1	56993778	56994778	-	DAB1	202.7	298.23	240.04	523.82	262.88	270.13	536.18	466.7	361.62	486.52
chr1	57385576	57386576	+	RP6-102O10.1	285.4	298.23	192.03	497.63	351.6	496.36	194.98	79.73	803.11	318.5
chr1	57604847	57605847	-	RPS20P5	102.74	372.78	240.04	631.1	262.88	607.79	194.98	155.57	180.81	470.33
chr1	57859532	57860532	+	DAB1-AS1	215.44	201.3	290.45	241.76	197.16	270.13	124.3	165.29	348.06	161.95
chr1	58046889	58047889	-	HNRNPA1P6	162.74	0	576.1	206	560.27	270.13	658.05	427.8	200.02	428.83
chr1	58055133	58056133	-	RPS26P15	220.88	447.34	96.02	282.06	131.44	0	341.21	610.11	115.64	227.4
chr1	58059139	58060139	+	RP11-393I23.4	336.13	149.11	336.06	483.02	920.08	0	194.98	156.54	452.03	567.83
chr1	58083419	58084419	+	RP11-393I23.3	256.9	596.45	336.06	0	0	472.73	377.16	621.77	301.35	296.91
chr1	58227682	58228682	-	RP11-414C16.1	281.69	598.32	337.26	680.97	131.44	457.53	291.25	154.59	84.38	222.01
chr1	58414384	58415384	-	OMA1	360.92	283.31	470.48	0	187.3	0	194.98	272.24	436.96	437.26
chr1	58545168	58546168	+	RP4-592A1.5	695.42	529.35	554.5	392.87	394.32	1012.99	870.08	229.46	1677.03	798.95
chr1	58551913	58552913	-	RP4-592A1.4	326.17	458.52	755.53	80.59	131.44	0	178.53	194.46	442.61	161.95
chr1	58564631	58565631	-	RN7SL713P	536.51	287.97	528.09	912.15	509.33	472.73	753.1	622.26	365.01	323.9
chr1	58574433	58575433	-	TACSTD2	293.27	447.34	240.04	161.18	262.88	411.1	779.91	77.78	422.27	161.95
chr1	58629841	58630841	-	RP4-592A1.2	165.17	0	468.68	0	0	135.06	489.27	390.86	211.32	80.97
chr1	58642440	58643440	-	MYSM1	277.98	428.7	288.05	543.97	772.21	388.31	487.44	437.53	414.36	188.94
chr1	58714609	58715609	+	RP11-63G10.4	333	374.65	144.03	443.23	584.09	609.48	244.94	181.33	575.96	533.76
chr1	58775845	58776845	-	JUN	619.67	717.61	672.12	362.65	131.44	270.13	393	427.8	276.87	141.71
chr1	58784128	58785128	+	LINC01135	2534.29	5028.83	4661.63	4109.98	9756.18	6337.94	3295.1	2699.06	5603.66	3485.96
chr1	58811808	58812808	-	RP11-63G10.3	795.96	1401.66	648.11	803.86	262.88	756.36	952.95	579.48	421.89	469.65
chr1	58837448	58838448	-	RP11-63G10.2	486.94	525.62	192.03	362.65	328.6	884.68	526.44	771.99	628.32	403.52
chr1	58881868	58882868	-	LINC02777	991.94	451.07	1101.8	646.72	726.21	807.01	887.14	711.71	934.19	485.85
chr1	58932643	58933643	+	LINC01358	387.21	671.01	240.04	394.38	854.36	742.86	598.94	207.1	1275.48	836.74
chr1	58998676	58999676	+	PHBP3	204.32	149.11	343.26	80.59	197.16	60.78	226.66	453.08	0	215.93
chr1	59053397	59054397	-	RP11-145M4.1	389.99	596.45	673.92	336.96	460.04	337.66	205.33	388.91	368.03	160.94
chr1	59054999	59055999	-	RP11-145M4.2	312.5	298.23	169.83	644.7	639.13	521.69	352.78	663.1	339.77	532.41
chr1	59130932	59131932	-	FGGY-DT	329.88	600.18	391.27	396.9	0	411.95	97.49	350.02	435.45	242.92
chr1	59288303	59289303	-	RP11-467C18.1	439.33	314.07	192.03	277.52	131.44	671.95	254.08	317.94	624.18	161.95
chr1	59295638	59296638	+	FGGY	880.05	1058.7	1421.05	1086.93	900.37	2208.31	1086.99	807.97	3463.3	1046.6
chr1	59732227	59733227	-	MIR4711	400.76	596.45	164.43	409.49	657.2	146.04	349.13	541.08	366.52	414.32
chr1	59753747	59754747	-	RP4-782L23.2	189.26	223.67	288.05	244.79	262.88	202.6	438.7	243.07	266.7	215.93
chr1	59813786	59814786	+	HOOK1	310.42	739.97	192.03	725.29	197.16	135.06	581.27	194.46	241.08	134.96
chr1	59892308	59893308	-	CYP2J2	236.29	745.56	765.74	161.18	782.07	540.26	460.63	272.24	364.64	597.86
chr1	59973757	59974757	-	RN7SL475P	463.31	149.11	384.07	402.94	328.6	0	290.64	738.94	301.35	140.69
chr1	59986269	59987269	-	C1orf87	520.18	337.37	288.05	619.02	591.48	270.13	323.54	201.26	180.81	493.94
chr1	60096415	60097415	+	PGBD4P8	83.4	149.11	189.03	0	12.32	12.66	0	233.35	258.03	53.98
chr1	60113875	60114875	+	LINC02778	170.27	246.97	96.02	241.76	353.25	0	289.42	430.24	301.35	269.92
chr1	60514716	60515716	-	LINC01748	277.98	372.78	192.03	402.94	591.48	135.06	380.2	163.34	332.99	350.89
chr1	60658631	60659631	-	RP11-436K8.1	225.52	511.64	336.06	282.06	131.44	135.06	292.46	77.78	120.54	107.97
chr1	60864259	60865259	+	NFIA	356.28	671.01	96.02	351.56	80.51	656.75	97.49	350.51	301.35	310.4
chr1	60911675	60912675	-	NFIA-AS2	533.96	521.89	654.12	402.94	657.2	405.19	252.86	388.91	711.95	352.58
chr1	61247945	61248945	-	NFIA-AS1	249.61	1043.79	471.08	302.2	394.32	675.32	828.65	741.37	915.36	593.81
chr1	61480087	61481087	+	RP11-430G17.4	230.79	149.11	247.84	345.52	131.44	270.13	580.66	236.26	720.61	242.92
chr1	61587049	61588049	-	RP11-430G17.5	392.65	149.11	192.03	161.18	131.44	305.58	194.98	233.35	180.81	486.52
chr1	61653194	61654194	+	RP11-430G17.1	320.61	298.23	192.03	443.23	289.17	0	346.08	230.43	408.33	543.2
chr1	61680046	61681046	-	TM2D1	487.17	671.01	312.05	89.65	499.47	135.06	389.95	471.56	427.17	672.09
chr1	61740998	61741998	-	PATJ-DT	293.74	141.66	192.03	322.35	131.44	270.13	258.34	342.24	503.26	231.45
chr1	61741477	61742477	+	PATJ	350.49	596.45	298.25	336.45	262.88	216.95	194.98	311.13	572.57	44.54
chr1	61815419	61816419	+	RNU6-414P	324.08	522.83	109.22	405.46	642.42	0	389.95	311.13	180.81	639.02
chr1	61851499	61852499	+	RNU6-1177P	523.65	447.34	288.05	322.35	525.76	1080.52	257.12	904.22	1032.89	593.81
chr1	62037842	62038842	+	LAMTOR5P1	160.3	0	288.05	446.26	131.44	0	0	571.7	421.89	107.97
chr1	62071448	62072448	+	RN7SL180P	289.57	488.34	328.86	187.37	272.74	540.26	292.46	427.8	391.76	248.32
chr1	62077786	62078786	+	MIR3116-1	339.14	298.23	96.02	443.23	0	0	1068.71	77.78	301.35	137.66
chr1	62077789	62078789	-	MIR3116-2	338.45	298.23	96.02	443.23	0	0	1066.89	77.78	301.35	135.63
chr1	62188131	62189131	+	PIGPP2	275.44	113.7	240.04	359.12	262.88	555.45	146.23	155.57	123.93	332.33
chr1	62189522	62190522	+	RPS15AP7	212.89	149.11	553.3	231.69	0	0	0	77.78	67.05	284.76
chr1	62193849	62194849	+	L1TD1	454.85	447.34	577.3	664.85	131.44	270.13	492.92	325.23	241.08	610.35
chr1	62207136	62208136	-	RP5-1155K23.4	202	223.67	144.03	80.59	131.44	0	331.46	311.13	176.29	680.19
chr1	62210557	62211557	+	Y_RNA	218.45	546.13	128.42	322.35	328.6	135.06	194.98	77.78	626.81	228.75
chr1	62235165	62236165	-	KANK4	294.78	251.63	864.15	168.73	303.96	430.52	335.12	194.46	290.05	161.95
chr1	62297149	62298149	-	RNU6-371P	264.9	149.11	281.45	241.76	131.44	335.97	193.76	233.35	644.52	161.95
chr1	62435297	62436297	+	USP1	1594.24	1531.2	1371.24	1542.25	1438.45	1856.3	1526.3	1112.29	2104.95	1372.18
chr1	62453298	62454298	-	DOCK7	446.17	0	110.42	1.01	617.77	270.13	369.24	350.02	180.81	473.7
chr1	62529636	62530636	+	RP11-293K19.1	258.06	447.34	336.06	604.41	131.44	314.03	682.42	77.78	280.26	510.14
chr1	62596520	62597520	+	ANGPTL3	229.34	521.89	528.09	0	591.48	135.06	243.72	272.24	188.35	195.69
chr1	62606766	62607766	+	RP5-849H19.3	257.83	0	313.26	3.02	131.44	337.66	311.96	389.89	391.76	242.92
chr1	62640122	62641122	-	RP5-849H19.2	331.96	126.75	192.03	495.62	262.88	135.06	341.21	154.59	597.43	315.8
chr1	62687482	62688482	+	RP11-230B22.1	427.86	424.97	374.47	161.18	313.81	317.4	258.34	325.71	454.29	215.93
chr1	62783132	62784132	+	ATG4C	1042.91	808.94	1721.11	952.95	1869.74	1080.52	2039.94	1785.11	2990.93	1732.86
chr1	62895009	62896009	+	RP4-771M4.3	268.72	362.53	288.05	80.59	591.48	277.73	97.49	277.59	371.79	236.18
chr1	62904180	62905180	+	RP4-771M4.2	231.65	130.47	432.08	161.18	131.44	540.26	463.07	311.13	120.54	222.68
chr1	62974751	62975751	-	LINC01739	225.52	0	384.07	80.59	131.44	412.79	341.21	331.55	180.81	428.15
chr1	63010197	63011197	+	RP11-5P4.4	101.93	272.13	0	241.76	788.64	472.73	341.21	430.24	361.62	485.85
chr1	63023207	63024207	+	RP11-5P4.2	196.79	149.11	240.04	564.62	388.57	0	97.49	350.02	238.07	233.48
chr1	63077081	63078081	-	RP11-5P4.3	224.47	0	973.37	362.65	540.55	352.86	97.49	475.93	300.98	323.9
chr1	63138250	63139250	+	RP11-335E6.2	269.88	158.43	426.08	402.94	460.04	135.06	121.86	306.27	421.89	657.92
chr1	63158083	63159083	-	LINC00466	358.02	0	336.06	159.66	131.44	135.06	212.65	323.77	151.81	458.86
chr1	63185336	63186336	-	RNA5SP49	112.12	149.11	96.02	201.47	197.16	91.17	97.49	460.86	247.11	350.89
chr1	63248920	63249920	+	RP11-335E6.3	201.54	223.67	96.02	141.03	328.6	287.01	207.16	233.35	384.22	398.13
chr1	63261113	63262113	+	RPSAP65	296.52	410.06	864.15	362.65	262.88	270.13	926.14	1847.34	345.8	400.49
chr1	63319884	63320884	-	FOXD3-AS1	389.64	510.71	816.14	604.41	657.2	405.19	194.98	750.6	531.89	323.9
chr1	63321567	63322567	+	FOXD3	413.04	335.5	435.08	715.22	2130.98	606.95	731.16	538.16	180.81	215.93
chr1	63325925	63326925	-	MIR6068	491.69	759.54	624.11	740.4	394.32	485.39	240.67	252.79	514.18	620.8
chr1	63337263	63338263	+	Y_RNA	298.49	223.67	463.28	364.16	262.88	135.06	203.51	168.2	207.56	232.46
chr1	63358823	63359823	-	RP4-792G4.3	480.8	149.11	384.07	295.15	415.68	810.39	389.95	287.31	391.76	300.96
chr1	63366575	63367575	+	ALG6	712.34	824.78	765.14	604.41	850.26	1211.37	1121.11	785.12	821.19	863.73
chr1	63439770	63440770	-	ITGB3BP	157.52	111.83	150.03	176.29	657.2	135.06	292.46	233.35	131.84	431.86
chr1	63486957	63487957	+	RP11-565D17.2	210.46	149.11	336.06	161.18	337.64	45.58	210.82	387.45	55	475.39
chr1	63522372	63523372	+	EFCAB7	859.44	1319.65	1075.39	697.09	1580.57	499.74	904.2	731.16	1295.82	1406.26
chr1	63528613	63529613	-	RN7SL488P	166.79	0	276.65	80.59	131.44	135.06	146.23	155.57	421.89	404.54
chr1	63535711	63536711	-	RNU7-123P	225.98	0	151.83	343.51	124.05	256.62	480.74	311.13	441.86	230.1
chr1	63546082	63547082	+	DLEU2L	172.12	0	288.05	161.18	131.44	135.06	377.77	388.91	217.73	348.87
chr1	63547977	63548977	-	ENSG10010137532.1	275.67	0	241.84	282.06	591.48	120.71	87.13	332.03	512.3	163.97
chr1	63548133	63549133	-	ENSG10010137881.1	326.4	0	96.02	194.92	532.33	135.06	243.72	485.65	512.3	112.35
chr1	63548227	63549227	-	ENSG10010139523.1	348.29	0	184.23	120.88	142.12	135.06	243.72	505.59	555.24	196.03
chr1	63548294	63549294	-	ENSG10010137906.1	341.92	0	192.03	165.21	131.44	135.06	243.72	505.59	605.72	240.9
chr1	63548374	63549374	-	ENSG10010136308.1	335.2	0	192.03	327.39	92.01	135.06	243.72	482.25	602.71	277.34
chr1	63548489	63549489	-	ENSG10010137261.1	341.81	35.41	192.03	303.21	0	135.06	249.2	427.8	517.2	326.93
[truncated: 58,771 more rows]

## Sheet: BRG1
#chr	start	end	strand	gene	Kasumi-1_DMSO	Kasumi-1_I-BRD9	KG-1_DMSO	KG-1_I-BRD9	ML-1_DMSO	ML-1_I-BRD9	MV-4-11_DMSO	MV-4-11_I-BRD9	U937_DMSO	U937_I-BRD9
[truncated: 60,649 more rows]

[truncated: 4 more sheets: BRM, H3K27ac, No1_Factor, No1_Histone]
